# Supplementary material for: The Real-Time Detection of Vertical Displacements by Low-Cost GNSS Receivers Using Precise Point Positioning
Source: Sensors (Basel). 2024 Aug 29;24(17):5599. doi: 10.3390/s24175599 (PMC11487381; doi:10.3390/s24175599)
Supplement: Supplementary file 1 [file sensors-24-05599-s001.zip]

Archive with 7 entries (7 files):
- The real-time detection of vertical displacements by low-cost GNSS receivers using Precise Point Positioning (dataset)/GNSS LEVELLING/BM_ROOF.23o
- The real-time detection of vertical displacements by low-cost GNSS receivers using Precise Point Positioning (dataset)/GNSS LEVELLING/WRO1.23o
- The real-time detection of vertical displacements by low-cost GNSS receivers using Precise Point Positioning (dataset)/GNSS LEVELLING/BM_CP.23o
- The real-time detection of vertical displacements by low-cost GNSS receivers using Precise Point Positioning (dataset)/DISPLACEMENTS DETECTION/BX08_10_0.01m/BX0800POL_S_20233030000_01D_30S_MO_101000_sk10g_RAW_F_Est.log
- The real-time detection of vertical displacements by low-cost GNSS receivers using Precise Point Positioning (dataset)/DISPLACEMENTS DETECTION/BX08_10_1m/BX0800POL_S_20233030000_01D_30S_MO_101000_sk10g_RAW_F_Est.log
- The real-time detection of vertical displacements by low-cost GNSS receivers using Precise Point Positioning (dataset)/DISPLACEMENTS DETECTION/BX08_20_0.01m/BX0800POL_S_20233030000_01D_30S_MO_101000_sk20g_RAW_F_Est.log
- The real-time detection of vertical displacements by low-cost GNSS receivers using Precise Point Positioning (dataset)/DISPLACEMENTS DETECTION/BX15_10_0.01m/BX1500POL_S_20233030000_01D_30S_MO_101000_sk10g_RAW_F_Est.log
