# Supplementary material for: The Real-Time Detection of Vertical Displacements by Low-Cost GNSS Receivers Using Precise Point Positioning
Source: Sensors (Basel). 2024 Aug 29;24(17):5599. doi: 10.3390/s24175599 (PMC11487381; doi:10.3390/s24175599)
Supplement: Supplementary file 1 [file sensors-24-05599-s001.zip › The real-time detection of vertical displacements by low-cost GNSS receivers using Precise Point Positioning (dataset)/GNSS LEVELLING/BM_ROOF.23o]

     3.04           OBSERVATION DATA    Mixed(MIXED)        RINEX VERSION / TYPE
cnvtToRINEX 3.14.0  convertToRINEX OPR  20231018 182941 UTC PGM / RUN BY / DATE 
----------------------------------------------------------- COMMENT             
dach                                                        MARKER NAME         
                                                            MARKER NUMBER       
GEODETIC                                                    MARKER TYPE         
GNSS Observer       Trimble                                 OBSERVER / AGENCY   
5335442290          TRIMBLE R10         5.22                REC # / TYPE / VERS 
                    TRMR10          NONE                    ANT # / TYPE        
  3835746.3660  1177264.4797  4941615.6239                  APPROX POSITION XYZ 
        0.0000        0.0000        0.0000                  ANTENNA: DELTA H/E/N
G    8 C1C C2W C2X C5X L1C L2W L2X L5X                      SYS / # / OBS TYPES 
R    6 C1C C2C C2P L1C L2C L2P                              SYS / # / OBS TYPES 
E    4 C1X C8X L1X L8X                                      SYS / # / OBS TYPES 
C    4 C2I C7I L2I L7I                                      SYS / # / OBS TYPES 
    30.000                                                  INTERVAL            
  2023    10     8     4    12   30.0000000     GPS         TIME OF FIRST OBS   
  2023    10     8    17    35    0.0000000     GPS         TIME OF LAST OBS    
     0                                                      RCV CLOCK OFFS APPL 
 24 R01  1 R02 -4 R03  5 R04  6 R05  1 R06 -4 R07  5 R08  6 GLONASS SLOT / FRQ #
    R09 -2 R10 -7 R11  0 R12 -1 R13 -2 R14 -7 R15  0 R16 -1 GLONASS SLOT / FRQ #
    R17  4 R18 -3 R19  3 R20  2 R21  4 R22 -3 R23  3 R24  2 GLONASS SLOT / FRQ #
G L2X -0.25000                                              SYS / PHASE SHIFT   
R L2C -0.25000                                              SYS / PHASE SHIFT   
R L2P  0.00000                                              SYS / PHASE SHIFT   
    18                                                      LEAP SECONDS        
    98                                                      # OF SATELLITES     
   C02   987   805   922   730                              PRN / # OF OBS      
   C05  1590  1585  1585  1580                              PRN / # OF OBS      
   C06  1077  1076  1076  1076                              PRN / # OF OBS      
   C11   775   774   774   774                              PRN / # OF OBS      
   C12   440   430   430   430                              PRN / # OF OBS      
   C13   352   351   351   351                              PRN / # OF OBS      
   C14   841   841   841   841                              PRN / # OF OBS      
   C16   992   986   986   986                              PRN / # OF OBS      
   C19   453     0   453     0                              PRN / # OF OBS      
   C20   708     0   708     0                              PRN / # OF OBS      
   C21   420     0   419     0                              PRN / # OF OBS      
   C22   358     0   358     0                              PRN / # OF OBS      
   C23   846     0   838     0                              PRN / # OF OBS      
   C24   570     0   569     0                              PRN / # OF OBS      
   C25   708     0   708     0                              PRN / # OF OBS      
   C26   436     0   434     0                              PRN / # OF OBS      
   C27   727     0   726     0                              PRN / # OF OBS      
   C28   948     0   948     0                              PRN / # OF OBS      
   C29   324     0   324     0                              PRN / # OF OBS      
   C30   488     0   488     0                              PRN / # OF OBS      
   E02   266   266   266   266                              PRN / # OF OBS      
   E03   286   286   286   286                              PRN / # OF OBS      
   E04   841   841   841   841                              PRN / # OF OBS      
   E05   237   236   237   236                              PRN / # OF OBS      
   E07   843   842   843   842                              PRN / # OF OBS      
   E08   559   559   559   559                              PRN / # OF OBS      
   E09   532   532   532   532                              PRN / # OF OBS      
   E10   651   651   651   651                              PRN / # OF OBS      
   E11   527   527   527   527                              PRN / # OF OBS      
   E12   661   660   660   660                              PRN / # OF OBS      
   E13   657   656   657   656                              PRN / # OF OBS      
   E15   374   374   374   374                              PRN / # OF OBS      
   E19  1024  1023  1023  1023                              PRN / # OF OBS      
   E21   922   922   922   922                              PRN / # OF OBS      
   E24   383   383   383   383                              PRN / # OF OBS      
   E25   125   125   125   125                              PRN / # OF OBS      
   E26   810   809   809   809                              PRN / # OF OBS      
   E27   592   592   592   592                              PRN / # OF OBS      
   E30   405   404   404   404                              PRN / # OF OBS      
   E31   811   811   811   811                              PRN / # OF OBS      
   E33   889   889   889   889                              PRN / # OF OBS      
   E34   262   262   262   262                              PRN / # OF OBS      
   E36   404   403   403   403                              PRN / # OF OBS      
   G02   812   809     0     0   812   809     0     0      PRN / # OF OBS      
   G03   832   817   825   826   826   817   825   826      PRN / # OF OBS      
   G04   801   799   801   801   801   799   801   801      PRN / # OF OBS      
   G05   636   635   635     0   635   635   635     0      PRN / # OF OBS      
   G06   635   635   635   635   635   635   635   635      PRN / # OF OBS      
   G07   747   746   746     0   746   746   746     0      PRN / # OF OBS      
   G08   695   687   692   692   692   687   692   692      PRN / # OF OBS      
   G09   823   822   822   822   822   822   822   822      PRN / # OF OBS      
   G10   476   469   476   476   476   469   476   476      PRN / # OF OBS      
   G11   569   558   567   567   568   558   567   567      PRN / # OF OBS      
   G12   181   123   169     0   170   123   169     0      PRN / # OF OBS      
   G13   635   634     0     0   635   634     0     0      PRN / # OF OBS      
   G14   969   964   969   969   969   964   969   969      PRN / # OF OBS      
   G15   469   464   467     0   467   464   467     0      PRN / # OF OBS      
   G16   463   449     0     0   458   449     0     0      PRN / # OF OBS      
   G17   873   862   870     0   871   862   870     0      PRN / # OF OBS      
   G18   306   290   302   302   302   290   302   302      PRN / # OF OBS      
   G19   722   716     0     0   720   716     0     0      PRN / # OF OBS      
   G20   687   685     0     0   687   685     0     0      PRN / # OF OBS      
   G21   793   779     0     0   790   779     0     0      PRN / # OF OBS      
   G22   885   870     0     0   880   870     0     0      PRN / # OF OBS      
   G23   473   460   467   467   467   460   467   467      PRN / # OF OBS      
   G24   477   455   470   470   470   455   470   470      PRN / # OF OBS      
   G25   111    26    88    88    88    26    88    88      PRN / # OF OBS      
   G26   364   355   357   357   357   355   357   357      PRN / # OF OBS      
   G27   521   510   518   518   518   510   518   518      PRN / # OF OBS      
   G28   497   493   495   495   495   493   495   495      PRN / # OF OBS      
   G29   181   155   178     0   178   155   178     0      PRN / # OF OBS      
   G30   818   818   818   818   818   818   818   818      PRN / # OF OBS      
   G31   542   541   541     0   541   541   541     0      PRN / # OF OBS      
   G32   517   517   517   517   517   517   517   517      PRN / # OF OBS      
   R01   661   661   660   661   661   660                  PRN / # OF OBS      
   R02   749   749   749   749   749   749                  PRN / # OF OBS      
   R03   755   754   754   755   754   754                  PRN / # OF OBS      
   R04   744   744   744   744   744   744                  PRN / # OF OBS      
   R05   693   693   693   693   693   693                  PRN / # OF OBS      
   R06   467     0     0   467     0     0                  PRN / # OF OBS      
   R07   555   555   555   555   555   555                  PRN / # OF OBS      
   R08   557   557   557   557   557   557                  PRN / # OF OBS      
   R09   453   453   453   453   452   452                  PRN / # OF OBS      
   R10   294     0     0   294     0     0                  PRN / # OF OBS      
   R11   401   401   401   401   401   401                  PRN / # OF OBS      
   R12   490   490   490   490   490   490                  PRN / # OF OBS      
   R13   466   466   466   466   466   466                  PRN / # OF OBS      
   R14   828   828   828   828   828   828                  PRN / # OF OBS      
   R15   869   869   869   869   869   869                  PRN / # OF OBS      
   R16   694   694   694   694   694   694                  PRN / # OF OBS      
   R17   812   812   812   812   812   812                  PRN / # OF OBS      
   R18   637   637   637   637   637   637                  PRN / # OF OBS      
   R19   392   392   392   392   392   392                  PRN / # OF OBS      
   R20   316   315   315   316   315   315                  PRN / # OF OBS      
   R21   358   358   358   358   358   358                  PRN / # OF OBS      
   R22   511   511   511   511   511   511                  PRN / # OF OBS      
   R23   719     0     0   719     0     0                  PRN / # OF OBS      
   R24   917   917   917   917   917   917                  PRN / # OF OBS      
DBHZ                                                        SIGNAL STRENGTH UNIT
                                                            END OF HEADER       
> 2023 10 08 04 12 30.0000000  0 20
G02  22705616.148 7  22705617.008 4                                 119318818.46517  92975705.00714                
G08  20535713.117 8  20535717.484 8  20535717.574 8  20535717.223 8 107915907.08618  84090330.79818  84090329.80018  80586562.79418
G10  20682111.805 8  20682116.172 8  20682115.523 7  20682116.078 8 108685244.52518  84689808.98318  84689810.97217  81161062.96118
G14  24983511.375 5  24983517.031 3  24983516.805 6  24983523.238 7 131289247.45015 102303322.78013 102303323.78316  98040708.21017
G15  24997220.852 6  24997225.406 3  24997225.270 6                 131361278.10916 102359462.42313 102359459.42616
G16  24871399.695 6  24871403.508 2                                 130700079.82116 101844238.17012                
G18  25183319.531 6  25183326.625 4  25183326.074 6  25183331.086 6 132339241.04816 103121510.48514 103121499.49716  98824768.98516
G21  21515263.813 7  21515265.090 5                                 113063474.01617  88101411.45415                
G23  22533088.852 6  22533092.156 4  22533091.578 7  22533096.773 8 118412172.41716  92269253.43314  92269249.42517  88424692.11718
G27  20656907.961 7  20656911.879 8  20656911.594 7  20656913.227 8 108552784.49617  84586604.51118  84586602.50717  81062155.16218
G32  23649027.336 7  23649033.473 6  23649033.625 6  23649033.066 6 124276480.61817  96838839.46016  96838832.46516  92803877.84916
R06  22053710.102 5                                 117682830.41715                
R07  19851219.508 8  19851222.488 7  19851221.746 7 106265123.49918  82650654.70017  82650647.70317
R08  21319480.555 6  21319483.066 7  21319483.031 7 114164846.31716  88794887.53717  88794880.54217
R14  22124051.688 7  22124054.707 6  22124053.996 6 117933646.62517  91726168.31516  91726162.30516
R15  24071555.180 6  24071560.820 6  24071560.645 6 128631099.86816 100046404.57116 100046399.57416
R21  23852453.266 6  23852459.426 6  23852460.230 6 127639285.25016  99275007.16916  99275002.18116
R22  20108243.297 7  20108245.711 7  20108245.637 7 107339169.44217  83486017.60717  83486009.60417
R23  19721915.336 7                                 105498948.77717                
R24  23409551.289 6  23409553.820 6  23409553.660 6 125181394.08616  97363314.62516  97363307.62916
> 2023 10 08 04 13  0.0000000  0 25
E03  25820604.422 7  25820607.957 8 135688191.84617 102647244.32218
E13  23175400.211 7  23175404.012 9 121787549.91817  92131497.72319
E15  25904176.445 7  25904180.582 8 136127363.37517 102979477.80918
E21  25977661.109 7  25977665.273 8 136513531.55917 103271610.42118
E26  25007303.766 7  25007304.789 8 131414262.52417  99414042.36218
G02  22667182.789 7  22667182.902 4                                 119116850.582 7  92818327.441 4                
G08  20506536.117 8  20506540.637 8  20506540.793 8  20506540.203 8 107762581.563 8  83970856.367 8  83970855.369 8  80472066.469 8
G10  20661871.211 8  20661875.152 8  20661874.227 7  20661874.941 8 108578878.253 8  84606926.151 8  84606928.162 7  81081633.601 8
G14  24943132.148 5  24943138.074 3  24943137.816 6  24943143.348 6 131077055.137 5 102137978.342 3 102137979.348 6  97882253.194 6
G15  24990222.617 6  24990228.430 3  24990227.879 5                 131324504.118 6 102330807.071 3 102330804.067 5
G16  24868351.711 6  24868355.066 3                                 130684061.659 6 101831756.456 3                
G18  25177506.164 6  25177513.660 3  25177512.949 6  25177518.883 6 132308693.442 6 103097706.776 3 103097695.771 6  98801957.043 6
G21  21480292.203 7  21480294.230 5                                 112879700.356 7  87958211.232 5                
G23  22525077.945 6  22525080.547 4  22525080.473 7  22525085.520 8 118370073.045 6  92236448.655 4  92236444.653 7  88393254.195 8
G27  20643283.156 8  20643287.328 8  20643287.492 7  20643288.555 8 108481184.527 8  84530812.320 8  84530810.316 7  81008687.626 8
G32  23606975.133 7  23606981.387 7  23606980.945 7  23606980.570 7 124055492.646 7  96666641.059 7  96666634.060 7  92638854.379 7
R06  22047601.117 5                                 117650225.429 5                
R07  19824019.781 8  19824022.305 7  19824021.875 7 106119523.538 8  82537410.304 7  82537403.302 7
R08  21273198.641 7  21273200.266 7  21273200.332 7 113917003.576 7  88602121.008 7  88602114.005 7
R14  22099791.188 7  22099793.996 6  22099794.223 7 117804325.080 7  91625584.910 6  91625578.899 7
R15  24030015.984 6  24030021.527 6  24030022.523 6 128409126.789 6  99873758.939 6  99873753.939 6
R21  23847790.594 6  23847798.367 6  23847798.621 6 127614343.60416  99255607.75116  99255602.75516
R22  20094730.461 7  20094732.578 7  20094732.621 7 107267035.702 7  83429913.560 7  83429905.558 7
R23  19687697.883 8                                 105315914.778 8                
R24  23364461.266 6  23364464.664 6  23364464.957 6 124940279.188 6  97175780.936 6  97175773.946 6
> 2023 10 08 04 13 30.0000000  0 31
C11  21757269.641 7  21757265.672 8 113295812.22117  87607483.13818
C12  23053803.930 7  23053799.535 7 120047206.04417  92828090.68417
C14  26102283.313 6  26102279.223 6 135921436.38116 105103061.02516
C21  22729476.961 8                 118358352.13318
C22  24613662.313 7                 128169794.48317
E03  26096152.242 7  26096155.762 8 137136204.766 7 103742656.660 8
E08  26049107.313 7  26049109.949 8 136888982.94917 103555635.57418
E13  23452000.766 7  23452004.523 9 123241095.569 7  93231095.551 9
E15  26192096.781 7  26192100.523 8 137640392.360 7 104124074.335 8
E21  26267500.055 7  26267503.871 8 138036644.143 7 104423835.162 8
E26  25270851.336 7  25270853.168 8 132799218.978 7 100461752.943 8
G02  22928547.672 7  22928547.707 4                                 120490332.514 7  93888573.131 4                
G08  20777223.258 8  20777227.449 8  20777227.879 8  20777227.539 8 109185050.747 8  85079273.903 8  85079272.906 8  81534299.933 8
G10  20941489.547 8  20941493.734 8  20941492.918 7  20941494.285 8 110048283.590 8  85751917.305 8  85751919.301 7  82178916.764 8
G14  25202586.477 5  25202593.191 3  25202592.660 6  25202597.465 6 132440498.52915 103200402.06813 103200403.04216  98900409.30516
G15  25283056.875 6  25283061.289 3  25283060.977 5                 132863352.943 6 103529909.864 3 103529906.892 5
G16  25165065.969 6  25165069.234 3                                 132243305.649 6 103046751.779 3                
G18  25471462.984 6  25471471.637 3  25471470.594 6  25471476.391 7 133853446.807 6 104301410.326 3 104301399.332 6  99955506.133 7
G21  21745137.859 7  21745139.098 5                                 114271469.486 7  89042706.662 5                
G23  22816884.398 7  22816887.633 5  22816886.691 7  22816892.254 8 119903527.120 7  93431347.852 5  93431343.864 7  89538365.944 8
G27  20929512.383 8  20929516.605 8  20929516.480 7  20929517.598 8 109985328.651 8  85702872.632 8  85702870.628 7  82131912.124 8
G32  23864731.250 6  23864737.457 6  23864737.578 7  23864736.406 6 125410012.221 6  97722110.861 6  97722103.858 7  93650346.258 6
R06  22341349.680 5                                 119217726.680 5                
R07  20096741.445 8  20096745.160 8  20096744.047 7 107579425.654 8  83672889.746 8  83672882.743 7
R08  21526761.711 7  21526763.441 7  21526763.074 7 115274822.550 7  89658202.460 7  89658195.472 7
R14  22375445.820 7  22375448.008 6  22375447.590 6 119273716.139 7  92768444.647 6  92768438.637 6
R15  24288335.680 6  24288342.652 6  24288343.367 6 129789520.495 6 100947398.656 6 100947393.659 6
R21  24142916.492 6  24142921.504 6  24142922.008 5 129193606.55716 100483947.52716 100483923.51415
R22  20381053.828 8  20381054.895 7  20381055.215 7 108795443.898 8  84618675.429 7  84618667.433 7
R23  19953318.547 8                                 106736799.410 8                
R24  23619142.281 6  23619144.879 6  23619144.414 6 126302165.165 6  98235025.677 6  98235018.685 6
> 2023 10 08 04 14  0.0000000  0 34
C11  21729003.531 8  21728999.441 8 113148621.640 8  87493666.043 8
C12  23041881.586 7  23041877.043 7 119985122.428 7  92780083.642 7
C14  26056711.547 6  26056709.063 6 135684137.085 6 104919566.167 6
C21  22701034.172 8                 118210242.554 8
C22  24602560.242 7                 128111987.485 7
E03  26071989.930 7  26071993.320 8 137009230.403 7 103646601.340 8
E05  28679038.055 6  28679044.605 7 150709358.63216 114010673.41817
E07  28589666.031 6  28589672.277 7 150239708.27316 113655379.48717
E08  26010942.992 7  26010945.898 8 136688427.611 7 103403916.739 8
E13  23428847.000 7  23428850.539 9 123119420.906 7  93139049.458 9
E15  26180237.883 7  26180242.023 8 137578075.578 7 104076931.991 8
E21  26257588.461 7  26257592.516 8 137984558.985 7 104384433.062 8
E26  25234627.633 7  25234629.418 8 132608862.771 7 100317749.743 8
E31  28146328.836 6  28146334.398 7 147909955.63816 111892940.09817
G02  22890150.070 7  22890149.781 4                                 120288548.430 7  93731338.824 4                
G08  20748212.820 8  20748217.703 8  20748217.871 8  20748217.500 8 109032602.041 8  84960482.695 8  84960481.706 8  81420458.363 8
G10  20921407.102 8  20921411.023 8  20921410.137 7  20921411.105 8 109942748.943 8  85669682.494 8  85669684.497 7  82100108.417 8
G14  25162314.438 5  25162320.391 3  25162319.453 6  25162324.898 6 132228862.666 5 103035491.092 3 103035492.075 6  98742369.642 6
G15  25276160.867 6  25276166.648 3  25276166.137 6                 132827115.983 6 103501673.119 3 103501670.130 6
G16  25161982.406 6  25161986.668 3                                 132227104.925 6 103034127.797 3                
G18  25465630.883 6  25465637.969 3  25465638.297 6  25465644.480 6 133822795.396 6 104277527.65113 104277514.663 6  99932616.636 6
G21  21710237.000 7  21710238.527 5                                 114088066.544 7  88899795.303 5                
G23  22808949.555 6  22808951.781 4  22808951.512 7  22808957.277 8 119861826.494 6  93398853.813 4  93398849.818 7  89507225.794 8
G27  20916036.023 8  20916039.906 8  20916039.613 7  20916040.840 8 109914507.957 8  85647687.655 8  85647685.658 7  82079026.493 8
G32  23822735.422 7  23822742.133 7  23822741.641 7  23822741.375 7 125189324.415 7  97550146.355 7  97550139.361 7  93485546.951 7
R06  22335398.828 5                                 119185967.388 5                
R07  20069824.594 8  20069826.973 8  20069826.426 7 107435334.969 8  83560819.188 8  83560812.192 7
R08  21480608.359 7  21480610.574 7  21480610.863 7 115027679.664 7  89465980.350 7  89465973.354 7
R14  22351454.156 7  22351455.941 6  22351455.398 6 119145824.863 7  92668973.644 6  92668967.633 6
R15  24246962.094 6  24246964.871 6  24246965.395 6 129568408.434 6 100775422.556 6 100775417.555 6
R21  24138262.320 6  24138268.836 6  24138269.090 6 129168706.999 6 100464580.858 6 100464556.874 6
R22  20367651.344 8  20367653.066 7  20367652.969 7 108723902.769 8  84563032.273 7  84563024.278 7
R23  19919212.711 8                                 106554356.278 8                
R24  23574027.789 6  23574031.340 6  23574031.637 6 126060926.844 6  98047395.949 6  98047388.956 6
> 2023 10 08 04 14 30.0000000  0 34
C11  21700809.609 8  21700805.320 8 113001809.382 8  87380141.479 8
C12  23030016.461 7  23030012.223 8 119923337.847 7  92732307.830 8
C14  26011157.219 6  26011154.074 7 135446923.574 6 104736137.630 7
C21  22672701.313 8                 118062704.959 8
C22  24591537.141 7                 128054583.566 7
E03  26047922.930 7  26047926.617 8 136882758.587 7 103550926.206 8
E05  28667367.703 6  28667374.777 7 150648031.635 6 113964279.890 7
E07  28546835.469 6  28546842.238 7 150014634.486 6 113485112.581 7
E08  25972842.172 7  25972844.930 8 136488206.836 7 103252451.032 8
E13  23405744.531 8  23405747.879 9 122998015.581 8  93047207.115 9
E15  26168406.602 7  26168410.508 8 137515900.607 7 104029896.935 8
E21  26247731.586 7  26247735.703 8 137932761.627 7 104345248.669 8
E26  25198438.242 7  25198440.133 8 132418686.298 7 100173882.497 8
E31  28109296.508 6  28109301.520 7 147715347.558 6 111745720.370 7
G02  22851794.555 7  22851794.348 4                                 120086991.307 7  93574281.337 4                
G08  20719311.750 8  20719316.813 8  20719317.031 8  20719316.727 8 108880727.515 8  84842138.907 8  84842137.909 8  81307045.563 8
G10  20901428.648 8  20901433.094 8  20901432.055 7  20901433.352 8 109837762.592 8  85587874.945 8  85587876.948 7  82021709.500 8
G14  25122121.594 6  25122126.484 3  25122125.648 6  25122130.816 6 132017643.635 6 102870905.140 3 102870906.152 6  98584641.558 6
G15  25269340.258 6  25269345.613 2  25269345.395 5                 132791276.786 6 103473746.336 2 103473743.384 5
G16  25158907.133 6  25158909.746 2                                 132210943.117 6 103021534.198 2                
G18  25459814.523 6  25459820.777 3  25459820.652 6  25459828.578 6 133792225.188 6 104253706.307 3 104253693.287 6  99909787.738 6
G21  21675398.070 7  21675399.105 5                                 113904984.101 7  88757133.678 5                
G23  22801077.023 6  22801079.758 4  22801079.176 7  22801084.672 8 119820455.924 6  93366616.959 4  93366612.958 7  89476332.124 8
G27  20902657.906 8  20902662.789 8  20902662.266 7  20902663.609 8 109844209.286 8  85592909.450 8  85592907.446 7  82026530.707 8
G32  23780795.414 7  23780801.852 7  23780801.406 7  23780800.977 7 124968925.333 7  97378406.811 7  97378399.816 7  93320963.208 7
R06  22329550.641 5                                 119154761.238 5                
R07  20043073.102 8  20043076.543 8  20043076.199 8 107292135.647 8  83449441.928 8  83449434.933 8
R08  21434548.703 7  21434550.926 7  21434550.977 7 114781029.467 7  89274141.394 7  89274134.398 7
R14  22327620.664 7  22327623.621 6  22327622.848 6 119018784.405 7  92570164.392 6  92570158.389 6
R15  24205687.781 6  24205693.672 6  24205693.691 6 129347869.942 6 100603892.960 6 100603887.967 6
R21  24133637.484 6  24133645.059 6  24133646.137 6 129143963.858 6 100445335.845 6 100445311.850 6
R22  20354330.273 8  20354332.051 7  20354332.355 7 108652793.425 8  84507724.970 7  84507716.966 7
R23  19885187.469 8                                 106372347.590 8                
R24  23528929.914 6  23528932.418 6  23528932.492 6 125819765.350 6  97859825.961 6  97859818.973 6
> 2023 10 08 04 15  0.0000000  0 35
C11  21672689.563 8  21672685.672 8 112855381.746 8  87266914.335 8
C12  23018210.289 7  23018205.199 8 119861857.355 7  92684767.145 8
C14  25965620.242 6  25965618.234 7 135209803.427 6 104552781.289 7
C21  22644479.383 8                 117915745.238 8
C22  24580591.492 7                 127997586.234 7
E03  26023952.930 7  26023956.469 8 136756794.920 7 103455635.479 8
E05  28655759.750 6  28655766.496 7 150587029.733 6 113918132.124 7
E07  28504004.234 6  28504010.820 7 149789553.129 6 113314839.956 7
E08  25934806.375 7  25934809.465 9 136288328.062 7 103101244.051 9
E13  23382694.180 7  23382697.539 9 122876885.176 7  92955572.740 9
E15  26156603.227 7  26156607.012 8 137453872.639 7 103982973.093 8
E21  26237930.477 7  26237934.664 8 137881255.851 7 104306284.855 8
E26  25162283.844 7  25162285.863 8 132228695.496 7 100030155.729 8
E31  28072332.383 6  28072337.508 7 147521099.746 6 111598773.186 7
G02  22813484.055 7  22813484.535 5                                 119885667.540 7  93417405.695 5                
G08  20690521.617 8  20690526.406 8  20690526.504 8  20690526.320 8 108729433.738 8  84724247.652 8  84724246.655 8  81194066.439 8
G10  20881555.664 8  20881560.004 8  20881559.039 7  20881559.676 8 109733328.851 8  85506498.005 8  85506500.001 7  81943723.260 8
G14  25082008.070 6  25082013.090 3  25082012.402 6  25082017.598 6 131806848.546 6 102706649.252 3 102706650.250 6  98427229.652 6
G15  25262597.922 5  25262602.793 2  25262602.109 5                 132755838.942 5 103446132.162 2 103446129.224 5
G16  25155840.172 6  25155843.387 2                                 132194823.002 6 103008972.985 2                
G18  25454014.344 6  25454020.734 3  25454020.418 6  25454027.832 7 133761741.065 6 104229952.007 3 104229939.033 6  99887023.083 7
G21  21640620.531 7  21640622.254 5                                 113722228.015 7  88614726.356 5                
G23  22793267.867 6  22793270.730 5  22793270.418 7  22793275.699 8 119779418.755 6  93334639.877 5  93334635.882 7  89445687.407 8
G27  20889380.891 8  20889385.641 8  20889385.609 7  20889386.691 8 109774437.070 8  85538541.456 8  85538539.460 7  81974428.041 8
G32  23738911.500 7  23738917.852 7  23738917.574 7  23738917.328 7 124748823.426 7  97206898.860 7  97206891.857 7  93156601.411 7
R06  22323807.227 5                                 119124110.141 5                
R07  20016490.734 8  20016493.730 8  20016493.441 8 107149834.014 8  83338762.871 8  83338755.868 8
R08  21388582.422 6  21388584.852 7  21388584.547 7 114534881.415 6  89082692.953 7  89082685.950 7
R13  23105989.891 5  23105991.824 5  23105991.098 5 123384641.49415  95965882.82615  95965880.83415
R14  22303948.742 7  22303950.867 6  22303950.188 6 118892599.613 7  92472020.663 6  92472014.667 6
R15  24164525.734 6  24164531.652 6  24164531.215 6 129127913.341 6 100432815.843 6 100432810.851 6
R21  24129044.813 6  24129051.355 6  24129052.406 6 129119382.028 6 100426216.254 6 100426192.240 6
R22  20341091.055 8  20341092.422 7  20341092.422 7 108582121.107 8  84452757.556 7  84452749.561 7
R23  19851245.484 7                                 106190781.062 7                
R24  23483847.445 6  23483849.785 6  23483849.586 6 125578687.508 6  97672321.038 6  97672314.042 6
> 2023 10 08 04 15 30.0000000  0 35
C11  21644632.781 8  21644628.605 8 112709281.776 8  87153940.563 8
C12  23006450.070 7  23006446.066 7 119800622.657 7  92637416.544 7
C14  25920091.102 6  25920088.535 6 134972720.782 6 104369453.953 6
C21  22616357.063 8                 117769305.821 8
C22  24569711.992 7                 127940935.595 7
E03  26000068.508 7  26000071.988 8 136631280.920 7 103360684.926 8
E05  28644201.852 6  28644209.207 7 150526293.226 6 113872185.150 7
E07  28461160.781 6  28461167.039 8 149564407.528 6 113144518.738 8
E08  25896824.867 7  25896828.086 9 136088734.775 7 102950253.039 9
E13  23359684.875 8  23359688.473 9 122755971.196 8  92864102.092 9
E15  26144816.461 7  26144820.430 8 137391933.067 7 103936116.108 8
E21  26228173.547 7  26228177.395 8 137829981.388 7 104267496.025 8
E26  25126154.313 7  25126155.992 8 132038832.273 7  99886525.464 8
E31  28035425.602 6  28035431.117 7 147327155.892 6 111452056.104 7
G02  22775206.609 7  22775207.234 4                                 119684519.285 7  93260666.844 4                
G08  20661830.859 8  20661835.926 8  20661836.094 8  20661835.840 8 108578663.568 8  84606764.406 8  84606763.409 8  81081478.329 8
G10  20861776.352 8  20861781.031 8  20861780.215 7  20861780.527 8 109629388.307 8  85425505.359 8  85425507.369 7  81866105.318 8
G14  25041965.328 6  25041969.793 3  25041969.148 6  25041974.652 6 131596421.922 6 102542680.438 3 102542681.427 6  98270092.883 6
G15  25255918.906 5  25255924.336 2  25255923.883 5                 132720741.273 5 103418783.208 2 103418780.188 5
G16  25152767.883 6  25152771.602 2                                 132178684.043 6 102996397.176 2                
G18  25448217.633 6  25448225.805 3  25448225.586 6  25448232.551 7 133731284.004 6 104206218.732 3 104206205.744 6  99864278.607 7
G21  21605894.289 7  21605896.039 5                                 113539740.393 7  88472528.220 5                
G23  22785510.461 6  22785513.742 4  22785513.301 7  22785518.418 8 119738654.211 6  93302875.229 4  93302871.241 7  89415246.283 8
G27  20876192.906 8  20876197.039 8  20876196.941 7  20876198.094 8 109705131.669 8  85484537.222 8  85484535.226 7  81922673.980 8
G32  23697073.461 7  23697079.879 7  23697080.109 7  23697079.648 7 124528963.245 7  97035579.256 7  97035572.253 7  92992420.125 7
R06  22318154.859 5                                 119093950.786 5                
R07  19990063.172 8  19990066.805 7  19990066.113 7 107008370.435 8  83228735.643 7  83228728.639 7
R08  21342699.047 6  21342700.730 7  21342700.871 7 114289180.003 6  88891591.918 7  88891584.923 7
R13  23101653.883 5  23101656.254 5  23101656.281 5 123361489.132 5  95947875.373 5  95947873.369 5
R14  22280426.125 7  22280428.652 6  22280427.926 6 118767210.490 7  92374495.819 6  92374489.823 6
R15  24123461.391 6  24123467.871 6  24123467.996 6 128908483.035 6 100262148.024 6 100262143.021 6
R21  24124471.945 6  24124477.555 6  24124478.211 6 129094901.071 6 100407175.111 6 100407151.101 6
R22  20327923.227 8  20327923.340 7  20327923.418 7 108511825.998 8  84398083.529 7  84398075.534 7
R23  19817375.773 8                                 106009598.281 8                
R24  23438770.250 6  23438772.398 7  23438773.125 6 125337635.241 6  97484836.021 7  97484829.024 6
> 2023 10 08 04 16  0.0000000  0 35
C11  21616621.406 7  21616617.410 8 112563420.191 7  87041151.126 8
C12  22994720.164 7  22994716.211 7 119739543.110 7  92590185.885 7
C14  25874551.766 6  25874549.805 6 134735587.418 6 104186087.433 6
C21  22588317.445 8                 117623296.923 8
C22  24558881.867 7                 127884539.506 7
E03  25976252.172 7  25976255.742 8 136506125.524 7 103266005.652 8
E05  28632677.359 6  28632684.488 7 150465729.898 6 113826369.288 7
E07  28418287.445 6  28418294.117 8 149339108.491 6 112974081.458 8
E08  25858880.883 7  25858883.969 9 135889337.794 7 102799410.540 9
E13  23336699.820 8  23336703.203 9 122635182.680 8  92772726.352 9
E15  26133029.102 7  26133033.129 8 137329990.703 7 103889257.010 8
E21  26218442.703 7  26218446.488 8 137778845.431 7 104228811.985 8
E26  25090031.492 7  25090033.098 8 131849006.061 7  99742923.206 8
E31  27998560.586 6  27998565.418 8 147133426.440 6 111305501.258 8
G02  22736945.414 7  22736945.750 4                                 119483456.096 7  93103994.253 4                
G08  20633222.477 8  20633227.813 8  20633228.105 8  20633227.785 8 108428326.857 8  84489618.907 8  84489617.910 8  80969213.892 8
G10  20842073.594 8  20842078.141 8  20842077.285 7  20842077.695 8 109525848.743 8  85344825.153 8  85344827.171 7  81788786.792 8
G14  25001975.242 6  25001979.656 3  25001979.387 6  25001984.754 6 131386275.713 6 102378930.201 3 102378931.191 6  98113165.589 6
G15  25249286.336 6  25249292.551 2  25249292.305 5                 132685889.813 6 103391626.048 2 103391623.059 5
G16  25149675.414 6  25149678.961 2                                 132162432.981 6 102983733.971 2                
G18  25442409.547 6  25442418.129 3  25442417.723 7  25442424.172 7 133700762.214 6 104182435.082 3 104182422.100 7  99841485.831 7
G21  21571202.008 7  21571203.609 5                                 113357429.923 7  88330468.140 5                
G23  22777787.281 6  22777789.949 4  22777789.934 7  22777795.387 8 119698069.057 6  93271250.375 4  93271246.380 7  89384939.115 8
G27  20863076.016 8  20863080.348 8  20863079.832 7  20863081.168 8 109636200.951 8  85430824.955 8  85430822.951 7  81871199.718 8
G32  23655264.813 7  23655271.063 7  23655270.969 7  23655271.125 7 124309256.708 7  96864379.366 7  96864372.364 7  92828353.557 7
R06  22312576.906 5                                 119064186.640 5                
R07  19963776.391 8  19963779.340 7  19963778.617 8 106867652.570 8  83119288.404 7  83119281.402 8
R08  21296883.297 6  21296884.926 7  21296885.242 7 114043836.667 6  88700769.382 7  88700762.386 7
R13  23097362.281 5  23097365.867 5  23097364.797 5 123338573.187 5  95930051.842 5  95930049.838 5
R14  22257035.352 7  22257036.836 6  22257035.977 6 118642524.756 7  92277518.030 6  92277512.028 6
R15  24082480.555 6  24082485.688 6  24082485.832 6 128689490.084 6 100091820.325 6 100091815.324 6
R21  24119897.445 6  24119905.797 6  24119905.266 6 129070427.675 6 100388139.863 6 100388115.853 6
R22  20314806.648 8  20314808.359 7  20314808.063 7 108441815.008 8  84343630.501 7  84343622.505 7
R23  19783560.742 8                                 105828708.530 8                
R24  23393679.508 6  23393681.406 6  23393681.602 6 125096517.271 6  97297299.860 6  97297292.867 6
> 2023 10 08 04 16 30.0000000  0 35
C11  21588646.445 8  21588641.914 8 112417745.250 8  86928506.012 8
C12  22983010.563 7  22983005.945 7 119678565.523 7  92543034.112 7
C14  25828993.555 6  25828991.172 6 134498352.682 6 104002642.493 6
C21  22560350.641 8                 117477666.182 8
C22  24548090.188 7                 127828343.271 7
E03  25952494.016 7  25952497.523 8 136381275.567 7 103171557.432 8
E05  28621174.813 6  28621182.273 7 150405284.468 6 113780642.579 7
E07  28375375.516 6  28375382.117 8 149113604.629 6 112803489.241 8
E08  25820964.297 7  25820967.656 9 135690085.875 7 102648677.763 9
E13  23313727.969 8  23313731.590 9 122514466.428 8  92681405.277 9
E15  26121231.328 7  26121235.309 8 137267992.133 7 103842355.392 8
E21  26208727.398 7  26208731.441 8 137727793.011 7 104190191.138 8
E26  25053905.672 7  25053907.434 8 131659164.018 7  99599308.973 8
E31  27961725.414 6  27961730.762 7 146939859.640 6 111159069.365 7
G02  22698690.609 7  22698691.410 4                                 119282425.727 7  92947347.254 4                
G08  20604687.094 8  20604692.406 8  20604692.309 8  20604692.496 8 108278372.257 8  84372771.165 8  84372770.167 8  80857234.797 8
G10  20822436.281 8  20822440.680 8  20822439.973 7  20822440.527 8 109422655.366 8  85264414.718 8  85264416.713 7  81711726.786 8
G14  24962029.375 6  24962033.988 3  24962033.734 6  24962038.852 6 131176359.134 6 102215358.987 3 102215359.991 6  97956409.869 6
G15  25242690.875 5  25242696.945 2  25242697.078 5                 132651228.268 5 103364616.796 2 103364613.819 5
G16  25146550.711 6  25146554.707 2                                 132146013.661 6 102970939.656 2                
G18  25436580.594 6  25436587.949 3  25436587.410 6  25436593.992 7 133670121.967 6 104158559.066 3 104158546.084 6  99818604.534 7
G21  21536533.008 7  21536534.578 5                                 113175245.067 7  88188505.939 5                
G23  22770087.750 6  22770091.418 4  22770090.379 7  22770095.746 7 119657607.880 6  93239722.114 4  93239718.111 7  89354724.523 7
G27  20850019.781 8  20850023.863 8  20850023.711 7  20850024.801 8 109567590.528 8  85377362.267 8  85377360.270 7  81819964.640 8
G32  23613475.305 7  23613481.813 7  23613482.023 7  23613482.051 7 124089653.678 7  96693260.140 7  96693253.137 7  92664364.300 7
R06  22307062.703 5                                 119034759.834 5                
R07  19937619.055 8  19937621.676 8  19937621.000 7 106727626.702 8  83010379.382 8  83010372.385 7
R08  21251124.211 7  21251126.367 7  21251126.105 7 113798801.363 7  88510186.448 7  88510179.437 7
R13  23093103.602 5  23093107.762 5  23093106.469 5 123315835.205 5  95912366.670 5  95912364.669 5
R14  22233766.477 7  22233767.680 6  22233766.805 6 118518487.330 7  92181044.466 6  92181038.455 6
R15  24041570.164 6  24041576.121 6  24041576.895 6 128470884.034 6  99921793.354 6  99921788.357 6
R21  24115316.086 6  24115322.645 6  24115323.020 6 129045906.731 6 100369067.645 6 100369043.634 6
R22  20301734.492 8  20301736.082 7  20301736.063 7 108372033.508 8  84289355.965 7  84289347.969 7
R23  19749789.609 8                                 105648059.528 8                
R24  23348567.070 6  23348570.285 7  23348570.328 6 124855280.667 6  97109671.446 7  97109664.442 6
> 2023 10 08 04 17  0.0000000  0 35
C11  21560703.359 8  21560699.203 7 112272239.364 8  86815991.622 7
C12  22971316.594 7  22971312.227 7 119617671.005 7  92495946.537 7
C14  25783412.555 6  25783409.758 6 134261000.155 6 103819106.478 6
C21  22532453.094 8                 117332395.457 8
C22  24537332.516 7                 127772326.477 7
E03  25928790.438 7  25928794.043 8 136256712.283 7 103077326.083 8
E05  28609691.664 6  28609698.836 7 150344936.837 6 113734989.829 7
E07  28332421.438 6  28332428.086 8 148887879.065 6 112632729.280 8
E08  25783072.625 7  25783075.535 9 135490962.194 7 102498042.003 9
E13  23290766.570 8  23290770.301 9 122393803.812 8  92590124.778 9
E15  26109419.570 7  26109423.324 8 137205918.559 7 103795397.035 8
E21  26199024.336 7  26199028.637 8 137676803.679 7 104151618.013 8
E26  25017773.289 7  25017775.043 8 131469288.003 7  99455669.040 8
E31  27924918.273 6  27924923.922 7 146746438.884 6 111012748.024 7
G02  22660438.336 7  22660439.176 4                                 119081410.449 7  92790712.014 4                
G08  20576221.391 8  20576226.266 8  20576226.465 8  20576226.180 8 108128782.042 8  84256207.365 8  84256206.367 8  80745527.822 8
G10  20802861.352 8  20802865.289 8  20802864.723 7  20802865.371 8 109319788.563 8  85184258.766 8  85184260.762 7  81634910.654 8
G14  24922124.523 6  24922129.105 3  24922128.414 6  24922133.207 6 130966656.028 6 102051954.106 3 102051955.117 6  97799813.550 6
G15  25236127.117 6  25236133.563 3  25236133.227 5                 132616735.912 6 103337739.427 3 103337736.438 5
G16  25143389.813 6  25143394.531 2                                 132129404.812 6 102957997.617 2                
G18  25430723.750 6  25430731.211 3  25430731.402 6  25430737.898 6 133639344.095 6 104134575.824 3 104134562.835 6  99795620.514 6
G21  21501885.516 7  21501886.410 5                                 112993166.940 7  88046626.920 5                
G23  22762408.555 6  22762411.582 4  22762411.246 7  22762416.082 7 119617249.883 6  93208274.246 4  93208270.243 7  89324586.968 7
G27  20837020.375 8  20837025.141 8  20837025.176 7  20837026.133 8 109499280.594 8  85324133.727 8  85324131.723 7  81768953.953 8
G32  23571703.680 7  23571709.305 7  23571709.113 7  23571709.777 7 123870138.432 7  96522209.312 7  96522202.310 7  92500440.595 7
R06  22301607.953 6                                 119005647.493 6                
R07  19911586.859 8  19911589.875 8  19911588.938 7 106588273.863 8  82901993.848 8  82901986.844 7
R08  21205420.180 7  21205421.844 7  21205422.379 7 113554058.687 7  88319831.070 7  88319824.074 7
R13  23088875.164 5  23088878.641 5  23088878.367 5 123293252.046 5  95894801.970 5  95894799.973 5
R14  22210614.813 7  22210617.113 6  22210616.227 6 118395079.015 7  92085060.200 6  92085054.197 6
R15  24000731.641 6  24000737.332 6  24000737.789 6 128252649.966 6  99752055.657 6  99752050.657 6
R21  24110722.672 6  24110728.164 6  24110728.324 6 129021318.467 6 100349942.998 6 100349918.987 6
R22  20288701.914 8  20288703.031 7  20288702.867 7 108302462.373 8  84235245.035 7  84235237.040 7
R23  19716061.313 7                                 105467633.975 7                
R24  23303427.891 6  23303431.547 6  23303431.398 6 124613908.091 6  96921937.308 6  96921930.312 6
> 2023 10 08 04 17 30.0000000  0 35
C05  39265665.219 5  39265661.941 6 204466626.02015 158106550.21016
C11  21532789.430 8  21532785.086 8 112126883.584 8  86703593.306 8
C12  22959634.453 7  22959629.559 7 119556839.299 7  92448907.554 7
C14  25737805.563 6  25737803.355 6 134023511.952 6 103635465.571 6
C21  22504620.805 8                 117187465.153 8
C22  24526605.320 7                 127716467.271 7
E03  25905137.492 7  25905141.254 8 136132415.619 7 102983296.429 8
E05  28598222.602 6  28598229.371 6 150284665.797 6 113689395.138 6
E07  28289421.820 6  28289428.410 7 148661913.416 6 112461787.699 7
E08  25745201.438 7  25745204.531 9 135291948.600 7 102347489.533 9
E13  23267811.852 7  23267815.309 9 122273174.818 7  92498869.710 9
E15  26097589.320 7  26097592.848 8 137143749.672 7 103748366.582 8
E21  26189329.430 7  26189333.406 8 137625855.638 7 104113076.129 8
E26  24981630.945 7  24981632.566 8 131279358.264 7  99311988.474 8
E31  27888135.484 6  27888141.305 7 146553145.650 6 110866523.127 7
G02  22622185.383 7  22622186.547 4                                 118880390.596 7  92634073.223 4                
G08  20547820.906 8  20547825.816 8  20547826.191 8  20547825.848 8 107979537.026 8  84139912.548 8  84139911.550 8  80634078.617 8
G10  20783344.672 8  20783348.828 8  20783348.211 7  20783349.262 8 109217226.973 8  85104340.635 8  85104342.653 7  81558322.441 8
G14  24882256.211 6  24882260.594 3  24882260.402 6  24882265.223 6 130757148.727 6 101888701.688 3 101888702.681 6  97643363.308 6
G15  25229590.938 5                  25229596.070 5                 132582389.823 5                 103310973.197 5
G16  25140190.328 6  25140193.738 3                                 132112584.397 6 102944890.823 3                
G18  25424837.047 6  25424844.715 3  25424844.781 6  25424851.344 7 133608407.821 6 104110469.216 3 104110456.226 6  99772518.206 7
G21  21467253.313 7  21467254.934 5                                 112811176.400 7  87904816.133 5                
G23  22754743.953 6  22754746.758 4  22754746.074 7  22754751.320 7 119576972.706 6  93176889.360 4  93176885.357 7  89294509.776 7
G27  20824074.906 8  20824079.242 8  20824078.973 7  20824080.410 8 109431249.909 8  85271122.775 8  85271120.778 7  81718151.785 8
G32  23529944.117 7  23529950.406 6  23529950.543 7  23529951.055 7 123650693.936 7  96351213.621 6  96351206.612 7  92336569.730 7
R06  22296205.359 6                                 118976825.465 6                
R07  19885675.766 8  19885678.078 8  19885677.348 7 106449573.758 8  82794115.987 8  82794108.991 7
R08  21159768.570 7  21159770.434 7  21159770.617 7 113309592.542 7  88129690.765 7  88129683.769 7
R14  22187577.125 7  22187580.844 6  22187579.809 6 118272278.737 7  91989548.864 6  91989542.860 6
R15  23959959.078 6  23959964.004 6  23959964.180 6 128034771.500 6  99582594.821 6  99582589.806 6
R21  24106110.648 6  24106117.219 6  24106117.645 6 128996641.596 6 100330749.474 6 100330725.455 6
R22  20275704.047 8  20275705.500 7  20275705.898 7 108233080.819 8  84181281.576 7  84181273.573 7
R23  19682370.711 7                                 105287413.049 7                
R24  23258261.625 6  23258265.227 7  23258264.926 6 124372380.311 6  96734082.425 7  96734075.422 6
> 2023 10 08 04 18  0.0000000  0 36
C05  39240567.563 5  39240563.777 6 204335935.246 5 158005491.765 6
C11  21504887.719 8  21504883.180 8 111981590.247 8  86591243.282 8
C12  22947947.109 7  22947943.125 7 119495981.399 7  92401848.317 7
C14  25692155.930 6  25692152.141 6 133785801.532 6 103451652.756 6
C21  22476836.555 8                 117042787.063 8
C22  24515891.016 7                 127660675.116 7
E03  25881518.398 7  25881522.035 8 136008296.146 7 102889400.818 8
E05  28586750.180 6  28586757.656 7 150224379.716 6 113643788.952 7
E07  28246359.813 6  28246366.105 7 148435620.319 6 112290598.363 7
E08  25707334.242 7  25707337.793 9 135092957.608 7 102196954.142 9
E13  23244846.281 8  23244849.820 9 122152490.067 8  92407572.463 9
E15  26085723.602 7  26085727.703 8 137081395.958 7 103701196.294 8
E21  26179624.742 7  26179628.941 8 137574857.607 7 104074496.432 8
E26  24945461.602 7  24945462.906 8 131089285.946 7  99168200.035 8
E31  27851360.641 6  27851366.215 7 146359892.005 6 110720328.013 7
G02  22583914.813 7  22583916.414 4                                 118679277.810 7  92477361.998 4                
G08  20519469.648 8  20519474.074 8  20519474.340 8  20519474.164 8 107830549.240 8  84023818.168 8  84023817.170 8  80522821.496 8
G10  20763868.727 8  20763872.832 8  20763872.152 7  20763872.859 8 109114880.177 8  85024589.881 8  85024591.892 7  81481894.617 8
G14  24842408.992 6  24842413.406 3  24842413.121 6  24842418.328 6 130547750.813 6 101725534.636 3 101725535.646 6  97486994.916 6
G15  25223066.016 5                                                                                                
G16  25136931.469 6  25136934.738 2                                 132095460.373 6 102931547.416 2                
G18  25418903.117 6  25418911.113 3  25418910.418 6  25418918.152 7 133577223.308 6 104086169.090 3 104086156.094 6  99749230.481 7
G21  21432621.344 7  21432622.336 5                                 112629184.693 7  87763004.435 5                
G23  22747077.844 6  22747080.945 4  22747080.258 7  22747085.035 7 119536684.819 6  93145496.105 4  93145492.112 7  89264424.575 7
G27  20811165.320 8  20811169.699 8  20811169.367 7  20811170.691 8 109363407.912 8  85218258.856 8  85218256.852 7  81667490.527 8
G32  23488182.234 6  23488188.234 6  23488188.188 7  23488189.004 7 123431233.801 6  96180205.744 6  96180198.741 7  92172687.185 7
R06  22290841.719 6                                 118948199.107 6                
R07  19859870.203 8  19859873.172 7  19859872.273 7 106311434.944 8  82686674.692 7  82686667.697 7
R08  21114151.250 7  21114152.988 7  21114153.078 7 113065315.992 7  87939697.908 7  87939690.911 7
R13  23080474.352 5  23080474.688 5  23080475.926 5 123248380.29715  95859901.62215  95859899.61315
R14  22164638.250 7  22164640.953 6  22164640.777 6 118149994.856 7  91894439.181 6  91894433.180 6
R15  23919234.727 6  23919241.613 6  23919241.422 6 127817160.916 6  99413342.169 6  99413337.161 6
R21  24101465.180 6  24101473.137 6  24101473.074 6 128971784.410 6 100311415.726 6 100311391.707 6
R22  20262725.141 8  20262726.441 7  20262726.543 7 108163797.345 8  84127394.393 7  84127386.389 7
R23  19648701.633 7                                 105107307.702 7                
R24  23213049.195 6  23213051.473 7  23213051.605 6 124130607.917 6  96546037.312 7  96546030.324 6
> 2023 10 08 04 18 30.0000000  0 35
C05  39215433.500 5  39215429.941 6 204205054.45515 157904285.61216
C11  21477011.563 8  21477007.117 7 111836433.545 8  86478998.907 7
C12  22936269.188 7  22936264.793 7 119435170.105 7  92354825.115 7
C14  25646477.742 6  25646474.762 6 133547944.276 6 103267726.442 6
C21  22449115.148 8                 116898434.711 8
C22  24505203.641 7                 127605021.269 7
E03  25857947.164 7  25857950.781 8 135884427.725 7 102795695.120 8
E05  28575289.445 5  28575296.344 6 150164151.362 5 113598226.683 6
E07  28203249.742 6  28203256.359 7 148209075.406 6 112119218.549 7
E08  25669486.594 7  25669489.734 9 134894064.962 7 102046493.165 9
E13  23221884.164 8  23221887.816 9 122031823.534 8  92316289.003 9
E15  26073836.766 7  26073841.305 8 137018931.153 7 103653941.983 8
E21  26169924.633 7  26169928.695 8 137523881.802 7 104035933.538 8
E26  24909279.281 7  24909280.297 8 130899145.352 7  99024359.935 8
E31  27814607.703 6  27814613.148 7 146166754.018 6 110574220.492 7
G02  22545640.617 7  22545642.211 5                                 118478146.400 7  92320636.285 5                
G08  20491181.422 8  20491185.699 8  20491186.242 8  20491186.082 8 107681893.625 8  83907982.624 8  83907981.626 8  80411812.431 8
G10  20744448.125 8  20744451.871 8  20744451.215 7  20744451.602 8 109012820.902 8  84945063.162 8  84945065.173 7  81405681.506 8
G14  24802597.563 6  24802601.957 3  24802601.574 6  24802607.172 7 130338538.561 6 101562512.289 3 101562513.283 6  97330765.182 7
G15  25216564.469 5  25216570.254 2  25216569.074 4                 132513930.74615 103257634.08512 103257628.18414
G16  25133628.984 6  25133632.090 3                                 132078103.954 6 102918022.877 3                
G18  25412934.148 6  25412944.746 3  25412944.195 6  25412950.027 6 133545863.893 6 104061732.716 3 104061719.721 6  99725812.194 6
G21  21398003.078 7  21398004.457 5                                 112447265.943 7  87621249.589 5                
G23  22739422.719 6  22739425.746 4  22739424.926 7  22739430.484 8 119496457.876 6  93114150.385 4  93114146.385 7  89234384.899 8
G27  20798305.086 8  20798309.133 8  20798309.113 7  20798310.242 8 109295827.323 8  85165598.632 8  85165596.635 7  81617024.469 8
G32  23446432.008 6  23446437.977 6  23446437.828 7  23446438.742 7 123211834.897 6  96009245.595 6  96009238.596 7  92008850.389 7
R06  22285526.688 6                                 118919839.468 6                
R07  19834182.523 8  19834186.707 8  19834186.168 7 106173933.238 8  82579728.918 8  82579721.923 7
R08  21068584.414 7  21068586.512 7  21068586.703 7 112821308.394 7  87749914.278 7  87749907.275 7
R14  22141808.438 7  22141811.367 6  22141811.754 6 118028302.207 7  91799789.324 6  91799783.336 6
R15  23878577.172 6  23878583.285 6  23878583.477 6 127599897.674 6  99244359.802 6  99244354.805 6
R21  24096800.172 6  24096807.426 6  24096808.344 6 128946821.384 6 100291999.566 6 100291975.563 6
R22  20249778.539 7  20249779.750 7  20249780.125 7 108094686.628 7  84073641.563 7  84073633.561 7
R23  19615068.664 7                                 104927394.643 7                
R24  23167805.508 6  23167806.836 6  23167806.152 6 123888667.450 6  96357861.380 6  96357854.389 6
> 2023 10 08 04 19  0.0000000  0 35
C05  39190261.336 6  39190257.484 6 204073978.333 6 157802929.177 6
C11  21449161.273 8  21449156.664 8 111691410.941 8  86366858.214 8
C12  22924599.023 7  22924594.926 7 119374401.567 7  92307834.957 7
C14  25600770.883 6  25600768.469 6 133309938.713 6 103083685.455 6
C21  22421455.984 8                 116754404.932 8
C22  24494541.234 7                 127549500.327 7
E03  25834422.430 7  25834426.531 8 135760806.728 7 102702176.600 8
E05  28563838.328 5  28563845.391 6 150103975.631 5 113552704.084 6
E07  28160091.484 6  28160098.125 7 147982277.158 6 111947647.072 7
E08  25631656.961 7  25631660.047 9 134695269.086 7 101896105.387 9
E13  23198924.766 8  23198928.227 9 121911171.752 8  92225016.702 9
E15  26061928.617 7  26061932.785 8 136956351.643 7 103606600.873 8
E21  26160227.328 6  26160231.449 8 137472922.896 6 103997383.429 8
E26  24873082.977 7  24873084.203 8 130708933.408 7  98880465.840 8
E31  27777876.867 6  27777881.859 7 145973729.811 6 110428199.093 7
G02  22507362.789 7  22507363.512 5                                 118276993.960 7  92163894.176 5                
G08  20462956.063 8  20462960.504 8  20462960.906 7  20462960.652 8 107533567.728 8  83792404.002 8  83792403.013 7  80301049.581 8
G10  20725080.523 8  20725084.402 8  20725083.668 7  20725083.781 8 108911044.271 8  84865756.671 8  84865758.682 7  81329679.452 8
G14  24762821.375 6  24762824.730 3  24762824.313 6  24762830.293 6 130129511.008 6 101399633.856 3 101399634.867 6  97174673.378 6
G15  25210084.016 4                  25210090.949 4                 132479882.510 4                 103231096.896 4
G16  25130280.555 6  25130284.094 2                                 132060509.392 6 102904312.783 2                
G18  25406934.383 6  25406942.926 3  25406942.348 6  25406949.727 6 133514325.372 6 104037156.830 3 104037143.835 6  99702260.183 6
G21  21363398.766 7  21363399.523 5                                 112265416.706 7  87479548.902 5                
G23  22731778.109 6  22731781.223 4  22731780.902 7  22731786.191 8 119456286.202 6  93082847.709 4  93082843.714 7  89204386.482 8
G27  20785493.125 8  20785497.504 8  20785497.469 7  20785498.906 8 109228503.440 8  85113138.434 8  85113136.430 7  81566750.108 8
G32  23404692.930 6  23404699.168 6  23404699.109 7  23404700.109 7 122992496.712 6  95838332.732 6  95838325.736 7  91845058.901 7
R06  22280260.633 6                                 118891739.147 6                
R07  19808614.398 8  19808618.164 7  19808618.043 7 106037064.717 8  82473275.614 7  82473268.618 7
R08  21023067.844 7  21023069.781 7  21023069.891 7 112577570.045 7  87560340.050 7  87560333.047 7
R14  22119090.047 7  22119092.805 6  22119092.590 6 117907196.124 7  91705595.703 6  91705589.707 6
R15  23837985.352 6  23837990.730 6  23837990.914 6 127382981.411 6  99075647.362 6  99075642.344 6
R21  24092117.047 6  24092123.781 7  24092123.859 6 128921747.955 6 100272497.540 7 100272473.524 6
R22  20236862.750 7  20236865.574 7  20236865.352 7 108025744.591 7  84020019.918 7  84020011.930 7
R23  19581470.813 7                                 104747672.233 7                
R24  23122529.500 6  23122532.180 6  23122531.609 6 123646556.781 6  96169553.188 6  96169546.184 6
> 2023 10 08 04 19 30.0000000  0 35
C05  39464849.031 5  39464846.109 6 205503830.508 5 158908581.519 6
C11  21721134.469 8  21721129.945 7 113107646.255 8  87461981.204 7
C12  23212733.969 7  23212730.246 7 120874795.567 7  93468034.725 7
C14  25854834.703 6  25854832.438 6 134632913.065 6 104106693.172 6
C21  22693655.313 8                 118171820.857 8
C22  24783700.797 7                 129055230.298 7
E03  26110742.563 7  26110746.426 8 137212877.496 7 103800658.679 8
E05  28852193.961 5  28852201.020 6 151619292.786 5 114699031.476 6
E07  28416682.789 6  28416689.477 7 149330675.148 6 112967701.340 7
E08  25893643.719 7  25893646.695 9 136072018.704 7 102937607.545 9
E13  23475765.594 8  23475769.066 9 123365979.113 8  93325569.010 9
E15  26349794.836 6  26349799.363 8 138469099.549 6 104750984.744 8
E21  26450329.641 7  26450333.805 8 138997421.129 7 105150656.414 8
E26  25136670.922 7  25136672.273 8 132094097.258 7  99928333.317 8
E31  28040964.617 6  28040969.941 7 147356267.695 6 111474080.140 7
G02  22768878.984 7  22768880.020 5                                 119651268.146 7  93234757.201 5                
G08  20734590.555 8  20734595.020 8  20734595.270 8  20734595.168 8 108961017.898 8  84904702.832 8  84904701.842 8  81367002.624 8
G10  21005563.438 8  21005567.750 8  21005566.891 7  21005567.070 8 110384992.481 8  86014287.726 8  86014289.728 7  82430355.044 8
G14  25022877.336 6  25022881.289 3  25022880.602 6  25022886.855 7 131496117.941 6 102464522.557 3 102464523.558 6  98195191.737 7
G15  25503425.789 4  25503431.820 2  25503429.820 5                 134021392.211 4 104432291.43712 104432273.499 5
G16  25426682.789 6  25426686.230 3                                 133618115.268 6 104118031.594 3                
G18  25700695.641 6  25700703.820 3  25700703.777 6  25700710.098 6 135058048.764 6 105240057.676 3 105240044.672 6 100855040.046 6
G21  21628604.734 7  21628605.578 5                                 113659084.847 7  88565524.092 5                
G23  23023941.391 6  23023943.207 4  23023942.875 7  23023948.355 7 120991609.310 6  94279203.306 4  94279199.306 7  90350893.889 7
G27  21072527.453 8  21072531.719 8  21072531.414 7  21072532.949 8 110736877.530 8  86288494.840 8  86288492.842 7  82693133.328 8
G32  23662764.453 6  23662770.496 6  23662770.230 7  23662771.379 7 124348669.873 6  96895091.063 6  96895084.060 7  92857785.637 7
R06  22574840.055 6                                 120463665.670 6                
R07  20082961.656 7  20082966.199 7  20082965.934 7 107505667.646 7  83615522.347 7  83615515.351 7
R08  21277400.234 7  21277403.383 7  21277402.824 7 113939509.087 7  88619626.005 7  88619619.002 7
R14  22396277.031 7  22396280.422 7  22396280.324 6 119384762.855 7  92854814.269 7  92854808.258 6
R15  24097255.742 6  24097261.480 6  24097261.668 6 128768443.563 6 100153229.009 6 100153224.020 6
R21  24387206.398 6  24387213.516 7  24387213.910 6 130500835.258 6 101500676.074 7 101500652.071 6
R22  20523776.023 7  20523777.406 7  20523777.582 7 109557306.275 7  85211234.517 7  85211226.513 7
R23  19847708.352 7                                 106171856.439 7                
R24  23377018.109 6  23377022.070 6  23377020.660 6 125007431.099 6  97228011.042 6  97228004.042 6
> 2023 10 08 04 20  0.0000000  0 36
C05  39439613.398 5  39439610.668 6 205372423.646 5 158806969.335 6
C06  41332918.125 6  41332916.637 6 215231348.28216 166430526.56116
C11  21693347.375 8  21693343.070 7 112962951.986 8  87350094.402 7
C12  23201091.367 7  23201087.285 7 120814168.789 7  93421154.187 7
C13  39716634.047 6  39716635.152 6 206814927.59816 159922404.20116
C14  25809083.891 6  25809080.781 6 134394674.603 6 103922472.056 6
C21  22666131.547 8                 118028494.401 8
C22  24773099.570 7                 129000026.766 7
E03  26087323.305 7  26087327.344 8 137089809.073 7 103707558.171 8
E05  28840773.328 5  28840780.078 6 151559275.383 5 114653628.508 6
E07  28373440.430 6  28373446.828 7 149103433.547 6 112795794.461 7
E08  25855863.000 7  25855866.172 9 135873479.903 7 102787414.240 9
E13  23452823.047 7  23452826.426 9 123245414.978 7  93234363.011 9
E15  26337853.602 6  26337858.297 8 138406348.050 6 104703513.539 8
E21  26440648.641 6  26440653.020 8 138946548.664 6 105112171.693 8
E26  25100458.945 7  25100460.199 8 131903802.027 7  99784376.225 8
E31  28004288.500 6  28004293.520 7 147163533.975 6 111328278.472 7
G02  22730603.523 7  22730605.047 5                                 119450133.735 7  93078029.120 5                
G08  20706502.016 8  20706506.336 8  20706506.668 7  20706506.602 8 108813412.651 8  84789685.749 8  84789684.752 7  81256777.918 8
G10  20986313.617 8  20986318.035 8  20986317.039 7  20986317.531 8 110283835.118 8  85935463.783 8  85935465.793 7  82354815.429 8
G14  24983183.492 6  24983187.047 3  24983186.605 6  24983192.141 7 131287525.416 6 102301983.062 3 102301984.077 6  98039424.765 7
G16  25423253.531 6  25423258.281 3                                 133600095.092 6 104103989.812 3                
G18  25694636.891 6  25694645.875 3  25694645.379 6  25694652.152 7 135026208.741 6 105215246.776 3 105215233.773 6 100831262.804 7
G21  21594038.008 7  21594038.914 5                                 113477435.560 7  88423979.203 5                
G23  23016327.258 6  23016330.113 4  23016329.801 7  23016335.258 8 120951599.725 6  94248026.908 4  94248022.910 7  90321016.502 8
G27  21059824.336 8  21059828.695 8  21059828.285 7  21059829.863 8 110670121.357 8  86236477.010 8  86236475.006 7  82643282.897 8
G32  23621061.531 6  23621067.305 6  23621067.219 7  23621068.363 7 124129520.136 6  96724325.035 6  96724318.041 7  92694134.872 7
R06  22569679.727 6                                 120436131.044 6                
R07  20057640.383 7  20057646.211 8  20057645.617 7 107370125.301 7  83510100.505 8  83510093.502 7
R08  21231997.938 7  21232000.270 7  21232000.270 7 113696380.672 7  88430526.174 7  88430519.170 7
R14  22373789.609 7  22373791.938 6  22373790.852 6 119264886.627 7  92761577.210 6  92761571.199 6
R15  24056806.086 6  24056811.086 6  24056811.324 6 128552291.801 6  99985111.317 6  99985106.313 6
R21  24382489.289 6  24382498.234 7  24382498.297 7 130475598.419 6 101481046.938 7 101481022.939 7
R22  20510934.094 7  20510936.129 7  20510936.148 7 109488759.266 7  85157920.124 7  85157912.122 7
R23  19814194.547 7                                 105992579.495 7                
R24  23331690.594 6  23331694.047 6  23331694.695 6 124765043.332 6  97039487.271 6  97039480.283 6
> 2023 10 08 04 20 30.0000000  0 36
C05  39414339.039 5  39414335.859 6 205240812.906 5 158705199.519 6
C06  41295835.977 5  41295834.254 6 215038252.523 5 166281212.675 6
C11  21665584.859 8  21665580.184 7 112818384.567 8  87238305.695 7
C12  23189454.047 7  23189450.027 7 120753573.476 7  93374297.980 7
C13  39697350.953 6  39697351.844 6 206714514.380 6 159844758.233 6
C14  25763302.539 6  25763300.742 6 134156284.059 6 103738133.378 6
C21  22638667.203 8                 117885481.258 8
C22  24762520.781 7                 128944940.218 7
E03  26063949.094 6  26063953.352 8 136966977.783 6 103614637.057 8
E05  28829359.633 5  28829366.348 6 151499296.73115 114608254.97316
E07  28330149.000 6  28330154.984 7 148875934.022 6 112623692.441 7
E08  25818099.898 7  25818102.867 9 135675033.335 7 102637290.721 9
E13  23429881.391 8  23429884.793 9 123124855.670 8  93143160.664 9
E15  26325888.938 6  26325893.281 8 138343471.185 6 104655947.487 8
E21  26430968.578 6  26430972.668 8 138895677.690 6 105073688.101 8
E26  25064231.703 7  25064233.090 8 131713426.711 7  99640358.554 8
E31  27967633.172 6  27967638.180 7 146970908.969 6 111182559.022 7
G02  22692323.758 7  22692324.824 5                                 119248970.164 7  92921278.335 5                
G08  20678475.461 8  20678479.980 8  20678480.395 7  20678480.129 8 108666130.156 8  84674920.165 8  84674919.168 7  81146794.229 8
G10  20967115.094 8  20967119.805 8  20967119.070 7  20967119.535 8 110182946.857 8  85856849.559 8  85856851.555 7  82279476.786 8
G14  24943524.297 6  24943527.809 3  24943527.453 6  24943532.551 6 131079115.220 6 102139585.699 3 102139586.702 6  97883793.988 6
G16  25419776.625 6  25419779.473 3                                 133581819.468 6 104089749.059 3                
G18  25688543.102 6  25688551.195 3  25688550.902 6  25688556.883 6 134994178.004 6 105190287.218 3 105190274.236 6 100807343.153 6
G21  21559482.891 7  21559484.016 5                                 113295847.884 7  88282482.323 5                
G23  23008721.336 6  23008724.078 4  23008723.227 7  23008729.109 8 120911628.782 6  94216880.613 4  94216876.629 7  90291167.962 8
G27  21047167.234 8  21047171.902 8  21047171.645 7  21047173.012 8 110603608.124 8  86184648.493 8  86184646.497 7  82593613.892 8
G32  23579370.219 6  23579375.434 6  23579375.309 7  23579376.199 7 123910430.006 6  96553605.461 6  96553598.466 7  92530528.614 7
R06  22564564.086 6                                 120408833.591 6                
R07  20032438.445 7  20032442.230 7  20032441.176 7 107235205.909 7  83405163.177 7  83405156.173 7
R08  21186645.125 7  21186647.508 7  21186647.445 7 113453522.956 7  88241636.920 7  88241629.931 7
R14  22351407.305 7  22351410.988 7  22351410.961 7 119145584.115 7  92668786.356 7  92668780.352 7
R15  24016420.063 6  24016425.551 6  24016426.668 6 128336487.755 6  99817264.077 6  99817259.073 6
R21  24377750.383 6  24377759.285 7  24377760.102 7 130450238.622 6 101461322.204 7 101461298.193 7
R22  20498123.164 8  20498125.727 7  20498125.477 7 109420369.304 8  85104727.879 7  85104719.876 7
R23  19780714.281 7                                 105813487.719 7                
R24  23286328.609 6  23286332.332 6  23286331.914 6 124522479.451 6  96850826.527 6  96850819.535 6
> 2023 10 08 04 21  0.0000000  0 36
C05  39389041.109 5  39389037.473 7 205109077.062 5 158603332.941 7
C06  41258737.727 5  41258736.215 6 214845073.594 5 166131834.489 6
C11  21637861.648 8  21637857.207 8 112674023.740 8  87126676.742 8
C12  23177839.117 7  23177835.227 7 120693087.994 7  93327526.710 7
C13  39678038.297 6  39678040.031 6 206613952.406 6 159766997.247 6
C14  25717509.289 6  25717505.668 6 133917822.229 6 103553739.574 6
C21  22611278.219 8                 117742860.395 8
C22  24751979.125 7                 128890047.449 7
E03  26040635.703 7  26040639.609 8 136844462.829 7 103521955.252 8
E05  28817968.031 4  28817974.848 5 151439433.34714 114562968.55515
E07  28286823.602 6  28286829.746 7 148648257.861 6 112451456.794 7
E08  25780369.984 7  25780372.688 8 135476760.307 7 102487298.488 8
E13  23406955.656 8  23406958.945 9 123004380.701 8  93052022.112 9
E15  26313914.820 6  26313919.574 8 138280548.331 6 104608346.636 8
E21  26421303.039 6  26421307.332 8 138844885.790 6 105035264.324 8
E26  25028004.266 7  25028005.914 8 131523051.261 7  99496340.776 8
E31  27931013.625 6  27931018.688 7 146778473.661 6 111036983.024 7
G02  22654053.797 7  22654054.602 5                                 119047858.138 7  92764567.696 5                
G08  20650525.453 8  20650529.508 8  20650530.184 7  20650529.891 8 108519251.299 8  84560469.104 8  84560468.106 7  81037111.956 8
G10  20947982.641 8  20947987.500 8  20947986.746 7  20947987.176 8 110082405.516 8  85778505.655 8  85778507.658 7  82204397.198 8
G14  24903914.422 6  24903918.488 3  24903918.184 6  24903923.176 6 130870969.265 6 101977394.238 3 101977395.233 6  97728360.537 6
G16  25416264.211 6  25416268.309 3                                 133563365.636 6 104075369.413 3                
G18  25682425.734 6  25682435.887 3  25682434.957 6  25682441.109 6 134962035.515 6 105165240.636 3 105165227.647 6 100783340.032 6
G21  21524954.414 7  21524955.996 5                                 113114401.757 7  88141095.738 5                
G23  23001136.953 6  23001139.871 4  23001139.195 7  23001145.191 8 120871773.784 6  94185824.709 4  94185820.699 7  90261406.019 8
G27  21034571.297 8  21034575.605 8  21034574.930 7  21034576.539 8 110537415.985 8  86133070.176 8  86133068.173 7  82544184.667 8
G32  23537706.156 7  23537711.711 6  23537711.730 7  23537712.711 7 123691481.887 7  96382996.546 6  96382989.543 7  92367028.403 7
R06  22559507.883 6                                 120381850.267 6                
R07  20007366.563 8  20007369.102 7  20007368.379 7 107100990.155 8  83300773.127 7  83300766.124 7
R08  21141359.805 7  21141362.441 7  21141362.016 7 113211021.530 7  88053024.799 7  88053017.803 7
R14  22329149.570 7  22329152.930 7  22329152.309 6 119026935.389 7  92576504.015 7  92576498.012 6
R15  23976116.250 6  23976121.473 6  23976122.324 6 128121115.923 6  99649752.997 6  99649747.993 6
R21  24373005.773 6  24373012.707 7  24373012.578 7 130424835.983 6 101441564.074 7 101441540.071 7
R22  20485356.133 7  20485357.742 7  20485358.121 7 109352216.497 7  85051720.083 7  85051712.087 7
R23  19747286.531 7                                 105634664.579 7                
R24  23240950.477 6  23240955.414 6  23240955.648 6 124279821.944 6  96662092.997 6  96662085.994 6
> 2023 10 08 04 21 30.0000000  0 36
C05  39363714.969 5  39363711.988 6 204977197.745 5 158501355.430 6
C06  41221620.227 5  41221618.863 6 214651793.415 5 165982378.003 6
C11  21610174.914 8  21610170.594 7 112529851.667 8  87015193.741 7
C12  23166240.617 7  23166236.645 7 120632693.192 7  93280825.548 7
C13  39658694.891 6  39658696.125 6 206513222.860 6 159689106.675 6
C14  25671697.734 6  25671694.215 6 133679272.571 6 103369277.794 6
C21  22583961.469 8                 117600613.405 8
C22  24741470.820 7                 128835327.910 7
E03  26017378.195 7  26017382.313 8 136722245.427 7 103429498.539 8
E05  28806593.797 5  28806601.309 6 151379666.28715 114517755.33616
E07  28243460.922 6  28243467.820 7 148420388.110 6 112279074.715 7
E08  25742669.750 7  25742672.375 8 135278643.909 7 102337424.744 8
E13  23384042.617 8  23384045.887 9 122883971.342 8  92960933.195 9
E15  26301929.039 6  26301933.555 8 138217560.539 6 104560696.661 8
E21  26411648.563 6  26411652.945 8 138794152.506 6 104996884.904 8
E26  24991773.672 7  24991775.109 8 131332657.317 7  99352309.022 8
E31  27894427.180 6  27894432.480 7 146586211.212 6 110891537.814 7
G02  22615789.813 7  22615790.699 5                                 118846779.409 7  92607882.985 5                
G08  20622648.734 8  20622652.969 8  20622653.582 7  20622653.410 8 108372757.768 8  84446318.301 8  84446317.304 7  80927717.432 8
G10  20928912.117 8  20928917.094 8  20928916.047 7  20928916.238 8 109982190.964 8  85700416.367 8  85700418.378 7  82129561.631 8
G14  24864352.094 6  24864356.895 3  24864356.359 6  24864361.461 6 130663071.217 6 101815395.877 3 101815396.879 6  97573112.148 6
G16  25412715.289 6  25412718.930 3                                 133544712.009 6 104060834.065 3                
G18  25676283.773 6  25676294.090 3  25676294.371 6  25676300.309 6 134929762.078 6 105140091.992 3 105140078.997 6 100759239.180 6
G21  21490450.117 7  21490451.277 5                                 112933079.005 7  87999805.288 5                
G23  22993570.703 6  22993574.078 4  22993573.367 7  22993579.227 8 120832013.757 6  94154842.773 4  94154838.778 7  90231714.987 8
G27  21022032.773 8  21022036.813 8  21022036.477 7  21022038.102 8 110471525.016 8  86081726.539 8  86081724.535 7  82494980.336 8
G32  23496065.188 7  23496070.734 6  23496070.516 7  23496071.734 7 123472660.080 7  96212486.050 6  96212479.055 7  92203622.523 7
R06  22554506.359 6                                 120355158.161 6                
R07  19982421.898 8  19982424.172 7  19982422.980 7 106967458.780 8  83196915.382 7  83196908.386 7
R08  21096137.797 7  21096140.234 7  21096140.152 7 112968860.932 7  87864677.725 7  87864670.722 7
R14  22307011.750 7  22307014.668 7  22307014.418 7 118908920.211 7  92484714.403 7  92484708.406 7
R15  23935889.352 6  23935896.227 6  23935895.723 6 127906160.637 6  99482565.752 6  99482560.756 6
R21  24368246.766 6  24368254.496 7  24368254.809 6 130399370.911 6 101421757.410 7 101421733.402 6
R22  20472629.383 7  20472631.590 7  20472631.656 7 109284281.242 7  84998881.489 7  84998873.494 7
R23  19713903.508 7                                 105456092.299 7                
R24  23195551.969 6  23195555.637 6  23195555.824 6 124037052.771 6  96473272.578 6  96473265.598 6
> 2023 10 08 04 22  0.0000000  0 36
C05  39338361.133 5  39338358.352 6 204845176.269 5 158399267.990 6
C06  41184484.063 5  41184482.840 6 214458414.101 5 165832844.882 6
C11  21582524.766 8  21582520.582 8 112385870.507 8  86903858.365 8
C12  23154659.914 7  23154656.043 7 120572389.931 7  93234195.167 7
C13  39639318.875 6  39639320.637 6 206412327.134 6 159611087.608 6
C14  25625870.891 6  25625867.809 6 133440638.415 6 103184750.730 6
C21  22556716.391 8                 117458741.678 8
C22  24730995.906 7                 128780780.758 7
E03  25994177.680 7  25994181.883 8 136600326.570 7 103337267.666 8
E05  28795240.594 5  28795245.863 6 151319993.762 5 114472613.416 6
E07  28200063.008 6  28200069.629 7 148192327.922 6 112106548.592 7
E08  25705000.039 7  25705002.340 8 135080687.230 7 102187671.819 8
E13  23361142.313 7  23361145.484 9 122763628.901 7  92869894.903 9
E15  26289930.461 6  26289935.336 8 138154508.885 6 104512998.371 8
E21  26402005.680 6  26402009.926 8 138743477.169 6 104958549.297 8
E26  24955539.930 7  24955541.449 8 131142246.608 7  99208264.577 8
E31  27857874.203 6  27857879.344 7 146394124.386 6 110746225.460 7
G02  22577532.602 7  22577532.789 5                                 118645735.968 7  92451225.795 5                
G08  20594845.242 8  20594849.934 8  20594850.109 8  20594850.023 8 108226652.316 8  84332469.891 8  84332468.893 8  80818612.709 8
G10  20909904.203 8  20909909.527 8  20909908.383 8  20909908.441 8 109882303.606 8  85622582.036 8  85622584.032 8  82054970.396 8
G14  24824838.867 6  24824842.531 3  24824842.477 6  24824847.039 6 130455424.909 6 101653593.704 3 101653594.695 6  97418051.761 6
G16  25409127.352 6  25409130.602 3                                 133525857.461 6 104046142.194 3                
G18  25670119.313 6  25670128.832 3  25670129.047 6  25670134.637 6 134897358.260 6 105114841.752 3 105114828.756 6 100735040.894 6
G21  21455969.367 7  21455971.273 5                                 112751881.609 7  87858612.520 5                
G23  22986022.961 6  22986025.523 4  22986025.391 7  22986031.316 8 120792347.844 6  94123934.199 4  94123930.196 7  90202094.248 8
G27  21009551.305 8  21009555.250 8  21009555.066 7  21009556.539 8 110405935.048 8  86030617.452 8  86030615.455 7  82446000.790 8
G32  23454449.672 7  23454455.223 6  23454455.078 7  23454455.402 7 123253968.705 7  96042077.210 6  96042070.211 7  92040314.053 7
R06  22549557.281 5                                 120328754.486 5                
R07  19957603.930 8  19957607.426 7  19957606.375 7 106834612.427 8  83093590.444 7  83093583.441 7
R08  21050981.313 7  21050982.855 7  21050982.848 7 112727046.520 7  87676599.921 7  87676592.933 7
R14  22284988.547 7  22284993.500 7  22284993.484 7 118791538.637 7  92393417.621 7  92393411.611 7
R15  23895742.102 6  23895749.609 6  23895749.270 6 127691626.664 6  99315706.147 6  99315701.124 6
R21  24363473.750 6  24363484.297 7  24363484.648 7 130373843.799 6 101401902.512 7 101401878.526 7
R22  20459943.945 7  20459945.734 7  20459945.973 7 109216564.736 7  84946213.049 7  84946205.045 7
R23  19680568.234 7                                 105277773.657 7                
R24  23150133.859 6  23150136.730 7  23150136.418 6 123794174.997 6  96284367.688 7  96284360.699 6
> 2023 10 08 04 22 30.0000000  0 37
C05  39312973.930 5  39312970.457 7 204712973.702 5 158297040.521 7
C06  41147321.453 5  41147320.121 6 214264897.285 5 165683205.447 6
C11  21554904.109 8  21554900.047 7 112242042.235 8  86792641.211 7
C12  23143089.773 7  23143085.645 7 120512138.787 7  93187605.091 7
C13  39619903.523 6  39619905.082 6 206311226.144 6 159532909.815 6
C14  25580019.867 6  25580017.133 6 133201882.718 6 103000129.697 6
C16  40988417.656 5  40988421.758 6 213437444.51415 165043385.92116
C21  22529536.258 8                 117317206.387 8
C22  24720545.359 7                 128726365.141 7
E03  25971026.750 6  25971030.820 8 136478666.774 6 103245232.773 8
E05  28783893.320 5  28783900.895 5 151260375.33915 114427512.32715
E07  28156620.992 6  28156628.008 7 147964039.833 6 111933850.069 7
E08  25667353.086 7  25667355.590 8 134882852.694 7 102038011.293 8
E13  23338247.086 8  23338250.457 9 122643314.092 8  92778877.514 9
E15  26277912.602 6  26277917.473 8 138091353.938 6 104465221.948 8
E21  26392365.633 6  26392369.961 8 138692818.642 6 104920226.421 8
E26  24919295.563 7  24919296.898 9 130951780.238 7  99064178.031 9
E31  27821347.805 6  27821352.988 7 146202175.685 6 110601017.655 7
G02  22539274.570 7  22539275.223 5                                 118444689.412 7  92294566.161 5                
G08  20567109.055 8  20567113.578 8  20567114.086 7  20567113.492 8 108080896.506 8  84218893.930 8  84218892.933 7  80709769.075 8
G10  20890950.914 8  20890955.813 8  20890955.277 7  20890954.840 8 109782702.421 8  85544970.701 8  85544972.711 7  81980592.866 8
G14  24785365.859 6  24785370.117 3  24785369.703 6  24785374.922 6 130247993.659 6 101491959.140 3 101491960.158 6  97263152.068 6
G16  25405494.039 6  25405496.313 3                                 133506760.510 6 104031261.370 3                
G18  25663921.008 5  25663930.902 3  25663930.418 6  25663936.941 6 134864784.320 5 105089458.894 3 105089445.927 6 100710715.564 6
G21  21421504.430 7  21421506.340 5                                 112570769.814 7  87717486.465 5                
G23  22978485.289 7  22978487.766 5  22978487.098 7  22978493.676 8 120752734.465 7  94093066.546 5  94093062.551 7  90172512.731 8
G27  20997119.844 8  20997123.359 7  20997123.313 7  20997124.703 8 110340605.552 8  85979711.334 7  85979709.330 7  82397215.741 8
G32  23412852.070 7  23412857.773 7  23412857.551 7  23412858.305 7 123035371.452 7  95871741.697 7  95871734.694 7  91877075.857 7
R06  22544655.250 5                                 120302595.380 5                
R07  19932907.922 8  19932911.164 8  19932910.730 7 106702411.280 8  82990767.319 8  82990760.323 7
R08  21005881.859 7  21005883.754 7  21005883.457 7 112485542.080 7  87488763.215 7  87488756.212 7
R14  22263080.156 7  22263084.957 7  22263083.957 7 118674749.899 7  92302581.901 7  92302575.906 7
R15  23855669.234 6  23855672.191 6  23855673.648 6 127477477.508 6  99149145.717 6  99149140.721 6
R21  24358686.867 6  24358695.648 7  24358695.797 6 130348213.688 6 101381967.573 7 101381943.573 6
R22  20447291.680 7  20447293.508 7  20447293.117 7 109149026.143 7  84893682.995 7  84893674.984 7
R23  19647273.836 7                                 105099670.477 7                
R24  23104685.406 6  23104689.871 7  23104689.684 6 123551149.786 6  96095348.194 7  96095341.190 6
> 2023 10 08 04 23  0.0000000  0 37
C05  39287549.047 5  39287546.207 6 204580584.132 5 158194668.445 6
C06  41110130.484 5  41110129.250 6 214071237.617 5 165533455.567 6
C11  21527312.063 8  21527307.906 8 112098361.555 8  86681538.182 8
C12  23131528.258 7  23131524.047 7 120451933.082 7  93141050.147 7
C13  39600447.922 6  39600449.008 6 206209913.686 6 159454568.495 6
C14  25534146.078 6  25534142.055 6 132963001.504 6 102815411.603 6
C16  40952206.719 5  40952210.000 6 213248884.411 5 164897579.336 6
C21  22502419.211 8                 117176001.503 8
C22  24710119.523 7                 128672072.841 7
E03  25947923.828 7  25947927.945 8 136357259.653 7 103153389.038 8
E05  28772557.914 5  28772564.863 5 151200803.18815 114382446.15115
E07  28113135.313 6  28113141.703 7 147735519.394 6 111760975.792 7
E08  25629729.305 7  25629731.414 8 134685135.948 7 101888439.863 8
E13  23315355.953 8  23315359.352 9 122523020.704 8  92687876.333 9
E15  26265873.359 6  26265878.766 8 138028089.214 6 104417362.472 8
E21  26382727.172 7  26382731.703 8 138642168.936 7 104881910.207 8
E26  24883039.406 7  24883040.840 9 130761252.425 7  98920045.003 9
E31  27784846.586 6  27784851.457 7 146010360.444 6 110455910.837 7
G02  22501015.039 7  22501015.734 5                                 118243634.159 7  92137899.752 5                
G08  20539438.133 8  20539442.598 8  20539443.113 7  20539442.512 8 107935484.693 8  84105586.013 8  84105585.023 7  80601182.322 8
G10  20872050.719 8  20872055.156 8  20872054.352 7  20872054.301 8 109683379.828 8  85467576.463 8  85467578.467 7  81906423.375 8
G14  24745932.508 6  24745937.199 3  24745937.191 6  24745941.242 6 130040773.313 6 101330488.819 3 101330489.835 6  97108409.720 6
G16  25401811.734 6  25401815.563 3                                 133487412.634 6 104016185.049 3                
G18  25657689.156 5  25657699.012 2  25657698.957 6  25657705.172 6 134832033.533 5 105063938.325 2 105063925.367 6 100686258.248 6
G21  21387056.031 7  21387057.266 5                                 112389738.844 7  87576423.398 5                
G23  22970955.055 6  22970957.195 5  22970957.234 7  22970963.336 8 120713165.269 6  94062233.346 5  94062229.346 7  90142964.227 8
G27  20984736.188 8  20984739.891 7  20984740.055 7  20984741.355 8 110275528.956 8  85929002.268 7  85929000.265 7  82348619.543 8
G32  23371271.859 7  23371277.582 7  23371277.445 7  23371277.703 7 122816864.996 7  95701476.955 7  95701469.945 7  91713905.483 7
R06  22539796.938 5                                 120276670.558 5                
R07  19908330.875 8  19908334.289 8  19908334.305 7 106570848.633 8  82888440.825 8  82888433.822 7
R08  20960839.750 7  20960841.578 7  20960841.082 7 112244345.070 7  87301165.575 7  87301158.571 7
R14  22241280.516 7  22241285.289 7  22241285.055 7 118558546.812 7  92212201.740 7  92212195.729 7
R15  23815664.195 6  23815668.902 6  23815669.508 6 127263711.387 6  98982883.426 6  98982878.414 6
R21  24353877.852 6  24353885.453 7  24353886.363 6 130322473.544 6 101361947.021 7 101361923.032 6
R22  20434671.844 7  20434673.418 7  20434672.855 7 109081658.746 7  84841286.048 7  84841278.052 7
R23  19614018.492 7                                 104921778.533 7                
R24  23059211.617 6  23059214.496 7  23059215.273 6 123307972.791 6  95906210.510 7  95906203.518 6
> 2023 10 08 04 23 30.0000000  0 37
C05  39262100.609 5  39262097.203 6 204448063.383 5 158092194.935 6
C06  41072924.063 5  41072922.473 6 213877491.464 5 165383638.783 6
C11  21499758.719 8  21499754.672 7 111954885.071 8  86570593.047 7
C12  23119985.031 7  23119981.129 7 120391828.038 7  93094573.043 7
C13  39580961.727 6  39580963.273 6 206108445.467 6 159376106.749 6
C14  25488258.500 6  25488254.789 6 132724052.515 6 102630641.078 6
C16  40915984.375 6  40915988.375 6 213060269.981 6 164751730.724 6
C21  22475376.430 8                 117035182.811 8
C22  24699727.227 7                 128617957.554 7
E03  25924879.469 7  25924883.746 8 136236161.119 7 103061778.731 8
E05  28761241.695 5  28761248.000 5 151141332.10415 114337456.43615
E07  28069616.602 6  28069622.629 7 147506824.799 6 111587969.725 7
E08  25592138.313 7  25592140.613 8 134487594.968 7 101739001.389 8
E13  23292479.969 8  23292483.063 9 122402804.987 8  92596933.909 9
E15  26253824.539 6  26253829.840 8 137964770.817 6 104369462.400 8
E21  26373101.281 7  26373105.500 8 138591582.344 7 104843641.746 8
E26  24846782.195 7  24846783.602 9 130570719.800 7  98775908.326 9
E31  27748381.453 6  27748386.445 7 145818736.347 6 110310948.533 7
G02  22462764.633 7  22462765.352 5                                 118042627.049 7  91981270.851 5                
G08  20511843.688 8  20511848.305 8  20511848.547 8  20511848.281 8 107790474.718 8  83992591.220 8  83992590.222 8  80492895.648 8
G10  20853214.398 8  20853218.414 8  20853217.375 7  20853217.445 8 109584390.695 8  85390442.055 8  85390444.058 7  81832502.893 8
G14  24706551.734 6  24706556.094 3  24706555.672 6  24706560.016 6 129833822.842 6 101169228.832 3 101169229.848 6  96953868.917 6
G16  25398091.883 6  25398096.172 3                                 133467867.315 6 104000954.905 3                
G18  25651434.227 5  25651443.836 2  25651443.352 6  25651449.820 6 134799161.810 5 105038323.519 2 105038310.515 6 100661710.572 6
G21  21352633.195 7  21352634.074 5                                 112208845.179 7  87435467.298 5                
G23  22963444.461 7  22963446.676 4  22963446.570 7  22963452.586 7 120673694.259 7  94031476.626 4  94031472.631 7  90113489.023 7
G27  20972410.883 8  20972414.988 7  20972414.813 7  20972416.395 8 110210760.123 8  85878533.013 7  85878531.016 7  82300253.160 8
G32  23329720.023 7  23329725.391 7  23329725.348 7  23329725.570 7 122598508.463 7  95531329.018 7  95531322.015 7  91550847.040 7
R06  22534992.047 5                                 120251033.181 5                
R07  19883882.797 8  19883887.379 8  19883886.898 7 106439980.900 8  82786654.799 8  82786647.796 7
R08  20915867.406 7  20915868.211 7  20915867.836 7 112003516.749 7  87113854.677 7  87113847.681 7
R14  22219600.945 7  22219606.496 7  22219606.125 6 118442985.063 7  92122320.373 7  92122314.355 6
R15  23775743.633 6  23775749.152 6  23775749.309 6 127050387.666 6  98816965.043 6  98816960.035 6
R21  24349056.609 6  24349065.945 6  24349065.914 6 130296680.026 6 101341884.984 6 101341861.003 6
R22  20422094.016 7  20422094.602 7  20422095.504 7 109014519.117 7  84789066.302 7  84789058.298 7
R23  19580814.391 7                                 104744156.503 7                
R24  23013717.164 6  23013721.957 6  23013722.082 6 123064702.285 6  95717000.214 6  95716993.219 6
> 2023 10 08 04 24  0.0000000  0 38
C05  39236616.555 5  39236614.285 6 204315365.124 5 157989584.149 6
C06  41035691.484 5  41035690.285 6 213683613.012 5 165233719.744 6
C11  21472235.828 8  21472232.238 7 111811567.311 8  86459770.652 7
C12  23108452.852 7  23108448.891 7 120331776.954 7  93048137.657 7
C13  39561436.828 6  39561438.750 6 206006775.259 6 159297488.798 6
C14  25442348.734 6  25442345.672 6 132484991.439 6 102445783.917 6
C16  40879744.555 5  40879747.891 6 212871555.449 5 164605804.718 6
C21  22448398.586 8                 116894704.163 8
C22  24689359.539 7                 128563970.966 7
E03  25901885.164 7  25901889.297 8 136115324.315 7 102970366.441 8
E05  28749935.555 4  28749941.438 5 151081913.52114 114292506.37315
E07  28026055.797 6  28026061.941 7 147277911.034 6 111414797.893 7
E08  25554572.570 7  25554574.555 8 134290184.848 7 101589661.929 8
E13  23269609.359 8  23269612.742 9 122282620.257 8  92506014.930 9
E15  26241756.859 7  26241761.680 8 137901351.827 7 104321486.208 8
E21  26363477.867 7  26363482.023 8 138541010.431 7 104805384.383 8
E26  24810515.164 7  24810516.664 9 130380136.093 7  98631733.004 9
E31  27711944.281 6  27711949.441 7 145627258.363 6 110166096.737 7
G02  22424514.938 7  22424515.273 5                                 117841622.292 7  91824643.802 5                
G08  20484316.602 8  20484321.758 8  20484321.898 8  20484321.320 8 107645820.179 8  83879873.395 8  83879872.390 8  80384874.392 8
G10  20834431.242 8  20834435.898 8  20834435.359 7  20834434.984 8 109485686.910 8  85313529.986 8  85313531.996 7  81758795.489 8
G14  24667213.359 6  24667217.504 3  24667216.688 6  24667221.719 6 129627097.998 6 101008144.701 3 101008145.683 6  96799496.612 6
G16  25394326.594 6  25394329.867 3                                 133448075.541 6 103985532.708 3                
G18  25645147.258 5  25645157.023 2  25645157.348 6  25645162.598 6 134766121.802 5 105012577.546 2 105012564.550 6 100637037.245 6
G21  21318226.992 7  21318228.547 5                                 112028042.703 7  87294582.241 5                
G23  22955942.023 6  22955944.703 4  22955944.578 7  22955950.789 7 120634272.586 6  94000758.344 4  94000754.344 7  90084050.664 7
G27  20960135.266 8  20960139.477 7  20960139.207 7  20960140.883 8 110146251.048 8  85828266.174 7  85828264.177 7  82252080.761 8
G32  23288187.961 7  23288194.082 7  23288193.758 7  23288194.086 7 122380258.163 7  95361263.870 7  95361256.867 7  91387867.935 7
R06  22530231.789 5                                 120225631.833 5                
R07  19859557.211 8  19859560.379 7  19859560.027 7 106309760.249 8  82685372.069 7  82685365.058 7
R08  20870954.852 7  20870955.816 7  20870955.859 7 111763013.300 7  86926796.482 7  86926789.479 7
R13  23331468.781 5  23331473.043 5  23331473.996 5 124588697.38615  96902375.43715  96902375.41715
R14  22198033.430 7  22198038.500 7  22198038.301 7 118328016.207 7  92032900.135 7  92032894.125 7
R15  23735896.914 6  23735902.238 6  23735902.664 6 126837463.162 6  98651357.234 6  98651352.237 6
R21  24344219.875 6  24344226.891 6  24344226.762 6 130270784.388 6 101321743.534 6 101321719.533 6
R22  20409550.258 7  20409551.977 7  20409551.863 7 108947558.960 7  84736986.139 7  84736978.143 7
R23  19547651.781 7                                 104566758.370 7                
R24  22968199.063 6  22968201.719 6  22968201.121 6 122821292.260 6  95527681.311 6  95527674.322 6
> 2023 10 08 04 24 30.0000000  0 37
C05  39211089.305 5  39211086.641 6 204182437.317 5 157886795.886 6
C06  40998423.500 5  40998422.281 6 213489550.714 5 165083658.540 6
C11  21444733.930 8  21444730.172 7 111668356.844 8  86349031.219 7
C12  23096921.867 7  23096917.125 7 120271727.000 7  93001703.158 7
C13  39541863.727 6  39541864.859 6 205904850.384 6 159218673.929 6
C14  25396408.805 6  25396405.219 6 132245767.959 6 102260801.154 6
C16  40843474.820 5  40843478.004 6 212682689.233 5 164459761.401 6
C21  22421476.352 8                 116754513.212 8
C22  24679006.805 7                 128510058.739 7
E03  25878930.570 7  25878934.500 8 135994696.127 7 102879111.953 8
E07  27982443.258 6  27982449.832 7 147048727.240 6 111241421.777 7
E08  25517021.617 7  25517024.078 8 134092854.511 7 101440382.826 8
E13  23246734.828 8  23246738.297 9 122162413.735 8  92415079.459 9
E15  26229659.391 7  26229664.348 8 137837779.262 7 104273393.855 8
E21  26353846.586 7  26353850.938 8 138490398.396 7 104767096.686 8
E26  24774228.516 7  24774230.047 9 130189448.922 7  98487479.421 9
E31  27675524.914 6  27675530.402 7 145435875.472 6 110021316.908 7
G02  22386254.750 7  22386256.008 5                                 117640568.035 7  91667978.147 5                
G08  20456847.438 8  20456852.320 8  20456852.543 7  20456851.941 8 107501469.274 8  83767392.164 8  83767391.166 7  80277079.882 8
G10  20815692.547 8  20815697.258 8  20815696.109 7  20815696.227 8 109387214.674 8  85236798.366 8  85236800.361 7  81685261.004 8
G14  24627908.391 6  24627911.762 3  24627911.020 6  24627917.211 6 129420548.496 6 100847197.230 3 100847198.248 6  96645255.355 6
G16  25390503.391 6  25390506.172 3                                 133427981.621 6 103969875.053 3                
G18  25638817.484 5  25638828.184 2  25638827.742 5  25638834.168 5 134732860.266 5 104986658.958 2 104986645.955 5 100612198.532 5
G21  21283829.211 7  21283829.703 5                                 111847279.202 7  87153727.570 5                
G23  22948439.648 7  22948441.883 4  22948441.785 7  22948447.969 7 120594845.292 7  93970035.692 4  93970031.686 7  90054608.111 7
G27  20947898.953 8  20947902.453 7  20947902.391 7  20947904.035 8 110081947.450 8  85778159.442 7  85778157.445 7  82204061.801 8
G32  23246667.531 7  23246672.563 7  23246672.480 7  23246673.625 7 122162064.050 7  95191242.505 7  95191235.509 7  91224930.800 7
R06  22525505.367 6                                 120200409.077 6                
R07  19835342.125 8  19835344.762 7  19835343.695 7 106180132.663 8  82584550.590 7  82584543.579 7
R08  20826093.617 7  20826095.102 7  20826094.813 7 111522784.832 7  86739952.149 7  86739945.146 7
R13  23327508.266 5  23327512.680 5  23327512.539 5 124567544.574 5  96885923.151 5  96885923.165 5
R14  22176566.820 7  22176571.117 7  22176570.242 6 118213585.366 7  91943898.379 7  91943892.381 6
R15  23696117.039 6  23696122.203 6  23696122.195 6 126624887.058 6  98486020.302 6  98486015.298 6
R21  24339349.125 6  24339358.547 6  24339359.215 6 130244732.088 6 101301480.247 6 101301456.247 6
R22  20397030.688 7  20397031.289 7  20397031.578 7 108880724.324 7  84685003.576 7  84684995.580 7
R23  19514521.227 7                                 104389532.084 7                
R24  22922644.906 6  22922648.551 7  22922649.016 6 122577690.666 6  95338213.463 7  95338206.462 6
> 2023 10 08 04 25  0.0000000  0 39
C05  39185519.609 5  39185516.305 6 204049285.474 5 157783834.367 6
C06  40961121.578 5  40961119.992 6 213295310.747 5 164933459.943 6
C11  21417253.664 8  21417249.770 8 111525259.976 8  86238379.630 8
C12  23085390.859 7  23085386.715 7 120211683.145 7  92955273.368 7
C13  39522242.938 6  39522243.918 6 205802676.773 6 159139666.712 6
C14  25350439.516 6  25350435.840 6 132006389.658 6 102075698.664 6
C16  40807176.523 6  40807180.523 6 212493677.443 6 164313605.516 6
C21  22394610.555 8                 116614615.512 8
C22  24668668.219 7                 128456224.362 7
C23  26452803.219 6                 137746695.22816
E03  25856016.555 6  25856020.465 8 135874281.875 6 102788019.304 8
E05  28727320.836 5                 150963061.45215
E07  27938780.781 6  27938787.824 7 146819280.790 6 111067846.980 7
E08  25479487.563 7  25479489.797 8 133895611.298 7 101291169.630 8
E13  23223857.063 8  23223860.500 9 122042190.982 8  92324131.704 9
E15  26217533.680 6  26217538.906 8 137774058.525 6 104225189.399 8
E21  26344208.539 7  26344213.000 8 138439750.016 7 104728781.471 8
E26  24737923.563 7  24737924.941 9 129998664.276 7  98343152.093 9
E31  27639125.648 6  27639130.602 7 145244594.675 6 109876614.305 7
G02  22347987.313 7  22347988.145 5                                 117439470.008 7  91511278.411 5                
G08  20429437.578 7  20429442.125 8  20429442.473 8  20429441.746 8 107357428.595 7  83655152.664 8  83655151.659 8  80169517.022 8
G10  20796998.656 8  20797003.770 8  20797002.754 7  20797002.621 8 109288977.604 8  85160249.979 8  85160251.983 7  81611902.131 8
G14  24588637.656 6  24588641.730 3  24588641.078 6  24588646.594 7 129214182.169 6 100686392.476 3 100686393.501 6  96491150.839 7
G16  25386622.289 6  25386626.188 3                                 133407589.522 6 103953985.053 3                
G18  25632446.664 5  25632458.090 2  25632458.336 6  25632464.133 6 134699382.39715 104960571.93212 104960558.89216 100587198.30116
G21  21249439.203 7  21249440.020 5                                 111666560.133 7  87012907.522 5                
G23  22940936.180 6  22940939.414 4  22940938.836 7  22940944.969 7 120555415.676 6  93939311.227 4  93939307.220 7  90025163.823 7
G27  20935701.891 7  20935706.133 7  20935705.664 7  20935707.715 8 110017853.581 7  85728216.133 7  85728214.129 7  82156199.449 8
G32  23205157.953 7  23205164.215 7  23205164.000 7  23205164.336 7 121943934.744 7  95021271.618 7  95021264.623 7  91062042.037 7
R06  22520813.156 5                                 120175366.405 5                
R07  19811237.469 8  19811241.793 7  19811240.520 7 106051102.657 8  82484193.902 7  82484186.898 7
R08  20781285.563 7  20781287.711 7  20781287.398 7 111282840.800 7  86553329.020 7  86553322.032 7
R13  23323550.211 5  23323554.520 5  23323553.590 5 124546403.98315  96869480.46315  96869480.45115
R14  22155201.633 7  22155205.660 6  22155204.430 6 118099696.905 7  91855318.451 6  91855312.455 6
R15  23656402.805 6  23656407.852 6  23656407.945 6 126412669.427 6  98320962.445 6  98320957.441 6
R21  24334451.195 6  24334462.691 6  24334462.020 6 130218528.286 6 101281099.083 6 101281075.087 6
R22  20384533.992 7  20384535.586 7  20384535.168 7 108814020.292 7  84633122.623 7  84633114.620 7
R23  19481423.609 7                                 104212485.224 7                
R24  22877056.063 6  22877057.816 6  22877056.336 6 122333904.579 6  95148602.057 6  95148595.062 6
> 2023 10 08 04 25 30.0000000  0 37
C05  39459695.172 5  39459692.582 6 205476989.85015 158887826.66516
C06  41223574.844 5  41223574.516 6 214661977.071 5 165990253.110 6
C11  21689584.828 8  21689580.246 7 112943359.152 8  87334943.864 7
C12  23373650.375 7  23373645.836 7 121712723.659 7  94115973.043 7
C13  39802362.516 6  39802364.086 6 207261334.290 6 160267593.154 6
C14  25604229.211 6  25604225.781 6 133327943.250 6 103097607.751 6
C16  41070641.211 6  41070644.734 6 213865603.754 6 165374465.979 6
C21  22667590.234 8                 118036092.531 8
C22  24958133.438 7                 129963544.315 7
C23  26741320.023 5                 139249075.127 5
E03  26132932.234 7  26132936.180 8 137329483.820 7 103888870.089 8
E07  28194858.813 6  28194865.539 7 148164979.743 6 112085859.452 7
E08  25741759.813 7  25741762.195 8 135273862.087 7 102333807.407 8
E13  23500765.555 8  23500769.109 9 123497354.636 8  93424953.542 9
E15  26505168.734 7  26505173.824 8 139285590.129 7 105368653.119 8
E21  26634351.773 7  26634356.461 8 139964463.706 7 105882217.445 8
E26  25001389.250 7  25001390.906 9 131383187.494 7  99390534.935 9
E31  27902535.281 6  27902540.523 7 146628822.516 6 110923773.706 7
G02  22609501.422 7  22609502.125 5                                 118813734.917 7  92582134.216 5                
G08  20701875.852 7  20701880.723 8  20701881.391 7  20701880.813 8 108789102.291 7  84770742.548 8  84770741.543 7  81238623.996 8
G10  21078137.922 8  21078143.133 8  21078142.168 7  21078142.043 8 110766376.307 8  86311469.720 8  86311471.723 7  82715154.377 8
G14  24849193.039 6  24849196.230 3  24849196.113 6  24849201.211 6 130583406.712 6 101753320.814 3 101753321.855 6  97513623.865 6
G16  25682472.273 6  25682476.348 3                                 134962295.742 6 105165444.394 3                
G21  21514847.703 7  21514847.941 5                                 113061291.145 7  88099710.888 5                
G23  23233221.031 6  23233223.734 4  23233223.848 7  23233229.172 7 122091381.533 6  95136167.633 4  95136163.630 7  91172151.208 7
G27  21223333.773 8  21223338.082 7  21223337.781 7  21223339.547 8 111529368.741 8  86906020.122 7  86906018.125 7  83284928.265 8
G32  23463452.305 7  23463457.699 7  23463457.551 7  23463458.938 7 123301278.832 7  96078942.364 7  96078935.369 7  92075643.158 7
R06  22815941.617 5                                 121750229.075 5                
R07  20087035.539 8  20087038.219 8  20087037.770 7 107527465.206 8  83632475.854 8  83632468.859 7
R08  21036322.055 7  21036322.953 7  21036323.133 7 112648546.365 7  87615544.504 7  87615537.501 7
R13  23619381.094 5  23619384.582 5  23619383.551 5 126126125.024 5  98098152.341 5  98098152.337 5
R14  22433727.359 7  22433730.746 7  22433729.980 6 119584393.935 7  93010082.796 7  93010076.808 6
R15  23916546.703 6  23916551.223 6  23916550.734 6 127802798.282 6  99402174.077 6  99402169.070 6
R21  24629317.297 6  24629326.316 6  24629326.629 6 131796401.102 6 102508333.107 6 102508309.090 6
R22  20671850.984 7  20671853.414 7  20671853.000 7 110347739.231 7  85826015.070 7  85826007.073 7
R23  19748150.563 7                                 105639291.182 7                
R24  23131222.359 6  23131225.422 6  23131225.836 6 123693046.822 6  96205712.704 6  96205705.708 6
> 2023 10 08 04 26  0.0000000  0 38
C05  39434037.273 5  39434033.539 7 205343378.865 5 158784510.110 7
C06  41186204.258 5  41186202.563 6 214467372.452 5 165839772.544 6
C11  21662146.797 8  21662142.668 7 112800480.860 8  87224461.284 7
C12  23362118.844 7  23362114.980 7 121652679.275 7  94069542.839 7
C13  39782643.508 6  39782644.656 6 207158651.627 6 160188192.329 6
C14  25558198.703 6  25558195.430 6 133088250.100 6 102912261.831 6
C16  41034285.688 6  41034289.051 6 213676291.415 6 165228077.669 6
C21  22640834.867 8                 117896770.170 8
C22  24947821.406 7                 129909848.307 7
C23  26730040.375 6                 139190337.881 6
E03  26110097.641 7  26110101.227 8 137209485.193 7 103798091.857 8
E07  28151095.563 6  28151102.379 7 147935002.121 6 111911882.810 7
E08  25704257.469 7  25704260.074 8 135076787.045 7 102184721.435 8
E13  23477879.438 8  23477883.207 9 123377088.230 8  93333972.762 9
E15  26492984.148 7  26492989.652 8 139221561.158 7 105320215.484 8
E21  26624696.469 7  26624701.359 8 139913725.739 7 105843834.463 8
E26  24965044.922 7  24965046.637 9 131192197.848 7  99246052.527 9
E31  27866173.242 6  27866178.531 7 146437739.478 6 110779220.716 7
G02  22571214.977 7  22571215.941 5                                 118612541.270 7  92425359.960 5                
G08  20674582.250 7  20674586.832 8  20674586.906 7  20674586.512 8 108645673.199 7  84658979.608 8  84658978.610 7  81131517.846 8
G10  21059530.961 8  21059536.043 8  21059535.031 8  21059535.012 8 110668594.609 8  86235276.164 8  86235278.160 8  82642135.550 8
G14  24809991.242 6  24809994.734 3  24809994.328 6  24809999.828 7 130377402.460 6 101592798.145 3 101592799.156 6  97359789.649 7
G16  25678475.664 6  25678479.648 3                                 134941287.954 6 105149074.668 3                
G18  25919370.734 4                  25919380.434 5  25919385.855 5 136207163.10314                 106135524.82215 101713233.12615
G21  21480473.328 7  21480473.844 5                                 112880651.078 7  87958952.404 5                
G23  23225713.273 6  23225716.137 4  23225716.227 7  23225721.633 7 122051929.517 6  95105425.727 4  95105421.728 7  91142690.193 7
G27  21211213.438 8  21211217.699 7  21211217.750 7  21211219.047 8 111465678.789 8  86856391.556 7  86856389.566 7  83237367.541 8
G32  23421967.570 7  23421973.703 7  23421973.977 7  23421974.469 7 123083276.370 7  95909070.306 7  95909063.311 7  91912849.112 7
R06  22811312.594 5                                 121725523.401 5                
R07  20063152.688 8  20063155.395 8  20063155.094 7 107399617.994 8  83533039.112 8  83533032.124 7
R08  20991619.883 7  20991621.613 7  20991621.699 7 112409171.523 7  87429364.090 7  87429357.087 7
R13  23615422.727 5  23615426.445 4  23615425.418 5 126104984.21915  98081709.40114  98081709.39015
R14  22412562.195 7  22412566.195 6  22412565.617 6 119471574.698 7  92922334.507 6  92922328.497 6
R15  23876966.102 6  23876969.824 6  23876970.785 6 127591294.383 6  99237671.130 6  99237666.114 6
R21  24624361.914 6  24624369.926 6  24624370.973 6 131769880.131 6 102487705.194 6 102487681.205 6
R22  20659401.648 7  20659403.156 7  20659403.328 7 110281283.135 7  85774326.943 7  85774318.948 7
R23  19715118.547 7                                 105462596.700 7                
R24  23085563.781 6  23085564.426 6  23085564.305 6 123448884.820 6  96015808.938 6  96015801.934 6
> 2023 10 08 04 26 30.0000000  0 37
C05  39408329.438 5  39408326.129 6 205209513.220 5 158680996.647 6
C06  41148792.602 5  41148790.578 6 214272561.211 5 165689132.213 6
C11  21634724.891 8  21634720.172 7 112657687.752 8  87114044.585 7
C12  23350583.109 7  23350579.039 7 121592608.499 7  94023092.229 7
C13  39762869.805 6  39762871.844 6 207055688.731 6 160108574.803 6
C14  25512132.992 6  25512130.996 7 132848377.208 6 102726776.925 7
C16  40997896.477 6  40997900.090 6 213486804.481 6 165081554.349 6
C21  22614129.672 7                 117757710.125 7
C22  24937518.258 7                 129856193.061 7
C23  26718748.477 6                 139131540.129 6
E03  26087296.844 7  26087300.855 8 137089668.331 7 103707451.146 8
E07  28107277.266 6  28107284.215 7 147704736.216 6 111737688.104 7
E08  25666767.008 7  25666769.316 8 134879773.059 7 102035681.642 8
E13  23454984.617 8  23454988.129 9 123256774.430 8  93242956.131 9
E15  26480766.000 7  26480771.223 8 139157352.276 7 105271641.763 8
E21  26615027.680 7  26615032.352 8 139862914.581 7 105805396.118 8
E26  24928676.688 7  24928678.195 9 131001080.774 7  99101473.723 9
E31  27829825.641 6  27829831.035 7 146246732.132 6 110634724.977 7
G02  22532915.570 7  22532916.035 5                                 118411275.092 7  92268529.205 5                
G08  20647342.289 8  20647346.832 8  20647347.262 7  20647346.863 8 108502525.979 8  84547436.314 8  84547435.316 7  81024622.187 8
G10  21040962.156 8  21040966.605 8  21040965.801 7  21040965.691 8 110571012.537 8  86159238.167 8  86159240.171 7  82569265.800 8
G14  24770819.563 6  24770823.965 3  24770823.543 6  24770828.941 7 130171557.378 6 101432399.538 3 101432400.539 6  97206074.328 7
G16  25674413.844 6  25674417.703 3                                 134919943.116 6 105132442.249 3                
G21  21446101.719 7  21446101.816 5                                 112700026.832 7  87818206.240 5                
G23  23218198.117 6  23218201.328 4  23218201.152 7  23218206.238 7 122012437.467 6  95074652.617 4  95074648.622 7  91113199.277 7
G27  21199127.313 7  21199131.262 8  21199130.941 7  21199132.727 8 111402163.063 7  86806898.743 8  86806896.739 7  83189936.915 8
G32  23380490.781 7  23380496.801 7  23380496.973 7  23380497.625 7 122865316.018 7  95739231.096 7  95739224.093 7  91750086.531 7
R06  22806707.000 5                                 121700954.235 5                
R07  20039375.203 8  20039378.219 7  20039377.828 7 107272334.991 8  83434041.224 7  83434034.229 7
R08  20946967.172 7  20946969.984 7  20946970.137 7 112170060.574 7  87243388.929 7  87243381.934 7
R13  23611458.734 5  23611460.578 5  23611459.781 5 126083810.37915  98065240.82415  98065240.81315
R14  22391492.742 7  22391496.820 7  22391496.520 6 119359262.050 7  92834980.201 7  92834974.197 6
R15  23837449.023 6  23837452.875 6  23837453.266 6 127380126.679 6  99073429.715 6  99073424.711 6
R21  24619371.773 6  24619379.699 6  24619380.125 6 131743173.387 6 102466932.885 6 102466908.859 6
R22  20646971.125 7  20646972.047 7  20646971.758 7 110214924.008 7  85722714.232 7  85722706.236 7
R23  19682116.086 7                                 105286054.974 7                
R24  23039862.891 6  23039866.766 7  23039867.664 6 123204511.159 6  95825740.589 7  95825733.579 6
> 2023 10 08 04 27  0.0000000  0 37
C05  39382585.500 5  39382582.199 6 205075457.295 5 158577336.037 6
C06  41111353.656 5  41111352.594 6 214077608.316 5 165538382.335 6
C11  21607331.750 8  21607327.191 7 112515044.994 8  87003744.144 7
C12  23339054.750 7  23339050.480 7 121532575.167 7  93976670.587 7
C13  39743056.219 6  39743057.320 6 206952510.161 6 160028790.501 6
C14  25466045.992 6  25466043.707 7 132608390.971 6 102541204.370 7
C16  40961486.336 6  40961489.898 6 213297207.816 6 164934946.189 6
C21  22587487.625 8                 117618976.653 8
C22  24927233.680 7                 129802640.870 7
C23  26707457.656 6                 139072743.875 6
E03  26064543.281 6  26064547.105 8 136970097.849 6 103616996.804 8
E07  28063417.125 6  28063424.227 7 147474248.647 6 111563325.723 7
E08  25629300.039 7  25629303.203 8 134682886.828 7 101886738.510 8
E13  23432093.016 8  23432096.488 9 123136478.139 8  93151952.748 9
E15  26468525.391 7  26468530.867 8 139093028.121 7 105222980.824 8
E21  26605357.117 7  26605361.500 8 139812093.268 7 105766950.083 8
E26  24892296.375 7  24892298.160 9 130809901.604 7  98956847.936 9
E31  27793505.469 6  27793510.547 7 146055867.020 6 110490336.886 7
G02  22494614.945 7  22494615.320 5                                 118210002.227 7  92111693.223 5                
G08  20620167.945 7  20620172.699 8  20620173.125 7  20620172.789 8 108359725.800 7  84436163.433 8  84436162.435 7  80917985.669 8
G10  21022442.672 8  21022447.324 8  21022446.539 7  21022446.879 8 110473694.199 8  86083405.669 8  86083407.672 7  82496592.984 8
G14  24731691.844 6  24731695.035 3  24731695.492 6  24731700.715 7 129965938.678 6 101272177.258 3 101272178.254 6  97052527.993 7
G16  25670298.648 6  25670303.074 3                                 134898324.146 6 105115596.271 3                
G21  21411745.469 7  21411745.906 5                                 112519482.757 7  87677522.542 5                
G23  23210687.508 6  23210690.676 4  23210690.527 7  23210695.121 7 121972968.094 6  95043897.171 4  95043893.176 7  91083725.293 7
G27  21187086.070 7  21187090.352 8  21187090.340 7  21187091.582 8 111338885.052 7  86757591.171 8  86757589.174 7  83142683.813 8
G32  23339036.109 7  23339040.969 7  23339041.160 7  23339042.203 7 122647465.638 7  95569477.544 7  95569470.549 7  91587406.066 7
R06  22802140.430 5                                 121676583.420 5                
R07  20015713.945 8  20015717.941 7  20015717.570 7 107145681.573 8  83335533.004 7  83335526.008 7
R08  20902378.078 7  20902379.758 7  20902379.395 7 111931283.780 7  87057673.673 7  87057666.669 7
R13  23607498.320 5  23607500.273 4  23607499.594 5 126062665.532 5  98048794.804 4  98048794.792 5
R14  22370531.445 7  22370534.340 7  22370534.645 7 119247520.462 7  92748070.072 7  92748064.061 7
R15  23798007.523 6  23798012.520 6  23798012.770 6 127169364.931 6  98909504.206 6  98909499.210 6
R21  24614359.602 6  24614366.344 5  24614367.090 5 131716346.172 6 102446066.766 5 102446042.763 5
R22  20634569.984 7  20634570.895 7  20634570.730 7 110148727.349 7  85671227.891 7  85671219.887 7
R23  19649155.570 7                                 105109733.592 7                
R24  22994138.070 6  22994138.688 6  22994139.227 6 122959993.378 6  95635560.122 6  95635553.134 6
> 2023 10 08 04 27 30.0000000  0 37
C05  39356810.508 5  39356807.867 6 204941243.14615 158473553.08616
C06  41073894.305 5  41073892.629 6 213882546.440 5 165387548.171 6
C11  21579974.031 7  21579969.578 7 112372585.503 7  86893585.426 7
C12  23327538.422 7  23327535.254 7 121472610.745 7  93930302.201 7
C13  39723206.297 6  39723207.680 6 206849148.156 6 159948864.361 6
C14  25419944.016 6  25419940.730 6 132368325.437 6 102355570.453 6
C16  40925061.844 6  40925064.996 7 213107534.146 6 164788278.504 7
C21  22560914.016 8                 117480601.758 8
C22  24916975.641 7                 129749221.756 7
C23  26696171.719 6                 139013978.801 6
E03  26041842.469 6  26041846.734 8 136850805.702 6 103526753.032 8
E07  28019521.305 6  28019528.129 7 147243573.646 6 111388821.529 7
E08  25591865.281 7  25591867.988 8 134486162.361 7 101737917.747 8
E13  23409210.945 8  23409214.293 9 123016231.781 8  93060987.143 9
E15  26456269.656 6  26456274.508 8 139028620.948 6 105174257.102 8
E21  26595689.891 7  26595694.387 8 139761292.301 7 105728519.446 8
E26  24855910.578 7  24855912.234 9 130618693.119 7  98812199.967 9
E31  27757218.250 6  27757223.695 7 145865177.908 6 110346081.925 7
G02  22456318.836 7  22456319.395 5                                 118008755.726 7  91954877.794 5                
G08  20593066.734 8  20593071.277 8  20593071.676 7  20593071.543 8 108217305.878 8  84325186.853 8  84325185.854 7  80811633.113 8
G10  21003978.961 8  21003984.063 8  21003983.523 7  21003983.969 8 110376670.076 8  86007802.442 8  86007804.446 7  82424139.878 8
G14  24692613.680 6  24692617.133 3  24692616.750 6  24692622.816 7 129760581.079 6 101112158.445 3 101112159.441 6  96899176.644 7
G16  25666139.070 6  25666142.836 3                                 134876460.803 6 105098559.846 3                
G21  21377410.641 7  21377411.227 5                                 112339051.341 7  87536926.629 5                
G23  23203186.156 6  23203189.914 4  23203189.930 7  23203194.535 7 121933551.650 6  95013182.966 4  95013178.968 7  91054290.829 7
G27  21175096.250 7  21175100.102 8  21175099.871 7  21175101.625 8 111275875.670 7  86708492.916 8  86708490.904 7  83095631.314 8
G32  23297607.773 7  23297613.590 7  23297613.484 7  23297613.301 7 122429760.469 7  95399837.169 7  95399830.167 7  91424834.033 7
R06  22797615.000 5                                 121652440.201 5                
R07  19992177.563 7  19992181.621 7  19992181.430 7 107019690.019 7  83237539.563 7  83237532.560 7
R08  20857856.898 7  20857858.949 7  20857859.035 7 111692877.904 7  86872246.901 7  86872239.899 7
R13  23603549.898 5  23603551.039 5  23603550.359 5 126041577.777 5  98032393.141 5  98032393.147 5
R14  22349681.383 7  22349685.234 7  22349684.777 6 119136381.169 7  92661628.375 7  92661622.373 6
R15  23758649.008 6  23758653.352 6  23758653.148 6 126959044.503 6  98745921.793 6  98745916.796 6
R21  24609331.789 5  24609337.504 5  24609337.871 5 131689430.771 5 102425132.166 5 102425108.126 5
R22  20622205.445 7  20622207.234 7  20622207.242 7 110082725.355 7  85619892.934 7  85619884.931 7
R23  19616241.844 7                                 104933667.333 7                
R24  22948391.563 7  22948394.184 7  22948394.789 7 122715365.826 7  95445294.314 7  95445287.303 7
> 2023 10 08 04 28  0.0000000  0 38
C05  39331001.820 5  39330998.313 6 204806845.50715 158369628.25616
C06  41036408.414 5  41036407.535 6 213687350.670 5 165236610.491 6
C11  21552646.602 8  21552642.168 7 112230284.516 8  86783549.259 7
C12  23316030.891 7  23316027.984 7 121412689.257 7  93883967.023 7
C13  39703316.680 6  39703318.133 6 206745576.990 6 159868776.461 6
C14  25373822.539 6  25373819.715 7 132128157.165 6 102169857.129 7
C16  40888617.148 6  40888620.797 6 212917758.540 6 164641531.967 6
C21  22534405.031 8                 117342559.896 8
C22  24906737.250 7                 129695908.174 7
C23  26684887.969 6                 138955217.043 6
C28  27022362.953 6                 140712531.06016
E03  26019190.039 7  26019194.086 8 136731765.859 7 103436700.120 8
E07  27975584.703 6  27975591.906 7 147012687.385 6 111214157.538 7
E08  25554455.727 7  25554458.547 8 134289575.689 7 101589201.217 8
E13  23386333.375 8  23386336.832 9 122896009.667 8  92970039.878 9
E15  26443992.414 6  26443997.863 8 138964104.788 6 105125450.914 8
E21  26586021.367 7  26586025.953 8 139710484.078 7 105690083.326 8
E26  24819514.398 7  24819516.039 9 130427430.034 7  98667510.701 9
E31  27720960.375 6  27720965.703 7 145674640.632 6 110201941.791 7
G02  22418022.828 7  22418023.762 5                                 117807510.565 7  91798063.391 5                
G08  20566033.211 7  20566037.125 8  20566038.262 7  20566037.625 8 108075241.304 7  84214487.172 8  84214486.174 7  80705545.921 8
G10  20985567.586 8  20985571.344 8  20985570.809 7  20985571.488 8 110279913.116 8  85932407.381 8  85932409.399 7  82351886.270 8
G14  24653579.945 6  24653583.820 3  24653583.707 6  24653589.559 7 129555461.277 6 100952324.957 3 100952325.968 6  96746002.898 7
G16  25661926.328 6  25661930.211 2                                 134854324.852 6 105081310.978 2                
G21  21343092.891 7  21343093.254 5                                 112158708.472 7  87396399.723 5                
G23  23195691.023 6  23195694.770 4  23195694.438 7  23195699.035 7 121894160.240 6  94982488.262 4  94982484.264 7  91024875.040 7
G27  21163151.414 7  21163155.984 8  21163155.504 7  21163156.980 8 111213107.755 7  86659582.818 8  86659580.815 7  83048759.130 8
G32  23256202.938 7  23256208.848 7  23256208.629 7  23256209.383 7 122212177.634 7  95230292.112 7  95230285.117 7  91262353.359 7
R06  22793126.320 5                                 121628494.098 5                
R07  19968759.883 8  19968764.004 7  19968763.840 7 106894333.207 8  83140039.805 7  83140032.802 7
R08  20813401.289 7  20813403.164 7  20813403.355 7 111454820.095 7  86687090.842 7  86687083.847 7
R13  23599604.969 5  23599606.027 4  23599606.172 5 126020516.68215  98016012.20914  98016012.22015
R14  22328940.219 7  22328942.477 6  22328942.555 6 119025816.653 7  92575633.746 6  92575627.743 6
R15  23719368.664 6  23719372.977 6  23719373.020 6 126749142.918 6  98582665.094 6  98582660.082 6
R21  24604277.906 5  24604286.328 5  24604287.523 5 131662400.033 5 102404107.800 5 102404083.804 5
R22  20609872.516 7  20609873.688 7  20609874.133 7 110016891.309 7  85568688.618 7  85568680.614 7
R23  19583371.125 7                                 104757831.653 7                
R24  22902619.180 7  22902621.730 6  22902621.051 6 122470604.164 7  95254924.208 6  95254917.212 6
> 2023 10 08 04 28 30.0000000  0 38
C05  39305162.516 5  39305159.758 6 204672296.46915 158265585.34516
C06  40998904.266 5  40998902.457 6 213492053.911 5 165085594.720 6
C11  21525355.773 8  21525351.500 7 112088175.063 8  86673661.208 7
C12  23304538.219 7  23304535.441 7 121352842.301 7  93837689.486 7
C13  39683392.344 6  39683395.020 6 206641828.718 6 159788551.644 6
C14  25327687.648 6  25327684.113 7 131887920.207 6 101984090.716 7
C16  40852160.172 6  40852163.113 6 212727913.842 6 164494732.014 6
C21  22507965.789 8                 117204883.053 8
C22  24896525.148 7                 129642730.187 7
C23  26673609.633 6                 138896488.402 6
C28  26978642.820 6                 140484868.424 6
E03  25996591.805 7  25996595.664 8 136613010.315 7 103346862.275 8
E07  27931614.414 6  27931622.043 7 146781624.099 6 111039359.639 7
E08  25517079.125 7  25517082.191 8 134093160.832 7 101440614.665 8
E13  23363466.484 8  23363470.074 9 122775844.159 8  92879135.430 9
E15  26431700.609 6  26431706.352 8 138899511.883 6 105076586.672 8
E21  26576357.391 7  26576361.828 8 139659699.099 7 105651664.778 8
E26  24783114.047 7  24783115.715 9 130236145.185 7  98522804.966 9
E31  27684736.859 6  27684742.832 7 145484289.314 6 110057942.409 7
G02  22379734.078 7  22379734.426 5                                 117606299.941 7  91641275.919 5                
G08  20539072.891 8  20539077.383 8  20539078.238 7  20539078.000 8 107933565.604 8  84104090.514 8  84104089.517 7  80599749.127 8
G10  20967211.867 8  20967215.602 8  20967214.980 7  20967215.273 8 110183453.928 8  85857244.360 8  85857246.363 7  82279855.028 8
G14  24614598.250 6  24614602.395 3  24614602.137 6  24614607.727 7 129350614.004 6 100792703.784 3 100792704.810 6  96593032.650 7
G16  25657667.758 6  25657672.230 3                                 134831946.524 6 105063873.272 3                
G21  21308797.094 7  21308798.434 5                                 111978486.484 7  87255967.003 5                
G23  23188205.664 7  23188209.156 4  23188208.797 7  23188213.422 7 121854824.066 7  94951836.603 4  94951832.605 7  90995500.518 7
G27  21151258.977 7  21151263.789 8  21151263.504 7  21151264.723 8 111150612.227 7  86610884.965 8  86610882.953 7  83002090.346 8
G32  23214828.375 7  23214834.391 7  23214834.645 7  23214834.219 7 121994752.475 7  95060869.913 7  95060862.910 7  91099990.426 7
R06  22788682.438 5                                 121604774.183 5                
R07  19945467.500 8  19945470.871 7  19945470.348 7 106769643.262 8  83043058.725 7  83043051.722 7
R08  20769017.430 7  20769019.691 7  20769019.750 7 111217147.388 7  86502234.312 7  86502227.317 7
R13  23595672.953 5  23595673.664 4  23595672.516 5 125999510.82815  97999674.26014  97999674.27115
R14  22308312.453 7  22308315.641 6  22308314.051 6 118915857.950 7  92490110.299 6  92490104.296 6
R15  23680173.227 6  23680178.422 6  23680178.441 6 126539696.394 6  98419762.347 6  98419757.342 6
R21  24599210.836 5  24599220.582 5  24599220.785 5 131635286.577 5 102383019.104 5 102382995.081 5
R22  20597577.164 7  20597578.777 7  20597579.172 7 109951257.462 7  85517640.005 7  85517632.002 7
R23  19550549.063 7                                 104582261.232 7                
R24  22856829.000 7  22856831.496 7  22856831.988 7 122225742.729 7  95064476.424 7  95064469.423 7
> 2023 10 08 04 29  0.0000000  0 38
C05  39279284.430 5  39279281.582 6 204537541.483 5 158161384.178 6
C06  40961370.047 5  40961368.055 6 213296602.104 5 164934459.039 6
C11  21498091.695 8  21498086.984 7 111946203.217 8  86563879.557 7
C12  23293049.523 7  23293046.355 7 121293014.630 7  93791426.832 7
C13  39663424.125 6  39663426.625 6 206537848.746 6 159708147.623 6
C14  25281528.867 6  25281526.109 7 131647562.008 6 101798230.532 7
C16  40815679.258 6  40815681.625 6 212537945.953 6 164347836.810 6
C21  22481586.016 8                 117067516.445 8
C22  24886327.297 7                 129589631.093 7
C23  26662327.055 6                 138837735.809 6
C28  26934877.461 6                 140256972.877 6
E03  25974036.813 7  25974041.047 8 136494483.592 7 103257197.541 8
E07  27887601.547 6  27887608.160 7 146550330.503 6 110864387.479 7
E08  25479725.609 7  25479728.438 8 133896864.425 7 101292117.716 8
E13  23340600.320 8  23340603.684 9 122655680.189 8  92788232.143 9
E15  26419383.883 6  26419389.773 8 138834786.911 6 105027622.512 8
E21  26566687.227 7  26566691.363 8 139608880.325 7 105613220.676 8
E26  24746699.555 7  24746700.824 9 130044783.877 7  98378041.396 9
E31  27648539.727 6  27648545.219 7 145294070.227 6 109914043.024 7
G02  22341440.805 7  22341441.676 5                                 117405069.573 7  91484473.058 5                
G08  20512176.258 8  20512180.578 8  20512181.270 7  20512180.961 8 107792223.605 8  83993953.873 8  83993952.876 7  80494201.507 8
G10  20948902.125 8  20948906.723 8  20948905.594 7  20948905.809 8 110087236.271 8  85782269.537 8  85782271.548 7  82208004.153 8
G14  24575659.680 6  24575662.793 3  24575662.387 6  24575668.359 7 129145986.326 6 100633253.729 3 100633254.740 6  96440226.350 7
G16  25653352.188 6  25653356.383 3                                 134809268.038 6 105046201.667 3                
G21  21274514.383 7  21274515.902 5                                 111798330.114 7  87115585.415 5                
G23  23180720.031 6  23180723.715 4  23180723.262 7  23180728.098 7 121815485.861 6  94921183.374 4  94921179.374 7  90966124.467 7
G27  21139407.461 7  21139412.117 8  21139411.887 7  21139412.992 8 111088332.423 7  86562355.202 8  86562353.206 7  82955582.648 8
G32  23173474.266 7  23173479.023 7  23173478.996 7  23173478.969 7 121777432.511 7  94891529.695 7  94891522.697 7  90937706.042 7
R06  22784268.656 5                                 121581220.708 5                
R07  19922288.188 8  19922291.160 7  19922290.070 7 106645563.083 8  82946551.901 7  82946544.898 7
R08  20724695.859 7  20724698.328 7  20724698.285 7 110979807.240 7  86317636.422 7  86317629.426 7
R13  23591736.148 5  23591739.270 4  23591738.594 5 125978499.676 5  97983332.249 4  97983332.237 5
R14  22287786.719 7  22287790.648 6  22287788.902 6 118806447.782 7  92405013.510 6  92405007.504 6
R15  23641053.461 6  23641058.258 6  23641058.078 6 126330652.316 6  98257172.609 6  98257167.620 6
R21  24594117.625 4  24594128.621 5  24594129.188 5 131608033.375 4 102361821.759 5 102361797.764 5
R22  20585308.031 7  20585309.980 7  20585310.262 7 109885767.199 7  85466703.069 7  85466695.065 7
R23  19517768.258 7                                 104406901.474 7                
R24  22811009.555 7  22811011.699 6  22811012.313 6 121980726.988 7  94873908.757 6  94873901.769 6
> 2023 10 08 04 29 30.0000000  0 38
C05  39253372.633 5  39253369.965 6 204402614.623 5 158057050.104 6
C06  40923811.445 5  40923810.531 6 213101029.773 5 164783230.143 6
C11  21470860.781 8  21470856.480 7 111804403.738 8  86454231.192 7
C12  23281569.766 6  23281567.180 7 121233239.636 6  93745204.926 7
C13  39643418.266 6  39643420.012 6 206433670.854 6 159627590.581 6
C14  25235354.547 6  25235351.180 7 131407118.429 6 101612304.307 7
C16  40779180.750 6  40779183.387 6 212347889.416 6 164200873.062 6
C21  22455272.375 8                 116930493.893 8
C22  24876152.250 7                 129536642.758 7
C23  26651046.227 6                 138778990.882 6
C28  26891074.766 6                 140028878.944 6
E03  25951532.125 7  25951535.922 8 136376219.483 7 103167731.457 8
E07  27843550.570 6  27843557.508 7 146318842.573 6 110689268.339 7
E08  25442400.516 7  25442403.617 8 133700722.296 7 101143737.477 8
E13  23317740.781 8  23317744.199 9 122535551.937 8  92697355.877 9
E15  26407048.625 6  26407054.477 8 138769963.903 6 104978584.189 8
E21  26557015.961 7  26557020.586 8 139558060.134 7 105574775.479 8
E26  24710276.570 7  24710278.020 9 129853380.765 7  98233246.187 9
E31  27612374.547 6  27612379.703 7 145104019.018 6 109770270.623 7
G02  22303150.867 7  22303151.344 5                                 117203854.491 7  91327682.105 5                
G08  20485350.250 8  20485354.488 8  20485354.910 7  20485354.930 8 107651251.085 8  83884105.141 8  83884104.151 7  80388929.799 8
G10  20930645.266 8  20930649.289 8  20930648.641 7  20930648.375 8 109991292.836 8  85707508.391 8  85707510.394 7  82136358.049 8
G14  24536769.172 6  24536772.008 3  24536772.340 6  24536777.395 7 128941614.949 6 100474003.411 3 100474004.415 6  96287611.494 7
G16  25648986.125 6  25648990.379 3                                 134786321.603 6 105028321.261 3                
G21  21240250.641 7  21240252.516 5                                 111618274.772 7  86975282.550 5                
G23  23173239.727 6  23173243.813 4  23173243.000 7  23173247.668 7 121776177.691 6  94890553.524 4  94890549.529 7  90936770.839 7
G27  21127603.297 7  21127607.930 8  21127607.633 7  21127608.922 8 111026301.099 7  86514019.064 8  86514017.068 7  82909260.506 8
G32  23132146.508 7  23132151.793 7  23132152.105 7  23132151.801 7 121560254.933 7  94722300.403 7  94722293.398 7  90775527.975 7
R06  22779893.242 5                                 121557864.17415                
R07  19899229.422 8  19899232.590 7  19899231.254 7 106522126.852 8  82850545.927 7  82850538.923 7
R08  20680443.406 7  20680445.898 7  20680445.949 7 110742838.431 7  86133327.360 7  86133320.356 7
R13  23587806.938 5  23587806.523 4  23587808.074 5 125957513.46315  97967009.54414  97967009.55815
R14  22267371.070 7  22267374.012 6  22267373.680 6 118697619.339 7  92320369.169 6  92320363.151 6
R15  23602016.398 6  23602020.074 6  23602020.367 6 126122048.378 6  98094925.122 6  98094920.118 6
R21  24589008.523 5  24589013.426 4  24589015.719 4 131580674.66915 102340542.29714 102340518.27914
R22  20573073.609 7  20573075.730 7  20573075.625 7 109820454.681 7  85415904.375 7  85415896.379 7
R23  19485032.938 7                                 104231788.935 7                
R24  22765168.992 6  22765171.508 7  22765171.391 6 121735593.477 6  94683249.355 7  94683242.359 6
> 2023 10 08 04 30  0.0000000  0 38
C05  39227438.813 5  39227436.172 6 204267569.71615 157952624.74616
C06  40886241.133 5  40886240.480 6 212905391.521 5 164631950.289 6
C11  21443673.172 8  21443668.746 7 111662831.244 8  86344758.348 7
C12  23270111.891 7  23270108.625 7 121173570.531 7  93699064.899 7
C13  39623384.430 6  39623386.102 6 206329349.012 6 159546922.227 6
C14  25189174.422 6  25189171.383 7 131166645.410 6 101426355.334 7
C16  40742675.344 6  40742678.324 6 212157798.706 6 164053882.892 6
C21  22429034.727 8                 116793869.063 8
C22  24866007.727 7                 129483816.985 7
C23  26639775.898 6                 138720305.007 6
C28  26847242.703 6                 139800641.695 6
E03  25929087.469 6  25929091.449 8 136258271.839 6 103078504.798 8
E07  27799474.008 6  27799480.621 7 146087216.712 6 110514044.809 7
E08  25405116.305 7  25405118.969 8 133504790.528 7 100995516.369 8
E13  23294898.148 8  23294901.594 9 122415513.818 8  92606547.806 9
E15  26394704.813 6  26394711.074 8 138705097.097 6 104929512.721 8
E21  26547355.188 7  26547359.789 8 139507290.909 7 105536368.861 8
E26  24673856.000 7  24673857.559 9 129661990.625 7  98088460.798 9
E31  27576251.445 6  27576256.535 7 144914191.739 6 109626667.657 7
G02  22264874.672 7  22264874.641 5                                 117002709.579 7  91170945.818 5                
G08  20458604.664 8  20458609.301 7  20458609.664 7  20458609.918 8 107510702.676 8  83774586.890 7  83774585.892 7  80283974.805 8
G10  20912450.039 8  20912454.422 8  20912453.699 7  20912453.508 8 109895676.481 8  85633002.113 8  85633004.109 7  82064956.197 8
G14  24497937.930 6  24497940.652 3  24497940.363 6  24497945.633 6 128737556.465 6 100314996.904 3 100314997.930 6  96135230.289 6
G16  25644578.852 6  25644581.832 3                                 134763159.241 6 105010272.569 3                
G21  21206016.563 7  21206018.438 5                                 111438374.797 7  86835100.757 5                
G23  23165775.977 7  23165779.578 4  23165779.227 7  23165783.785 7 121736951.805 7  94859987.818 4  94859983.831 7  90907478.683 7
G27  21115856.336 7  21115861.156 8  21115861.305 7  21115862.500 8 110964571.100 7  86465917.730 8  86465915.718 7  82863163.387 8
G32  23090856.563 7  23090862.352 7  23090862.250 7  23090862.121 7 121343276.867 7  94553226.598 7  94553219.606 7  90613498.901 7
R06  22775560.945 5                                 121534755.952 5                
R07  19876301.648 8  19876304.000 7  19876303.336 7 106399389.096 8  82755083.184 7  82755076.195 7
R08  20636271.367 7  20636274.090 7  20636274.004 7 110506299.916 7  85949352.966 7  85949345.970 7
R13  23583890.789 5  23583894.730 4  23583893.465 5 125936603.051 5  97950745.854 4  97950745.857 5
R14  22247073.227 7  22247077.508 6  22247077.207 6 118589425.706 7  92236218.526 6  92236212.523 6
R15  23563072.648 6  23563076.074 6  23563076.512 6 125913943.329 6  97933065.741 6  97933060.744 6
R21  24583886.242 5  24583894.914 5  24583893.793 4 131553265.38215 102319223.44815 102319199.46214
R22  20560881.688 8  20560883.117 7  20560883.305 7 109755374.381 8  85365286.299 7  85365278.303 7
R23  19452354.750 7                                 104056980.662 7                
R24  22719315.945 6  22719318.875 6  22719319.098 6 121490399.008 6  94492542.646 6  94492535.650 6
> 2023 10 08 04 30 30.0000000  0 38
C05  39201473.664 5  39201470.375 6 204132357.72915 157848071.20016
C06  40848649.695 5  40848647.684 6 212709638.828 5 164480581.934 6
C11  21416519.922 8  21416515.242 7 111521437.419 8  86235423.653 7
C12  23258663.375 7  23258660.520 8 121113957.809 7  93652968.463 8
C13  39603313.313 6  39603315.520 6 206224833.970 6 159466104.455 6
C14  25142979.945 6  25142976.508 7 130926095.757 6 101240347.103 7
C16  40706154.695 6  40706157.418 6 211967625.310 6 163906828.811 6
C21  22402864.289 8                 116657592.609 8
C22  24855884.594 7                 129431102.541 7
C23  26628507.508 6                 138661626.746 6
C28  26803376.828 6                 139572212.727 6
E03  25906693.773 6  25906697.523 8 136140590.747 6 102989479.767 8
E07  27755361.648 6  27755368.652 7 145855405.048 6 110338680.755 7
E08  25367862.953 7  25367865.383 8 133309021.082 7 100847418.063 8
E13  23272063.617 8  23272066.805 9 122295516.221 8  92515770.380 9
E15  26382343.664 6  26382349.508 8 138640136.606 6 104880370.389 8
E21  26537693.891 7  26537698.527 8 139456521.213 7 105497961.875 8
E26  24637428.648 7  24637430.387 9 129470564.233 7  97943647.979 9
E31  27540162.008 6  27540167.098 7 144724540.242 6 109483197.646 7
G02  22226601.945 7  22226602.539 5                                 116801586.093 7  91014226.233 5                
G08  20431930.367 8  20431934.895 7  20431935.449 7  20431935.453 8 107370529.529 8  83665361.054 7  83665360.056 7  80179300.038 8
G10  20894307.258 8  20894311.668 8  20894311.094 8  20894310.988 8 109800335.818 8  85558710.661 8  85558712.672 8  81993760.210 8
G14  24459156.930 6  24459159.301 3  24459159.836 6  24459164.809 7 128533763.584 6 100156197.360 3 100156198.394 6  95983047.429 7
G16  25640120.234 6  25640123.430 3                                 134739728.642 6 104992014.907 3                
G21  21171803.438 7  21171804.578 5                                 111258581.864 7  86695002.368 5                
G23  23158316.984 7  23158320.625 4  23158319.895 7  23158324.895 7 121697756.383 7  94829445.845 4  94829441.850 7  90878209.258 7
G24  25341463.672 5                                                                                                
G27  21104157.438 7  21104161.934 8  21104161.719 7  21104163.105 8 110903091.288 7  86418011.347 8  86418009.343 7  82817253.091 8
G32  23049596.625 7  23049602.203 7  23049602.207 7  23049602.266 7 121126451.603 7  94384271.855 7  94384264.857 7  90451583.948 7
R06  22771268.938 5                                 121511841.58315                
R07  19853493.836 8  19853496.105 7  19853495.633 7 106277297.843 8  82660123.307 7  82660116.312 7
R08  20592171.047 7  20592173.738 7  20592173.879 7 110270144.602 7  85765676.629 7  85765669.626 7
R13  23579978.352 5  23579980.961 5  23579980.867 5 125915713.63915  97934498.45515  97934498.47715
R14  22226886.063 7  22226890.363 7  22226889.578 6 118481815.117 7  92152521.392 7  92152515.383 6
R15  23524212.766 7  23524216.652 6  23524217.098 6 125706289.874 7  97771557.488 6  97771552.488 6
R22  20548723.813 7  20548726.449 7  20548725.871 7 109690475.546 7  85314809.372 7  85314801.376 7
R23  19419724.227 7                                 103882427.983 7                
R24  22673441.992 6  22673445.289 6  22673445.320 6 121245094.795 6  94301750.485 6  94301743.479 6
> 2023 10 08 04 31  0.0000000  0 38
C05  39475278.273 5  39475275.277 6 205558133.013 5 158950571.024 6
C06  41110838.773 5  41110837.336 6 214074928.440 5 165536310.526 6
C11  21689204.375 8  21689200.008 7 112941377.493 8  87333411.380 7
C12  23547028.422 6  23547025.824 7 122615552.424 6  94814096.577 7
C13  39883008.289 6  39883010.465 6 207681278.963 6 160592319.998 6
C14  25396574.242 6  25396571.148 7 132246629.273 6 102261467.419 7
C16  40969422.328 6  40969424.410 6 213338525.881 6 164966896.157 6
C21  22676563.945 8                 118082818.679 8
C22  25145584.633 7                 130939648.873 7
C23  26917043.688 6                 140164105.301 6
C28  27059276.117 6                 140904750.108 6
E03  26184153.438 6  26184157.277 8 137598651.851 6 104092493.467 8
E07  28011017.563 6  28011025.133 7 147198889.313 6 111355017.880 7
E08  25630443.727 7  25630446.590 8 134688894.424 7 101891283.285 8
E13  23549039.594 8  23549042.938 9 123751035.380 8  93616861.151 9
E15  26669766.844 6  26669772.930 8 140150556.680 6 106022993.209 8
E21  26827834.789 7  26827839.555 8 140981223.066 7 106651388.881 8
E26  24900798.117 7  24900799.863 9 130854580.654 7  98990647.421 9
E31  27803909.969 6  27803914.590 7 146110544.371 6 110531700.850 7
G02  22488137.484 7  22488137.602 5                                 118175963.614 7  92085169.774 5                
G08  20705130.891 8  20705135.723 7  20705135.957 7  20705136.105 8 108806209.083 8  84784072.373 7  84784071.384 7  81251398.393 8
G10  21176019.828 8  21176023.934 8  21176023.395 7  21176023.078 8 111280745.011 8  86712276.241 8  86712278.245 7  83099260.548 8
G14  24720231.617 6  24720234.535 3  24720234.367 6  24720238.926 6 129905717.563 6 101225252.564 3 101225253.582 6  97007558.701 6
G16  25935411.828 5  25935416.328 3                                 136291500.737 5 106201187.971 3                
G21  21437414.055 7  21437415.547 5                                 112654374.034 7  87782632.622 5                
G23  23450666.914 7  23450670.730 4  23450670.121 7  23450674.762 7 123234062.837 7  96026567.644 4  96026563.645 7  92025450.969 7
G24  25606137.398 5  25606146.215 4  25606146.156 6  25606148.242 6 134561166.95215 104852888.03214 104852888.02816 100484023.66416
G27  21392308.445 7  21392312.930 8  21392312.520 7  21392313.809 8 112417334.365 7  87597940.971 8  87597938.967 7  83948018.981 8
G32  23308168.664 7  23308175.230 7  23308175.000 7  23308175.000 7 122485261.362 7  95443084.677 7  95443077.678 7  91466279.558 7
R06  23066813.000 5                                 123088920.878 5                
R07  20130609.727 8  20130613.008 7  20130612.664 7 107760722.121 8  83813897.747 7  83813890.750 7
R08  20847946.672 7  20847949.453 7  20847949.336 7 111639812.423 7  86830973.837 7  86830966.834 7
R13  23875874.141 4  23875875.125 5  23875875.504 5 127495769.83614  99163430.98415  99163430.99115
R14  22506610.500 7  22506615.332 6  22506614.773 6 119972904.999 7  93312257.961 6  93312251.960 6
R15  23785242.297 7  23785245.551 6  23785246.313 6 127101150.749 7  98856449.360 6  98856444.360 6
R22  20836402.273 7  20836404.754 7  20836404.813 7 111226124.777 7  86509203.164 7  86509195.154 7
R23  19686943.813 7                                 105311878.908 7                
R24  22927353.789 7  22927355.383 6  22927356.332 6 122602868.603 7  95357796.868 6  95357789.865 6
> 2023 10 08 04 31 30.0000000  0 38
C05  39449279.922 5  39449276.898 6 205422751.046 5 158845885.032 6
C06  41073235.102 5  41073232.863 6 213879112.508 5 165384893.293 6
C11  21662151.617 8  21662147.137 7 112800507.164 8  87224481.490 7
C12  23535633.617 6  23535630.684 7 122556214.351 6  94768212.509 7
C13  39862894.414 6  39862897.133 6 207576541.271 6 160511330.075 6
C14  25350382.359 6  25350378.590 7 132006096.333 6 102075472.080 7
C16  40932900.375 6  40932903.738 6 213148352.810 6 164819842.338 6
C21  22650558.539 8                 117947402.332 8
C22  25135534.461 7                 130887314.809 7
C23  26905807.609 6                 140105599.002 6
C28  27015367.836 6                 140676104.118 6
E03  26161892.219 6  26161896.129 8 137481667.790 6 104003995.746 8
E07  27966867.617 6  27966874.930 7 146966876.990 6 111179502.043 7
E08  25593284.695 7  25593287.137 8 134493620.073 7 101743559.521 8
E13  23526251.734 8  23526255.141 9 123631284.287 8  93526270.203 9
E15  26657401.273 6  26657407.160 8 140085573.832 6 105973833.941 8
E21  26818204.680 7  26818208.773 8 140930612.082 7 106613101.966 8
E26  24864389.227 7  24864390.480 9 130663248.517 7  98845905.921 9
E31  27767919.336 6  27767924.172 7 145921414.031 6 110388624.990 7
G02  22449904.688 7  22449904.680 5                                 117975050.552 7  91928614.150 5                
G08  20678631.984 7  20678636.496 7  20678636.828 7  20678636.820 8 108666953.937 7  84675561.864 7  84675560.866 7  81147409.148 8
G10  21158012.750 8  21158017.246 8  21158016.555 8  21158016.215 8 111186116.890 8  86638540.014 8  86638542.017 8  83028596.657 8
G14  24681584.367 6  24681587.527 3  24681587.496 6  24681592.445 6 129702628.056 6 101067001.134 3 101067002.159 6  96855901.104 6
G16  25930882.008 6  25930885.816 3                                 136267692.644 6 106182636.081 3                
G21  21403272.820 7  21403274.832 5                                 112474960.989 7  87642830.253 5                
G23  23443250.094 7  23443253.531 4  23443252.527 7  23443258.387 7 123195087.403 7  95996197.080 4  95996193.081 7  91996345.820 7
G24  25571095.680 4                                                                                                
G27  21380734.906 7  21380739.785 8  21380739.480 7  21380740.605 8 112356515.729 7  87550549.782 8  87550547.779 7  83902602.414 8
G32  23267000.180 7  23267006.320 7  23267006.164 7  23267006.031 7 122268915.488 7  95274503.484 7  95274496.485 7  91304722.585 7
R06  23062621.438 5                                 123066550.46415                
R07  20108073.914 8  20108077.098 7  20108077.039 7 107640089.464 8  83720072.336 7  83720065.340 7
R08  20804023.555 7  20804026.332 7  20804026.152 7 111404603.368 7  86648033.466 7  86648026.469 7
R13  23871996.352 5  23872000.012 4  23872000.391 4 127475077.573 5  99147336.979 4  99147336.975 4
R14  22486672.938 7  22486677.207 6  22486675.719 6 119866623.093 7  93229594.275 6  93229588.272 6
R15  23746583.781 6  23746588.730 6  23746589.234 6 126894578.235 6  98695782.114 6  98695777.096 6
R22  20824344.383 7  20824346.242 7  20824346.371 7 111161754.248 7  86459137.117 7  86459129.122 7
R23  19654441.305 7                                 105138010.432 7                
R24  22881470.344 6  22881473.734 6  22881473.578 6 122357517.752 6  95166968.461 6  95166961.472 6
> 2023 10 08 04 32  0.0000000  0 37
C05  39423264.703 5  39423262.398 6 205287284.696 5 158741133.792 6
C06  41035624.219 5  41035622.039 6 213683266.472 5 165233452.781 6
C11  21635149.453 8  21635145.133 7 112659900.281 8  87115755.304 7
C12  23524264.891 6  23524261.785 7 122497013.284 6  94722434.396 7
C13  39842759.398 6  39842761.848 6 207471692.924 6 160430254.578 6
C14  25304193.227 6  25304189.363 7 131765575.218 6 101889485.948 7
C16  40896380.656 6  40896383.117 6 212958181.231 6 164672789.688 6
C21  22624635.891 8                 117812416.217 8
C22  25125520.539 7                 130835168.319 7
C23  26894588.578 6                 140047175.503 6
C28  26971437.570 6                 140447351.684 6
E03  26139697.086 6  26139701.188 8 137365032.089 6 103915761.549 8
E07  27922698.508 6  27922705.785 7 146734767.667 6 111003912.836 7
E08  25556172.672 7  25556175.227 8 134298596.191 7 101596025.214 8
E13  23503487.305 7  23503490.660 9 123511656.974 7  93435772.896 9
E15  26645033.508 6  26645039.445 8 140020579.961 6 105924666.350 8
E21  26808587.961 7  26808592.340 8 140880078.092 7 106574873.284 8
E26  24827988.656 7  24827990.457 9 130471964.697 7  98701200.954 9
E31  27731979.063 6  27731983.977 7 145732547.198 6 110245748.552 7
G02  22411692.789 7  22411692.863 5                                 117774244.662 7  91772142.024 5                
G08  20652219.945 8  20652224.625 7  20652224.891 7  20652224.949 8 108528158.972 8  84567409.931 7  84567408.926 7  81043763.536 8
G10  21140073.109 8  21140077.160 8  21140076.512 7  21140076.305 8 111091843.203 8  86565079.957 8  86565081.968 7  82958197.434 8
G14  24643005.664 6  24643009.254 3  24643008.668 6  24643014.055 6 129499893.967 6 100909026.571 3 100909027.604 6  96704508.831 6
G16  25926314.781 6  25926319.582 3                                 136243692.703 6 106163934.752 3                
G21  21369168.281 7  21369169.320 5                                 112295739.080 7  87503176.798 5                
G23  23435853.539 7  23435857.293 4  23435855.941 6  23435862.086 7 123156219.285 7  95965910.148 4  95965906.149 6  91967320.797 7
G24  25536127.281 5  25536133.875 4  25536133.797 6  25536135.078 6 134193248.87915 104566198.73214 104566198.72216 100209279.75016
G27  21369224.086 7  21369228.609 7  21369228.254 7  21369229.430 8 112296025.807 7  87503414.735 7  87503412.745 7  83857431.325 8
G32  23225877.445 7  23225883.090 7  23225883.113 7  23225883.504 7 122052813.968 7  95106112.713 7  95106105.721 7  91143348.088 7
R07  20085674.664 8  20085678.012 7  20085677.348 7 107520184.866 8  83626813.196 7  83626806.193 7
R08  20760189.773 7  20760192.277 7  20760191.367 7 111169873.510 7  86465465.821 7  86465458.818 7
R13  23868141.289 5  23868145.070 4  23868144.039 5 127454477.47315  99131314.60814  99131314.60115
R14  22466858.297 7  22466861.730 6  22466861.078 6 119761003.052 7  93147445.347 6  93147439.346 6
R15  23708029.102 6  23708033.242 6  23708033.328 6 126688551.019 6  98535538.940 6  98535533.936 6
R22  20812335.172 7  20812336.949 7  20812336.641 7 111097647.462 7  86409276.188 7  86409268.192 7
R23  19622002.883 7                                 104964487.347 7                
R24  22835586.141 6  22835588.852 7  22835589.113 6 122112146.600 6  94976124.298 7  94976117.302 6
> 2023 10 08 04 32 30.0000000  0 37
C05  39397232.289 5  39397229.063 6 205151724.923 5 158636310.312 6
C06  40998007.344 5  40998004.840 6 213487381.747 5 165081982.333 6
C11  21608196.547 8  21608192.016 7 112519548.404 8  87007226.311 7
C12  23512920.055 6  23512917.449 7 122437939.436 6  94676754.629 7
C13  39822602.031 6  39822604.160 6 207366724.482 6 160349086.211 6
C14  25258003.070 6  25258000.477 7 131525058.789 6 101703503.372 7
C16  40859858.297 6  40859861.664 6 212768002.606 6 164525731.596 6
C21  22598794.242 8                 117677850.872 8
C22  25115539.797 7                 130783198.191 7
C23  26883381.961 6                 139988823.398 6
C28  26927485.453 6                 140218484.149 6
E03  26117567.031 7  26117570.574 8 137248734.952 7 103827783.468 8
E07  27878510.055 6  27878516.969 7 146502553.928 6 110828244.643 7
E08  25519107.336 7  25519109.543 8 134103815.170 7 101448674.629 8
E13  23480744.797 8  23480748.152 9 123392144.204 8  93345362.246 9
E15  26632662.000 6  26632667.730 8 139955565.573 6 105875483.229 8
E21  26798984.367 7  26798988.664 8 140829609.960 7 106536694.430 8
E26  24791596.414 7  24791597.691 9 130280720.332 7  98556525.846 9
E31  27696087.172 6  27696092.332 7 145543936.017 6 110103065.493 7
G02  22373499.438 7  22373499.363 5                                 117573536.991 7  91615746.453 5                
G08  20625894.258 8  20625898.734 7  20625899.059 7  20625899.117 8 108389816.083 8  84459610.262 7  84459609.257 7  80940455.515 8
G10  21122198.734 8  21122203.590 8  21122202.578 8  21122202.270 8 110997913.023 8  86491887.585 8  86491889.581 8  82888054.733 8
G14  24604492.320 6  24604496.145 3  24604495.633 6  24604501.004 6 129297508.453 6 100751323.697 3 100751324.738 6  96553376.925 6
G16  25921708.602 6  25921713.508 3                                 136219489.689 6 106145075.224 3                
G21  21335097.867 7  21335099.004 5                                 112116699.366 7  87363665.337 5                
G23  23428476.102 7  23428478.957 4  23428478.688 7  23428484.043 7 123117447.115 7  95935697.968 4  95935693.981 7  91938367.417 7
G24  25501225.539 4                                                                                                
G27  21357773.477 7  21357778.684 7  21357778.422 7  21357779.207 8 112235853.847 7  87456527.436 7  87456525.439 7  83812497.658 8
G32  23184799.750 7  23184805.816 7  23184805.727 7  23184805.645 7 121836950.435 7  94937907.382 7  94937900.375 7  90982151.315 7
R06  23054384.508 5                                 123022595.42615                
R07  20063409.703 8  20063412.684 7  20063412.035 7 107400997.911 8  83534112.204 7  83534105.208 7
R08  20716443.242 7  20716446.438 7  20716446.152 7 110935616.920 7  86283266.263 7  86283259.259 7
R14  22447166.383 7  22447169.855 7  22447169.734 6 119656033.804 7  93065802.597 7  93065796.587 6
R15  23669573.328 6  23669577.938 6  23669578.559 6 126483062.764 6  98375714.885 6  98375709.881 6
R22  20800373.031 7  20800375.922 7  20800375.516 7 111033794.474 7  86359612.697 7  86359604.694 7
R23  19589628.242 7                                 104791301.652 7                
R24  22789692.766 6  22789696.781 6  22789696.594 6 121866747.332 6  94785258.242 6  94785251.261 6
> 2023 10 08 04 33  0.0000000  0 38
C05  39371184.508 5  39371181.801 6 205016088.932 5 158531427.888 6
C06  40960385.195 5  40960383.012 6 213291476.296 5 164930495.894 6
C11  21581295.758 8  21581291.316 7 112379469.568 8  86898908.460 7
C12  23501604.008 6  23501600.703 7 122379009.479 6  94631186.157 7
C13  39802423.930 6  39802426.137 6 207261653.333 6 160267838.424 6
C14  25211819.039 6  25211816.301 7 131284566.350 6 101517539.391 7
C16  40823338.258 6  40823341.645 6 212577834.788 6 164378681.866 6
C21  22573036.242 8                 117543723.307 8
C22  25105597.008 7                 130731419.570 7
C23  26872193.461 6                 139930557.408 6
C28  26883514.938 6                 139989520.006 6
E03  26095503.641 7  26095507.617 8 137132793.287 7 103740074.295 8
E07  27834304.977 6  27834311.824 7 146270254.981 6 110652511.978 7
E08  25482091.672 7  25482093.895 8 133909295.995 7 101301522.130 8
E13  23458027.586 7  23458030.840 9 123272763.357 7  93255051.387 9
E15  26620289.805 6  26620295.410 8 139890548.073 6 105826297.753 8
E21  26789395.742 6  26789400.391 8 140779223.148 6 106498577.098 8
E26  24755214.734 7  24755216.055 9 130089533.272 7  98411894.085 9
E31  27660248.445 6  27660252.910 7 145355599.435 6 109960590.207 7
G02  22335328.305 7  22335328.195 5                                 117372945.954 7  91459441.749 5                
G08  20599657.922 8  20599661.844 8  20599662.555 7  20599662.285 8 108251942.483 8  84352176.273 8  84352175.276 7  80837497.940 8
G10  21104393.016 8  21104397.605 8  21104396.641 8  21104396.633 8 110904342.582 8  86418975.520 8  86418977.531 8  82818180.666 8
G14  24566050.117 6  24566053.285 3  24566053.348 6  24566058.852 7 129095491.180 6 100593907.776 3 100593908.779 6  96402520.016 7
G16  25917066.922 6  25917071.957 3                                 136195098.404 6 106126068.913 3                
G21  21301065.914 7  21301066.855 5                                 111937859.449 7  87224309.548 5                
G23  23421119.492 7  23421122.074 4  23421121.809 7  23421127.336 7 123078786.120 7  95905572.421 4  95905568.437 7  91909497.071 7
G24  25466399.789 5  25466408.145 4  25466407.496 6  25466409.523 6 133826836.55215 104280682.82214 104280682.82016  99935660.31516
G27  21346387.156 7  21346391.578 7  21346391.336 7  21346392.102 8 112176015.598 7  87409900.194 7  87409898.190 7  83767813.209 8
G32  23143771.375 7  23143777.047 7  23143777.238 7  23143777.578 7 121621345.018 7  94769903.198 7  94769896.196 7  90821147.307 7
R06  23050340.781 5                                 123001011.41315                
R07  20041281.656 8  20041285.051 7  20041283.777 7 107282544.731 8  83441981.927 7  83441974.930 7
R08  20672790.328 7  20672792.707 7  20672792.820 7 110701854.588 7  86101451.121 7  86101444.125 7
R13  23860472.523 5  23860475.012 4  23860473.746 4 127413526.58715  99099463.79914  99099463.80314
R14  22427599.398 7  22427603.363 6  22427603.340 6 119551731.175 7  92984678.334 6  92984672.330 6
R15  23631224.602 6  23631227.770 6  23631228.586 6 126278134.443 6  98216326.272 6  98216321.271 6
R22  20788462.414 7  20788464.551 7  20788464.715 7 110970212.156 7  86310159.685 7  86310151.682 7
R23  19557318.773 7                                 104618472.817 7                
R24  22743801.047 6  22743804.836 7  22743804.730 7 121621339.271 6  94594385.369 7  94594378.373 7
> 2023 10 08 04 33 30.0000000  0 38
C05  39345107.805 5  39345104.414 6 204880297.827 5 158426425.527 6
C06  40922744.789 6  40922742.672 6 213095471.741 6 164778932.812 6
C11  21554432.523 8  21554428.027 7 112239585.555 8  86790741.257 7
C12  23490299.219 7  23490296.199 7 122320143.806 7  94585667.380 7
C13  39782211.531 6  39782213.285 6 207156400.407 6 160186450.077 6
C14  25165626.008 6  25165622.313 7 131044020.701 6 101331534.261 7
C16  40786805.914 6  40786809.238 6 212387599.333 6 164231579.839 6
C21  22547347.258 8                 117409954.224 8
C22  25095673.906 7                 130679751.448 7
C23  26861004.266 6                 139872296.279 6
C28  26839510.453 5                 139760380.982 5
E03  26073493.086 7  26073497.184 8 137017126.840 7 103652573.323 8
E07  27790069.086 6  27790076.020 7 146037793.015 6 110476655.975 7
E08  25445110.703 7  25445113.074 8 133714960.587 7 101154508.647 8
E13  23435319.961 8  23435323.434 9 123153434.784 8  93164780.076 9
E15  26607901.617 6  26607907.398 8 139825447.439 6 105777049.395 8
E21  26779807.641 6  26779812.219 8 140728836.026 6 106460459.525 8
E26  24718829.336 7  24718830.117 9 129898324.260 7  98267245.713 9
E31  27624445.688 6  27624450.926 7 145167459.069 6 109818263.356 7
G02  22297164.172 7  22297164.445 5                                 117172392.665 7  91303166.480 5                
G08  20573496.242 8  20573500.480 8  20573500.746 7  20573500.746 8 108114459.538 8  84245046.686 8  84245045.688 7  80734832.092 8
G10  21086639.813 8  21086645.113 8  21086644.141 8  21086644.082 8 110811050.202 8  86346280.123 8  86346282.134 8  82748514.236 8
G14  24527663.133 6  24527665.977 3  24527665.410 6  24527671.016 7 128893764.478 6 100436718.211 3 100436719.212 6  96251880.022 7
G16  25912374.719 6  25912379.520 3                                 136170436.856 6 106106852.063 3                
G21  21267056.234 7  21267058.188 5                                 111759140.434 7  87085047.972 5                
G23  23413767.734 7  23413771.641 4  23413770.801 7  23413776.379 7 123040154.519 7  95875469.765 4  95875465.770 7  91880648.662 7
G24  25431635.180 5  25431642.043 4  25431641.426 6  25431642.484 6 133644136.96415 104138319.60014 104138319.60416  99799228.95116
G27  21335048.414 7  21335052.629 7  21335052.184 7  21335053.563 8 112116429.822 7  87363469.672 7  87363467.676 7  83723317.289 8
G32  23102776.922 7  23102783.527 7  23102783.656 7  23102783.941 7 121405920.810 7  94602040.199 7  94602033.197 7  90660278.606 7
R06  23046327.375 5                                 122979609.22515                
R07  20019275.445 8  20019278.383 7  20019277.754 7 107164743.276 8  83350358.531 7  83350351.536 7
R08  20629214.688 7  20629217.227 8  20629216.844 7 110468508.833 7  85919960.006 8  85919953.003 7
R13  23856645.969 5  23856650.688 4  23856650.359 4 127393103.54115  99083579.16214  99083579.13614
R14  22408141.633 7  22408145.984 6  22408145.121 6 119448012.076 7  92904007.907 6  92904001.898 6
R15  23592964.602 6  23592969.027 6  23592969.574 6 126073687.603 6  98057312.014 6  98057307.029 6
R22  20776585.844 7  20776589.074 7  20776589.008 7 110906818.823 7  86260853.677 7  86260845.681 7
R23  19525062.672 7                                 104445920.920 7                
R24  22697893.641 7  22697895.777 6  22697895.273 6 121375843.005 7  94403443.877 6  94403436.879 6
> 2023 10 08 04 34  0.0000000  0 37
C05  39319001.969 5  39318998.891 6 204744357.687 5 158321307.917 6
C06  40885086.633 5  40885083.484 6 212899374.587 5 164627298.121 6
C11  21527607.742 8  21527603.711 7 112099903.011 8  86682729.832 7
C12  23479007.945 6  23479004.734 7 122261347.852 6  94540202.506 7
C13  39761965.406 6  39761967.063 6 207050971.571 6 160104925.713 6
C14  25119421.750 6  25119419.391 7 130803430.020 6 101145494.347 7
C16  40750261.344 6  40750264.293 6 212197302.862 6 164084430.613 6
C21  22521728.172 8                 117276549.324 8
C22  25085773.758 7                 130628197.690 7
C23  26849817.273 6                 139814043.628 6
C28  26795475.063 5                 139531074.080 5
E03  26051535.781 7  26051540.125 8 136901741.230 7 103565284.810 8
E07  27745803.367 6  27745810.418 7 145805175.982 6 110300682.711 7
E08  25408166.250 7  25408168.742 8 133520816.535 7 101007639.922 8
E13  23412623.758 8  23412626.984 9 123034164.533 8  93074552.890 9
E15  26595499.211 6  26595504.371 8 139760269.451 6 105727742.499 8
E21  26770219.711 6  26770224.391 8 140678452.717 6 106422344.838 8
E26  24682440.203 7  24682441.516 9 129707099.739 7  98122585.611 9
E31  27588682.727 6  27588687.652 7 144979522.401 6 109676090.579 7
G02  22259008.742 7  22259008.660 5                                 116971883.714 7  91146925.767 5                
G08  20547409.492 8  20547413.758 8  20547413.980 7  20547413.965 8 107977373.883 8  84138226.679 8  84138225.681 7  80632462.912 8
G10  21068940.719 8  21068945.406 8  21068944.676 8  21068944.438 8 110718040.359 8  86273804.890 8  86273806.901 8  82679058.798 8
G14  24489331.680 6  24489335.992 3  24489335.020 6  24489340.852 7 128692336.688 6 100279761.547 3 100279762.558 6  96101463.246 7
G16  25907631.883 6  25907634.980 3                                 136145508.915 6 106087427.564 3                
G21  21233071.602 7  21233073.406 5                                 111580548.717 7  86945885.587 5                
G23  23406422.594 7  23406425.941 4  23406425.434 7  23406430.855 7 123001556.217 7  95845393.052 4  95845389.072 7  91851825.118 7
G24  25396929.000 4  25396935.355 3  25396934.414 5  25396937.559 6 133461757.64714 103996205.85613 103996205.86715  99663036.64616
G27  21323758.125 7  21323762.750 7  21323762.453 7  21323763.922 8 112057100.946 7  87317239.326 7  87317237.323 7  83679013.195 8
G32  23061819.484 7  23061825.762 7  23061825.707 7  23061826.703 7 121190686.579 7  94434325.236 7  94434318.233 7  90499551.767 7
R06  23042350.625 5                                 122958391.089 5                
R07  19997391.852 8  19997395.273 7  19997394.680 7 107047598.185 8  83259245.651 7  83259238.655 7
R08  20585718.055 7  20585720.973 7  20585721.016 7 110235589.860 7  85738800.823 7  85738793.820 7
R14  22388795.906 7  22388799.105 6  22388798.461 6 119344880.605 7  92823794.502 6  92823788.505 6
R15  23554797.945 7  23554801.223 6  23554801.746 6 125869731.903 7  97898679.836 6  97898674.817 6
R22  20764746.156 7  20764749.270 7  20764749.629 7 110843619.962 7  86211698.939 7  86211690.928 7
R23  19492859.117 7                                 104273654.230 7                
R24  22651969.102 7  22651971.930 7  22651972.156 6 121130266.239 7  94212439.730 7  94212432.737 6
> 2023 10 08 04 34 30.0000000  0 37
C05  39292884.445 5  39292882.438 6 204608361.19515 158216145.73416
C06  40847428.461 5  40847425.391 6 212703278.059 5 164475663.901 6
C11  21500840.086 8  21500835.941 7 111960515.193 8  86574946.320 7
C12  23467749.078 7  23467745.082 7 122202713.385 7  94494862.518 7
C13  39741702.492 6  39741705.004 6 206945459.595 6 160023337.061 6
C14  25073227.703 6  25073226.191 7 130562888.837 6 100959492.628 7
C16  40713723.469 6  40713726.031 6 212007038.508 6 163937306.230 6
C21  22496196.828 8                 117143600.728 8
C22  25075912.758 7                 130576848.708 7
C23  26838649.617 6                 139755889.445 6
C28  26751425.945 6                 139301692.887 6
E03  26029650.117 6  26029654.113 8 136786729.126 6 103478278.845 8
E07  27701526.141 6  27701533.500 7 145572499.021 6 110124664.096 7
E08  25371276.367 7  25371278.801 8 133326958.735 7 100860987.751 8
E13  23389956.023 8  23389959.465 9 122915045.898 8  92984440.388 9
E15  26583099.258 6  26583104.504 8 139695107.484 6 105678447.737 8
E21  26760650.164 6  26760655.027 8 140628164.631 6 106384302.181 8
E26  24646066.477 7  24646067.508 9 129515953.493 7  97977984.718 9
E31  27552976.500 6  27552981.043 7 144791884.296 6 109534143.647 7
G02  22220879.555 7  22220879.969 5                                 116771513.383 7  90990793.046 5                
G08  20521416.344 8  20521421.020 8  20521421.391 7  20521421.227 8 107840779.088 8  84031789.159 8  84031788.161 7  80530460.291 8
G10  21051312.906 8  21051317.387 8  21051316.559 8  21051316.121 8 110625404.901 8  86201621.381 8  86201623.392 8  82609882.926 8
G14  24451076.492 6  24451080.523 3  24451080.070 6  24451085.383 7 128491303.346 6 100123112.243 3 100123113.254 6  95951341.004 7
G16  25902854.594 6  25902858.273 3                                 136120405.524 6 106067866.367 3                
G21  21199129.266 7  21199130.957 5                                 111402178.321 7  86806895.657 5                
G23  23399101.516 7  23399105.082 4  23399104.391 7  23399109.582 7 122963082.426 7  95815413.354 4  95815409.363 7  91823094.553 7
G24  25362300.586 5  25362309.980 4  25362308.930 6  25362310.598 6 133279793.93915 103854415.96214 103854415.97416  99527154.62016
G27  21312534.586 7  21312539.145 7  21312539.137 7  21312540.605 8 111998120.638 7  87271280.602 7  87271278.598 7  83634969.405 8
G32  23020915.945 7  23020922.762 7  23020922.715 7  23020923.117 7 120975738.400 7  94266833.158 7  94266826.163 7  90339038.530 7
R06  23038426.984 5                                 122937447.848 5                
R07  19975648.211 8  19975651.672 7  19975651.535 7 106931203.104 8  83168716.112 7  83168709.116 7
R08  20542320.656 7  20542323.336 7  20542323.328 7 110003195.893 7  85558049.962 7  85558042.966 7
R14  22369575.617 7  22369579.016 7  22369578.590 6 119242429.670 7  92744110.462 7  92744104.459 6
R15  23516739.352 7  23516745.484 6  23516744.594 6 125666365.298 7  97740505.918 6  97740500.903 6
R22  20752962.492 7  20752964.563 7  20752964.559 7 110780709.763 7  86162768.681 7  86162760.678 7
R23  19460726.852 7                                 104101769.474 7                
R24  22606048.633 7  22606050.219 7  22606050.301 6 120884705.648 7  94021448.166 7  94021441.170 6
> 2023 10 08 04 35  0.0000000  0 38
C05  39266757.461 5  39266754.086 6 204472305.811 5 158110939.006 6
C06  40809769.336 5  40809767.309 6 212507180.326 5 164324028.758 6
C11  21474128.492 8  21474124.109 7 111821420.476 8  86467389.437 7
C12  23456519.109 7  23456515.313 7 122144237.528 7  94449645.199 7
C13  39721424.375 6  39721425.723 6 206839861.702 6 159941681.963 6
C14  25027044.844 6  25027041.480 7 130322396.543 6 100773528.752 7
C16  40677190.664 6  40677193.195 6 211816804.338 6 163790205.190 6
C21  22470752.641 8                 117011105.736 8
C22  25066090.266 6                 130525700.033 6
C23  26827499.078 6                 139697829.083 6
C28  26707361.359 6                 139072235.826 6
E03  26007834.156 6  26007838.473 8 136672087.603 6 103391553.223 8
E07  27657237.680 6  27657245.180 7 145339761.555 6 109948599.716 7
E08  25334440.625 7  25334443.266 8 133133386.396 7 100714551.527 8
E13  23367316.977 8  23367320.496 9 122796076.527 8  92894440.806 9
E15  26570701.680 7  26570707.348 8 139629958.774 7 105629162.996 8
E21  26751098.008 6  26751102.844 8 140577967.437 6 106346328.288 8
E26  24609707.141 7  24609708.113 9 129324883.563 7  97833441.559 9
E31  27517326.969 6  27517331.250 7 144604543.619 6 109392421.709 7
G02  22182776.688 7  22182776.668 5                                 116571279.998 7  90834767.046 5                
G08  20495516.328 8  20495520.844 8  20495521.137 7  20495520.992 8 107704673.351 8  83925732.725 8  83925731.728 7  80428822.879 8
G10  21033755.383 8  21033760.238 8  21033759.652 8  21033758.914 8 110533139.894 8  86129726.538 8  86129728.540 8  82540983.700 8
G14  24412896.563 6  24412899.859 3  24412899.348 6  24412904.426 7 128290663.998 6  99966769.945 3  99966770.960 6  95801512.991 7
G16  25898043.859 6  25898047.344 3                                 136095122.254 6 106048165.033 3                
G21  21165228.734 7  21165229.855 5                                 111224027.495 7  86668076.827 5                
G23  23391803.164 7  23391806.672 4  23391806.277 7  23391810.703 7 122924728.656 7  95785527.194 4  95785523.199 7  91794453.622 7
G24  25327753.625 5  25327761.305 3  25327760.461 5  25327762.684 5 133098245.966 5 103712949.988 3 103712949.978 5  99391583.132 5
G27  21301376.594 7  21301381.203 7  21301381.070 7  21301382.605 8 111939484.907 7  87225590.379 7  87225588.375 7  83591182.926 8
G32  22980067.969 7  22980073.371 7  22980073.223 7  22980074.488 7 120761076.677 7  94099564.313 7  94099557.318 7  90178739.223 7
R06  23034553.406 5                                 122916773.33215                
R07  19954044.406 8  19954047.965 7  19954047.531 7 106815554.254 8  83078766.987 7  83078759.983 7
R08  20499021.492 7  20499022.703 7  20499022.793 7 109771328.169 7  85377708.413 7  85377701.416 7
R13  23845232.883 4  23845235.254 4  23845234.574 4 127332148.97214  99036169.84314  99036169.86514
R14  22350483.578 7  22350486.047 6  22350485.977 6 119140654.557 7  92664952.049 6  92664946.046 6
R15  23478793.625 7  23478797.996 6  23478797.723 6 125463588.113 7  97582790.411 6  97582785.418 6
R22  20741229.930 7  20741232.301 7  20741232.344 7 110718084.820 7  86114060.331 7  86114052.328 7
R23  19428666.078 7                                 103930265.446 7                
R24  22560130.180 7  22560131.738 7  22560132.047 6 120639160.488 7  93830468.613 7  93830461.618 6
> 2023 10 08 04 35 30.0000000  0 37
C05  39240603.813 5  39240601.301 6 204336118.60715 158005631.12716
C06  40772096.961 5  40772094.172 6 212311009.967 5 164172337.445 6
C11  21447459.688 8  21447455.234 7 111682547.479 8  86360004.009 7
C12  23445305.156 7  23445301.977 7 122085847.464 7  94404494.179 7
C13  39701115.539 6  39701116.813 6 206734105.840 6 159859904.713 6
C14  24980857.711 6  24980854.262 7 130081883.116 6 100587548.563 7
C16  40640650.781 6  40640652.922 6 211626528.873 6 163643072.194 6
C21  22445381.461 8                 116878991.812 8
C22  25056291.641 6                 130474677.494 6
C23  26816353.398 6                 139639787.840 6
C28  26663267.961 6                 138842631.828 6
E03  25986075.477 6  25986079.621 8 136557743.307 6 103305052.445 8
E07  27612924.258 6  27612931.727 7 145106892.668 6 109772435.913 7
E08  25297645.867 7  25297648.305 8 132940028.258 7 100568277.333 8
E13  23344692.359 8  23344695.816 9 122677183.606 8  92804499.058 9
E15  26558293.586 7  26558298.887 8 139564750.384 7 105579833.109 8
E21  26741549.219 6  26741553.766 8 140527786.415 6 106308366.635 8
E26  24573348.625 7  24573349.426 9 129133817.550 7  97688901.370 9
E31  27481720.547 6  27481724.438 8 144417429.158 6 109250870.916 8
G02  22144685.602 7  22144685.695 6                                 116371111.332 7  90678791.475 6                
G08  20469695.484 8  20469700.449 8  20469700.891 7  20469700.719 8 107568984.653 8  83820001.248 8  83820000.251 7  80327496.877 8
G10  21016253.938 8  21016258.906 8  21016258.238 8  21016257.230 8 110441170.937 8  86058062.384 8  86058064.388 8  82472305.539 8
G14  24374778.086 6  24374780.793 3  24374780.805 6  24374785.594 7 128090348.344 6  99810679.920 3  99810680.931 6  95651926.754 7
G16  25893183.977 6  25893187.527 3                                 136069583.876 6 106028264.881 3                
G21  21131355.383 7  21131356.977 5                                 111046023.617 7  86529372.504 5                
G23  23384513.164 6  23384517.102 4  23384516.270 7  23384520.781 7 122886420.009 6  95755676.161 4  95755672.170 7  91765846.378 7
G27  21290270.375 7  21290274.734 7  21290274.352 7  21290275.965 8 111881119.290 7  87180110.624 7  87180108.620 7  83547598.144 8
G32  22939260.547 7  22939266.223 7  22939266.668 7  22939266.637 7 120546631.317 7  93932464.047 7  93932457.050 7  90018601.478 7
R06  23030713.336 5                                 122896289.40715                
R07  19932565.609 8  19932568.867 7  19932568.652 7 106700576.089 8  82989339.489 7  82989332.492 7
R08  20455806.422 7  20455808.750 7  20455808.844 7 109539915.921 7  85197721.121 7  85197714.118 7
R13  23841446.578 5  23841451.180 4  23841449.563 4 127311938.29715  99020450.41514  99020450.40714
R14  22331503.578 7  22331507.078 7  22331506.855 7 119039479.239 7  92586260.117 7  92586254.108 7
R15  23440943.281 7  23440947.391 6  23440947.828 6 125261329.025 7  97425477.923 6  97425472.916 6
R22  20729538.422 7  20729540.547 7  20729540.695 7 110655670.532 7  86065515.798 7  86065507.802 7
R23  19396663.828 7                                 103759069.838 7                
R24  22514200.516 7  22514203.133 7  22514203.090 6 120393558.589 7  93639444.914 7  93639437.920 6
> 2023 10 08 04 36  0.0000000  0 37
C05  39214438.727 5  39214435.742 6 204199867.91315 157900272.37016
C06  40734423.977 6  40734420.820 6 212114833.808 6 164020641.648 6
C11  21420845.609 8  21420841.727 7 111543963.202 8  86252841.833 7
C12  23434122.094 7  23434118.344 7 122027608.951 7  94359460.391 7
C13  39680788.328 6  39680790.000 6 206628258.423 6 159778056.683 6
C14  24934677.031 6  24934674.910 7 129841416.895 6 100401604.855 7
C16  40604115.195 6  40604117.305 6 211436279.065 6 163495959.034 6
C21  22420096.016 8                 116747324.939 8
C22  25046529.828 6                 130423845.302 6
C23  26805223.055 6                 139581829.738 6
C28  26619159.813 6                 138612948.193 6
E03  25964385.805 7  25964389.773 8 136443762.556 7 103218826.696 8
E07  27568599.141 6  27568606.168 7 144873961.164 6 109596224.708 7
E08  25260904.867 7  25260907.387 8 132746952.793 7 100422216.997 8
E13  23322095.313 8  23322098.762 9 122558434.131 8  92714665.827 9
E15  26545885.719 7  26545891.313 8 139499549.083 7 105530508.592 8
E21  26732015.547 6  26732020.301 8 140477686.626 6 106270466.419 8
E26  24537003.297 7  24537004.496 9 128942822.913 7  97544415.165 9
E31  27446169.680 6  27446173.836 7 144230609.101 6 109109542.809 7
G02  22106620.039 7  22106620.086 5                                 116171075.237 7  90522919.200 5                
G08  20443967.031 8  20443971.719 8  20443971.914 7  20443971.809 8 107433779.817 8  83714646.812 8  83714645.814 7  80226532.211 8
G10  20998821.969 8  20998826.469 8  20998825.805 7  20998825.203 8 110349563.159 8  85986679.663 8  85986681.667 7  82403897.098 8
G14  24336733.375 6  24336736.688 3  24336736.598 6  24336741.664 7 127890425.167 6  99654895.638 3  99654896.663 6  95502633.496 7
G16  25888288.164 6  25888292.152 3                                 136043855.085 6 106008216.396 3                
G21  21097522.797 7  21097524.629 5                                 110868233.450 7  86390834.702 5                
G23  23377244.141 7  23377248.047 4  23377247.313 7  23377252.078 7 122848221.347 7  95725910.856 4  95725906.861 7  91737321.266 7
G24  25258867.867 5  25258876.617 4  25258876.316 6  25258877.352 6 132736253.29215 103430878.60414 103430874.62116  99121260.72116
G27  21279227.484 7  21279232.016 7  21279231.633 7  21279233.305 8 111823089.122 7  87134892.272 7  87134890.276 7  83504263.866 8
G32  22898507.094 7  22898512.836 7  22898512.871 7  22898513.953 7 120332472.003 7  93765586.674 7  93765579.672 7  89858677.330 7
R07  19911224.359 8  19911228.145 7  19911227.383 7 106586335.475 8  82900485.653 7  82900478.650 7
R08  20412690.125 7  20412692.809 7  20412692.301 7 109309030.897 7  85018143.888 7  85018136.892 7
R13  23837677.109 4  23837679.598 4  23837678.566 4 127291804.90014  99004790.99614  99004791.01114
R14  22312647.594 7  22312651.320 7  22312650.711 7 118938969.861 7  92508086.143 7  92508080.117 7
R15  23403203.891 7  23403207.270 6  23403207.348 6 125059659.050 7  97268623.479 6  97268618.482 6
R22  20717897.500 7  20717900.109 7  20717900.535 7 110593534.410 7  86017187.622 7  86017179.626 7
R23  19364730.742 7                                 103588252.474 7                
R24  22468274.430 7  22468276.438 6  22468276.574 6 120147969.690 7  93448431.390 6  93448424.397 6
> 2023 10 08 04 36 30.0000000  0 37
C05  39188268.891 5  39188266.172 6 204063595.089 5 157794897.518 6
C06  40696756.672 6  40696754.594 6 211918694.794 6 163868974.560 6
C11  21394295.516 8  21394291.359 7 111405710.663 8  86145936.180 7
C12  23422974.484 7  23422971.305 7 121969563.581 7  94314575.910 7
C13  39660452.203 6  39660453.785 6 206522361.647 6 159696170.449 6
C14  24888516.672 6  24888513.875 7 129601042.137 6 100215731.873 7
C16  40567591.992 6  40567595.344 6 211246097.654 6 163348898.758 6
C21  22394904.375 8                 116616147.009 8
C22  25036812.008 6                 130373243.670 6
C23  26794116.141 6                 139523994.688 6
C28  26575043.703 6                 138383228.088 6
E03  25942773.313 6  25942777.230 8 136330187.482 6 103132907.824 8
E07  27524270.203 6  27524277.586 7 144641011.570 6 109419999.836 7
E08  25224226.047 7  25224228.484 8 132554204.216 7 100276403.938 8
E13  23299533.484 7  23299536.820 9 122439870.749 7  92624973.371 9
E15  26533488.250 7  26533493.645 8 139434397.322 7 105481221.549 8
E21  26722504.820 6  26722509.836 8 140427708.703 6 106232658.406 8
E26  24500679.805 7  24500681.340 9 128751942.660 7  97400015.494 9
E31  27410683.781 6  27410687.637 7 144044127.543 6 108968470.761 7
G02  22068587.828 7  22068587.930 5                                 115971215.310 7  90367184.190 5                
G08  20418338.586 8  20418343.516 8  20418344.031 7  20418343.668 8 107299102.382 8  83609703.334 8  83609702.337 7  80125961.374 8
G10  20981465.906 8  20981471.000 8  20981470.000 8  20981469.207 8 110258357.555 8  85915610.318 8  85915612.322 8  82335788.971 8
G14  24298771.977 6  24298776.008 3  24298775.914 6  24298781.160 7 127690939.354 6  99499452.189 3  99499453.197 6  95353666.877 7
G16  25883363.250 6  25883366.965 3                                 136017976.430 6 105988051.079 3                
G21  21063739.352 7  21063741.367 5                                 110690700.254 7  86252497.151 5                
G23  23370003.828 7  23370008.012 4  23370007.750 7  23370012.453 7 122810173.175 7  95696262.810 4  95696258.821 7  91708908.525 7
G24  25224552.367 5  25224560.117 4  25224560.020 5  25224562.492 6 132555923.369 5 103290361.829 4 103290357.811 5  98986598.798 6
G27  21268256.211 7  21268261.188 7  21268260.930 7  21268262.414 8 111765435.337 7  87089967.199 7  87089965.201 7  83461210.654 8
G32  22857817.063 7  22857822.559 7  22857822.492 7  22857823.211 7 120118644.115 7  93598967.571 7  93598960.590 7  89699000.704 7
R07  19890028.578 8  19890032.098 7  19890031.250 7 106472874.199 8  82812237.958 7  82812230.954 7
R08  20369680.281 7  20369683.582 7  20369683.215 7 109078719.648 7  84839012.939 7  84839005.936 7
R13  23833929.063 4  23833931.902 4  23833930.637 4 127271787.73114  98989222.03314  98989222.04014
R14  22293925.047 7  22293928.750 7  22293928.590 7 118839167.106 7  92430461.721 7  92430455.718 7
R15  23365583.289 7  23365586.426 6  23365586.836 6 124858624.569 7  97112263.341 6  97112258.344 6
R22  20706318.414 7  20706320.305 7  20706320.613 7 110531718.987 7  85969108.886 7  85969100.890 7
R23  19332877.125 7                                 103417858.323 7                
R24  22422358.172 7  22422361.629 7  22422361.840 7 119902438.706 7  93257462.885 7  93257455.882 7
> 2023 10 08 04 37  0.0000000  0 39
C02  41041416.445 5  41041413.582 6 213713336.16815 165256694.25116
C05  39461899.711 5  39461896.680 6 205488461.48115 158896694.52316
C06  40958903.281 6  40958899.941 6 213283756.766 6 164924527.086 6
C11  21667614.320 8  21667610.285 7 112828951.816 8  87246476.498 7
C12  23711669.070 7  23711665.605 7 123472869.388 7  95477027.238 7
C13  39939910.336 6  39939912.480 6 207977575.781 6 160821434.229 6
C14  25142178.531 6  25142174.820 7 130921925.391 6 101237122.585 7
C16  40830888.047 6  40830891.133 6 212617148.279 6 164409082.125 6
C21  22669611.516 8                 118046618.599 8
C22  25326942.711 6                 131884028.884 6
C23  27082837.625 6                 141027438.863 6
C28  26830727.570 6                 139714636.866 6
E03  26221042.422 6  26221046.172 8 137792500.336 6 104239137.951 8
E07  27779743.492 6  27779750.688 7 145983532.708 6 110435608.342 7
E08  25487414.961 7  25487417.102 8 133937269.643 7 101322683.949 8
E13  23576811.594 8  23576814.938 9 123896976.587 8  93727264.439 9
E15  26820903.836 7  26820909.371 8 140944776.311 7 106623813.289 8
E21  27012821.844 6  27012826.289 8 141953331.646 6 107386782.207 8
E26  24764183.281 7  24764184.770 9 130136662.839 7  98447547.324 9
E31  27675067.141 6  27675070.813 7 145433471.393 6 110019500.399 7
G02  22330393.906 7  22330394.012 5                                 117347017.980 7  91439238.214 5                
G08  20692615.695 8  20692620.285 8  20692620.801 7  20692620.434 8 108740436.562 8  84732820.857 8  84732819.859 7  81202282.326 8
G10  21263991.016 8  21263995.492 8  21263994.590 7  21263994.461 8 111743034.937 8  87072501.742 8  87072503.745 7  83444476.583 8
G14  24560700.156 6  24560703.332 3  24560703.234 6  24560708.547 7 129067378.876 6 100572002.532 3 100572003.517 6  96381527.619 7
G16  26178214.063 6  26178217.047 3                                 137567425.655 6 107195414.017 3                
G21  21329810.070 7  21329812.051 5                                 112088910.595 7  87342011.698 5                
G22  25954855.023 4                                                                                                
G23  23662595.711 6  23662600.410 4  23662599.559 7  23662604.563 7 124347753.912 6  96894377.558 4  96894373.575 7  92857101.792 7
G24  25490130.305 5                                                                                                
G27  21557160.508 7  21557164.945 7  21557164.637 7  21557166.059 8 113283637.434 7  88272981.765 7  88272979.759 7  84594932.931 8
G32  23116995.445 7  23117001.027 7  23117000.738 7  23117001.910 7 121480636.664 7  94660260.474 7  94660253.464 7  90716073.072 7
R07  20168783.477 8  20168786.977 7  20168785.758 7 107965067.507 8  83972832.709 7  83972825.706 7
R08  20626584.680 7  20626587.395 7  20626587.039 7 110454428.913 7  85909009.044 7  85909002.048 7
R13  24130005.797 4  24130008.285 4  24130007.020 4 128852818.25414 100218912.38514 100218912.38914
R14  22575139.672 7  22575142.145 7  22575141.625 6 120338195.030 7  93596372.339 7  93596366.321 6
R15  23627885.914 7  23627889.598 6  23627890.688 6 126260295.234 7  98202451.710 6  98202446.713 6
R22  20994602.141 7  20994603.547 7  20994603.707 7 112070597.949 7  87166014.659 7  87166006.656 7
R23  19600908.094 7                                 104851642.517 7                
R24  22676259.617 7  22676263.172 7  22676263.445 7 121260160.892 7  94313469.087 7  94313462.091 7
> 2023 10 08 04 37 30.0000000  0 37
C05  39435739.898 5  39435736.734 6 205352240.115 5 158791359.451 6
C06  40921269.094 6  40921266.875 6 213087789.476 6 164772992.760 6
C11  21641210.555 8  21641206.633 7 112691460.368 8  87140159.376 7
C12  23700614.102 7  23700611.031 7 123415303.964 7  95432513.894 7
C13  39919573.641 6  39919575.488 6 207871675.715 6 160739545.457 6
C14  25096070.641 6  25096067.848 7 130681834.859 6 101051469.416 7
C16  40794410.836 6  40794413.328 6 212427201.006 6 164262202.865 6
C21  22644625.984 8                 117916512.709 8
C22  25317331.078 6                 131833977.539 6
C23  27071794.586 6                 140969938.181 6
C28  26786618.055 6                 139484942.268 6
E03  26199602.008 6  26199606.094 8 137679830.993 6 104153904.254 8
E07  27735427.383 6  27735434.391 8 145750648.824 6 110259433.177 8
E08  25450879.305 7  25450881.844 8 133745275.688 7 101177441.763 8
E13  23554338.656 8  23554342.125 9 123778881.752 8  93637926.427 9
E15  26808543.352 7  26808548.457 8 140879819.413 7 106574673.659 8
E21  27003374.359 6  27003379.570 8 141903688.103 6 107349227.139 8
E26  24727921.922 7  24727923.605 9 129946109.132 7  98303394.683 9
E31  27639728.094 6  27639732.406 8 145247767.538 6 109879016.695 8
G02  22292447.648 7  22292447.750 5                                 117147608.636 7  91283854.308 5                
G08  20667206.555 8  20667211.332 8  20667211.797 7  20667211.539 8 108606911.735 8  84628775.516 8  84628774.519 7  81102572.204 8
G10  21246806.031 8  21246809.711 8  21246808.750 8  21246809.031 8 111652725.466 8  87002130.684 8  87002132.680 8  83377037.644 8
G14  24522923.711 6  24522928.078 3  24522927.668 6  24522933.645 7 128868870.569 6 100417320.807 3 100417321.832 6  96233291.013 7
G16  26173248.656 5  26173253.664 2                                 137541337.217 5 107175085.215 2                
G21  21296143.242 7  21296145.004 5                                 111911990.497 7  87204151.879 5                
G23  23655429.898 7  23655434.215 4  23655433.695 7  23655438.133 7 124310096.898 7  96865034.295 4  96865030.307 7  92828981.147 7
G24  25456008.953 5  25456015.605 4  25456015.859 5  25456017.805 6 133772230.99915 104238134.02814 104238130.03115  99894880.50116
G27  21546350.336 7  21546355.086 7  21546354.672 7  21546356.020 8 113226827.799 7  88228714.480 7  88228712.477 7  84552510.100 8
G32  23076451.531 7  23076456.695 7  23076457.043 7  23076457.813 7 121267576.038 7  94494239.233 7  94494232.238 7  90556969.389 7
R06  23315701.109 5                                 124417029.78815                
R07  20147895.867 8  20147898.902 7  20147898.281 7 107853258.312 8  83885869.970 7  83885862.974 7
R08  20583810.617 7  20583813.387 7  20583813.406 7 110225373.947 7  85730855.205 7  85730848.202 7
R14  22556698.219 7  22556701.965 6  22556701.215 6 120239897.215 7  93519918.445 6  93519912.449 6
R15  23590522.734 7  23590527.301 6  23590527.602 6 126060638.351 7  98047163.247 6  98047158.247 6
R22  20983160.484 7  20983161.172 7  20983160.914 7 112009519.191 7  87118508.900 7  87118500.897 7
R23  19569231.695 7                                 104682197.605 7                
R24  22630384.891 7  22630388.500 7  22630388.695 7 121014849.138 7  94122671.087 7  94122664.098 7
> 2023 10 08 04 38  0.0000000  0 37
C02  40989408.047 5  40989405.277 6 213442527.57415 165047280.08416
C05  39409583.344 5  39409580.414 6 205216035.733 5 158686037.512 6
C06  40883650.047 6  40883647.770 6 212891900.090 6 164621518.674 6
C11  21614878.219 7  21614873.875 7 112554341.691 7  87034130.500 7
C12  23689603.539 7  23689600.195 7 123357968.737 7  95388178.568 7
C13  39899233.867 6  39899236.656 6 207765765.348 6 160657648.736 6
C14  25049990.461 6  25049987.230 7 130441880.649 6 100865921.590 7
C16  40757954.375 6  40757956.863 6 212237362.878 6 164115408.008 6
C21  22619741.867 8                 117786933.377 8
C22  25307770.039 6                 131784189.497 6
C23  27060782.531 7                 140912592.205 7
C28  26742508.734 6                 139255253.096 6
E03  26178246.422 7  26178250.195 8 137567604.686 7 104069005.737 8
E07  27691115.883 6  27691123.516 8 145517791.775 6 110083278.306 8
E08  25414414.750 7  25414417.215 8 133553652.477 7 101032480.040 8
E13  23531909.055 8  23531912.414 9 123661012.317 8  93548758.939 9
E15  26796198.977 7  26796204.586 8 140814950.807 7 106525600.823 8
E21  26993957.211 6  26993962.188 8 141854200.053 6 107311789.708 8
E26  24691690.578 7  24691692.094 9 129755710.443 7  98159359.310 9
E31  27604462.594 6  27604466.879 7 145062445.773 6 109738822.059 7
G02  22254543.016 7  22254542.910 5                                 116948416.976 7  91128640.038 5                
G08  20641905.672 8  20641910.184 8  20641910.449 7  20641910.336 8 108473954.802 8  84525172.687 8  84525171.690 7  81003286.160 8
G10  21229703.578 8  21229707.957 8  21229706.945 8  21229707.336 8 111562852.749 8  86932099.966 8  86932101.977 8  83309924.857 8
G14  24485242.258 6  24485244.480 3  24485244.324 6  24485250.043 7 128670845.289 6 100263015.485 3 100263016.491 6  96085415.100 7
G16  26168263.094 6  26168266.738 3                                 137515131.446 6 107154664.986 3                
G21  21262533.008 7  21262534.457 5                                 111735368.170 7  87066524.070 5                
G23  23648299.352 7  23648303.781 4  23648303.332 7  23648307.754 7 124272623.460 7  96835834.094 4  96835830.117 7  92800997.593 7
G24  25421981.531 5  25421991.609 4  25421990.570 6  25421992.754 6 133593426.764 5 104098806.062 4 104098802.056 6  99761357.867 6
G27  21535618.094 7  21535623.191 8  21535622.641 7  21535623.656 8 113170428.828 7  88184767.182 8  88184765.178 7  84510393.926 8
G32  23035979.523 7  23035984.863 7  23035985.223 7  23035985.805 7 121054894.292 7  94328513.205 7  94328506.209 7  90398148.621 7
R07  20127161.594 8  20127164.691 8  20127163.977 7 107742263.687 8  83799540.792 8  83799533.797 7
R08  20541153.289 7  20541155.480 7  20541155.043 7 109996943.442 7  85553187.032 7  85553180.035 7
R14  22538396.438 7  22538399.922 6  22538399.195 6 120142339.272 7  93444040.052 6  93444034.047 6
R15  23553287.734 7  23553291.383 6  23553292.387 6 125861665.064 7  97892406.445 6  97892401.445 6
R22  20971784.695 7  20971786.230 7  20971786.340 7 111948798.852 7  87071281.902 7  87071273.899 7
R23  19537643.938 7                                 104513220.946 7                
R24  22584528.867 7  22584532.727 7  22584532.719 7 120769640.498 7  93931953.310 7  93931946.323 7
> 2023 10 08 04 38 30.0000000  0 38
C02  40963414.578 5  40963411.957 6 213307265.98115 164942682.70016
C05  39383435.711 5  39383433.172 6 205079879.661 5 158580752.928 6
C06  40846052.781 6  40846050.168 6 212696120.488 6 164470129.453 6
C11  21588623.875 8  21588619.996 7 112417627.677 8  86928414.536 7
C12  23678643.516 7  23678640.234 7 123300894.333 7  95344044.904 7
C13  39878900.070 6  39878901.863 6 207659875.584 6 160575767.912 6
C14  25003942.398 6  25003938.902 7 130202095.948 6 100680504.891 7
C16  40721524.656 6  40721528.148 5 212047665.656 6 163968722.081 5
C21  22594964.727 7                 117657911.374 7
C22  25298265.133 6                 131734693.817 6
C23  27049804.891 6                 140855429.878 6
C28  26698406.305 6                 139025601.800 6
E03  26156980.383 6  26156984.406 8 137455852.299 6 103984465.714 8
E07  27646815.844 6  27646823.563 8 145284994.835 6 109907168.902 8
E08  25378026.758 7  25378029.297 9 133362432.989 7 100887823.735 9
E13  23509528.102 8  23509531.500 9 123543399.819 8  93459785.820 9
E15  26783877.984 7  26783883.336 8 140750201.890 7 106476618.520 8
E21  26984575.477 7  26984580.328 8 141804896.861 7 107274492.121 8
E26  24655494.570 7  24655495.914 9 129565498.789 7  98015465.427 9
E31  27569275.148 6  27569279.918 7 144877538.792 6 109598941.197 7
G02  22216685.563 7  22216685.344 5                                 116749475.212 7  90973620.478 5                
G08  20616718.813 8  20616723.824 8  20616724.035 7  20616724.207 8 108341597.488 8  84422037.098 8  84422036.101 7  80904447.878 8
G10  21212689.898 8  21212694.445 8  21212693.680 7  21212694.117 8 111473446.591 8  86862432.796 8  86862434.800 7  83243160.472 8
G14  24447657.750 6  24447660.227 3  24447660.039 6  24447665.965 7 128473336.382 6 100109112.486 3 100109113.490 6  95937924.714 7
G16  26163258.344 6  26163263.348 3                                 137488837.543 6 107134176.110 3                
G21  21228986.164 7  21228987.438 5                                 111559075.563 7  86929153.201 5                
G22  25832707.555 5                                                                                                
G23  23641209.555 7  23641213.734 4  23641212.852 7  23641217.473 7 124235363.083 7  96806799.906 4  96806795.917 7  92773173.125 7
G24  25388059.719 5  25388067.402 4  25388067.984 5  25388068.723 6 133415160.49715 103959897.30214 103959893.31315  99628236.91616
G27  21524969.211 7  21524974.641 8  21524974.227 7  21524975.281 8 113114470.362 7  88141163.131 8  88141161.134 7  84468606.699 8
G32  22995586.000 7  22995591.387 7  22995591.602 7  22995592.445 7 120842625.549 7  94163108.998 7  94163101.995 7  90239636.264 7
R07  20106584.555 8  20106588.715 8  20106588.242 7 107632114.328 8  83713869.042 8  83713862.039 7
R08  20498619.203 7  20498621.012 7  20498620.758 7 109769172.528 7  85376031.885 7  85376024.881 7
R14  22520239.508 7  22520242.563 6  22520242.012 6 120045550.996 7  93368760.260 6  93368754.259 6
R15  23516188.297 7  23516191.129 6  23516191.297 6 125663410.091 7  97738208.142 6  97738203.135 6
R22  20960482.961 7  20960484.078 7  20960484.012 7 111888468.165 7  87024357.951 7  87024349.955 7
R23  19506148.531 7                                 104344746.128 7                
R24  22538700.219 7  22538702.641 6  22538702.902 6 120524568.882 7  93741342.098 6  93741335.102 6
> 2023 10 08 04 39  0.0000000  0 38
C02  40937412.047 5  40937409.523 6 213171863.84315 164837982.06716
C05  39357279.563 5  39357276.891 6 204943676.242 5 158475431.730 6
C06  40808458.383 6  40808455.664 6 212500355.659 6 164318751.676 6
C11  21562428.352 8  21562424.816 7 112281223.400 8  86822938.063 7
C12  23667714.258 7  23667711.105 7 123243984.370 7  95300038.416 7
C13  39858549.500 6  39858552.629 6 207553911.005 6 160493829.257 6
C14  24957908.523 6  24957905.660 7 129962387.044 6 100495146.796 7
C16  40685104.078 6  40685107.277 5 211858014.278 6 163822071.612 5
C21  22570276.031 7                 117529350.482 7
C22  25288797.438 6                 131685392.772 6
C23  27038843.898 6                 140798353.062 6
C28  26654292.047 6                 138795893.432 6
E03  26135786.609 7  26135790.328 8 137344476.618 7 103900210.675 8
E07  27602509.375 6  27602517.297 8 145052163.343 6 109731033.344 8
E08  25341697.516 7  25341700.355 9 133171522.128 7 100743400.911 9
E13  23487177.773 8  23487181.109 9 123425947.702 8  93370934.020 9
E15  26771560.523 7  26771566.500 8 140685475.774 7 106427653.481 8
E21  26975209.625 7  26975214.676 8 141755680.217 7 107237260.007 8
E26  24619315.383 7  24619317.145 9 129375378.026 7  97871640.297 9
E31  27534149.438 6  27534154.238 7 144692951.481 6 109459302.146 7
G02  22178857.633 7  22178857.680 5                                 116550687.547 7  90818721.004 5                
G08  20591628.328 8  20591632.996 8  20591633.469 7  20591633.320 8 108209743.499 8  84319293.706 8  84319292.708 7  80805985.455 8
G10  21195746.508 8  21195751.648 8  21195750.586 8  21195750.793 8 111384408.773 8  86793052.636 8  86793054.632 8  83176671.138 8
G14  24410152.906 6  24410155.625 3  24410155.637 6  24410161.656 7 128276249.627 6  99955538.483 3  99955539.502 6  95790749.627 7
G16  26158219.945 5  26158224.742 3                                 137462357.323 5 107113541.992 3                
G21  21195482.773 7  21195484.141 5                                 111383016.738 7  86791964.496 5                
G22  25792105.289 4                                                 135538373.45214                                
G23  23634140.617 7  23634144.531 4  23634144.277 7  23634148.680 7 124198217.069 7  96777854.810 4  96777850.831 7  92745434.061 7
G24  25354221.594 5                                                                                                
G27  21514386.375 7  21514391.410 8  21514391.012 7  21514391.879 8 113058854.067 7  88097825.704 8  88097823.700 7  84427074.983 8
G32  22955253.719 7  22955258.543 7  22955258.867 7  22955259.074 7 120630675.914 7  93997953.451 7  93997946.448 7  90081362.203 7
R07  20086146.805 8  20086150.457 8  20086149.914 7 107522709.635 8  83628776.470 8  83628769.473 7
R08  20456189.508 7  20456191.113 7  20456190.895 7 109541966.061 7  85199315.748 7  85199308.745 7
R14  22502208.680 7  22502211.980 7  22502211.320 7 119949432.045 7  93294001.069 7  93293995.073 7
R15  23479202.414 7  23479207.188 6  23479206.801 6 125465778.202 7  97584494.422 6  97584489.429 6
R22  20949236.070 7  20949237.742 7  20949237.898 7 111828428.202 7  86977660.105 7  86977652.115 7
R23  19474729.680 7                                 104176676.427 7                
R24  22492877.906 7  22492881.039 7  22492880.715 6 120279537.853 7  93550762.437 7  93550755.439 6
> 2023 10 08 04 39 30.0000000  0 38
C02  40911400.836 5  40911398.262 6 213036416.64315 164733245.36816
C05  39331114.813 5  39331111.992 6 204807429.139 5 158370076.752 6
C06  40770867.797 6  40770865.285 6 212304609.803 6 164167388.551 6
C11  21536293.969 8  21536290.117 7 112145133.120 8  86717704.418 7
C12  23656817.563 7  23656813.949 7 123187241.820 7  95256161.372 7
C13  39838186.352 5  39838189.805 6 207447874.941 5 160411835.316 6
C14  24911891.219 6  24911887.555 7 129722759.544 6 100309851.627 7
C16  40648693.156 6  40648695.879 5 211668412.853 6 163675459.737 5
C21  22545676.531 8                 117401253.904 8
C22  25279367.586 6                 131636287.948 6
C23  27027899.945 6                 140741363.055 6
C28  26610169.023 6                 138566132.787 6
E03  26114664.375 7  26114668.645 8 137233480.591 7 103816242.838 8
E07  27558197.914 6  27558205.180 8 144819302.918 6 109554875.916 8
E08  25305428.453 7  25305430.934 9 132980925.126 7 100599215.509 9
E13  23464858.625 8  23464861.941 9 123308659.688 8  93282206.374 9
E15  26759249.141 7  26759254.672 8 140620776.080 7 106378708.414 8
E21  26965861.063 6  26965865.797 8 141706551.780 6 107200094.615 8
E26  24583154.906 7  24583156.715 9 129185352.274 7  97727887.050 9
E31  27499085.352 6  27499090.016 7 144508688.860 6 109319908.709 7
G02  22141059.688 7  22141060.020 5                                 116352058.681 7  90663945.250 5                
G08  20566633.438 8  20566638.332 8  20566638.508 7  20566638.598 8 108078396.637 8  84216945.479 8  84216944.482 7  80707901.741 8
G10  21178873.516 8  21178878.613 8  21178877.652 8  21178877.527 8 111295741.336 8  86723961.084 8  86723963.102 8  83110458.393 8
G14  24372729.859 6  24372732.516 3  24372732.523 6  24372739.020 7 128079590.590 6  99802297.706 3  99802298.736 6  95643893.929 7
G16  26153146.367 6  26153150.473 2                                 137435692.629 6 107092764.177 2                
G21  21162025.664 7  21162026.586 5                                 111207195.683 7  86654961.057 5                
G22  25751549.031 5                                                 135325254.50215                                
G23  23627094.063 7  23627097.754 4  23627097.227 7  23627102.082 7 124161187.062 7  96749000.137 4  96748996.152 7  92717781.631 7
G24  25320467.531 5  25320476.531 4  25320476.168 6  25320476.797 6 133059965.49915 103683121.88214 103683117.88316  99362993.88016
G27  21503868.586 7  21503873.414 8  21503873.066 8  21503873.938 8 113003581.948 7  88054756.464 8  88054754.467 8  84385800.291 8
G32  22914983.141 7  22914987.867 7  22914987.883 7  22914988.340 7 120419051.761 7  93833051.526 7  93833044.517 7  89923331.200 7
R07  20065848.250 8  20065852.250 8  20065851.410 7 107414052.020 8  83544264.966 8  83544257.963 7
R08  20413866.977 7  20413869.336 7  20413869.141 7 109315331.457 7  85023044.390 7  85023037.387 7
R14  22484301.180 7  22484305.707 7  22484305.871 7 119853983.748 7  93219763.498 7  93219757.495 7
R15  23442336.367 7  23442340.422 6  23442340.301 6 125268775.725 7  97431270.270 6  97431265.281 6
R22  20938043.625 7  20938045.031 7  20938044.871 7 111768681.667 7  86931190.488 7  86931182.486 7
R23  19443387.922 7                                 104009017.170 7                
R24  22447064.164 7  22447066.863 6  22447066.934 6 120034552.801 7  93360218.521 6  93360211.528 6
> 2023 10 08 04 40  0.0000000  0 38
C02  40885395.813 5  40885393.406 6 212900999.96315 164628532.27216
C05  39304956.047 5  39304953.484 7 204671213.104 5 158264745.793 7
C06  40733294.523 6  40733292.168 6 212108958.122 6 164016098.259 6
C11  21510233.781 8  21510230.063 7 112009432.169 8  86612771.798 7
C12  23645967.469 7  23645963.531 7 123130740.615 7  95212470.952 7
C13  39817824.766 6  39817826.883 6 207341842.248 6 160329843.995 6
C14  24865903.570 6  24865900.410 7 129483289.934 6 100124678.568 7
C16  40612306.766 6  40612309.438 5 211478936.653 6 163528944.696 5
C21  22521180.102 8                 117273695.639 8
C22  25269989.070 6                 131587451.755 6
C23  27016985.859 6                 140684532.016 6
C28  26566049.961 6                 138336395.389 6
E03  26093629.641 7  26093633.301 8 137122938.836 7 103732618.655 8
E07  27513894.883 6  27513902.586 8 144586490.552 6 109378754.829 8
E08  25269232.773 7  25269235.762 9 132790718.589 7 100455325.497 9
E13  23442584.852 8  23442588.309 9 123191610.988 8  93193659.760 9
E15  26746956.359 7  26746962.176 8 140556177.800 7 106329840.083 8
E21  26956543.445 6  26956547.926 8 141657584.856 6 107163051.401 8
E26  24547026.648 7  24547028.457 9 128995497.240 7  97584262.945 9
E31  27464097.617 6  27464102.328 7 144324827.527 6 109180818.890 7
G02  22103306.398 7  22103307.074 5                                 116153664.043 7  90509352.034 5                
G08  20541749.891 8  20541754.902 8  20541755.063 7  20541755.051 8 107947633.223 8  84115051.887 8  84115050.890 7  80610253.711 8
G10  21162085.211 8  21162090.621 8  21162089.777 7  21162089.766 8 111207517.746 8  86655215.393 8  86655217.396 7  83044577.108 8
G14  24335403.672 6  24335405.691 3  24335405.402 6  24335412.020 7 127883436.537 6  99649450.484 3  99649451.495 6  95497415.341 7
G16  26148050.273 4                                                                                                
G21  21128627.375 7  21128628.602 5                                 111031688.211 7  86518201.970 5                
G22  25711056.445 5                                                 135112469.84415                                
G23  23620084.172 7  23620088.000 4  23620087.613 7  23620092.324 7 124124346.298 7  96720292.923 4  96720288.935 7  92690270.529 7
G24  25286816.430 5  25286823.758 4  25286823.680 5  25286824.551 6 132883119.49415 103545319.87514 103545315.87315  99230933.60416
G27  21493430.055 7  21493435.402 8  21493435.078 8  21493435.750 8 112948727.549 7  88012012.721 8  88012010.724 8  84344837.526 8
G32  22874788.398 7  22874793.824 7  22874793.793 7  22874794.180 7 120207830.957 7  93668463.884 7  93668456.874 7  89765601.379 7
R07  20045704.961 8  20045707.898 7  20045707.293 7 107306216.243 8  83460392.661 7  83460385.657 7
R08  20371666.148 7  20371668.020 7  20371667.879 7 109089348.330 7  84847279.733 7  84847272.730 7
R14  22466534.281 6  22466539.574 6  22466538.496 6 119759279.996 6  93146104.985 6  93146098.982 6
R15  23405603.219 7  23405608.090 6  23405607.492 6 125072482.191 7  97278597.609 6  97278592.605 6
R22  20926919.633 7  20926921.992 7  20926921.770 7 111709304.601 7  86885008.230 7  86885000.227 7
R23  19412137.086 7                                 103841846.493 7                
R24  22401273.680 7  22401276.957 7  22401277.301 6 119789691.933 7  93169771.204 7  93169764.195 6
> 2023 10 08 04 40 30.0000000  0 37
C05  39278805.359 5  39278802.465 6 204535040.83415 158159449.68216
C06  40695742.797 6  40695740.363 6 211913413.942 6 163864891.094 6
C11  21484251.336 8  21484247.699 7 111874133.880 8  86508150.556 7
C12  23635165.258 7  23635162.555 7 123074492.813 7  95168976.481 7
C13  39797465.039 6  39797467.879 6 207235825.471 6 160247864.968 6
C14  24819949.141 6  24819945.535 7 129243993.037 6  99939639.012 7
C16  40575946.422 6  40575948.961 5 211289598.934 6 163382536.747 5
C21  22496789.797 8                 117146687.909 8
C22  25260664.609 6                 131538894.900 6
C23  27006105.344 6                 140627870.153 6
C28  26521938.359 6                 138106695.040 6
E03  26072683.117 6  26072686.609 8 137012863.440 6 103649347.277 8
E07  27469604.586 6  27469611.746 8 144353741.073 6 109202681.326 8
E08  25233114.813 7  25233117.578 9 132600916.837 7 100311741.704 9
E13  23420359.031 8  23420362.793 9 123074814.498 8  93105303.941 9
E15  26734685.531 7  26734691.336 8 140491693.547 7 106281057.996 8
E21  26947257.969 6  26947262.723 8 141608790.324 6 107126138.603 8
E26  24510933.453 7  24510935.141 9 128805826.217 7  97440778.036 9
E31  27429189.531 6  27429193.891 7 144141381.585 6 109042043.300 7
G02  22065600.328 7  22065600.984 5                                 115955517.680 7  90354952.276 5                
G08  20516980.180 8  20516984.906 8  20516985.441 7  20516985.055 8 107817466.220 8  84013623.026 8  84013622.029 7  80513051.044 8
G10  21145383.813 8  21145389.203 8  21145388.059 8  21145387.879 8 111119749.071 8  86586824.176 8  86586826.179 8  82979035.516 8
G14  24298175.469 6  24298178.047 3  24298177.855 6  24298184.023 7 127687802.374 6  99497008.370 3  99497009.389 6  95351324.990 7
G16  26142934.539 5                                                 137382038.81415                                
G21  21095291.711 7  21095292.996 5                                 110856507.848 7  86381697.775 5                
G22  25670632.531 5                                                 134900035.30415                                
G23  23613111.648 7  23613115.574 4  23613114.965 7  23613119.781 7 124087705.527 7  96691741.559 4  96691737.568 7  92662908.770 7
G24  25253264.938 5                                                                                                
G27  21483073.172 7  21483078.316 8  21483077.801 7  21483078.727 8 112894301.898 7  87969603.062 8  87969601.065 7  84304194.931 8
G32  22834674.281 7  22834680.594 7  22834680.246 7  22834680.539 7 119997028.993 7  93504202.616 7  93504195.613 7  89608184.337 7
R07  20025715.734 8  20025719.082 7  20025718.246 8 107199213.780 8  83377168.487 7  83377161.484 8
R08  20329589.703 7  20329592.199 7  20329591.902 7 108864032.932 7  84672034.417 7  84672027.421 7
R14  22448909.813 6  22448914.922 6  22448914.488 6 119665331.266 6  93073033.738 6  93073027.734 6
R15  23369004.078 7  23369009.418 6  23369009.465 6 124876913.058 7  97126488.355 6  97126483.347 6
R22  20915867.719 7  20915870.129 7  20915870.145 7 111650309.078 7  86839122.722 7  86839114.726 7
R23  19380980.828 7                                 103675178.980 7                
R24  22355510.523 7  22355511.734 6  22355512.406 6 119544970.172 7  92979432.035 6  92979425.051 6
> 2023 10 08 04 41  0.0000000  0 37
C02  40833403.750 5  40833401.625 6 212630260.75615 164419178.87916
C05  39252657.523 5  39252653.855 6 204398875.947 5 158054158.271 6
C06  40658203.703 6  40658201.734 6 211717941.454 6 163713739.364 6
C11  21458339.375 8  21458335.359 7 111739202.418 8  86403812.967 7
C12  23624405.406 7  23624402.516 7 123018461.306 7  95125649.246 7
C13  39777102.086 6  39777104.648 6 207129788.006 6 160165869.939 6
C14  24774020.734 6  24774017.598 7 129004834.277 6  99754706.316 7
C16  40539606.117 6  40539608.707 5 211100363.781 6 163236208.103 5
C21  22472498.180 8                 117020193.724 8
C22  25251385.828 6                 131490578.876 6
C23  26995248.297 6                 140571338.777 6
C28  26477827.172 6                 137876996.356 6
E03  26051818.156 7  26051821.574 8 136903216.932 7 103566400.344 8
E07  27425319.039 6  27425326.520 8 144121019.473 6 109026628.901 8
E08  25197067.203 7  25197069.789 9 132411484.599 7 100168437.458 9
E13  23398174.586 8  23398178.078 9 122958233.426 8  93017111.085 9
E15  26722429.508 7  26722435.199 8 140427286.453 7 106232334.284 8
E21  26937998.359 6  26938002.828 8 141560129.523 6 107089326.983 8
E26  24474867.984 7  24474870.211 9 128616302.872 7  97297404.853 9
E31  27394352.781 6  27394357.457 7 143958315.645 6 108903555.124 7
G02  22027934.625 7  22027935.430 5                                 115757583.756 7  90200718.043 5                
G08  20492316.820 8  20492321.332 8  20492321.770 7  20492321.598 8 107687858.845 8  83912630.244 8  83912629.246 7  80416266.288 8
G10  21128760.766 8  21128766.141 8  21128765.434 8  21128765.227 8 111032397.074 8  86518757.642 8  86518759.653 8  82913805.084 8
G14  24261039.602 6  24261043.051 4  24261042.484 6  24261048.324 7 127492653.304 6  99344944.234 4  99344945.248 6  95205596.872 7
G21  21062011.164 7  21062012.637 5                                 110681617.907 7  86245419.883 5                
G22  25630267.438 5                                                 134687916.41615                                
G23  23606170.047 7  23606173.648 4  23606172.922 7  23606177.855 7 124051225.995 7  96663315.806 4  96663311.811 7  92635667.395 7
G24  25219813.469 5  25219821.570 4  25219821.090 6  25219821.602 6 132531017.69815 103270954.85514 103270950.86016  98968000.42916
G27  21472790.438 7  21472796.148 8  21472795.926 8  21472796.676 8 112840266.525 7  87927497.520 8  87927495.523 8  84263843.771 8
G32  22794633.125 7  22794638.883 7  22794639.188 7  22794638.828 7 119786611.780 7  93340241.162 7  93340234.162 7  89451054.611 7
R07  20005874.797 8  20005878.355 7  20005877.523 7 107093005.411 8  83294561.943 7  83294554.940 7
R08  20287632.359 7  20287633.781 7  20287633.387 7 108639351.118 7  84497281.885 7  84497274.889 7
R14  22431419.625 7  22431424.957 7  22431424.438 6 119572097.868 7  93000518.835 7  93000512.822 6
R15  23332535.992 6  23332540.105 6  23332540.242 6 124682033.459 6  96974915.412 6  96974910.404 6
R22  20904880.516 7  20904882.988 7  20904882.625 7 111591657.036 7  86793504.365 7  86793496.362 7
R23  19349911.703 7                                 103508979.059 7                
R24  22309765.289 7  22309767.953 7  22309768.008 6 119300352.120 7  92789173.563 7  92789166.567 6
> 2023 10 08 04 41 30.0000000  0 37
C02  40807406.109 5  40807403.551 6 212494880.66715 164314494.84616
C05  39226505.539 5  39226502.344 6 204262698.47615 157948856.13616
C06  40620675.648 6  40620673.004 6 211522521.283 6 163562628.109 6
C11  21432493.797 8  21432489.973 7 111604618.486 8  86299744.114 7
C12  23613682.555 7  23613680.059 7 122962625.405 7  95082473.264 7
C13  39756731.336 6  39756733.227 6 207023709.937 6 160083843.529 6
C14  24728115.445 6  24728113.125 7 128765795.606 6  99569866.464 7
C16  40503281.258 6  40503283.680 5 210911211.744 6 163089943.716 5
C21  22448300.656 8                 116894192.408 8
C22  25242149.531 6                 131442481.449 6
C23  26984413.383 6                 140514915.426 6
C28  26433712.906 6                 137647280.229 6
E03  26031030.523 7  26031034.176 8 136793978.369 7 103483762.026 8
E07  27381035.008 6  27381042.848 8 143888307.513 6 108850583.755 8
E08  25161085.898 7  25161088.762 9 132222403.053 7 100025398.502 9
E13  23376027.289 8  23376030.590 9 122841847.574 8  92929065.916 9
E15  26710184.297 7  26710189.867 8 140362936.055 7 106183653.445 8
E21  26928759.570 6  26928764.172 8 141511580.281 6 107052599.734 8
E26  24438827.680 7  24438829.453 9 128426907.482 7  97154128.475 9
E31  27359585.320 6  27359589.848 7 143775610.691 6 108765340.046 7
G02  21990305.813 7  21990306.434 5                                 115559842.854 7  90046634.212 5                
G08  20467756.094 8  20467760.449 8  20467760.711 7  20467760.715 8 107558790.767 8  83812057.691 8  83812056.694 7  80319884.247 8
G10  21112213.648 8  21112218.848 8  21112217.977 8  21112217.523 8 110945439.537 8  86450998.469 8  86451000.472 8  82848869.211 8
G14  24223993.578 6  24223995.453 3  24223995.371 6  24224001.074 7 127297970.925 6  99193243.713 3  99193244.731 6  95060217.213 7
G21  21028782.367 7  21028784.125 5                                 110506998.689 7  86109352.955 5                
G22  25589958.984 5  25589963.719 2                                 134476095.278 5 104786632.05612                
G23  23599253.953 6  23599257.957 4  23599257.781 7  23599262.574 7 124014885.358 6  96634998.267 4  96634994.286 7  92608529.733 7
G24  25186453.242 5  25186460.477 3  25186460.871 5  25186460.977 5 132355708.93815 103134350.65113 103134346.66215  98837088.07215
G27  21462577.789 7  21462583.313 8  21462583.113 8  21462583.484 8 112786599.403 7  87885678.921 8  87885676.917 8  84223767.610 8
G32  22754661.703 7  22754668.199 7  22754667.988 7  22754668.262 7 119576561.638 7  93176565.720 7  93176558.723 7  89294198.980 7
R07  19986178.406 8  19986181.949 8  19986181.547 7 106987568.337 8  83212555.304 8  83212548.301 7
R08  20245789.375 7  20245791.352 7  20245791.102 7 108415285.877 7  84323008.918 7  84323001.929 7
R14  22414060.953 7  22414063.742 6  22414063.684 6 119479556.713 7  92928542.343 6  92928536.340 6
R15  23296192.453 7  23296196.156 6  23296196.375 6 124487825.364 7  96823864.742 6  96823859.749 6
R22  20893952.273 7  20893956.328 7  20893956.043 7 111533326.819 7  86748136.302 7  86748128.314 7
R23  19318925.945 7                                 103343227.365 7                
R24  22264035.563 7  22264038.957 7  22264039.086 6 119055818.737 7  92598980.983 7  92598973.985 6
> 2023 10 08 04 42  0.0000000  0 37
C02  40781410.922 5  40781408.680 6 212359516.99215 164209822.96816
C05  39200356.352 5  39200353.746 6 204126536.016 5 157843566.608 6
C06  40583162.398 6  40583160.582 6 211327181.491 6 163411579.014 6
C11  21406720.648 7  21406716.805 7 111470410.146 7  86195965.696 7
C12  23603002.602 7  23603000.078 7 122907011.790 7  95039469.171 7
C13  39736357.523 6  39736359.926 6 206917618.860 6 160001807.058 6
C14  24682240.125 6  24682236.125 7 128526906.447 6  99385142.208 7
C16  40466977.992 6  40466980.164 5 210722170.912 6 162943765.327 5
C21  22424203.344 8                 116768710.936 8
C22  25232959.211 6                 131394628.186 6
C23  26973603.172 6                 140458625.140 6
C28  26389600.977 6                 137417575.299 6
E03  26010326.008 6  26010329.684 8 136685174.729 6 103401452.705 8
E07  27336759.359 6  27336766.520 8 143655634.713 6 108674568.251 8
E08  25125177.211 7  25125180.004 8 132033701.330 7  99882646.878 8
E13  23353922.281 8  23353925.543 9 122725684.652 8  92841189.392 9
E15  26697955.070 6  26697960.602 8 140298669.932 6 106135036.372 8
E21  26919547.297 6  26919551.773 8 141463168.296 6 107015976.344 8
E26  24402816.266 7  24402818.195 9 128237668.173 7  97010970.164 9
E31  27324892.680 6  27324896.555 7 143593295.741 6 108627420.008 7
G02  21952718.898 7  21952719.773 5                                 115362322.995 7  89892722.630 5                
G08  20443302.891 8  20443307.852 8  20443308.230 7  20443308.293 8 107430290.749 8  83711927.779 8  83711926.781 7  80223926.415 8
G10  21095746.391 8  21095751.590 8  21095750.613 7  21095750.090 8 110858902.931 8  86383567.309 8  86383569.320 7  82784247.674 8
G14  24187040.594 6  24187044.254 4  24187043.875 6  24187049.059 7 127103785.138 6  99041930.185 4  99041931.203 6  94915208.419 7
G21  20995610.047 7  20995612.148 6                                 110332678.370 7  85973518.921 6                
G22  25549712.023 6  25549716.586 2                                 134264601.570 6 104621831.847 2                
G23  23592370.148 6  23592374.152 4  23592373.973 7  23592379.180 7 123978709.338 6  96606809.025 4  96606805.050 7  92581514.999 7
G24  25153191.094 5  25153199.250 4  25153199.559 6  25153199.750 6 132180918.606 5 102998150.354 4 102998146.350 6  98706562.783 6
G27  21452440.789 7  21452445.965 8  21452445.473 8  21452446.141 8 112733326.524 7  87844167.523 8  87844165.519 8  84183985.844 8
G32  22714766.539 7  22714772.176 7  22714772.309 7  22714771.945 7 119366908.941 7  93013199.988 7  93013192.988 7  89137640.157 7
R07  19966630.938 8  19966634.629 8  19966633.871 8 106882928.735 8  83131168.914 8  83131161.911 8
R08  20204067.258 7  20204069.387 7  20204069.609 7 108191868.192 7  84149239.612 7  84149232.610 7
R14  22396834.250 7  22396838.496 7  22396837.801 6 119387733.512 7  92857124.287 7  92857118.289 6
R15  23259979.844 7  23259984.258 6  23259984.113 6 124294319.564 7  96673360.272 6  96673355.283 6
R22  20883092.813 7  20883094.688 7  20883094.344 7 111475346.190 7  86703040.179 7  86703032.176 7
R23  19288029.961 7                                 103177953.941 7                
R24  22218328.102 7  22218332.063 7  22218331.590 6 118811400.279 7  92408877.772 7  92408870.776 6
> 2023 10 08 04 42 30.0000000  0 37
C02  41055199.969 5  41055197.535 6 213785204.21215 165312255.20516
C05  39473992.125 5  39473989.590 6 205551426.713 5 158945382.403 6
C06  40845446.695 6  40845444.449 6 212692962.826 6 164467687.815 6
C11  21680800.703 8  21680796.699 7 112897616.194 8  87299571.929 7
C12  23892146.219 7  23892143.574 7 124412655.358 7  96203728.174 7
C13  40015762.320 6  40015764.594 6 208372551.878 6 161126853.420 6
C14  24936173.398 6  24936171.156 7 129849210.448 6 100407631.585 7
C16  40730477.625 6  40730479.117 5 212094281.712 6 164004768.414 5
C21  22699986.914 8                 118204786.465 8
C22  25523596.891 5                 132908052.061 5
C23  27262598.953 6                 141963501.121 6
C28  26645272.305 6                 138748923.825 6
E03  26289484.797 7  26289488.559 8 138152163.971 7 104511220.488 8
E07  27592273.242 6  27592280.012 8 144998365.774 6 109690335.532 8
E08  25389122.820 7  25389125.273 8 133420742.207 7 100931934.295 8
E13  23631640.281 8  23631643.816 9 124185103.619 8  93945230.329 9
E15  26985522.000 6  26985527.734 8 141809845.077 6 107278230.378 8
E21  27210140.984 6  27210145.457 8 142990248.396 6 108171202.468 8
E26  24666616.250 7  24666618.352 9 129623946.793 7  98059680.936 9
E31  27590055.180 6  27590059.098 8 144986733.432 6 109681546.609 8
G02  22214955.422 7  22214956.934 5                                 116740387.191 7  90966538.884 5                
G08  20718739.563 8  20718743.781 8  20718744.234 7  20718744.344 8 108877718.081 8  84839793.212 8  84839792.207 7  81304797.442 8
G10  21379138.766 8  21379144.027 8  21379143.734 8  21379142.527 8 112348143.071 8  87544014.118 8  87544016.121 8  83896342.531 8
G14  24449964.383 6  24449968.031 3  24449967.230 6  24449972.188 6 128485459.295 6 100118559.449 3 100118560.460 6  95946978.157 6
G21  21262276.750 7  21262277.906 6                                 111734017.924 7  87065471.816 6                
G22  25809310.727 6  25809315.672 2                                 135628799.686 6 105684843.390 2                
G23  23885297.141 6  23885301.816 4  23885301.398 7  23885306.492 7 125518052.195 6  97806296.829 4  97806292.833 7  93731024.105 7
G24  25419809.984 5  25419818.594 4  25419818.422 6  25419819.563 6 133582009.51415 104089909.48014 104089905.48316  99752831.96116
G27  21742158.359 7  21742163.555 8  21742163.219 8  21742163.965 8 114255802.908 7  89030512.690 8  89030510.693 8  85320899.951 8
G32  22974728.055 7  22974734.379 7  22974733.906 7  22974734.676 7 120733018.372 7  94077700.852 7  94077693.854 7  90157786.810 7
R07  20247012.219 8  20247016.527 8  20247016.051 8 108383834.793 8  84298540.250 8  84298533.253 8
R08  20462248.844 7  20462251.125 7  20462251.098 7 109574418.111 7  85224556.197 7  85224549.201 7
R14  22679524.680 7  22679527.422 6  22679526.531 6 120894625.039 7  94029151.009 6  94029145.006 6
R15  23523680.664 7  23523684.414 6  23523684.984 6 125703459.032 7  97769357.720 6  97769352.723 6
R22  21172076.672 7  21172078.848 7  21172078.875 7 113017962.854 7  87902853.022 7  87902845.019 7
R23  19557004.414 7                                 104616787.139 7                
R24  22472424.617 7  22472427.926 7  22472427.855 7 120170165.668 7  93465695.347 7  93465688.337 7
> 2023 10 08 04 43  0.0000000  0 36
C05  39447827.977 5  39447825.137 6 205415183.113 5 158840030.128 6
C06  40807943.500 6  40807940.727 6 212497674.541 6 164316678.602 6
C11  21655150.477 8  21655147.008 7 112764049.918 8  87196289.981 7
C12  23881529.594 6  23881526.980 7 124357373.394 6  96160980.512 7
C13  39995362.617 6  39995364.371 6 208266323.563 6 161044710.837 6
C14  24890334.352 6  24890332.246 7 129610515.122 6 100223057.222 7
C16  40694195.578 6  40694196.926 5 211905353.747 6 163858677.284 5
C21  22676067.406 8                 118080231.631 8
C22  25514477.523 5                 132860569.506 5
C23  27251817.398 6                 141907358.732 6
C28  26601142.563 6                 138519133.223 6
E03  26268924.195 7  26268927.645 8 138044115.824 7 104429482.699 8
E07  27547991.344 6  27547998.535 8 144765664.943 6 109514298.842 8
E08  25353337.852 7  25353340.438 8 133232692.280 7 100789675.739 8
E13  23609598.828 8  23609602.348 9 124069274.504 8  93857606.320 9
E15  26973302.781 6  26973309.188 8 141745634.740 6 107229655.475 8
E21  27200958.273 6  27200962.988 8 142941992.996 6 108134697.520 8
E26  24630643.727 7  24630645.680 9 129434908.915 7  97916675.009 9
E31  27555489.297 6  27555493.363 8 144805090.358 6 109544134.829 8
G02  22177433.086 7  22177432.863 5                                 116543200.421 7  90812886.858 5                
G08  20694481.523 8  20694486.270 8  20694486.711 7  20694486.891 8 108750242.289 8  84740461.393 8  84740460.395 7  81209604.449 8
G10  21362809.313 8  21362814.848 8  21362813.816 8  21362812.645 8 112262330.315 8  87477146.992 8  87477148.995 8  83832261.520 8
G14  24413180.555 6  24413184.172 4  24413184.121 6  24413187.742 6 128292160.157 6  99967936.781 4  99967937.780 6  95802631.454 6
G21  21229197.344 7  21229198.840 5                                 111560184.413 7  86930017.122 5                
G22  25769167.938 5  25769174.289 2                                 135417855.719 5 105520471.557 2                
G23  23878453.781 6  23878458.176 4  23878457.383 7  23878463.203 7 125482087.249 6  97778272.043 4  97778268.047 7  93704166.982 7
G24  25386724.813 5  25386733.824 4  25386733.621 5  25386735.613 6 133408149.592 5 103954434.202 4 103954430.221 5  99623001.485 6
G27  21732148.063 7  21732153.781 8  21732153.098 8  21732154.070 8 114203200.997 7  88989524.122 8  88989522.118 8  85281619.237 8
G32  22934963.836 7  22934969.621 7  22934969.688 7  22934969.449 7 120524056.233 7  93914873.197 7  93914866.195 7  90001743.645 7
R07  20227741.164 8  20227744.324 7  20227743.871 7 108280670.433 8  84218301.273 7  84218294.269 7
R08  20420751.039 7  20420752.457 7  20420752.332 7 109352191.113 7  85051712.969 7  85051705.981 7
R14  22662544.039 7  22662547.570 6  22662547.234 6 120804115.865 7  93958754.965 6  93958748.961 6
R15  23487711.578 7  23487715.891 6  23487715.953 6 125511251.356 7  97619862.880 6  97619857.875 6
R22  21161324.500 7  21161326.375 7  21161326.828 7 112960564.884 7  87858210.084 7  87858202.082 7
R23  19526267.008 7                                 104452360.564 7                
R24  22426739.555 7  22426743.066 7  22426742.637 6 119925868.078 7  93275686.136 7  93275679.133 6
> 2023 10 08 04 43 30.0000000  0 37
C02  41003189.664 5  41003187.664 6 213514373.14015 165102830.80316
C05  39421675.953 5  39421673.133 6 205279001.593 5 158734725.858 6
C06  40770465.305 6  40770462.754 6 212302515.401 6 164165769.260 6
C11  21629582.203 8  21629578.137 7 112630908.029 8  87093336.209 7
C12  23870964.336 6  23870962.199 7 124302358.586 6  96118439.439 7
C13  39974969.195 6  39974970.984 6 208160128.936 6 160962594.290 6
C14  24844534.602 6  24844531.957 7 129372022.134 6 100038639.316 7
C16  40657945.172 6  40657946.813 5 211716585.619 6 163712709.788 5
C21  22652256.969 8                 117956241.661 8
C22  25505413.609 5                 132813371.781 5
C23  27241069.352 7                 141851389.151 7
C28  26557024.891 6                 138289403.786 6
E03  26248454.352 6  26248458.016 8 137936547.645 6 104348108.022 8
E07  27503726.898 6  27503734.746 8 144533056.161 6 109338331.789 8
E08  25317635.406 7  25317637.977 8 133045073.742 7 100647743.541 8
E13  23587608.648 7  23587612.199 9 123953715.728 7  93770186.823 9
E15  26961109.727 6  26961115.324 8 141681555.503 6 107181179.764 8
E21  27191809.164 6  27191814.281 8 142893916.519 6 108098327.928 8
E26  24594710.422 7  24594711.852 9 129246075.861 7  97773824.029 9
E31  27521008.023 6  27521011.816 8 144623888.534 6 109407056.859 8
G02  22139960.703 7  22139961.219 5                                 116346284.774 7  90659446.098 5                
G08  20670340.883 8  20670346.086 8  20670346.184 7  20670346.473 8 108623381.967 8  84641609.175 8  84641608.170 7  81114871.062 8
G10  21346568.031 8  21346573.297 8  21346572.805 7  21346571.797 8 112176980.740 8  87410640.785 8  87410642.796 7  83768526.400 8
G14  24376501.789 6  24376505.285 4  24376504.543 6  24376508.504 6 128099410.665 6  99817742.455 4  99817743.455 6  95658695.243 6
G21  21196183.758 7  21196185.176 6                                 111386698.008 7  86794832.905 6                
G22  25729100.281 6  25729104.438 2                                 135207293.586 6 105356397.106 2                
G23  23871649.570 6  23871653.164 4  23871652.879 7  23871658.426 7 125446328.217 6  97750407.695 4  97750403.711 7  93677463.616 7
G24  25353749.297 6  25353758.539 5  25353757.535 6  25353758.805 6 133234861.291 6 103819404.392 5 103819400.395 6  99493597.904 6
G27  21722221.898 7  21722226.773 8  21722226.453 8  21722227.418 8 114151035.354 7  88948875.501 8  88948873.504 8  85242664.303 8
G32  22895286.273 7  22895291.676 7  22895291.688 7  22895292.152 7 120315546.680 7  93752398.246 7  93752391.251 7  89846038.473 7
R07  20208625.836 8  20208628.852 7  20208628.152 7 108178345.931 8  84138715.512 7  84138708.516 7
R08  20379382.297 7  20379384.023 7  20379383.773 7 109130669.312 7  84879418.249 7  84879411.253 7
R14  22645707.164 7  22645709.906 6  22645710.051 6 120714364.457 7  93888948.292 6  93888942.295 6
R15  23451882.883 7  23451888.828 6  23451888.527 6 125319801.681 7  97470957.633 6  97470952.644 6
R22  21150646.063 7  21150647.758 7  21150648.074 7 112903562.028 7  87813874.425 7  87813866.429 7
R23  19495627.922 7                                 104288465.111 7                
R24  22381085.844 7  22381089.020 7  22381089.266 6 119681738.954 7  93085807.944 7  93085800.941 6
> 2023 10 08 04 44  0.0000000  0 37
C02  40977202.547 5  40977200.066 6 213379061.46515 164998207.58916
C05  39395535.039 5  39395532.574 6 205142881.521 5 158629469.112 6
C06  40733011.547 6  40733009.250 6 212107485.328 6 164014959.740 6
C11  21604095.047 7  21604091.797 7 112498190.620 7  86990710.657 7
C12  23860450.453 6  23860448.363 8 124247609.730 6  96076104.009 8
C13  39954582.375 6  39954584.258 6 208053967.551 6 160880503.440 6
C14  24798773.828 6  24798770.676 7 129133732.820 6  99854378.925 7
C16  40621724.648 6  40621726.367 5 211527977.156 6 163566865.758 5
C21  22628554.047 8                 117832815.244 8
C22  25496404.164 5                 132766456.128 5
C23  27230353.445 7                 141795589.369 7
C28  26512920.555 6                 138059735.955 6
E03  26228075.602 6  26228079.695 8 137829458.061 6 104267095.386 8
E07  27459481.398 6  27459488.141 8 144300540.875 6 109162435.475 8
E08  25282015.242 7  25282017.313 8 132857887.381 7 100506138.261 8
E13  23565669.930 8  23565673.363 9 123838426.664 8  93682971.355 9
E15  26948939.836 6  26948946.398 8 141617606.501 6 107132802.563 8
E21  27182694.430 6  27182699.168 8 142846016.265 6 108062091.641 8
E26  24558815.258 7  24558817.043 9 129057447.500 7  97631127.886 9
E31  27486610.352 6  27486614.367 8 144443128.618 6 109270313.168 8
G02  22102540.922 7  22102541.258 5                                 116149640.203 7  90506216.561 5                
G08  20646317.625 8  20646322.098 8  20646322.090 7  20646322.363 8 108497137.036 8  84543236.471 8  84543235.473 7  81020597.220 8
G10  21330414.297 8  21330419.734 8  21330418.508 8  21330417.707 8 112092091.479 8  87344493.271 8  87344495.268 8  83705135.022 8
G14  24339928.086 6  24339930.625 4  24339930.492 6  24339933.609 6 127907211.947 6  99667977.229 4  99667978.235 6  95515170.257 6
G21  21163236.516 7  21163237.684 5                                 111213559.159 7  86659919.501 5                
G22  25689104.133 6  25689108.406 3                                 134997114.535 6 105192621.189 3                
G23  23864883.375 6  23864888.102 4  23864887.637 7  23864893.133 7 125410772.513 6  97722701.802 4  97722697.803 7  93650912.109 7
G24  25320883.023 5  25320891.598 5  25320891.875 6  25320892.859 6 133062145.568 5 103684820.764 5 103684816.774 6  99364621.988 6
G27  21712377.203 7  21712382.598 7  21712382.551 7  21712383.355 8 114099303.450 7  88908564.851 7  88908562.853 7  85204033.255 8
G32  22855694.977 7  22855700.422 7  22855700.516 7  22855700.191 7 120107491.698 7  93590277.463 7  93590270.461 7  89690672.727 7
R07  20189666.852 8  20189670.660 7  20189670.082 7 108076858.927 8  84059781.145 7  84059774.142 7
R08  20338147.703 7  20338149.047 7  20338149.070 7 108909855.290 7  84707674.000 7  84707667.004 7
R14  22629012.078 7  22629013.805 6  22629012.324 6 120625367.785 7  93819728.673 6  93819722.661 6
R15  23416198.227 6  23416203.633 6  23416203.250 6 125129111.623 6  97322643.203 6  97322638.199 6
R22  21140041.117 7  21140042.832 7  21140043.242 7 112846952.587 7  87769844.762 7  87769836.766 7
R23  19465090.102 7                                 104125101.444 7                
R24  22335464.672 7  22335467.469 7  22335467.477 7 119437779.729 7  92896061.876 7  92896054.880 7
> 2023 10 08 04 44 30.0000000  0 37
C02  40951205.477 5  40951202.578 6 213243684.56015 164893525.24216
C05  39369384.172 5  39369381.984 6 205006706.674 5 158524169.999 6
C06  40695560.734 6  40695557.668 6 211912468.474 6 163864160.448 6
C11  21578667.430 7  21578664.215 8 112365781.884 7  86888323.796 8
C12  23849965.406 6  23849963.176 8 124193009.703 6  96033883.660 8
C13  39934178.688 6  39934181.063 6 207947722.924 6 160798348.234 6
C14  24753030.367 6  24753027.605 7 128895532.654 6  99670187.443 7
C16  40585512.859 6  40585513.957 5 211339412.588 6 163421055.673 5
C21  22604937.156 8                 117709835.349 8
C22  25487426.008 5                 132719704.043 5
C23  27219647.594 6                 141739840.780 6
C28  26468805.352 6                 137830014.608 6
E03  26207765.750 7  26207769.766 8 137722728.771 7 104186355.311 8
E07  27415230.633 6  27415237.938 8 144068003.325 6 108986522.315 8
E08  25246454.930 7  25246457.184 8 132671017.055 7 100364772.076 8
E13  23543760.242 8  23543763.711 9 123723289.845 8  93595871.068 9
E15  26936772.969 6  26936780.266 8 141553670.124 6 107084434.920 8
E21  27173590.125 6  27173594.738 8 142798172.786 6 108025898.313 8
E26  24522937.211 7  24522939.082 9 128868906.759 7  97488498.032 9
E31  27452274.719 6  27452278.629 8 144262694.398 6 109133815.889 8
G02  22065149.703 7  22065150.359 5                                 115953150.066 7  90353107.355 5                
G08  20622388.781 8  20622393.191 8  20622393.281 7  20622393.457 8 108371389.986 8  84445251.736 8  84445250.731 7  80926695.172 8
G10  21314325.438 8  21314330.590 8  21314329.746 7  21314329.266 8 112007543.436 8  87278611.628 8  87278613.631 7  83641998.442 8
G14  24303436.180 7  24303439.254 3  24303438.625 6  24303443.645 6 127715448.595 7  99518551.258 3  99518552.273 6  95371970.369 6
G21  21130333.195 7  21130334.039 5                                 111040650.673 7  86525185.599 5                
G22  25649159.555 6  25649164.418 3                                 134787203.850 6 105029054.554 3                
G23  23858133.266 6  23858137.367 4  23858136.816 7  23858142.336 7 125375300.581 6  97695061.187 4  97695057.185 7  93624423.146 7
G24  25288102.320 5  25288112.332 5  25288111.801 6  25288113.770 6 132889886.841 5 103550593.157 5 103550589.177 6  99235987.145 6
G27  21702592.820 7  21702598.152 7  21702597.855 8  21702598.969 8 114047886.027 7  88868499.261 7  88868497.263 8  85165637.053 8
G32  22816167.852 7  22816173.316 7  22816173.391 7  22816174.086 7 119899776.258 7  93428421.285 7  93428414.290 7  89535560.549 7
R07  20170841.695 8  20170845.332 7  20170845.121 7 107976087.475 8  83981403.303 7  83981396.308 7
R08  20297021.336 7  20297023.727 7  20297023.664 7 108689632.674 7  84536389.748 7  84536382.752 7
R14  22612435.055 7  22612437.988 6  22612434.879 6 120537003.948 7  93751001.220 6  93750995.216 6
R15  23380634.445 7  23380638.906 6  23380638.852 6 124939064.111 7  97174828.536 6  97174823.532 6
R22  21129486.828 7  21129489.324 7  21129489.379 7 112790616.687 7  87726027.864 7  87726019.868 7
R23  19434626.414 7                                 103962151.690 7                
R24  22289852.164 7  22289855.375 7  22289855.469 6 119193872.511 7  92706356.283 7  92706349.286 6
> 2023 10 08 04 45  0.0000000  0 37
C02  40925207.789 5                                
C05  39343235.023 5  39343232.465 6 204870538.771 5 158418876.263 6
C06  40658124.313 6  40658121.590 6 211717527.349 6 163713419.742 6
C11  21553311.367 7  21553307.426 7 112233744.268 7  86786223.913 7
C12  23839519.938 6  23839518.047 8 124138619.604 6  95991825.646 8
C13  39913771.766 6  39913773.645 6 207841456.971 6 160716176.546 6
C14  24707315.719 6  24707312.500 7 128657485.500 6  99486114.296 7
C16  40549321.961 6  40549323.109 5 211150954.194 6 163275327.691 5
C21  22581417.523 8                 117587363.119 8
C22  25478491.672 5                 132673175.223 5
C23  27208962.977 6                 141684202.774 6
C28  26424691.242 6                 137600302.530 6
E03  26187535.836 6  26187540.152 8 137616421.430 6 104105934.445 8
E07  27370988.430 6  27370995.688 8 143835507.908 6 108810641.047 8
E08  25210966.711 7  25210969.215 8 132484526.532 7 100223693.198 8
E13  23521891.438 7  23521894.824 9 123608367.724 7  93508933.189 9
E15  26924620.492 6  26924628.070 8 141489808.519 6 107036123.821 8
E21  27164508.266 6  27164513.086 8 142750446.569 6 107989793.686 8
E26  24487087.836 7  24487089.426 9 128680516.567 7  97345982.068 9
E31  27418012.836 6  27418017.059 7 144082649.482 6 108997613.113 7
G02  22027800.133 7  22027800.770 5                                 115756877.702 7  90200167.843 5                
G08  20598566.523 8  20598571.016 8  20598571.395 7  20598571.281 8 108246203.221 8  84347703.586 8  84347702.581 7  80833211.528 8
G10  21298312.828 8  21298317.914 8  21298317.277 7  21298317.063 8 111923397.579 8  87213043.387 8  87213045.398 7  83579162.211 8
G14  24267039.109 7  24267042.031 3  24267041.910 6  24267046.715 6 127524184.859 7  99369514.605 3  99369515.618 6  95229143.612 6
G21  21097485.422 8  21097486.598 5                                 110868035.169 8  86390679.997 5                
G22  25609278.492 6  25609283.230 3                                 134577625.731 6 104865747.037 3                
G23  23851410.547 6  23851415.047 4  23851414.758 7  23851420.195 7 125339972.800 6  97667532.873 4  97667528.885 7  93598041.825 7
G24  25255422.672 5  25255431.859 4  25255431.000 6  25255432.887 6 132718149.310 5 103416771.667 4 103416767.673 6  99107741.510 6
G27  21692880.727 7  21692885.004 7  21692884.633 7  21692886.059 8 113996843.732 7  88828725.979 7  88828723.982 7  85127520.973 8
G32  22776717.961 7  22776723.141 7  22776723.168 7  22776723.262 7 119692465.428 7  93266880.366 7  93266873.364 7  89380750.514 7
R07  20152161.922 8  20152165.906 7  20152165.461 7 107876092.854 8  83903629.688 7  83903622.684 7
R08  20256019.070 7  20256021.742 7  20256021.496 7 108470067.888 7  84365617.143 7  84365610.147 7
R14  22595988.992 7  22595991.652 6  22595989.629 6 120449333.430 7  93682813.074 6  93682807.056 6
R15  23345201.656 6  23345206.453 6  23345206.289 6 124749725.068 6  97027564.871 6  97027559.866 6
R22  21118996.641 7  21118998.961 7  21118999.105 7 112734616.725 7  87682472.259 7  87682464.256 7
R23  19404255.023 7                                 103799680.941 7                
R24  22244263.555 7  22244265.930 6  22244265.406 6 118950082.895 7  92516742.157 6  92516735.159 6
> 2023 10 08 04 45 30.0000000  0 38
C02  40899208.797 5  40899205.438 6 212972901.41115 164684138.52016
C05  39317081.375 5  39317078.871 6 204734349.896 5 158313566.313 6
C06  40620696.641 6  40620694.012 6 211522634.537 6 163562716.398 6
C11  21528020.141 7  21528017.164 7 112102050.307 7  86684389.762 7
C12  23829110.484 6  23829108.074 8 124084410.731 6  95949907.769 8
C13  39893355.578 6  39893357.012 6 207735141.634 6 160633966.668 6
C14  24661625.578 6  24661622.277 7 128419565.273 6  99302139.300 7
C16  40513145.453 6  40513145.680 5 210962574.645 6 163129660.653 5
C21  22557990.086 8                 117465369.864 8
C22  25469593.227 6                 132626839.721 6
C23  27198293.758 6                 141628644.933 6
C28  26380573.734 6                 137370572.898 6
E03  26167380.875 7  26167385.234 8 137510506.917 7 104025810.741 8
E07  27326749.258 7  27326756.262 8 143603028.191 7 108634771.655 8
E08  25175545.984 7  25175548.457 8 132298388.968 7 100082881.333 8
E13  23500057.859 8  23500061.332 9 123493632.046 8  93422136.357 9
E15  26912477.391 6  26912484.570 8 141425993.274 6 106987847.813 8
E21  27155442.820 6  27155447.363 8 142702807.427 6 107953754.932 8
E26  24451261.891 7  24451263.313 9 128492249.117 7  97203558.952 9
E31  27383820.875 6  27383824.598 7 143902966.857 6 108861684.435 7
G02  21990487.305 7  21990487.746 5                                 115560795.633 7  90047376.607 5                
G08  20574845.453 8  20574849.906 8  20574850.227 7  20574850.176 8 108121548.462 8  84250569.981 8  84250568.983 7  80740125.147 8
G10  21282371.578 8  21282376.086 8  21282375.664 7  21282375.641 8 111839623.668 8  87147764.987 8  87147766.991 7  83516603.741 8
G14  24230733.703 7  24230735.848 4  24230735.816 6  24230741.180 7 127333394.326 7  99220846.728 4  99220847.716 6  95086670.203 7
G21  21064688.453 7  21064689.609 5                                 110695684.820 7  86256381.009 5                
G22  25569455.734 6  25569460.102 3                                 134368354.482 6 104702678.784 3                
G23  23844710.063 6  23844713.680 4  23844713.613 7  23844719.238 7 125304759.110 6  97640093.471 4  97640089.468 7  93571745.696 7
G24  25222836.109 5  25222845.426 4  25222844.574 6  25222845.691 6 132546906.931 5 103283336.023 4 103283332.035 6  98979865.660 6
G27  21683232.969 7  21683237.586 7  21683237.574 7  21683238.813 8 113946146.412 7  88789221.509 7  88789219.512 7  85089662.510 8
G32  22737339.727 7  22737345.242 7  22737344.957 7  22737345.949 7 119485533.427 7  93105634.661 7  93105627.668 7  89226223.374 7
R06  23565111.617 5                                 125747923.50215                
R07  20133621.438 8  20133625.234 7  20133624.246 7 107776843.872 8  83826436.007 7  83826429.005 7
R08  20215135.047 7  20215137.461 7  20215137.422 7 108251135.026 7  84195336.019 7  84195329.023 7
R14  22579665.945 7  22579668.789 6  22579668.141 6 120362324.762 7  93615139.629 6  93615133.626 6
R15  23309897.258 6  23309902.164 6  23309902.219 6 124561067.823 6  96880831.468 6  96880826.465 6
R22  21108563.313 7  21108566.055 7  21108565.750 7 112678923.429 7  87639155.157 7  87639147.161 7
R23  19373967.148 7                                 103637661.946 7                
R24  22198690.531 7  22198691.598 7  22198692.215 6 118706383.605 7  92327198.266 7  92327191.278 6
> 2023 10 08 04 46  0.0000000  0 37
C05  39290933.938 5  39290930.855 6 204598190.834 5 158208279.415 6
C06  40583289.164 6  40583286.988 6 211327841.227 6 163412089.980 6
C11  21502805.844 7  21502801.988 7 111970751.268 7  86582860.978 7
C12  23818745.086 6  23818742.484 7 124030432.946 6  95908168.572 7
C13  39872939.297 6  39872940.922 6 207628827.379 6 160551757.610 6
C14  24615969.602 6  24615967.492 7 128181824.445 6  99118303.024 7
C16  40476994.398 6  40476994.578 5 210774324.936 6 162984094.062 5
C21  22534664.344 8                 117343905.385 8
C22  25460742.039 6                 132580746.015 6
C23  27187648.375 6                 141573215.354 6
C28  26336463.391 6                 137140877.410 6
E03  26147310.695 7  26147314.684 8 137405035.377 7 103946022.147 8
E07  27282523.078 6  27282529.723 8 143370617.102 6 108458954.192 8
E08  25140202.563 7  25140204.629 8 132112656.647 7  99942376.023 8
E13  23478269.602 8  23478272.973 9 123379133.818 8  93335519.154 9
E15  26900352.531 6  26900359.656 8 141362275.222 6 106939645.316 8
E21  27146403.336 6  27146407.945 8 142655304.432 6 107917819.196 8
E26  24415469.063 7  24415470.438 9 128304155.900 7  97061267.641 9
E31  27349707.266 6  27349710.895 7 143723698.725 6 108726069.289 7
G02  21953220.258 7  21953219.914 5                                 115364955.768 7  89894774.101 5                
G08  20551235.359 8  20551240.203 8  20551240.535 7  20551240.410 8 107997476.797 8  84153890.735 8  84153889.723 7  80647474.198 8
G10  21266510.422 8  21266514.379 8  21266513.820 7  21266514.109 8 111756270.926 8  87082814.756 8  87082816.758 7  83454359.770 8
G14  24194527.203 7  24194529.715 4  24194529.988 6  24194536.043 7 127143129.711 7  99072588.606 4  99072589.601 6  94944589.499 7
G21  21031951.523 7  21031952.422 6                                 110523651.359 7  86122328.936 6                
G22  25529700.781 6  25529705.738 3                                 134159442.943 6 104539890.830 3                
G23  23838039.945 6  23838044.020 4  23838044.160 7  23838049.754 7 125269708.423 6  97612781.077 4  97612777.098 7  93545571.302 7
G24  25190354.570 5  25190363.211 4  25190362.543 6  25190363.828 6 132376212.161 5 103150327.104 4 103150323.114 6  98852398.790 6
G27  21673660.313 7  21673664.992 7  21673664.902 7  21673666.160 8 113895843.252 7  88750024.175 7  88750022.185 7  85052098.388 8
G32  22698044.203 7  22698049.871 7  22698050.031 7  22698050.461 7 119279033.807 7  92944725.860 7  92944718.849 7  89072019.108 7
R06  23562383.227 4                                 125733369.39414                
R07  20115229.234 8  20115234.543 7  20115233.473 7 107678391.185 8  83749861.663 7  83749854.661 7
R08  20174379.484 7  20174382.137 7  20174382.098 7 108032889.046 7  84025589.156 7  84025582.154 7
R14  22563476.203 7  22563479.273 6  22563478.840 6 120276027.047 7  93548019.165 6  93548013.154 6
R15  23274731.094 7  23274735.230 6  23274735.430 6 124373146.822 7  96734670.700 6  96734665.703 6
R22  21098197.172 7  21098199.344 7  21098199.309 7 112623587.439 7  87596115.961 7  87596107.957 7
R23  19343773.844 7                                 103476148.164 7                
R24  22153144.297 7  22153146.098 7  22153146.719 6 118462828.625 7  92137766.622 7  92137759.621 6
> 2023 10 08 04 46 30.0000000  0 37
C02  40847221.625 5                 212702229.66715
C05  39264790.461 5  39264787.496 6 204462055.367 5 158103010.765 6
C06  40545898.867 6  40545896.418 6 211133141.809 6 163261536.158 6
C11  21477666.148 7  21477662.191 7 111839841.460 7  86481633.193 7
C12  23808422.180 6  23808419.645 8 123976679.278 6  95866602.688 8
C13  39852521.703 6  39852523.238 6 207522508.162 6 160469544.733 6
C14  24570347.242 6  24570344.734 7 127944258.911 6  98934602.279 7
C16  40440866.492 6  40440867.281 6 210586199.543 6 162838623.620 6
C21  22511438.688 8                 117222962.801 8
C22  25451934.922 6                 132534885.939 6
C23  27177027.867 6                 141517905.723 6
C28  26292358.344 6                 136911210.909 6
E03  26127322.781 6  26127327.066 8 137299999.773 6 103866563.333 8
E07  27238308.406 6  27238315.625 8 143138270.277 6 108283185.339 8
E08  25104935.078 8  25104937.270 8 131927324.766 8  99802173.652 8
E13  23456525.547 8  23456528.840 9 123264866.884 8  93249076.927 9
E15  26888245.211 6  26888252.117 8 141298648.000 6 106891511.555 8
E21  27137388.266 6  27137392.898 8 142607929.352 6 107881980.202 8
E26  24379708.094 7  24379709.449 9 128116231.143 7  96919103.776 9
E31  27315671.297 6  27315675.234 7 143544840.121 6 108590763.949 7
G02  21915998.570 7  21915997.984 5                                 115169352.661 7  89742356.074 5                
G08  20527735.297 8  20527739.922 8  20527740.102 7  20527740.250 8 107873982.772 8  84057661.593 8  84057660.596 7  80555254.602 8
G10  21250727.266 8  21250732.371 8  21250731.152 7  21250731.633 8 111673331.277 8  87018186.422 8  87018188.432 7  83392424.279 8
G14  24158419.867 6  24158422.809 3  24158422.949 6  24158428.723 7 126953386.639 6  98924736.843 3  98924737.870 6  94802898.231 7
G21  20999274.188 8  20999275.047 6                                 110351928.769 8  85988519.104 6                
G22  25490013.344 6  25490018.262 3                                 133950887.396 6 104377380.255 3                
G23  23831398.789 6  23831403.945 4  23831403.914 7  23831409.152 7 125234812.638 6  97585589.396 4  97585585.394 7  93519512.556 7
G24  25157976.555 5  25157984.613 4  25157983.766 6  25157985.758 6 132206060.707 5 103017741.461 4 103017737.465 6  98725337.563 6
G27  21664161.375 7  21664166.488 7  21664166.102 7  21664167.598 8 113845926.236 7  88711127.734 7  88711125.736 7  85014822.608 8
G32  22658830.211 7  22658835.230 7  22658835.270 7  22658836.000 7 119072962.887 7  92784151.129 7  92784144.141 7  88918134.990 7
R07  20096984.500 8  20096989.191 7  20096987.785 7 107580725.382 8  83673899.324 7  83673892.328 7
R08  20133751.227 7  20133753.570 7  20133753.352 7 107815326.508 7  83856373.837 7  83856366.841 7
R14  22547418.516 7  22547422.070 6  22547420.746 6 120190430.788 7  93481444.257 6  93481438.246 6
R15  23239700.648 7  23239704.859 6  23239705.281 6 124185957.798 7  96589079.292 6  96589074.283 6
R22  21087896.000 7  21087898.477 7  21087898.625 7 112568601.617 7  87553349.114 7  87553341.111 7
R23  19313674.563 7                                 103315134.658 7                
R24  22107624.547 7  22107626.688 6  22107625.797 6 118219413.787 7  91948443.987 6  91948436.984 6
> 2023 10 08 04 47  0.0000000  0 36
C05  39238651.570 5  39238649.223 6 204325945.303 5 157997761.757 6
C06  40508527.633 6  40508524.531 6 210938538.771 6 163111056.845 6
C11  21452601.625 7  21452598.035 7 111709323.513 7  86380708.403 7
C12  23798142.602 6  23798140.680 8 123923151.025 6  95825211.129 8
C13  39832103.211 6  39832105.254 6 207416185.779 6 160387329.391 6
C14  24524760.711 6  24524758.066 7 127706872.348 6  98751039.973 7
C16  40404763.328 5  40404764.262 6 210398200.867 5 162693251.186 6
C21  22488313.477 8                 117102543.299 8
C22  25443172.641 6                 132489259.148 6
C23  27166428.945 6                 141462715.422 6
C28  26248258.977 6                 136681576.451 6
E03  26107418.773 6  26107422.934 8 137195401.252 6 103787435.165 8
E07  27194107.297 6  27194114.379 8 142905991.479 6 108107467.955 8
E08  25069744.508 7  25069746.410 8 131742396.487 7  99662276.600 8
E13  23434825.547 7  23434828.977 9 123150833.155 7  93162811.115 9
E15  26876154.781 6  26876162.105 8 141235113.334 6 106843447.779 8
E21  27128397.359 6  27128402.293 8 142560682.215 6 107846238.001 8
E26  24343979.875 7  24343981.129 9 127928477.285 7  96777069.187 9
E31  27281713.484 6  27281718.082 7 143366394.083 6 108455770.721 7
G02  21878821.891 7  21878821.223 5                                 114973989.077 7  89590124.701 5                
G08  20504345.148 8  20504349.758 8  20504350.301 7  20504350.082 8 107751068.100 8  83961883.898 8  83961882.901 7  80463467.631 8
G10  21235023.063 8  21235027.473 8  21235027.168 7  21235026.969 8 111590804.985 8  86953880.166 8  86953882.177 7  83330797.446 8
G14  24122413.844 7  24122415.938 4  24122416.051 6  24122421.500 7 126764169.036 7  98777294.582 4  98777295.582 6  94661599.411 7
G21  20966655.570 8  20966656.750 6                                 110180519.267 8  85854953.234 6                
G22  25450394.969 6  25450399.672 3                                 133742691.438 6 104215149.676 3                
G23  23824788.664 6  23824793.328 4  23824793.266 7  23824798.594 7 125200071.601 6  97558518.298 4  97558514.296 7  93493569.386 7
G24  25125701.164 5  25125710.086 4  25125709.703 6  25125711.879 6 132036456.283 5 102885582.063 4 102885578.065 6  98598684.745 6
G27  21654736.398 7  21654741.355 7  21654740.785 7  21654742.816 8 113796395.389 7  88672532.203 7  88672530.205 7  84977835.210 8
G32  22619698.648 7  22619704.281 7  22619703.926 7  22619704.754 7 118867325.095 7  92623913.893 7  92623906.896 7  88764574.305 7
R07  20078886.992 8  20078890.715 7  20078890.168 7 107483846.442 8  83598549.027 7  83598542.016 7
R08  20093252.070 7  20093253.723 7  20093253.777 7 107598452.523 7  83687694.072 7  83687687.076 7
R14  22531493.258 6  22531497.184 7  22531496.152 6 120105535.381 6  93415414.466 7  93415408.468 6
R15  23204808.914 6  23204813.125 6  23204813.480 6 123999505.059 6  96444060.530 6  96444055.518 6
R22  21077660.836 7  21077663.965 7  21077664.031 7 112513967.251 7  87510855.630 7  87510847.627 7
R23  19283668.773 7                                 103154625.021 7                
R24  22062132.008 7  22062133.059 6  22062133.262 6 117976142.694 7  91759233.172 6  91759226.168 6
> 2023 10 08 04 47 30.0000000  0 38
C02  40795256.055 5  40795252.457 6 212431626.93715 164265580.45216
C05  39212517.906 5  39212515.508 6 204189859.38815 157892532.42516
C06  40471173.789 6  40471171.305 6 210744031.168 6 162960651.322 6
C11  21427611.984 7  21427608.453 7 111579196.365 7  86280085.826 7
C12  23787905.898 7  23787903.730 7 123869845.978 7  95783992.146 7
C13  39811684.305 6  39811686.516 6 207309858.825 6 160305110.537 6
C14  24479207.391 6  24479204.133 7 127469665.269 6  98567616.416 7
C16  40368684.203 5  40368685.484 6 210210327.986 5 162547976.017 6
C21  22465287.883 8                 116982644.539 8
C22  25434454.391 6                 132443862.154 6
C23  27155851.742 5                 141407640.638 5
C28  26204166.602 6                 136451973.700 6
E03  26087597.125 7  26087601.230 8 137091237.326 7 103708635.775 8
E07  27149919.266 6  27149926.367 8 142673781.158 6 107931802.378 8
E08  25034630.484 7  25034632.605 8 131557871.626 7  99522684.724 8
E13  23413169.547 7  23413173.215 9 123037031.115 7  93076720.566 9
E15  26864081.719 6  26864089.113 8 141171669.438 6 106795452.697 8
E21  27119430.227 6  27119434.965 8 142513559.497 6 107810589.917 8
E26  24308284.008 7  24308285.070 9 127740893.268 7  96635163.084 9
E31  27247835.391 6  27247839.359 7 143188360.395 6 108321089.428 7
G02  21841690.805 7  21841689.859 5                                 114778864.037 7  89438079.198 5                
G08  20481065.227 8  20481069.742 8  20481069.957 7  20481070.066 8 107628730.551 8  83866555.909 8  83866554.912 7  80372111.634 8
G10  21219396.289 8  21219401.930 8  21219400.934 7  21219401.430 8 111508688.998 8  86889893.637 8  86889895.633 7  83269477.005 8
G14  24086507.180 7  24086509.742 4  24086509.168 6  24086514.895 7 126575476.962 7  98630261.829 4  98630262.817 6  94520692.994 7
G21  20934097.117 7  20934097.965 6                                 110009421.896 7  85721630.587 6                
G22  25410844.953 6  25410850.258 3                                 133534856.351 6 104053200.373 3                
G23  23818206.805 6  23818211.406 4  23818210.836 7  23818216.379 7 125165481.893 6  97531565.109 4  97531561.114 7  93467739.220 7
G24  25093530.375 5  25093539.984 4  25093539.270 6  25093541.305 6 131867399.231 5 102753849.278 4 102753845.289 6  98472440.814 6
G27  21645383.813 7  21645388.668 7  21645388.809 7  21645390.129 8 113747247.347 7  88634234.961 7  88634232.957 7  84941133.669 8
G32  22580649.766 7  22580654.910 7  22580655.277 7  22580655.680 7 118662121.366 7  92464014.898 7  92464007.897 7  88611337.769 7
R06  23554493.414 5                                 125691268.47215                
R07  20060935.578 8  20060939.609 7  20060938.922 7 107387750.722 8  83523807.880 7  83523800.877 7
R08  20052880.539 7  20052883.516 7  20052883.219 7 107382268.349 7  83519550.832 7  83519543.830 7
R14  22515697.219 7  22515701.527 6  22515700.910 6 120021336.455 7  93349926.365 6  93349920.376 6
R15  23170054.461 6  23170058.031 6  23170058.230 6 123813789.101 6  96299614.835 6  96299609.832 6
R22  21067491.266 7  21067494.945 7  21067495.066 7 112459681.916 7  87468633.587 7  87468625.591 7
R23  19253757.266 7                                 102994619.187 7                
R24  22016665.102 7  22016667.090 6  22016667.012 6 117733015.948 7  91570134.584 6  91570127.588 6
> 2023 10 08 04 48  0.0000000  0 38
C02  40769276.930 5  40769275.508 6 212296355.26015 164160980.47116
C05  39186388.227 5  39186385.781 6 204053794.786 5 157787318.571 6
C06  40433838.469 6  40433836.133 6 210549616.839 6 162810317.903 6
C11  21402696.953 7  21402693.758 7 111449457.867 7  86179763.752 7
C12  23777711.539 7  23777709.527 7 123816760.388 7  95742942.874 7
C13  39791264.391 6  39791265.973 6 207203524.470 6 160222885.947 6
C14  24433687.766 6  24433685.445 7 127232636.802 6  98384330.964 7
C16  40332628.633 5  40332630.410 6 210022578.521 5 162402796.297 6
C21  22442361.750 8                 116863262.961 8
C22  25425779.406 6                 132398690.146 6
C23  27145297.594 5                 141352676.229 5
C28  26160078.180 6                 136222400.846 6
E03  26067857.563 7  26067861.488 8 136987504.294 7 103630162.332 8
E07  27105744.008 6  27105750.887 8 142441638.273 6 107756187.811 8
E08  24999593.023 8  24999595.184 8 131373748.625 8  99383396.848 8
E13  23391557.672 7  23391561.047 9 122923457.949 7  92990803.156 9
E15  26852026.133 6  26852033.191 8 141108313.366 6 106747524.043 8
E21  27110486.180 6  27110490.723 8 142466556.477 6 107775032.368 8
E26  24272619.609 7  24272620.934 9 127553476.716 7  96493383.662 9
E31  27214034.727 6  27214038.852 7 143010737.302 6 108186718.741 7
G02  21804605.078 7  21804603.762 5                                 114583975.817 7  89286218.235 5                
G08  20457894.563 8  20457899.273 8  20457899.422 7  20457899.539 8 107506967.777 8  83771675.794 8  83771674.789 7  80281184.849 8
G10  21203848.055 8  21203852.688 8  21203851.715 7  21203852.008 8 111426978.662 8  86826223.194 8  86826225.205 7  83208459.483 8
G14  24050699.898 7  24050702.629 4  24050702.410 6  24050707.430 7 126387309.460 7  98483637.821 4  98483638.832 6  94380178.335 7
G21  20901597.547 8  20901598.555 6                                 109838633.705 8  85588548.862 6                
G22  25371363.609 6  25371368.758 3                                 133327381.307 6 103891531.640 3                
G23  23811652.422 6  23811657.008 4  23811657.023 7  23811661.859 7 125131038.649 6  97504726.068 4  97504722.059 7  93442018.437 7
G24  25061464.352 5  25061473.117 4  25061472.313 6  25061474.906 6 131698888.280 5 102622542.127 4 102622538.135 6  98346604.784 6
G27  21636103.094 7  21636108.098 7  21636107.535 7  21636108.797 8 113698477.357 7  88596232.296 7  88596230.300 7  84904714.440 8
G32  22541683.313 7  22541689.004 7  22541689.129 7  22541689.594 7 118457351.306 7  92304453.816 7  92304446.816 7  88458425.058 7
R06  23551959.719 5                                 125677739.862 5                
R07  20043129.109 8  20043132.977 7  20043132.195 7 107292432.810 8  83449671.692 7  83449664.689 7
R08  20012639.398 7  20012641.035 7  20012640.672 7 107166774.132 7  83351944.218 7  83351937.221 7
R14  22500030.961 6  22500034.336 6  22500033.684 6 119937827.610 6  93284975.023 6  93284969.021 6
R15  23135437.789 6  23135441.441 6  23135442.000 6 123628809.483 6  96155741.835 6  96155736.838 6
R22  21057385.922 7  21057390.133 7  21057390.336 7 112405741.614 7  87426679.891 7  87426671.902 7
R23  19223940.422 7                                 102835115.638 7                
R24  21971226.977 7  21971227.219 6  21971227.469 6 117490032.601 7  91381147.522 6  91381140.534 6
> 2023 10 08 04 48 30.0000000  0 37
C05  39460053.930 5  39460051.930 6 205478846.628 5 158889258.998 6
C06  40696313.398 6  40696310.965 6 211916393.305 6 163867196.248 6
C11  21677648.750 7  21677645.477 7 112881203.341 7  87286880.154 7
C12  24067350.797 7  24067348.242 7 125324986.051 7  96909198.486 7
C13  40070634.336 6  40070636.359 6 208658276.894 6 161347792.674 6
C14  24687995.633 6  24687994.207 7 128556887.276 6  99408325.468 7
C16  40596390.078 6  40596390.828 6 211396050.040 6 163464851.632 6
C21  22719326.633 8                 118305492.302 8
C22  25716939.438 6                 133914833.056 6
C23  27434551.617 5                 142858912.11815
C28  26415791.141 6                 137553957.282 6
E03  26347991.258 7  26347995.289 8 138459617.196 7 104743806.124 8
E07  27361374.242 6  27361381.309 8 143784984.920 6 108772420.853 8
E08  25264424.484 8  25264426.590 8 132765447.353 8 100436207.884 8
E13  23669780.633 7  23669784.227 9 124385529.935 7  94096851.076 9
E15  27139777.422 6  27139785.367 8 142620459.523 6 107891452.586 8
E21  27401354.938 6  27401360.215 8 143995085.116 6 108931354.314 8
E26  24536779.750 7  24536780.863 9 128941646.844 7  97543525.339 9
E31  27480104.430 6  27480108.676 7 144408944.402 6 109244453.380 7
G02  22067356.820 7  22067355.773 5                                 115964744.023 7  90362141.499 5                
G08  20734624.977 8  20734629.445 8  20734629.816 7  20734629.652 8 108961196.406 8  84904840.930 8  84904839.925 7  81367134.767 8
G10  21488167.414 7  21488171.656 7  21488171.301 7  21488170.977 8 112921087.144 7  87990463.535 7  87990465.531 7  84324189.798 8
G14  24314784.664 7  24314788.184 4  24314787.840 6  24314793.164 7 127775086.954 7  99565022.929 4  99565023.932 6  95416505.719 7
G21  21168948.797 8  21168949.445 6                                 111243574.515 8  86683307.913 6                
G22  25631743.648 6  25631748.996 3                                 134695687.490 6 104957744.303 3                
G23  24104916.883 6  24104921.746 4  24104921.676 7  24104926.539 7 126672153.640 6  98705594.696 4  98705590.701 7  94592850.848 7
G24  25329292.391 5  25329302.734 4  25329302.125 6  25329304.875 6 133106343.01815 103719260.05514 103719256.04916  99397626.13616
G27  21926686.195 7  21926690.484 7  21926690.242 7  21926691.832 8 115225497.656 7  89786118.178 7  89786116.174 7  86045021.725 8
G32  22802592.063 7  22802597.609 7  22802597.414 7  22802597.613 7 119828436.758 7  93372832.093 7  93372825.091 7  89482287.576 7
R06  23849263.258 5                                 127264198.316 5                
R07  20325259.367 8  20325264.070 7  20325262.613 7 108802698.136 8  84624322.481 7  84624315.470 7
R08  20272318.734 7  20272320.695 7  20272320.500 7 108557346.818 7  84433500.747 7  84433493.758 7
R14  22784286.547 7  22784289.094 6  22784288.688 6 121453064.000 7  94463492.199 6  94463486.181 6
R15  23400752.102 7  23400755.379 6  23400755.109 6 125046566.308 7  97258441.596 6  97258436.606 6
R22  21347137.695 7  21347140.863 7  21347141.180 7 113952452.116 7  88629676.855 7  88629668.851 7
R23  19494007.977 7                                 104279801.110 7                
R24  22225607.352 7  22225607.141 6  22225607.898 6 118850319.798 7  92439148.667 6  92439141.684 6
> 2023 10 08 04 49  0.0000000  0 37
C05  39433936.758 5  39433933.723 6 205342843.457 5 158784092.652 6
C06  40659018.133 6  40659015.348 6 211722185.952 6 163717022.852 6
C11  21652886.805 7  21652883.504 7 112752262.371 7  87187174.780 7
C12  24057243.656 7  24057241.207 7 125272356.064 7  96868501.493 7
C13  40050215.266 6  40050217.129 6 208551946.341 6 161265571.010 6
C14  24642551.656 6  24642548.297 7 128320240.450 6  99225335.097 7
C16  40560384.766 5  40560386.703 6 211208567.859 5 163319878.570 6
C21  22696602.484 8                 118187161.359 8
C22  25708353.789 6                 133870123.367 6
C23  27424044.195 5                 142804180.057 5
C28  26371719.766 6                 137324466.459 6
E03  26328418.617 7  26328422.613 8 138356762.108 7 104665996.849 8
E07  27317229.133 6  27317236.293 8 143553001.405 6 108596926.868 8
E08  25229544.398 7  25229546.301 8 132582150.749 7 100297545.161 8
E13  23648259.008 8  23648262.793 9 124272433.348 8  94011294.193 9
E15  27127758.531 6  27127765.867 8 142557297.372 6 107843670.627 8
E21  27392458.367 6  27392463.523 8 143948334.305 6 108895987.565 8
E26  24501183.258 7  24501184.379 9 128754585.538 7  97402014.656 9
E31  27446464.633 6  27446468.531 7 144232164.824 6 109110720.795 7
G02  22030364.414 7  22030363.762 5                                 115770350.339 7  90210665.897 5                
G08  20711676.906 8  20711681.617 8  20711681.828 7  20711681.883 8 108840601.909 8  84810871.162 8  84810870.157 7  81277080.390 8
G10  21472774.992 8  21472779.934 7  21472779.160 7  21472778.961 8 112840201.274 8  87927435.538 7  87927437.547 7  84263787.951 8
G14  24279182.086 7  24279185.512 4  24279184.430 6  24279190.078 7 127587992.476 7  99419235.062 4  99419236.058 6  95276792.343 7
G21  21136570.539 8  21136571.906 6                                 111073426.544 8  86550725.063 6                
G22  25592404.539 6  25592410.449 3                                 134488957.282 6 104796655.866 3                
G23  24098420.781 6  24098425.535 4  24098425.980 7  24098430.625 7 126638016.422 6  98678994.068 4  98678990.081 7  94567358.558 7
G24  25297439.375 5  25297448.480 4  25297448.434 6  25297450.563 6 132938948.08915 103588822.39314 103588818.38916  99272623.38016
G27  21917551.516 7  21917555.730 7  21917555.785 7  21917557.371 8 115177496.964 7  89748714.971 7  89748712.980 7  86009176.973 8
G32  22763795.898 7  22763801.301 7  22763801.457 7  22763802.008 7 119624560.311 7  93213967.345 7  93213960.343 7  89330042.179 7
R06  23846819.906 5                                 127251173.676 5                
R07  20307746.563 7  20307750.301 7  20307749.879 7 108708947.897 7  84551405.577 7  84551398.573 7
R08  20232338.398 7  20232340.883 7  20232341.004 7 108343259.869 7  84266988.670 7  84266981.681 7
R14  22768880.625 6  22768883.332 6  22768882.824 6 121370946.706 6  94399623.192 6  94399617.189 6
R15  23366416.375 7  23366418.883 6  23366419.520 6 124863084.244 7  97115733.310 6  97115728.290 6
R22  21337166.234 7  21337168.516 7  21337168.414 7 113899218.479 7  88588272.790 7  88588264.786 7
R23  19464382.813 7                                 104121325.946 7                
R24  22180225.766 7  22180227.234 6  22180227.402 6 118607647.962 7  92250403.897 6  92250396.915 6
> 2023 10 08 04 49 30.0000000  0 38
C02  40991179.750 5  40991176.844 6 213451853.89715 165054484.41416
C05  39407832.141 5  39407830.113 6 205206912.308 5 158678982.007 6
C06  40621750.211 6  40621748.105 6 211528124.087 6 163566961.959 6
C11  21628209.648 7  21628206.344 7 112623762.170 7  87087810.241 7
C12  24047187.930 7  24047186.156 7 125219993.903 7  96828011.623 7
C13  40029803.945 6  40029805.121 6 208445658.815 6 161183382.645 6
C14  24597151.008 6  24597148.422 7 128083828.440 6  99042526.358 7
C16  40524413.859 5  40524416.574 6 211021261.305 5 163175041.326 6
C21  22673986.773 8                 118069395.607 8
C22  25699819.531 6                 133825682.896 6
C23  27413559.094 4                                
C28  26327664.141 6                 137095059.453 6
E03  26308937.297 7  26308941.215 8 138254386.173 7 104588550.046 8
E07  27273107.594 6  27273114.766 8 143321141.942 6 108421526.724 8
E08  25194750.984 8  25194753.129 8 132399310.758 8 100159227.870 8
E13  23626790.992 7  23626794.465 9 124159616.627 7  93925949.037 9
E15  27115765.703 6  27115773.098 8 142494273.461 6 107795993.265 8
E21  27383593.656 6  27383598.746 8 143901748.349 6 108860745.537 8
E26  24465628.086 7  24465629.582 9 128567744.056 7  97260670.274 9
E31  27412912.859 6  27412916.965 7 144055850.215 6 108977339.936 7
G02  21993427.867 7  21993427.582 5                                 115576246.849 7  90059416.413 5                
G08  20688847.797 8  20688852.578 8  20688852.961 7  20688852.785 8 108720633.473 8  84717389.234 8  84717388.237 7  81187493.538 8
G10  21457469.023 7  21457473.273 7  21457472.828 7  21457472.773 8 112759766.861 7  87864759.334 7  87864761.336 7  84203723.239 8
G14  24243689.039 7  24243692.219 4  24243691.859 6  24243697.434 6 127401478.599 7  99273899.610 4  99273900.621 6  95137512.539 6
G21  21104261.398 8  21104262.586 6                                 110903640.404 8  86418424.155 6                
G22  25553144.164 6  25553149.629 3                                 134282644.497 6 104635892.762 3                
G23  24091961.820 6  24091966.234 4  24091965.844 7  24091970.910 7 126604070.971 6  98652542.906 4  98652538.904 7  94542009.479 7
G24  25265699.578 5  25265708.473 4  25265708.352 6  25265710.730 7 132772155.088 5 103458853.787 4 103458849.791 6  99148070.116 7
G27  21908498.016 7  21908502.645 7  21908502.758 7  21908503.934 8 115129919.687 7  89711641.693 7  89711639.682 7  85973648.397 8
G32  22725092.531 7  22725098.117 7  22725098.406 7  22725098.766 7 119421175.895 7  93055485.972 7  93055478.970 7  89178164.203 7
R06  23844432.102 4                                 127238437.410 4                
R07  20290387.438 7  20290390.789 7  20290390.297 7 108616020.356 7  84479128.555 7  84479121.560 7
R08  20192500.438 7  20192502.281 7  20192502.121 7 108129922.916 7  84101059.923 7  84101052.927 7
R14  22753614.039 7  22753617.082 7  22753616.762 7 121289562.168 7  94336324.081 7  94336318.083 7
R15  23332228.688 7  23332231.422 6  23332231.797 6 124680396.272 7  96973642.662 6  96973637.662 6
R22  21327266.406 7  21327269.754 7  21327269.656 7 113846378.904 7  88547175.241 7  88547167.238 7
R23  19434862.805 7                                 103963409.289 7                
R24  22134883.375 7  22134884.219 6  22134884.113 6 118365177.009 7  92061815.380 6  92061808.384 6
> 2023 10 08 04 50  0.0000000  0 37
C05  39381741.258 5  39381738.547 6 205071047.50015 158573921.66716
C06  40584510.234 6  40584507.418 6 211334202.716 6 163417009.688 6
C11  21603616.977 7  21603612.840 8 112495697.680 7  86988782.619 8
C12  24037183.273 7  24037180.414 7 125167893.315 7  96787724.020 7
C13  40009399.469 6  40009401.051 6 208339408.929 6 161101223.350 6
C14  24551794.648 6  24551792.121 7 127847647.669 6  98859896.406 7
C16  40488477.250 6  40488478.906 6 210834125.347 6 163030335.967 6
C21  22651478.898 8                 117952188.637 8
C22  25691335.063 6                 133781503.962 6
C23  27403109.336 5                 142695169.48715
C28  26283624.109 6                 136865731.733 6
E03  26289545.539 7  26289549.734 8 138152482.799 7 104511460.733 8
E07  27229009.266 6  27229016.164 8 143089402.754 6 108246217.550 8
E08  25160043.711 8  25160045.941 8 132216922.983 8 100021252.678 8
E13  23605374.758 7  23605378.469 9 124047074.124 7  93840811.328 9
E15  27103797.750 6  27103805.629 8 142431381.892 6 107748415.983 8
E21  27374758.500 6  27374763.602 8 143855319.388 6 108825622.279 8
E26  24430114.188 7  24430115.574 9 128381117.292 7  97119488.322 9
E31  27379448.953 6  27379452.926 7 143879996.172 6 108844307.561 7
E33  28542100.586 6  28542102.934 7 149989752.07916 113466283.96317
G02  21956545.563 7  21956545.305 5                                 115382428.618 7  89908389.203 5                
G08  20666136.852 8  20666141.199 8  20666141.543 7  20666141.465 8 108601285.063 8  84624390.443 8  84624389.438 7  81098369.688 8
G10  21442247.188 7  21442252.289 7  21442251.379 7  21442251.375 8 112679776.037 7  87802428.783 7  87802430.779 7  84143989.776 8
G14  24208306.844 7  24208310.176 3  24208309.473 6  24208314.922 7 127215541.350 7  99129013.483 3  99129014.472 6  94998663.337 7
G21  21072019.945 8  21072021.203 6                                 110734210.902 8  86286401.149 6                
G22  25513963.320 6  25513967.316 3                                 134076745.985 6 104475452.631 3                
G23  24085536.594 6  24085541.395 4  24085541.289 7  24085545.895 7 126570309.502 6  98626235.113 4  98626231.123 7  94516797.827 7
G24  25234074.773 5  25234082.922 4  25234082.891 6  25234085.418 6 132605960.324 5 103329351.405 4 103329347.394 6  99023963.664 6
G27  21899524.148 7  21899528.180 7  21899527.656 7  21899529.410 8 115082758.183 7  89674892.404 7  89674890.407 7  85938430.307 8
G32  22686483.023 7  22686488.508 7  22686488.457 7  22686489.453 7 119218280.311 7  92897385.530 7  92897378.540 7  89026651.282 7
R07  20273178.859 7  20273182.773 7  20273182.063 7 108523907.103 7  84407484.874 7  84407477.871 7
R08  20152801.164 7  20152802.211 7  20152801.758 7 107917333.339 7  83935712.467 7  83935705.463 7
R14  22738481.617 7  22738485.430 7  22738485.090 7 121208902.304 7  94273588.600 7  94273582.606 7
R15  23298188.391 7  23298192.465 6  23298193.230 6 124498499.064 7  96832167.112 6  96832162.116 6
R22  21317441.352 7  21317444.145 7  21317444.297 7 113793927.037 7  88506379.235 7  88506371.239 7
R23  19405444.453 7                                 103806047.240 7                
R24  22089575.750 7  22089578.113 6  22089578.043 6 118122903.412 7  91873380.347 6  91873373.351 6
> 2023 10 08 04 50 30.0000000  0 38
C02  40939311.023 5  40939309.285 6 213181772.73115 164845634.11516
C05  39355660.703 5  39355658.066 6 204935239.333 5 158468906.126 6
C06  40547294.930 6  40547292.141 6 211140412.709 6 163267158.974 6
C11  21579105.070 7  21579101.582 8 112368059.652 7  86890084.770 8
C12  24027225.648 7  24027223.570 7 125116043.754 7  96747630.519 7
C13  39989000.469 6  39989002.543 6 208233186.653 6 161019085.423 6
C14  24506481.805 6  24506479.215 7 127611690.199 6  98677439.127 7
C16  40452570.094 6  40452572.371 6 210647150.621 6 162885755.284 6
C21  22629075.352 8                 117835529.825 8
C22  25682898.977 6                 133737574.819 6
C28  26239598.469 7                 136636474.770 7
E03  26270242.336 7  26270246.051 8 138051041.217 7 104434720.762 8
E07  27184932.055 6  27184939.180 8 142857775.837 6 108070993.324 8
E08  25125420.773 8  25125423.020 8 132034978.858 8  99883613.103 8
E13  23584008.656 8  23584012.539 9 123934796.042 8  93755873.647 9
E15  27091853.453 6  27091861.039 8 142368612.669 6 107700931.277 8
E21  27365951.039 6  27365956.074 8 143809035.748 6 108790608.935 8
E26  24394639.508 7  24394640.727 9 128194695.831 7  96978461.679 9
E31  27346071.328 6  27346075.102 7 143704593.931 6 108711616.941 7
E33  28501340.016 6  28501343.129 7 149775557.674 6 113304247.400 7
G02  21919715.781 7  21919715.293 5                                 115188886.500 7  89757577.148 5                
G08  20643541.320 8  20643545.852 8  20643546.121 7  20643546.000 8 108482546.682 8  84531866.998 8  84531866.000 7  81009701.381 8
G10  21427107.727 7  21427112.895 7  21427112.098 7  21427111.980 8 112600217.133 7  87740434.784 7  87740436.796 7  84084578.856 8
G14  24173031.016 7  24173034.406 3  24173034.305 6  24173039.148 6 127030172.665 7  98984570.376 3  98984571.371 6  94860238.711 6
G21  21039844.336 8  21039846.055 6                                 110565128.333 8  86154648.480 6                
G22  25474858.875 6  25474863.250 3                                 133871253.635 6 104315328.940 3                
G23  24079144.992 6  24079149.797 4  24079149.781 7  24079154.945 7 126536720.301 6  98600061.526 4  98600057.542 7  94491714.773 7
G24  25202559.945 5  25202569.699 5  25202569.148 6  25202571.727 6 132440355.688 5 103200308.916 5 103200304.913 6  98900297.981 6
G27  21890625.906 7  21890630.270 7  21890630.305 7  21890632.203 8 115036000.717 7  89638457.946 7  89638455.935 7  85903513.928 8
G32  22647964.938 7  22647970.879 7  22647970.441 7  22647971.703 7 119015866.065 7  92739660.165 7  92739653.162 7  88875497.807 7
R06  23839817.055 5                                 127213788.64815                
R07  20256121.367 7  20256125.477 7  20256124.895 7 108432595.679 7  84336464.825 7  84336457.821 7
R08  20113238.961 7  20113241.160 7  20113240.875 7 107705483.683 7  83770940.508 7  83770933.505 7
R14  22723483.836 7  22723486.813 7  22723486.375 7 121128953.865 7  94211406.473 7  94211400.469 7
R15  23264295.914 7  23264299.531 6  23264299.211 6 124317383.978 7  96691299.825 6  96691294.828 6
R22  21307686.703 7  21307688.484 7  21307688.098 7 113741851.817 7  88465876.201 7  88465868.203 7
R23  19376129.891 7                                 103649230.843 7                
R24  22044304.609 7  22044306.926 6  22044307.145 6 117880818.696 7  91685092.243 6  91685085.247 6
> 2023 10 08 04 51  0.0000000  0 38
C02  40913383.906 5                                
C05  39329580.445 5  39329578.496 6 204799435.482 5 158363893.917 6
C06  40510094.352 6  40510091.699 6 210946702.148 6 163117369.700 6
C11  21554665.500 7  21554661.711 8 112240796.136 7  86791676.517 8
C12  24017306.320 7  24017303.820 7 125064391.844 7  96707689.865 7
C13  39968596.672 6  39968599.203 6 208126939.824 6 160936928.512 6
C14  24461202.453 6  24461198.977 7 127375905.461 6  98495115.417 7
C16  40416684.484 6  40416686.902 6 210460285.295 6 162741259.209 6
C21  22606767.164 8                 117719365.796 8
C22  25674501.016 6                 133693840.962 6
C28  26195574.750 6                 136407237.096 6
E03  26251016.406 7  26251020.105 8 137950007.475 7 104358289.321 8
E07  27140866.359 6  27140873.648 8 142626210.122 6 107895815.405 8
E08  25090872.547 7  25090874.895 8 131853426.638 7  99746270.015 8
E13  23562683.469 7  23562687.152 9 123822729.334 7  93671095.876 9
E15  27079921.820 6  27079929.973 8 142305912.680 6 107653498.914 8
E21  27357160.336 6  27357165.809 8 143762842.495 6 108755663.979 8
E26  24359193.773 7  24359194.859 9 128008427.217 7  96837550.664 9
E31  27312769.727 6  27312773.000 7 143529591.503 6 108579228.764 7
E33  28460580.664 6  28460582.957 7 149561360.850 6 113142208.991 7
G02  21882928.375 7  21882928.008 5                                 114995568.366 7  89606939.623 5                
G08  20621052.117 8  20621056.898 8  20621057.289 7  20621057.281 8 108364364.815 8  84439777.205 8  84439776.200 7  80921448.653 8
G10  21412039.211 7  21412045.578 7  21412044.395 7  21412044.609 8 112521035.683 7  87678734.890 7  87678736.893 7  84025449.794 8
G14  24137855.711 7  24137858.887 4  24137858.863 6  24137862.398 6 126845321.093 7  98840530.194 4  98840531.193 6  94722200.235 6
G21  21007724.938 7  21007726.938 6                                 110396340.026 7  86023125.112 6                
G22  25435821.820 6  25435826.863 3                                 133666117.033 6 104155482.548 3                
G23  24072775.336 6  24072780.855 4  24072780.629 7  24072785.418 7 126503248.554 6  98573979.483 4  98573975.474 7  94466719.420 7
G24  25171149.352 6  25171158.109 5  25171158.016 6  25171160.484 6 132275289.063 6 103071685.568 5 103071681.577 6  98777033.918 6
G27  21881795.070 7  21881799.262 7  21881799.207 7  21881800.723 8 114989592.404 7  89602295.549 7  89602293.557 7  85868858.279 8
G32  22609528.906 7  22609533.887 7  22609533.891 7  22609535.238 7 118813882.661 7  92582270.520 7  92582263.518 7  88724666.079 7
R06  23837570.227 5                                 127201804.75515                
R07  20239203.211 7  20239207.023 7  20239206.340 7 108342029.392 7  84266024.321 7  84266017.324 7
R08  20073806.227 7  20073808.359 7  20073808.031 7 107494322.638 7  83606704.121 7  83606697.124 7
R14  22708608.445 7  22708611.875 7  22708611.438 7 121049659.631 7  94149733.158 7  94149727.162 7
R15  23230538.773 7  23230544.035 6  23230543.832 6 124136999.632 7  96551000.930 6  96550995.927 6
R22  21297991.102 7  21297993.859 7  21297993.867 7 113690098.502 7  88425623.530 7  88425615.527 7
R23  19346906.961 7                                 103492907.806 7                
R24  21999059.258 7  21999061.441 6  21999061.652 6 117638871.417 7  91496911.010 6  91496904.028 6
> 2023 10 08 04 51 30.0000000  0 39
C02  40887451.008 5  40887449.348 6 212911725.65915 164636810.23316
C05  39303496.250 5  39303493.805 6 204663605.20315 158258862.03316
C06  40472904.250 6  40472901.434 6 210753041.743 6 162967619.191 6
C11  21530292.117 8  21530288.355 7 112113877.853 8  86693535.225 7
C12  24007420.000 7  24007416.898 7 125012907.187 7  96667878.527 7
C13  39948183.102 6  39948184.801 6 208020638.388 6 160854729.357 6
C14  24415949.672 6  24415946.801 7 127140265.718 6  98312903.814 7
C16  40380814.570 6  40380816.668 6 210273500.038 6 162596825.037 6
C21  22584548.313 8                 117603665.926 8
C22  25666133.852 6                 133650270.467 6
C23  27371865.078 4                                
C28  26151550.844 6                 136177990.211 6
E03  26231861.961 7  26231865.961 8 137849350.588 7 104282142.977 8
E07  27096806.617 6  27096814.563 8 142394677.515 6 107720662.530 8
E08  25056393.492 7  25056395.781 8 131672237.441 7  99609201.553 8
E13  23541392.313 7  23541396.297 9 123710844.070 7  93586455.362 9
E15  27067998.680 6  27068006.094 8 142243251.633 6 107606096.045 8
E21  27348381.266 6  27348386.766 8 143716707.699 6 108720763.259 8
E26  24323771.469 7  24323772.938 9 127822281.910 7  96696732.927 9
E31  27279538.469 6  27279541.813 7 143354960.090 6 108447121.218 7
E33  28419813.109 6  28419816.461 7 149347131.704 6 112980146.147 7
G02  21846178.344 7  21846178.082 5                                 114802445.151 7  89456453.984 5                
G08  20598663.164 8  20598668.129 8  20598668.328 7  20598668.516 8 108246709.905 8  84348098.028 8  84348097.030 7  80833589.433 8
G10  21397037.438 7  21397043.328 7  21397042.285 7  21397042.590 8 112442199.592 7  87617304.111 7  87617306.115 7  83966578.618 8
G14  24102772.500 7  24102776.000 4  24102775.801 7  24102779.453 6 126660958.227 7  98696870.814 4  98696871.817 7  94584526.667 6
G21  20975656.313 8  20975658.234 6                                 110227817.199 8  85891808.608 6                
G22  25396848.555 6  25396852.566 3                                 133461307.595 6 103995890.943 3                
G23  24066422.156 6  24066427.531 4  24066427.707 7  24066432.090 7 126469862.246 6  98547963.996 4  98547959.994 7  94441787.874 7
G24  25139835.141 5  25139843.715 5  25139843.414 6  25139845.270 6 132110732.343 5 102943459.600 5 102943455.602 6  98654150.678 6
G27  21873023.891 7  21873028.723 7  21873028.578 7  21873030.129 8 114943501.255 7  89566380.297 7  89566378.299 7  85834439.469 8
G32  22571169.836 7  22571174.484 7  22571174.660 7  22571176.188 8 118612302.350 7  92425194.955 7  92425187.959 7  88574135.332 8
R06  23835356.625 5                                 127189994.484 5                
R07  20222417.922 7  20222421.199 7  20222420.105 7 108252175.639 7  84196138.021 7  84196131.025 7
R08  20034497.180 7  20034497.957 7  20034498.000 7 107283822.170 7  83442981.526 7  83442974.531 7
R14  22693849.344 7  22693852.234 7  22693851.563 6 120970986.240 7  94088542.735 7  94088536.724 6
R15  23196913.570 7  23196918.586 6  23196918.328 6 123957317.101 7  96411247.881 6  96411242.876 6
R22  21288350.844 7  21288352.566 7  21288352.695 7 113638635.595 7  88385596.724 7  88385588.728 7
R23  19317771.219 7                                 103337049.004 7                
R24  21953834.266 7  21953836.906 6  21953836.551 6 117397033.014 7  91308814.483 6  91308807.479 6
> 2023 10 08 04 52  0.0000000  0 40
C02  40861506.953 5  40861504.445 6 212776618.60315 164532337.15516
C05  39277399.313 5  39277397.379 6 204527714.928 5 158153783.020 6
C06  40435716.188 6  40435713.844 6 210559396.693 6 162817880.567 6
C11  21505978.313 7  21505974.402 8 111987269.809 7  86595633.824 8
C12  23997557.563 7  23997555.371 7 124961553.366 7  96628168.385 7
C13  39927751.992 5  39927753.984 6 207914246.932 5 160772460.595 6
C14  24370719.234 7  24370716.082 7 126904737.205 7  98130778.224 7
C16  40344952.469 6  40344955.543 6 210086759.921 6 162452425.771 6
C21  22562411.695 8                 117488393.711 8
C22  25657790.258 6                 133606825.822 6
C23  27361464.188 4                                
C28  26107518.656 6                 135948699.786 6
E03  26212772.156 7  26212776.156 8 137749033.740 7 104206253.857 8
E07  27052747.531 6  27052754.977 8 142163143.917 6 107545508.892 8
E08  25021976.523 7  25021979.184 8 131491376.638 7  99472381.510 8
E13  23520128.859 7  23520132.883 9 123599104.323 7  93501924.920 9
E15  27056075.039 6  27056082.984 8 142180593.464 6 107558695.324 8
E21  27339606.320 6  27339611.863 8 143670593.472 6 108685878.067 8
E26  24288366.344 7  24288367.348 9 127636224.512 7  96555981.700 9
E31  27246370.703 6  27246374.438 7 143180664.853 6 108315268.013 7
E33  28379033.906 6  28379036.832 7 149132834.683 6 112818031.935 7
G02  21809458.430 7  21809458.332 5                                 114609481.853 7  89306092.952 5                
G08  20576367.641 8  20576372.055 8  20576372.395 7  20576372.613 8 108129545.752 8  84256801.257 8  84256800.252 7  80746096.683 8
G10  21382094.688 7  21382099.887 7  21382099.043 7  21382099.090 8 112363671.482 7  87556113.319 7  87556115.315 7  83907937.437 8
G14  24067776.477 7  24067779.102 4  24067778.543 6  24067783.086 6 126477049.888 7  98553565.645 4  98553566.644 6  94447192.546 6
G21  20943630.859 8  20943632.859 6                                 110059523.943 8  85760670.986 6                
G22  25357929.852 6  25357933.875 3                                 133256791.658 6 103836528.081 3                
G23  24060078.516 6  24060083.965 3  24060084.074 7  24060088.762 7 126436523.613 6  98521985.626 3  98521981.639 7  94416891.909 7
G24  25108613.141 6  25108620.355 5  25108620.254 6  25108622.676 6 131946650.960 6 102815603.771 5 102815599.779 6  98531622.175 6
G27  21864306.016 7  21864311.309 7  21864310.926 7  21864312.773 8 114897689.516 7  89530682.756 7  89530680.759 7  85800229.306 8
G32  22532880.383 7  22532885.188 7  22532885.430 7  22532886.953 7 118411091.670 7  92268407.421 7  92268400.423 7  88423880.616 7
R01  23543335.930 5  23543338.711 5  23543338.910 5 125852619.98015  97885391.68715  97885384.69015
R06  23833167.594 5                                 127178317.50315                
R07  20205757.984 7  20205762.328 7  20205761.031 7 108162994.927 7  84126775.207 7  84126768.197 7
R08  19995303.680 7  19995306.047 7  19995305.539 7 107073948.648 7  83279746.557 7  83279739.561 7
R14  22679200.039 7  22679202.734 6  22679202.129 6 120892894.203 7  94027804.451 6  94027798.460 6
R15  23163413.117 7  23163417.902 6  23163418.113 6 123778301.767 7  96272013.744 6  96272008.740 6
R22  21278757.844 7  21278759.746 7  21278759.926 7 113587425.824 7  88345766.812 7  88345758.816 7
R23  19288714.891 7                                 103181619.350 7                
R24  21908623.234 7  21908625.398 6  21908625.563 6 117155268.778 7  91120775.599 6  91120768.604 6
> 2023 10 08 04 52 30.0000000  0 40
C02  40835561.773 5  40835559.504 6 212641516.97915 164427868.33316
C05  39251302.906 5  39251300.465 6 204391821.41615 158048701.47816
C06  40398542.352 5  40398540.621 6 210365825.244 5 162668198.835 6
C11  21481735.469 7  21481731.879 7 111861030.265 7  86498017.364 7
C12  23987732.086 7  23987729.801 7 124910387.357 7  96588603.451 7
C13  39907314.641 6  39907316.555 6 207807823.178 6 160690166.868 6
C14  24325521.414 7  24325518.469 7 126669379.646 7  97948784.834 7
C16  40309111.734 6  40309113.500 6 209900123.072 6 162308106.352 6
C21  22540368.164 8                 117373606.033 8
C22  25649482.094 6                 133563562.634 6
C23  27351075.109 3                                
C28  26063488.734 7                 135719424.721 7
E03  26193758.328 7  26193762.340 8 137649114.181 7 104130665.286 8
E07  27008699.727 6  27008706.855 8 141931669.554 6 107370400.056 8
E08  24987633.742 7  24987636.277 8 131310903.668 7  99335854.870 8
E13  23498904.320 7  23498908.395 9 123487568.447 7  93417548.706 9
E15  27044163.031 6  27044171.316 8 142117996.318 6 107511340.770 8
E21  27330846.047 6  27330851.215 8 143624556.117 6 108651051.037 8
E26  24252988.234 7  24252989.449 9 127450313.815 7  96415341.447 9
E31  27213278.813 6  27213282.664 7 143006765.167 6 108183714.030 7
E33  28338253.359 6  28338255.609 7 148918528.248 6 112655910.611 7
G02  21772780.813 7  21772780.121 5                                 114416737.572 7  89155902.598 5                
G08  20554176.148 7  20554181.027 8  20554181.332 7  20554181.410 8 108012930.352 7  84165932.082 8  84165931.084 7  80659013.720 8
G10  21367220.148 7  21367226.059 7  21367224.961 7  21367224.969 8 112285507.517 7  87495206.277 7  87495208.286 7  83849568.174 8
G14  24032877.523 7  24032880.742 4  24032880.578 6  24032884.082 6 126293655.950 7  98410661.295 4  98410662.291 6  94310242.548 6
G21  20911661.422 8  20911662.688 6                                 109891519.195 8  85629758.175 6                
G22  25319079.523 6  25319083.781 2                                 133052629.906 6 103677441.254 2                
G23  24053754.289 6  24053759.582 4  24053759.555 7  24053764.086 7 126403288.911 6  98496088.297 4  98496084.298 7  94392073.576 7
G24  25077489.750 6  25077498.617 5  25077498.578 6  25077501.285 6 131783105.086 6 102688165.315 5 102688161.329 6  98409493.605 6
G27  21855652.563 7  21855657.395 7  21855657.156 7  21855658.445 8 114852213.455 7  89495246.791 7  89495244.794 7  85766269.823 8
G32  22494672.844 7  22494678.238 7  22494678.199 7  22494679.648 7 118210311.242 7  92111955.151 7  92111948.154 7  88273947.207 7
R01  23491413.953 5  23491420.938 5  23491420.855 5 125575088.337 5  97669533.710 5  97669526.729 5
R06  23831016.180 5                                 127166829.21015                
R07  20189235.133 7  20189238.301 7  20189237.918 7 108074543.941 7  84057979.939 7  84057972.936 7
R08  19956241.172 7  19956242.535 7  19956242.145 7 106864763.613 7  83117047.088 7  83117040.085 7
R14  22664668.406 7  22664671.980 6  22664671.191 6 120815439.309 7  93967561.749 6  93967555.751 6
R15  23130049.758 7  23130053.012 6  23130053.422 6 123600014.885 7  96133346.240 6  96133341.220 6
R22  21269222.570 7  21269224.516 7  21269224.887 7 113536527.220 7  88306178.933 7  88306170.929 7
R23  19259751.500 7                                 103026679.328 7                
R24  21863437.359 7  21863439.711 6  21863439.855 6 116913640.190 7  90932842.251 6  90932835.261 6
> 2023 10 08 04 53  0.0000000  0 37
C05  39225218.234 5  39225215.461 6 204255991.00515 157943667.96216
C06  40361395.984 5  40361393.781 6 210172393.203 5 162518624.911 6
C11  21457576.125 7  21457572.359 7 111735224.833 7  86400736.596 7
C12  23977954.688 7  23977952.711 7 124859473.588 7  96549233.566 7
C13  39886882.602 6  39886885.285 6 207701432.601 6 160607898.765 6
C14  24280370.109 7  24280365.813 7 126434260.074 7  97766975.447 7
C16  40273301.953 6  40273304.375 6 209713655.299 6 162163917.644 6
C21  22518429.500 8                 117259367.083 8
C22  25641221.523 6                 133520544.150 6
C28  26019473.031 6                 135490231.273 6
E03  26174832.273 7  26174836.422 8 137549656.728 7 104055426.284 8
E07  26964675.750 6  26964683.063 8 141700322.044 6 107195387.197 8
E08  24953377.461 7  24953380.004 9 131130885.488 7  99199672.261 9
E13  23477731.031 7  23477735.047 9 123376302.135 7  93333376.418 9
E15  27032275.539 6  27032283.742 8 142055525.691 6 107464081.918 8
E21  27322112.289 6  27322117.441 8 143578659.363 6 108616330.384 8
E26  24217651.008 7  24217652.469 9 127264616.032 7  96274862.255 9
E31  27180275.109 6  27180278.395 7 142833327.806 6 108052509.780 7
E33  28297482.219 6  28297485.180 7 148704278.448 6 112493832.121 7
G02  21736156.898 7  21736156.141 5                                 114224278.784 7  89005934.686 5                
G08  20532101.945 8  20532106.754 8  20532107.328 7  20532107.254 8 107896929.217 8  84075541.553 8  84075540.555 7  80572389.452 8
G10  21352428.070 7  21352432.922 7  21352432.262 7  21352431.891 8 112207771.727 7  87434632.883 7  87434634.886 7  83791518.660 8
G14  23998090.063 7  23998092.152 4  23998092.383 7  23998096.313 6 126110843.755 7  98268210.263 4  98268211.267 7  94173726.977 6
G21  20879758.242 8  20879759.641 6                                 109723868.697 8  85499121.407 6                
G22  25280308.828 5  25280312.633 2                                 132848889.931 5 103518683.007 2                
G23  24047462.516 6  24047467.434 4  24047467.059 7  24047471.816 7 126370222.228 6  98470321.848 4  98470317.848 7  94367380.696 7
G24  25046483.328 6  25046492.535 5  25046492.219 6  25046494.504 6 131620161.952 6 102561196.627 5 102561192.617 6  98287815.251 6
G27  21847075.055 7  21847079.719 7  21847079.336 7  21847080.773 8 114807136.888 7  89460122.109 7  89460120.112 7  85732608.645 8
G32  22456560.375 7  22456565.770 7  22456565.816 7  22456567.063 7 118010029.210 7  91955891.220 7  91955884.217 7  88124385.943 7
R01  23439528.305 6  23439532.594 5  23439532.160 4 125297709.651 6  97453794.720 5  97453787.721 4
R07  20172860.305 7  20172862.629 7  20172862.031 7 107986887.010 7  83989802.287 7  83989795.291 7
R08  19917318.477 7  19917320.105 7  19917320.227 7 106656337.215 7  82954937.650 7  82954930.655 7
R14  22650271.648 7  22650273.039 6  22650272.254 6 120738685.395 7  93907864.239 6  93907858.241 6
R15  23096835.172 7  23096837.980 6  23096838.090 6 123422524.709 7  95995298.256 6  95995293.256 6
R22  21259757.758 7  21259760.168 7  21259760.043 7 113486005.947 7  88266884.505 7  88266876.509 7
R23  19230891.234 7                                 102872297.578 7                
R24  21818290.500 7  21818292.629 6  21818292.797 6 116672216.081 7  90745067.924 6  90745060.933 6
> 2023 10 08 04 53 30.0000000  0 39
C02  40783706.961 5  40783705.309 6 212371502.51415
C05  39199145.969 5  39199143.332 6 204120223.752 5 157838684.052 6
C06  40324276.930 5  40324274.828 6 209979103.229 5 162369160.852 6
C11  21433499.742 7  21433496.395 7 111609856.086 7  86303793.483 7
C12  23968225.930 7  23968223.785 7 124808813.329 7  96510059.691 7
C13  39866459.148 6  39866460.914 6 207595076.857 6 160525657.632 6
C14  24235263.570 7  24235260.414 7 126199382.410 7  97585353.149 7
C16  40237525.586 6  40237528.480 6 209527359.161 6 162019861.662 6
C21  22496596.609 8                 117145677.940 8
C22  25633006.664 6                 133477770.212 6
C28  25975475.430 6                 135261122.720 6
E03  26155994.289 7  26155998.531 8 137450662.339 7 103980537.593 8
E07  26920676.563 6  26920683.863 8 141469105.294 6 107020473.253 8
E08  24919208.414 7  24919210.992 9 130951325.345 7  99063836.169 9
E13  23456609.742 7  23456613.602 9 123265307.482 7  93249409.648 9
E15  27020412.297 6  27020420.574 8 141993183.591 6 107416920.301 8
E21  27313405.156 6  27313410.391 8 143532903.572 6 108581716.347 8
E26  24182355.086 7  24182356.348 9 127079133.748 7  96134546.094 9
E31  27147359.727 6  27147363.016 7 142660356.049 6 107921657.784 7
E33  28256723.102 6  28256725.957 7 148490087.760 6 112331798.336 7
G02  21699588.250 7  21699587.414 5                                 114032108.328 7  88856191.465 5                
G08  20510145.211 8  20510150.000 8  20510150.328 7  20510150.500 8 107781544.452 8  83985631.308 8  83985630.311 7  80486225.465 8
G10  21337716.922 7  21337722.332 7  21337721.332 7  21337720.949 8 112130464.419 7  87374393.388 7  87374395.384 7  83733789.132 8
G14  23963412.586 7  23963416.254 4  23963415.789 6  23963420.180 6 125928616.867 7  98126215.298 4  98126216.293 6  94037648.451 6
G21  20847923.742 8  20847924.820 6                                 109556575.376 8  85368762.955 6                
G22  25241618.953 6  25241622.414 3                                 132645576.366 6 103360257.116 3                
G23  24041202.648 6  24041207.629 4  24041207.043 7  24041212.363 7 126337323.637 6  98444686.365 4  98444682.382 7  94342813.334 7
G24  25015590.789 6  25015600.082 5  25015599.859 6  25015602.926 6 131457825.033 6 102434700.229 5 102434696.229 6  98166589.529 6
G27  21838573.320 7  21838578.133 7  21838577.773 7  21838579.480 8 114762459.974 7  89425308.842 7  89425306.845 7  85699245.913 8
G32  22418543.813 7  22418548.641 7  22418549.203 7  22418550.695 7 117810249.920 7  91800219.035 7  91800212.047 7  87975200.097 7
R01  23387666.406 6  23387671.602 5  23387671.926 5 125020489.409 6  97238178.929 5  97238171.906 5
R06  23826852.602 5                                 127144607.20615                
R07  20156632.703 7  20156636.121 7  20156634.773 7 107900024.068 7  83922242.206 7  83922235.196 7
R08  19878538.016 7  19878539.992 7  19878539.965 7 106448673.825 7  82793421.668 7  82793414.680 7
R14  22636004.172 6  22636005.277 6  22636004.301 6 120662630.678 6  93848710.592 6  93848704.586 6
R15  23063771.484 7  23063774.234 6  23063774.145 6 123245835.563 7  95857873.379 6  95857868.383 6
R22  21250363.984 7  21250367.453 7  21250366.906 7 113435862.960 7  88227884.284 7  88227876.288 7
R23  19202135.578 7                                 102718477.431 7                
R24  21773181.539 7  21773184.063 7  21773184.574 6 116431000.754 7  90557456.002 7  90557449.006 6
> 2023 10 08 04 54  0.0000000  0 39
C02  41057584.883 5  41057583.664 6 213797690.81115 165321872.95216
C05  39472871.805 5  39472869.805 6 205545589.78915 158940868.42916
C06  40586972.305 5  40586970.160 6 211347026.830 5 163426926.150 6
C11  21709295.508 7  21709291.816 7 113045993.318 7  87414305.864 7
C12  24258332.133 7  24258330.086 7 126319472.023 7  97678196.684 7
C13  40145827.766 6  40145830.820 6 209049824.038 6 161650560.314 6
C14  24489991.563 7  24489988.977 7 127525821.033 7  98611039.638 7
C16  40501569.938 6  40501572.496 6 210902305.968 6 163083057.780 6
C21  22774656.406 8                 118593606.080 8
C22  25924625.922 6                 134996304.961 6
C28  26231281.102 6                 136593172.530 6
E03  26437030.922 7  26437035.211 8 138927519.721 7 105097770.536 8
E07  27176490.336 6  27176497.379 8 142813415.320 6 108037435.080 8
E08  25184913.680 7  25184916.359 9 132347616.664 7 100120121.471 9
E13  23735326.531 8  23735330.453 9 124729974.596 8  94357420.764 9
E15  27308360.109 6  27308368.277 8 143506358.129 6 108561626.766 8
E21  27604510.508 6  27604516.266 8 145062674.422 6 109738978.002 8
E26  24446887.117 7  24446888.523 9 128469259.963 7  97186167.529 9
E31  27414320.313 6  27414323.508 7 144063242.867 6 108982932.559 7
E33  28515761.852 6  28515765.328 7 149851349.789 6 113361584.334 7
G02  21962861.227 7  21962860.836 5                                 115415619.610 7  89934252.187 5                
G08  20788092.164 8  20788097.066 8  20788097.438 7  20788097.625 8 109242165.666 8  85123777.673 8  85123776.675 7  81576949.059 8
G10  21622874.172 7  21622878.805 7  21622877.930 7  21622877.832 8 113628972.966 7  88542062.328 7  88542064.339 7  84852805.185 8
G14  24228634.633 6  24228637.813 4  24228637.844 7  24228642.613 6 127322369.194 6  99212256.070 4  99212257.089 7  95078437.548 6
G21  21115943.602 8  21115944.398 6                                 110965030.857 8  86466260.718 6                
G22  25502798.750 6  25502802.898 2                                 134018083.943 6 104429743.640 2                
G23  24334759.484 6  24334764.613 4  24334764.766 7  24334769.523 7 127879978.673 6  99646755.046 4  99646751.051 7  95494795.758 7
G24  25284603.039 6  25284611.086 5  25284611.527 6  25284613.754 6 132871487.488 6 103536255.464 5 103536251.480 6  99222246.620 6
G27  22129934.039 7  22129938.434 7  22129938.266 7  22129939.719 8 116293568.510 7  90618380.350 7  90618378.344 7  86842606.092 8
G32  22680411.070 7  22680416.281 7  22680415.809 7  22680416.988 8 119186368.750 7  92872519.413 7  92872512.407 7  89002821.300 8
R01  23635623.117 6  23635630.684 5  23635630.484 5 126345968.394 6  98269106.965 5  98269099.962 5
R06  24124623.063 4                                 128733584.19814                
R07  20440340.875 8  20440343.684 7  20440342.699 7 109418733.248 8  85103460.403 7  85103453.414 7
R08  20139689.320 7  20139691.238 7  20139690.648 7 107847124.097 7  83881105.215 7  83881098.219 7
R14  22921653.164 7  22921656.027 6  22921655.094 6 122185303.189 7  95033011.347 6  95033005.347 6
R15  23330642.406 7  23330645.809 6  23330646.625 6 124671920.675 7  96967050.678 6  96967045.688 6
R22  21540828.188 7  21540830.367 7  21540830.508 7 114986377.372 7  89433839.813 7  89433831.824 7
R23  19473272.578 7                                 104168878.660 7                
R24  22027900.578 7  22027902.773 6  22027902.590 6 117793094.832 7  91616862.496 6  91616855.493 6
> 2023 10 08 04 54 30.0000000  0 39
C02  41031678.969 5  41031677.129 6 213662790.17915 165217559.31016
C05  39446814.125 5  39446812.426 6 205409900.247 5 158835944.613 6
C06  40549898.172 5  40549895.563 6 211153972.048 5 163277643.946 6
C11  21685377.844 7  21685374.172 7 112921448.733 7  87318000.048 7
C12  24248691.180 7  24248688.781 7 126269265.751 7  97639373.884 7
C13  40125406.250 6  40125409.598 6 208943487.564 6 161568334.070 6
C14  24444970.172 7  24444967.617 7 127291382.285 7  98429756.733 7
C16  40465850.469 6  40465852.453 6 210716304.004 6 162939229.260 6
C21  22753024.570 8                 118480963.068 8
C22  25916494.969 6                 134953963.668 6
C28  26187306.328 6                 136364186.696 6
E03  26418358.688 7  26418363.242 8 138829397.572 7 105023541.696 8
E07  27132531.750 6  27132539.375 8 142582414.727 6 107862684.665 8
E08  25150909.594 7  25150912.578 9 132168924.933 7  99984942.319 9
E13  23714298.586 8  23714302.742 9 124619472.315 8  94273826.453 9
E15  27296536.188 6  27296544.219 8 143444221.225 6 108514620.373 8
E21  27595846.641 6  27595851.914 8 145017143.207 6 109704533.860 8
E26  24411663.477 7  24411664.934 9 128284159.083 7  97046139.888 9
E31  27381572.766 6  27381576.180 7 143891154.075 6 108852748.512 7
E33  28475016.039 6  28475018.914 7 149637226.942 6 113199601.866 7
G02  21926393.125 7  21926392.574 5                                 115223977.299 7  89784920.495 5                
G08  20766359.500 8  20766364.488 8  20766365.176 7  20766365.051 8 109127961.357 8  85034787.257 8  85034786.259 7  81491666.580 8
G10  21608315.234 7  21608320.496 7  21608319.281 7  21608319.113 8 113552466.051 7  88482446.495 7  88482448.497 7  84795673.333 8
G14  24194172.156 6  24194175.453 4  24194175.426 7  24194179.785 6 127141266.539 6  99071137.178 4  99071138.182 7  94943198.607 6
G21  21084234.492 8  21084236.086 6                                 110798400.785 8  86336419.087 6                
G22  25464262.094 6  25464266.523 2                                 133815577.378 6 104271946.435 2                
G23  24328552.695 6  24328558.184 4  24328557.676 7  24328562.801 7 127847359.659 6  99621337.443 4  99621333.440 7  95470437.176 7
G24  25253932.070 6  25253941.730 5  25253941.539 6  25253943.578 6 132710316.218 6 103410667.456 5 103410663.467 6  99101891.459 6
G27  22121573.180 7  22121577.953 7  22121577.820 7  22121579.125 8 116249633.841 7  90584145.469 7  90584143.475 7  86809797.637 8
G32  22642577.164 7  22642581.922 7  22642582.078 7  22642583.098 7 118987550.898 7  92717596.417 7  92717589.417 7  88854353.424 7
R01  23583816.156 6  23583822.816 5  23583822.309 5 126069023.162 6  98053705.090 5  98053698.086 5
R06  24122648.664 5                                 128723036.365 5                
R07  20424399.047 7  20424402.477 7  20424401.758 7 109333397.261 7  85037087.952 7  85037080.941 7
R08  20101186.180 7  20101187.367 7  20101187.160 7 107640942.651 7  83720741.872 7  83720734.869 7
R14  22907634.188 6  22907638.938 6  22907637.672 6 122110586.208 6  94974898.073 6  94974892.066 6
R15  23297868.305 7  23297871.828 6  23297872.520 6 124496786.606 7  96830835.343 6  96830830.354 6
R22  21531564.820 7  21531569.293 7  21531568.852 7 114936936.276 7  89395385.504 7  89395377.515 7
R23  19444718.813 7                                 104016134.292 7                
R24  21982861.234 7  21982863.707 7  21982863.234 6 117552251.007 7  91429539.493 7  91429532.514 6
> 2023 10 08 04 55  0.0000000  0 38
C05  39420763.625 5  39420761.262 6 205274246.260 5 158731048.286 6
C06  40512845.016 5  40512843.328 6 210961032.123 5 163128450.587 6
C11  21661539.008 8  21661535.238 7 112797313.524 8  87222010.796 7
C12  24239092.148 6  24239090.105 7 126219281.843 6  97600722.981 7
C13  40104986.875 6  40104990.113 6 208837157.549 6 161486112.818 6
C14  24399990.820 7  24399987.992 7 127057162.439 7  98248643.089 7
C16  40430158.508 6  40430161.027 6 210530446.471 6 162795512.403 6
C21  22731492.469 8                 118368838.212 8
C22  25908404.063 6                 134911832.188 6
C28  26143343.078 6                 136135260.524 6
E03  26399769.070 7  26399773.242 8 138731706.461 7 104949638.931 8
E07  27088594.047 6  27088601.938 8 142351521.572 6 107688015.521 8
E08  25116988.258 7  25116990.969 9 131990665.680 7  99850090.336 9
E13  23693317.023 7  23693321.105 9 124509212.736 7  94190415.756 9
E15  27284730.617 6  27284738.949 8 143382183.263 6 108467688.814 8
E21  27587202.711 6  27587207.676 8 144971717.973 6 109670169.896 8
E26  24376475.875 7  24376477.301 9 128099246.204 7  96906254.479 9
E31  27348908.617 6  27348912.410 7 143719504.892 6 108722897.006 7
E33  28434275.867 5  28434278.676 7 149423135.100 5 113037642.878 7
G02  21889974.648 7  21889974.430 5                                 115032596.861 7  89635792.844 5                
G08  20744738.914 8  20744743.664 7  20744743.438 7  20744744.105 8 109014343.409 8  84946253.760 7  84946252.763 7  81406821.964 8
G10  21593831.203 7  21593836.758 7  21593836.098 7  21593835.727 8 113476353.251 7  88423137.766 7  88423139.777 7  84738835.784 8
G14  24159815.734 6  24159819.410 4  24159819.070 7  24159823.801 6 126960724.731 6  98930455.271 4  98930456.275 7  94808378.446 6
G21  21052589.094 8  21052590.555 6                                 110632100.273 8  86206834.250 6                
G22  25425804.867 6  25425808.281 3                                 133613474.128 6 104114463.491 3                
G23  24322371.055 6  24322376.703 4  24322376.102 7  24322381.090 7 127814874.063 6  99596023.777 4  99596019.767 7  95446178.201 7
G24  25223372.789 5  25223381.313 4  25223381.195 6  25223384.332 6 132549726.505 5 103285532.665 4 103285528.684 6  98981970.625 6
G27  22113282.156 7  22113286.961 7  22113286.934 7  22113288.367 8 116206063.864 7  90550194.749 7  90550192.751 7  86777261.510 8
G32  22604835.086 7  22604839.102 7  22604839.266 7  22604840.629 7 118789213.721 7  92563047.968 7  92563040.966 7  88706244.492 7
R01  23532036.141 6  23532039.992 5  23532040.852 5 125792217.458 6  97838411.681 5  97838404.677 5
R06  24120709.781 5                                 128712698.572 5                
R07  20408599.078 8  20408602.859 7  20408601.828 7 109248817.159 8  84971303.369 7  84971296.374 7
R08  20062821.719 7  20062822.754 7  20062822.691 7 107435501.881 7  83560954.587 7  83560947.591 7
R14  22893742.641 6  22893746.547 6  22893745.563 6 122036529.396 6  94917298.282 6  94917292.281 6
R15  23265239.063 7  23265243.605 6  23265243.691 6 124322429.212 7  96695224.121 6  96695219.120 6
R22  21522368.445 7  21522372.512 7  21522372.395 7 114887841.169 7  89357200.294 7  89357192.298 7
R23  19416265.719 7                                 103863926.045 7                
R24  21937856.555 7  21937859.445 7  21937859.664 7 117311592.578 7  91242360.727 7  91242353.738 7
> 2023 10 08 04 55 30.0000000  0 39
C02  40979893.664 5  40979892.133 6 213393127.67915 165009038.44216
C05  39394726.922 5  39394724.230 6 205138666.42415 158626208.52516
C06  40475822.633 5  40475820.551 6 210768245.51915 162979375.80316
C11  21637786.055 8  21637782.375 7 112673625.764 8  87126367.531 7
C12  24229543.258 7  24229540.949 7 126169557.132 7  97562272.559 7
C13  40084576.156 6  40084579.301 6 208730871.295 6 161403925.411 6
C14  24355060.336 7  24355057.840 7 126823201.005 7  98067729.272 7
C16  40394500.906 6  40394503.922 6 210344771.487 6 162651936.717 6
C21  22710066.695 8                 118257268.131 8
C22  25900360.367 6                 134869946.046 6
C28  26099400.227 6                 135906432.950 6
E03  26381268.078 7  26381272.414 8 138634483.355 7 104876090.207 8
E07  27044684.727 6  27044692.418 8 142120775.773 6 107513457.847 8
E08  25083156.250 7  25083159.195 9 131812878.022 7  99715595.114 9
E13  23672388.883 7  23672392.770 9 124399233.884 7  94107217.435 9
E15  27272951.633 6  27272959.664 8 143320281.894 6 108420860.595 8
E21  27578585.680 6  27578590.855 8 144926434.693 6 109635913.323 8
E26  24341331.453 7  24341332.582 9 127914559.785 7  96766540.381 9
E31  27316336.180 6  27316339.840 7 143548334.190 6 108593407.482 7
E33  28393547.680 5  28393551.434 7 149209112.245 5 112875736.098 7
G02  21853613.781 7  21853613.078 5                                 114841517.149 7  89486899.551 5                
G08  20723236.867 8  20723242.027 7  20723242.230 7  20723242.820 8 108901349.873 8  84858206.802 7  84858205.812 7  81322443.625 8
G10  21579429.484 7  21579434.691 7  21579433.809 7  21579433.602 8 113400670.583 7  88364164.197 7  88364166.192 7  84682319.439 8
G14  24125574.031 6  24125577.793 3  24125577.406 6  24125581.309 6 126780783.279 6  98790241.160 3  98790242.159 6  94674006.603 6
G21  21021013.227 8  21021014.793 6                                 110466167.333 8  86077535.825 6                
G22  25387429.227 6  25387433.676 3                                 133411814.385 6 103957326.209 3                
G23  24316222.086 7  24316227.785 4  24316227.242 7  24316231.934 7 127782558.134 7  99570842.339 4  99570838.337 7  95422045.943 7
G24  25192931.836 5  25192940.484 4  25192940.422 6  25192942.391 6 132389757.492 5 103160881.547 4 103160877.556 6  98862513.287 6
G27  22105067.133 7  22105072.594 7  22105072.141 7  22105073.410 8 116162894.601 7  90516556.273 7  90516554.277 7  86745024.622 8
G32  22567191.602 7  22567196.875 7  22567196.684 7  22567197.758 8 118591397.485 7  92408905.459 7  92408898.459 7  88558524.589 8
R01  23480286.164 6  23480291.898 5  23480292.328 5 125515592.867 6  97623259.162 5  97623252.178 5
R06  24118821.289 5                                 128702605.581 5                
R07  20392946.617 7  20392950.285 7  20392949.652 7 109165029.341 7  84906135.035 7  84906128.031 7
R08  20024604.063 7  20024604.527 7  20024604.637 7 107230843.396 7  83401775.747 7  83401768.751 7
R14  22879979.789 7  22879984.414 7  22879984.395 7 121963167.835 7  94860239.262 7  94860233.254 7
R15  23232764.242 7  23232768.363 6  23232768.340 6 124148888.471 7  96560248.053 6  96560243.049 6
R22  21513243.086 7  21513247.281 7  21513247.176 7 114839129.599 7  89319313.401 7  89319305.399 7
R23  19387919.625 7                                 103712294.084 7                
R24  21892894.742 7  21892898.148 7  21892897.941 6 117071160.273 7  91055357.827 7  91055350.836 6
> 2023 10 08 04 56  0.0000000  0 40
C02  40953998.953 5  40953997.055 6 213258284.77115 164904769.44416
C05  39368680.688 5  39368677.980 6 205003036.046 5 158521330.454 6
C06  40438806.922 5  40438804.086 6 210575489.909 5 162830324.963 6
C11  21614095.758 8  21614091.883 7 112550263.089 8  87030975.653 7
C12  24220020.211 6  24220018.375 7 126119968.080 6  97523926.996 7
C13  40064150.195 6  40064153.141 6 208624506.398 6 161321677.192 6
C14  24310156.852 7  24310154.789 7 126589376.987 7  97886921.718 7
C16  40358856.086 6  40358858.438 6 210159156.885 6 162508407.730 6
C21  22688723.469 8                 118146129.015 8
C22  25892339.898 6                 134828180.531 6
C28  26055450.852 6                 135677582.203 6
E03  26362832.797 7  26362836.773 8 138537603.270 7 104802800.987 8
E07  27000780.242 6  27000787.699 8 141890055.137 6 107338919.216 8
E08  25049390.820 7  25049393.758 9 131635439.088 7  99581363.696 9
E13  23651490.273 7  23651494.207 9 124289411.801 7  94024137.694 9
E15  27261174.414 6  27261182.582 8 143258393.204 6 108374041.965 8
E21  27569971.586 6  27569976.918 8 144881167.452 6 109601668.867 8
E26  24306206.313 7  24306207.500 9 127729976.443 7  96626904.260 9
E31  27283830.922 6  27283834.660 7 143377519.150 6 108464187.016 7
E33  28352811.219 6  28352813.930 7 148995034.992 6 112713788.134 7
G02  21817285.672 7  21817286.309 5                                 114650615.152 7  89338144.724 5                
G03  25583998.688 5                                  25584004.258 3 134444894.66615                                 100397123.73113
G08  20701829.914 8  20701835.004 7  20701835.305 7  20701835.738 8 108788855.775 8  84770549.034 7  84770548.029 7  81238438.253 8
G10  21565085.563 7  21565090.191 7  21565089.359 7  21565089.512 8 113325292.279 7  88305427.802 7  88305429.805 7  84626030.376 8
G14  24091423.523 6  24091426.785 3  24091426.109 6  24091430.648 6 126601319.692 6  98650399.392 3  98650400.410 6  94539991.578 6
G21  20989483.648 8  20989484.730 6                                 110300478.202 8  85948427.399 6                
G22  25349116.156 6  25349120.145 3                                 133210475.977 6 103800439.322 3                
G23  24310080.766 6  24310086.672 4  24310086.078 7  24310090.883 7 127750286.023 6  99545695.028 4  99545691.033 7  95397946.411 7
G24  25162586.281 5  25162593.754 4  25162593.953 6  25162596.012 6 132230286.901 5 103036618.756 4 103036614.781 6  98743428.171 6
G27  22096904.555 7  22096910.203 7  22096909.535 7  22096910.785 8 116120000.088 7  90483131.899 7  90483129.903 7  86712992.904 8
G32  22529624.398 7  22529629.391 7  22529629.477 7  22529630.215 7 118393980.557 7  92255074.092 7  92255067.096 7  88411102.852 7
R01  23428547.766 6  23428554.398 5  23428554.664 5 125239027.192 6  97408152.500 5  97408145.497 5
R06  24116950.344 5                                 128692627.956 5                
R07  20377418.055 8  20377422.094 7  20377421.219 7 109081904.008 8  84841481.943 7  84841474.947 7
R08  19986507.852 7  19986509.680 7  19986509.664 7 107026843.282 7  83243108.986 7  83243101.983 7
R14  22866324.992 7  22866327.379 7  22866327.449 6 121890372.660 7  94803620.783 7  94803614.764 6
R15  23200417.664 7  23200421.742 6  23200421.352 6 123976039.936 7  96425810.254 6  96425805.258 6
R22  21504166.398 7  21504169.930 7  21504169.906 7 114790674.841 7  89281626.251 7  89281618.248 7
R23  19359657.852 7                                 103561113.876 7                
R24  21847951.875 7  21847953.582 7  21847954.203 7 116830830.096 7  90868434.363 7  90868427.374 7
> 2023 10 08 04 56 30.0000000  0 40
C02  40928094.766 5  40928093.066 6 213123398.67115 164800467.06716
C05  39342626.117 5  39342623.473 6 204867362.02115 158416418.40316
C06  40401797.734 5  40401794.414 6 210382772.739 5 162681303.834 6
C11  21590468.898 8  21590465.434 7 112427232.820 8  86935840.804 7
C12  24210524.891 7  24210522.668 7 126070520.574 7  97485690.888 7
C13  40043709.875 6  40043713.266 6 208518069.348 6 161239373.167 6
C14  24265282.070 7  24265279.078 7 126355699.106 7  97706227.154 7
C16  40323223.930 6  40323226.176 6 209973609.874 6 162364931.010 6
C21  22667464.141 8                 118035426.616 8
C22  25884343.594 6                 134786540.372 6
C28  26011500.273 6                 135448716.577 6
E03  26344463.320 7  26344467.676 8 138441072.023 7 104729775.644 8
E07  26956882.195 6  26956889.473 8 141659368.577 6 107164406.342 8
E08  25015693.305 7  25015696.156 9 131458356.883 7  99447402.148 9
E13  23630622.945 7  23630627.023 9 124179753.442 7  93941181.799 9
E15  27249401.875 6  27249409.402 8 143196523.701 6 108327237.833 8
E21  27561361.133 6  27561366.945 8 144835921.276 6 109567440.366 8
E26  24271102.102 7  24271103.586 9 127545503.540 7  96487351.682 9
E31  27251395.297 7  27251398.539 7 143207067.565 7 108335241.489 7
E33  28312065.055 6  28312067.133 7 148780910.534 6 112551804.445 7
G02  21780993.547 7  21780994.332 5                                 114459898.292 7  89189534.171 5                
G03  25536219.805 5                                                                                                
G08  20680519.531 8  20680524.496 7  20680524.516 7  20680525.289 8 108676868.160 8  84683285.922 7  84683284.932 7  81154811.097 8
G10  21550800.305 7  21550804.727 7  21550804.023 7  21550804.398 8 113250223.415 7  88246932.538 7  88246934.542 7  84569972.405 8
G14  24057365.375 6  24057368.578 3  24057368.336 6  24057372.441 6 126422342.256 6  98510936.444 3  98510937.458 6  94406339.588 6
G21  20958001.828 8  20958003.195 6                                 110135040.443 8  85819514.839 6                
G22  25310864.789 6  25310868.945 3                                 133009467.910 6 103643809.748 3                
G23  24303948.984 6  24303954.238 4  24303953.598 7  24303958.973 7 127718062.807 6  99520585.801 4  99520581.813 7  95373883.360 7
G24  25132335.719 6  25132344.008 4  25132344.004 6  25132346.090 6 132071322.495 6 102912750.396 4 102912746.427 6  98624720.969 6
G27  22088795.297 7  22088800.801 7  22088800.656 7  22088801.855 8 116077385.213 7  90449925.408 7  90449923.403 7  86681170.001 8
G32  22492135.102 7  22492139.188 7  22492139.746 7  22492140.832 8 118196972.025 7  92101560.951 7  92101553.949 7  88263986.092 8
R01  23376823.430 6  23376829.594 5  23376830.164 5 124962530.669 6  97193099.659 5  97193092.671 5
R06  24115101.258 5                                 128682769.026 5                
R07  20362014.453 8  20362017.555 7  20362017.148 7 108999445.740 8  84777347.702 7  84777340.691 7
R08  19948536.203 7  19948538.031 7  19948538.086 7 106823510.790 7  83084961.489 7  83084954.485 7
R14  22852774.500 7  22852778.410 7  22852778.129 7 121818147.511 7  94747445.656 7  94747439.645 7
R15  23168203.539 7  23168206.152 6  23168206.441 6 123803892.205 7  96291917.553 6  96291912.548 6
R22  21495139.633 7  21495142.090 7  21495142.496 7 114742482.437 7  89244143.114 7  89244135.119 7
R23  19331482.445 7                                 103410393.448 7                
R24  21803029.352 7  21803032.641 7  21803032.469 6 116590611.181 7  90681597.427 7  90681590.431 6
> 2023 10 08 04 57  0.0000000  0 40
C02  40902182.266 5  40902181.148 6 212988465.99215 164696128.20316
C05  39316562.914 5  39316560.480 6 204731644.93515 158311473.27416
C06  40364794.008 5  40364792.141 6 210190093.127 5 162532311.730 6
C11  21566905.820 7  21566902.152 7 112304533.976 7  86840962.246 7
C12  24201055.508 6  24201053.824 7 126021212.474 6  97447562.578 7
C13  40023255.758 6  40023258.895 6 208411558.909 6 161157012.408 6
C14  24220434.891 6  24220432.293 7 126122167.860 6  97525645.980 7
C16  40287604.414 6  40287606.523 6 209788129.585 6 162221505.871 6
C21  22646288.430 8                 117925158.523 8
C22  25876370.484 6                 134745022.229 6
C28  25967545.438 6                 135219835.851 6
E03  26326160.078 7  26326164.352 8 138344887.141 7 104657012.330 8
E07  26912990.484 6  26912997.910 8 141428716.437 6 106989919.494 8
E08  24982063.297 7  24982066.207 9 131281631.000 7  99313710.150 9
E13  23609786.422 8  23609790.703 9 124070257.366 8  93858348.676 9
E15  27237632.188 6  27237639.879 8 143134671.889 6 108280447.108 8
E21  27552755.344 7  27552760.184 8 144790692.746 7 109533225.198 8
E26  24236019.250 7  24236020.148 9 127361140.143 7  96347881.949 9
E31  27219028.625 7  27219031.906 7 143036979.091 7 108206570.644 7
E33  28271308.445 6  28271311.277 7 148566737.628 6 112389784.112 7
G02  21744736.250 7  21744737.063 5                                 114269366.257 7  89041067.634 5                
G03  25488440.570 5                                                                                                
G08  20659305.273 8  20659309.715 7  20659310.102 7  20659310.859 8 108565385.866 8  84596416.562 7  84596415.564 7  81071561.275 8
G10  21536573.641 7  21536579.000 7  21536577.898 7  21536578.613 8 113175460.910 7  88188675.991 7  88188677.994 7  84514143.193 8
G14  24023398.906 7  24023403.223 4  24023402.391 6  24023406.383 6 126243851.072 7  98371852.401 4  98371853.415 6  94273050.709 6
G21  20926567.414 7  20926568.992 6                                 109969852.730 7  85690797.121 6                
G22  25272676.992 6  25272680.598 2                                 132808790.871 6 103487438.180 2                
G23  24297825.883 6  24297832.020 4  24297831.000 7  24297835.758 7 127685885.245 6  99495512.173 4  99495508.169 7  95349854.416 7
G24  25102182.250 5  25102190.688 4  25102190.719 6  25102192.359 6 131912864.721 5 102789276.811 4 102789272.819 6  98506392.134 6
G27  22080738.969 7  22080743.969 7  22080743.246 7  22080744.375 8 116035046.599 7  90416934.188 7  90416932.191 7  86649553.402 8
G32  22454723.047 7  22454727.848 7  22454728.090 7  22454728.965 8 118000372.703 7  91948366.677 7  91948359.682 7  88117174.912 8
R01  23325114.500 6  23325119.547 5  23325119.543 5 124686105.445 6  96978102.229 5  96978095.232 5
R06  24113277.328 5                                 128673024.16515                
R07  20346734.281 8  20346738.313 7  20346737.449 7 108917650.131 8  84713728.838 7  84713721.842 7
R08  19910690.711 7  19910692.988 7  19910692.605 7 106620846.877 7  82927333.983 7  82927326.987 7
R14  22839332.430 7  22839335.707 7  22839335.664 7 121746487.547 7  94691710.086 7  94691704.083 7
R15  23136118.070 7  23136122.363 6  23136122.246 6 123632445.469 7  96158570.127 6  96158565.115 6
R22  21486160.086 7  21486162.793 7  21486162.879 7 114694550.595 7  89206862.674 7  89206854.677 7
R23  19303392.688 7                                 103260132.748 7                
R24  21758128.391 7  21758131.488 7  21758130.891 6 116350504.150 7  90494847.498 7  90494840.502 6
> 2023 10 08 04 57 30.0000000  0 38
C05  39290496.891 5  39290494.547 6 204595910.500 5 158206514.733 6
C06  40327804.297 5  40327802.430 6 209997478.32015 162383369.80816
C11  21543411.867 8  21543408.199 7 112182193.665 8  86746360.916 7
C12  24191618.438 7  24191616.516 7 125972069.647 7  97409562.086 7
C13  40002792.883 6  40002796.301 6 208305001.892 6 161074615.626 6
C14  24175620.859 7  24175617.977 7 125888811.841 7  97345200.307 7
C16  40252002.805 6  40252005.012 6 209602743.323 6 162078153.447 6
C21  22625201.055 8                 117815350.364 8
C22  25868426.078 6                 134703650.688 6
C28  25923594.531 6                 134990967.862 6
E03  26307927.391 7  26307931.875 8 138249074.448 7 104584530.583 8
E07  26869111.219 6  26869118.168 8 141198127.613 6 106815480.551 8
E08  24948506.789 7  24948509.625 9 131105289.573 7  99180308.978 9
E13  23588986.344 7  23588990.406 9 123960950.535 7  93775658.732 9
E15  27225870.281 6  27225878.395 8 143072864.452 6 108233689.957 8
E21  27544156.344 6  27544161.633 8 144745506.832 6 109499042.300 8
E26  24200962.023 7  24200963.203 9 127176913.782 7  96208515.881 9
E31  27186736.281 6  27186739.473 7 142867281.652 6 108078195.659 7
E33  28230548.641 6  28230551.875 7 148352543.559 6 112227747.785 7
G02  21708520.039 7  21708520.398 5                                 114079046.797 7  88892766.737 5                
G03  25440666.305 5                  25440672.719 4  25440673.461 5 133691676.83315                 104175322.50314  99834656.36715
G08  20638192.227 8  20638196.270 7  20638196.703 7  20638197.652 8 108454434.402 8  84509960.836 7  84509959.846 7  80988707.867 8
G10  21522409.680 7  21522414.863 7  21522413.996 7  21522415.359 8 113101029.684 7  88130677.581 7  88130679.590 7  84458561.364 8
G14  23989531.594 6  23989535.055 3  23989534.375 7  23989539.211 6 126065874.510 6  98233169.391 3  98233170.402 7  94140146.138 6
G21  20895186.172 7  20895187.621 6                                 109804942.760 7  85562295.818 6                
G22  25234557.609 6  25234561.398 3                                 132608473.658 6 103331347.037 3                
G23  24291716.320 6  24291722.102 4  24291721.984 7  24291726.543 7 127653778.473 6  99470493.726 4  99470489.716 7  95325878.362 7
G24  25072131.117 6  25072138.496 4  25072138.668 6  25072140.168 6 131754941.277 6 102666219.527 4 102666215.529 6  98388462.217 6
G27  22072739.516 7  22072744.563 7  22072744.484 7  22072745.145 8 115993009.188 7  90384177.675 7  90384175.663 7  86618161.719 8
G32  22417395.102 7  22417400.055 7  22417399.949 7  22417400.820 7 117804211.826 7  91795514.044 7  91795507.042 7  87970691.141 7
R01  23273422.203 6  23273427.234 5  23273427.555 5 124409782.122 6  96763184.061 5  96763177.064 5
R07  20331583.234 8  20331586.738 7  20331586.125 7 108836541.865 8  84650644.590 7  84650637.587 7
R08  19872974.133 7  19872977.660 7  19872977.594 7 106418881.459 7  82770249.780 7  82770242.776 7
R14  22825997.039 6  22826002.656 7  22826002.535 6 121675416.429 6  94636432.504 7  94636426.501 6
R15  23104170.969 7  23104174.832 6  23104175.285 6 123461728.638 7  96025790.365 6  96025785.353 6
R22  21477233.773 7  21477238.215 7  21477237.969 7 114646905.194 7  89169805.009 7  89169797.014 7
R23  19275394.406 7                                 103110360.604 7                
R24  21713252.805 7  21713256.703 7  21713256.250 6 116110538.532 7  90308207.578 7  90308200.574 6
> 2023 10 08 04 58  0.0000000  0 39
C02  40850343.750 5  40850342.762 6 212718530.82915 164487397.66216
C05  39264423.047 5  39264420.750 6 204460137.514 5 158101526.375 6
C06  40290824.242 5  40290821.492 6 209804907.58715 162234461.94316
C11  21519982.438 7  21519979.078 7 112060191.004 7  86652020.688 7
C12  24182208.969 7  24182206.961 7 125923070.019 7  97371672.287 7
C13  39982317.289 6  39982320.191 6 208198376.769 6 160992166.165 6
C14  24130837.219 7  24130834.879 7 125655611.559 7  97164875.048 7
C16  40216415.523 6  40216417.914 6 209417430.156 6 161934857.538 6
C21  22604197.445 8                 117705979.737 8
C22  25860504.773 6                 134662402.491 6
C28  25879640.664 6                 134762092.495 6
E03  26289761.680 7  26289765.828 8 138153611.382 7 104512313.312 8
E07  26825239.836 6  26825246.816 8 140967582.416 6 106641074.609 8
E08  24915019.563 7  24915022.273 9 130929312.120 7  99047183.174 9
E13  23568217.625 8  23568221.887 9 123851811.501 8  93693095.708 9
E15  27214113.633 6  27214121.082 7 143011079.802 6 108186950.025 7
E21  27535562.070 6  27535566.930 8 144700340.170 6 109464873.940 8
E26  24165926.969 7  24165927.906 9 126992803.449 7  96069237.582 9
E31  27154514.125 7  27154517.535 7 142697954.614 7 107950100.870 7
E33  28189780.781 6  28189783.719 7 148138307.124 6 112065679.416 7
G02  21672340.016 7  21672340.063 5                                 113888919.071 7  88744615.238 5                
G03  25392892.383 5                  25392899.441 5  25392899.672 5 133440625.44615                 103979698.18815  99647183.06915
G08  20617175.609 8  20617179.316 7  20617179.555 7  20617181.105 8 108343992.341 8  84423902.049 7  84423901.052 7  80906234.851 8
G10  21508304.844 7  21508309.711 7  21508308.723 7  21508309.910 8 113026906.378 7  88072919.110 7  88072921.120 7  84403209.477 8
G14  23955758.172 6  23955761.504 4  23955760.914 7  23955764.488 6 125888392.341 6  98094871.622 4  98094872.637 7  94007610.775 6
G21  20863853.719 8  20863854.957 6                                 109640289.106 8  85433994.241 6                
G22  25196503.500 6  25196506.969 3                                 132408496.994 6 103175521.250 3                
G23  24285615.156 6  24285622.086 4  24285621.203 7  24285626.707 7 127621719.188 6  99445512.260 4  99445508.258 7  95301937.745 7
G24  25042177.234 6  25042184.680 4  25042184.879 6  25042186.234 6 131597532.386 6 102543563.228 4 102543559.224 6  98270916.631 6
G27  22064792.836 7  22064797.820 7  22064797.613 7  22064798.754 8 115951249.432 7  90351637.515 7  90351635.512 7  86586977.387 8
G32  22380146.305 7  22380150.840 7  22380151.188 7  22380152.605 8 117608469.997 7  91642987.934 7  91642980.939 7  87824520.282 8
R01  23221746.828 6  23221750.242 5  23221751.320 5 124133542.223 6  96548330.808 5  96548323.805 5
R07  20316554.758 8  20316559.230 7  20316558.629 7 108756096.224 8  84588075.706 7  84588068.711 7
R08  19835385.695 7  19835388.305 7  19835388.574 7 106217594.486 7  82613693.228 7  82613686.239 7
R14  22812771.773 6  22812775.828 6  22812774.297 6 121604909.010 6  94581593.383 6  94581587.387 6
R15  23072357.609 7  23072360.363 6  23072360.316 6 123291721.079 7  95893562.325 6  95893557.314 6
R22  21468358.516 7  21468361.379 7  21468361.473 7 114599523.553 7  89132952.508 7  89132944.505 7
R23  19247483.930 7                                 102961056.608 7                
R24  21668402.352 7  21668404.641 7  21668405.375 7 115870694.867 7  90121662.458 7  90121655.469 7
> 2023 10 08 04 58 30.0000000  0 39
C02  40824420.320 5  40824419.023 6 212583537.36215 164383012.81516
C05  39238347.852 5  39238346.332 6 204324361.16115 157996536.43116
C06  40253858.891 5  40253856.035 6 209612416.764 5 162085615.849 6
C11  21496625.023 8  21496621.816 7 111938561.599 8  86557969.075 7
C12  24172833.617 7  24172831.105 7 125874247.734 7  97333919.645 7
C13  39961834.547 6  39961837.836 6 208091718.987 6 160909691.461 6
C14  24086090.367 7  24086088.336 7 125422604.056 7  96984698.864 7
C16  40180849.211 7  40180851.563 6 209232225.864 7 161791645.807 6
C21  22583284.711 8                 117597080.686 8
C22  25852613.844 6                 134621310.697 6
C28  25835693.836 6                 134533246.128 6
E03  26271668.672 7  26271673.000 8 138058532.265 7 104440386.506 8
E07  26781384.063 6  26781391.137 8 140737118.351 6 106466730.070 8
E08  24881608.102 7  24881611.191 9 130753735.157 7  98914360.329 9
E13  23547487.859 7  23547492.105 9 123742875.707 7  93610686.439 9
E15  27202367.609 6  27202375.402 7 142949353.128 6 108140253.956 7
E21  27526976.938 6  27526982.023 8 144655226.210 6 109430745.444 8
E26  24130921.094 7  24130921.949 9 126808845.081 7  95930074.248 9
E31  27122370.164 7  27122373.129 7 142529034.419 7 107822313.847 7
E33  28149012.414 6  28149014.672 7 147924064.151 6 111903606.071 7
G02  21636203.664 7  21636203.715 5                                 113699019.955 7  88596641.891 5                
G03  25345128.602 5                  25345130.715 4  25345132.633 5 133189616.57715                 103784106.95414  99459741.57915
G08  20596262.938 8  20596266.965 7  20596267.270 7  20596268.695 8 108234094.641 8  84338267.442 7  84338266.444 7  80824168.334 8
G10  21494264.664 7  21494270.012 7  21494269.059 7  21494270.504 8 112953124.533 7  88015426.721 7  88015428.725 7  84348112.584 8
G14  23922085.078 6  23922088.602 4  23922088.441 7  23922093.109 6 125711441.451 6  97956987.814 4  97956988.839 7  93875472.144 6
G21  20832576.570 8  20832577.945 6                                 109475927.570 8  85305920.289 6                
G22  25158520.898 6  25158524.008 3                                 132208898.036 6 103019989.717 3                
G23  24279531.195 6  24279536.934 4  24279536.613 7  24279541.145 7 127589741.025 6  99420593.989 4  99420590.002 7  95278057.695 7
G24  25012327.906 6  25012335.113 4  25012335.770 6  25012336.902 6 131440674.549 6 102421336.400 4 102421332.411 6  98153782.592 6
G27  22056905.773 7  22056910.914 7  22056910.551 7  22056911.148 8 115909800.743 7  90319339.736 7  90319337.731 7  86556025.339 8
G32  22342984.820 7  22342989.754 7  22342989.547 7  22342990.754 8 117413184.939 7  91490817.760 7  91490810.762 7  87678690.539 8
R01  23170091.313 6  23170098.125 5  23170097.938 5 123857425.515 6  96333573.370 5  96333566.367 5
R07  20301657.445 8  20301661.500 7  20301661.027 7 108676346.140 8  84526047.826 7  84526040.822 7
R08  19797931.273 7  19797933.254 7  19797933.414 7 106017024.901 7  82457694.671 7  82457687.675 7
R14  22799656.516 6  22799660.672 6  22799660.785 6 121534997.784 6  94527217.974 6  94527211.973 6
R15  23040683.180 7  23040685.121 6  23040685.180 6 123122460.279 7  95761914.997 6  95761910.000 6
R22  21459538.953 7  21459540.922 7  21459540.535 7 114552440.819 7  89096332.495 7  89096324.492 7
R23  19219667.195 7                                 102812257.771 7                
R24  21623579.375 7  21623581.961 7  21623582.266 7 115631010.959 7  89935241.633 7  89935234.644 7
> 2023 10 08 04 59  0.0000000  0 38
C05  39212272.148 5  39212269.656 6 204188573.60415 157891536.01116
C06  40216906.258 5  40216903.922 6 209419997.503 5 161936825.106 6
C11  21473337.602 8  21473334.074 8 111817296.954 8  86464199.517 8
C12  24163489.445 7  24163487.969 7 125825593.342 7  97296296.814 7
C13  39941344.359 6  39941347.598 6 207985019.697 6 160827184.660 6
C14  24041380.703 7  24041376.953 7 125189782.351 7  96804666.346 7
C16  40145301.570 7  40145304.332 6 209047121.989 7 161648511.732 6
C21  22562460.602 8                 117488643.313 8
C22  25844750.438 6                 134580364.574 6
C28  25791750.836 6                 134304421.274 6
E03  26253646.859 7  26253651.230 8 137963827.159 7 104368742.629 8
E07  26737541.734 6  26737549.074 8 140506728.290 6 106292441.553 8
E08  24848271.836 7  24848274.570 9 130578550.844 7  98781834.513 9
E13  23526795.313 8  23526799.305 9 123634134.275 8  93528424.208 9
E15  27190630.711 6  27190638.750 7 142887675.396 6 108093594.897 7
E21  27518399.938 6  27518405.258 8 144610154.067 6 109396648.606 8
E26  24095942.406 7  24095943.230 9 126625030.362 7  95791019.583 9
E31  27090301.750 7  27090304.535 7 142360513.083 7 107694828.566 7
E33  28108239.750 6  28108242.813 7 147709805.982 6 111741521.257 7
G02  21600109.359 7  21600109.043 5                                 113509340.879 7  88448839.989 5                
G03  25297367.250 5                  25297376.215 4  25297376.316 5 132938642.87215                 103588543.30614  99272326.30515
G08  20575452.117 8  20575456.109 7  20575456.262 7  20575458.016 8 108124731.951 8  84253049.724 7  84253048.735 7  80742501.347 8
G10  21480287.102 7  21480292.613 7  21480291.820 7  21480292.699 8 112879673.901 7  87958192.401 7  87958194.403 7  84293263.009 8
G14  23888512.195 6  23888515.434 3  23888515.414 7  23888519.594 6 125535014.319 6  97819512.130 3  97819513.148 7  93743724.619 6
G21  20801354.148 8  20801355.402 6                                 109311850.306 8  85178067.849 6                
G22  25120608.648 6  25120611.949 3                                 132009670.216 6 102864747.374 3                
G23  24273458.789 6  24273465.203 3  24273464.535 7  24273469.527 7 127557833.268 6  99395730.588 3  99395726.600 7  95254230.222 7
G24  24982582.109 6  24982589.617 5  24982589.797 6  24982590.820 6 131284360.058 6 102299532.902 5 102299528.906 6  98037054.276 6
G27  22049075.266 7  22049080.316 7  22049079.875 7  22049081.016 8 115868652.203 7  90287275.860 7  90287273.868 7  86525297.434 8
G32  22305909.203 7  22305914.215 7  22305913.676 7  22305915.566 8 117218349.934 7  91338998.276 7  91338991.280 7  87533196.864 8
R01  23118460.078 6  23118466.402 5  23118466.875 5 123581426.305 6  96118907.342 5  96118900.346 5
R07  20286886.953 8  20286890.797 7  20286890.328 7 108597279.731 8  84464551.686 7  84464544.676 7
R08  19760608.609 7  19760611.461 7  19760611.090 7 105817165.722 7  82302248.654 7  82302241.643 7
R14  22786651.102 6  22786654.961 6  22786653.824 6 121465670.155 6  94473296.440 6  94473290.441 6
R15  23009145.461 7  23009148.637 6  23009148.703 6 122953938.960 7  95630842.904 6  95630837.903 6
R22  21450771.586 7  21450774.879 7  21450774.934 7 114505646.747 7  89059936.957 7  89059928.960 7
R23  19191944.039 7                                 102663956.815 7                
R24  21578786.273 7  21578788.984 7  21578789.105 6 115391480.273 7  89748939.973 7  89748932.985 6
> 2023 10 08 04 59 30.0000000  0 39
C02  40772564.438 5  40772562.930 6 212313512.45915 164174212.07916
C06  40179967.578 5  40179964.426 6 209227644.23615 161788085.40116
C11  21450119.070 8  21450115.504 7 111696391.362 8  86370707.612 7
C12  24154176.852 7  24154175.078 7 125777099.840 7  97258798.400 7
C13  39920844.734 6  39920847.559 6 207878272.786 6 160744641.033 6
C14  23996703.773 7  23996701.340 7 124957142.211 7  96624774.219 7
C16  40109772.430 7  40109775.008 6 208862113.008 7 161505451.037 6
C21  22541723.430 8                 117380660.338 8
C22  25836913.156 6                 134539556.062 6
C28  25747810.984 6                 134075613.039 6
E03  26235695.016 7  26235699.211 8 137869488.692 7 104297376.111 8
E07  26693713.711 6  26693720.680 8 140276407.911 6 106118205.693 8
E08  24815009.203 7  24815011.770 9 130403753.961 7  98649601.792 9
E13  23506138.414 7  23506142.355 9 123525580.994 7  93446304.312 9
E15  27178901.844 6  27178909.820 7 142826040.205 6 108046968.030 7
E21  27509829.570 6  27509834.621 8 144565115.689 6 109362577.279 8
E26  24060989.711 7  24060990.578 9 126441353.572 7  95652069.258 9
E31  27058307.836 7  27058310.988 7 142192385.317 7 107567641.011 7
E33  28067463.992 6  28067466.672 7 147495526.727 6 111579420.509 7
G02  21564054.844 7  21564055.211 5                                 113319876.395 7  88301205.291 5                
G03  25249616.922 5                                                                                                
G08  20554741.203 8  20554745.066 7  20554745.895 7  20554747.207 8 108015897.907 8  84168243.938 7  84168242.940 7  80661229.118 8
G10  21466371.992 7  21466376.281 7  21466375.594 7  21466376.305 8 112806546.007 7  87901209.568 7  87901211.579 7  84238654.448 8
G14  23855037.797 6  23855041.586 3  23855040.777 7  23855045.625 6 125359105.938 6  97682440.671 3  97682441.689 7  93612364.441 6
G21  20770184.477 8  20770185.500 6                                 109148051.163 8  85050432.122 6                
G22  25082766.266 6  25082770.090 3                                 131810809.035 6 102709790.653 3                
G23  24267399.344 6  24267405.438 4  24267404.891 7  24267409.766 7 127525987.917 6  99370915.800 4  99370911.813 7  95230449.347 7
G24  24952939.109 6  24952945.902 4  24952946.523 6  24952948.453 6 131128583.948 6 102178148.937 4 102178144.941 6  97920727.980 6
G27  22041300.781 7  22041305.711 7  22041305.785 7  22041306.879 8 115827795.625 7  90255439.473 7  90255437.469 7  86494787.546 8
G32  22268917.484 7  22268922.934 7  22268922.984 7  22268924.051 8 117023960.905 7  91187526.313 7  91187519.318 7  87388036.237 8
R01  23066849.945 6  23066855.598 5  23066856.137 5 123305541.729 6  95904330.453 5  95904323.465 5
R06  24104513.656 5                                 128626250.67215                
R07  20272242.188 8  20272246.461 7  20272245.707 7 108518887.665 8  84403580.020 7  84403573.016 7
R08  19723417.977 7  19723420.762 7  19723420.223 7 105618012.692 7  82147351.842 7  82147344.837 7
R14  22773753.203 7  22773756.473 6  22773755.715 6 121396916.355 7  94419821.232 6  94419815.228 6
R15  22977746.859 7  22977750.516 6  22977750.250 6 122786151.702 7  95500341.684 6  95500336.680 6
R22  21442058.961 7  21442061.555 7  21442061.875 7 114459133.889 7  89023760.203 7  89023752.185 7
R23  19164313.227 7                                 102516148.379 7                
R24  21534020.438 7  21534024.027 7  21534023.668 7 115152098.558 7  89562754.196 7  89562747.193 7
> 2023 10 08 05 00  0.0000000  0 40
C02  41046418.102 5  41046416.461 6 213739532.88515 165276901.10316
C05  39459895.758 5  39459893.625 6 205478014.91115 158888614.67016
C06  40442827.523 5  40442825.406 6 210596432.45615 162846519.32716
C11  21726756.531 8  21726753.469 8 113136917.802 8  87484613.987 8
C12  24444681.625 6  24444680.504 7 127289836.548 6  98428542.216 7
C13  40200123.617 6  40200127.105 6 209332550.408 6 161869180.608 6
C14  24251850.773 7  24251848.430 7 126285761.763 7  97652147.113 7
C16  40374049.633 6  40374052.207 6 210238274.181 6 162569586.156 6
C21  22820861.141 8                 118834202.866 8
C22  26128890.492 6                 136059952.925 6
C28  26003661.977 6                 135407898.965 6
E03  26517599.867 7  26517604.297 8 139350909.238 7 105418061.053 8
E07  26949687.016 6  26949693.848 8 141621557.050 6 107135802.318 8
E08  25081608.266 7  25081610.836 9 131804741.698 7  99709439.900 9
E13  23785304.641 7  23785308.801 9 124992609.872 7  94556102.089 9
E15  27466968.742 6  27466976.367 7 144339839.746 6 109192147.293 7
E21  27801051.977 7  27801057.496 8 146095500.948 7 110520303.731 8
E26  24325851.734 7  24325852.512 9 127833211.671 7  96705000.852 9
E31  27326177.047 6  27326180.184 7 143600047.980 6 108632528.671 7
E33  28326472.297 6  28326474.785 7 148856624.182 6 112609081.944 7
G02  21827830.492 7  21827830.551 5                                 114706024.329 7  89381320.548 5                
G03  25501656.898 5                  25501662.492 5  25501664.719 6 134012186.94415                 104425071.28615 100073999.10816
G08  20833918.992 8  20833922.492 7  20833923.031 7  20833924.574 8 109482985.969 8  85311429.407 7  85311428.410 7  81756781.843 8
G10  21752304.281 7  21752308.824 7  21752308.449 7  21752309.141 8 114309131.691 7  89072055.489 7  89072057.500 7  85360715.118 8
G14  24121450.805 6  24121453.691 4  24121453.793 7  24121458.668 6 126759113.926 6  98773355.968 4  98773356.994 7  94657824.947 6
G21  21038855.031 8  21038856.656 6                                 110559926.154 8  86150594.425 6                
G22  25344782.141 6  25344786.598 3                                 133187713.606 6 103782703.469 3                
G23  24561137.461 6  24561143.840 4  24561143.109 7  24561147.871 7 129069594.564 6 100573725.973 4 100573721.983 7  96383142.382 7
G24  25223186.367 6  25223193.797 4  25223194.254 6  25223194.184 6 132548742.651 6 103284766.062 4 103284762.080 6  98981236.028 6
G27  22333368.563 7  22333373.828 7  22333373.313 7  22333374.059 8 117362620.634 7  91451406.919 7  91451404.922 7  87640923.000 8
G32  22531800.258 7  22531806.105 7  22531805.855 7  22531807.164 8 118405416.808 7  92263985.445 7  92263978.443 7  88419642.915 8
R01  23315050.906 6  23315057.078 5  23315057.133 5 124632316.811 6  96936266.689 5  96936259.679 5
R06  24402619.156 5                                 130216992.15715                
R07  20557511.273 7  20557515.035 7  20557514.574 7 110045951.880 7  85591296.591 7  85591289.588 7
R08  19986148.680 7  19986150.188 7  19986150.215 7 107024919.576 7  83241612.736 7  83241605.740 7
R14  23060748.133 6  23060752.465 6  23060752.227 6 122926767.529 6  95609705.477 6  95609699.466 6
R15  23246272.742 7  23246276.105 6  23246276.496 6 124221075.183 7  96616393.259 6  96616388.258 6
R22  21733183.914 7  21733187.730 7  21733188.152 6 116013185.303 7  90232466.727 7  90232458.724 6
R23  19436561.953 7                                 103972496.063 7                
R24  21789071.453 7  21789074.582 7  21789074.922 7 116515970.525 7  90623543.501 7  90623536.498 7
> 2023 10 08 05 00 30.0000000  0 40
C02  41020481.719 5  41020479.934 6 213604474.03815 165172464.14416
C05  39433808.828 5  39433806.652 6 205342173.320 5 158783573.252 6
C06  40405915.531 5  40405911.793 6 210404214.280 5 162697884.079 6
C11  21703676.797 8  21703673.328 8 113016733.011 8  87391679.457 8
C12  24435430.727 6  24435429.809 7 127241663.681 6  98391291.731 7
C13  40179606.078 6  40179609.395 6 209225709.695 6 161786564.453 6
C14  24207246.305 7  24207243.770 7 126053491.708 7  97472541.163 7
C16  40338558.164 6  40338560.797 6 210053457.908 6 162426674.511 6
C21  22800298.578 8                 118727126.811 8
C22  26121105.570 6                 136019414.889 6
C28  25959729.406 7                 135179129.302 7
E03  26499786.992 7  26499791.602 8 139257302.169 7 105347247.840 8
E07  26905886.602 6  26905893.398 8 141391383.199 6 106961677.342 8
E08  25048493.867 7  25048496.336 9 131630724.288 7  99577796.830 9
E13  23764719.383 7  23764723.637 9 124884434.531 7  94474268.098 9
E15  27455256.672 6  27455264.500 7 144278290.589 6 109145585.528 7
E21  27792493.672 6  27792498.941 8 146050525.760 6 110486280.219 8
E26  24290952.344 7  24290953.195 9 127649813.838 7  96566261.555 9
E31  27294334.078 7  27294337.152 7 143432711.589 7 108505939.781 7
E33  28285687.516 6  28285691.387 7 148642305.218 6 112446951.176 7
G02  21791858.680 7  21791858.844 5                                 114516993.825 7  89234024.026 5                
G03  25453917.031 5                                                                                                
G08  20813410.039 8  20813413.340 7  20813414.152 7  20813415.656 8 109375208.898 8  85227447.244 7  85227446.246 7  81676298.921 8
G10  21738510.773 7  21738515.973 7  21738515.082 7  21738515.645 8 114236645.137 7  89015572.402 7  89015574.411 7  85306585.484 8
G14  24088174.609 6  24088178.879 3  24088178.406 7  24088182.922 6 126584248.740 6  98637097.360 3  98637098.382 7  94527243.794 6
G21  21007791.133 7  21007793.121 6                                 110396685.690 7  86023394.050 6                
G22  25307081.523 5  25307085.086 2                                 132989593.708 5 103628324.507 2                
G23  24555100.773 6  24555106.973 3  24555106.020 7  24555111.242 7 129037870.204 6 100549005.473 3 100549001.468 7  96359451.844 7
G24  25193748.484 6  25193756.605 4  25193756.809 6  25193757.051 6 132394048.247 6 103164224.937 4 103164220.947 6  98865717.483 6
G27  22325703.570 7  22325709.293 7  22325709.234 7  22325710.227 8 117322343.335 7  91420021.919 7  91420019.915 7  87610845.690 8
G32  22494980.406 7  22494985.691 7  22494986.145 7  22494987.336 8 118211927.691 7  92113214.705 7  92113207.710 7  88275154.291 8
R01  23263486.383 6  23263490.895 5  23263492.305 5 124356673.464 6  96721877.400 5  96721870.396 5
R06  24400956.516 5                                 130208129.932 5                
R07  20543117.258 7  20543120.879 7  20543120.180 7 109968901.106 7  85531368.183 7  85531361.172 7
R08  19949222.688 7  19949225.348 7  19949225.293 7 106827186.626 7  83087820.427 7  83087813.438 7
R14  23048065.492 6  23048067.980 6  23048067.199 6 122859152.236 6  95557115.777 6  95557109.770 6
R15  23215149.773 7  23215151.902 6  23215153.066 6 124054761.515 7  96487038.139 6  96487033.132 6
R22  21724576.180 7  21724578.906 7  21724579.156 6 115967233.662 7  90196726.427 7  90196718.431 6
R23  19409115.664 7                                 103825678.249 7                
R24  21744363.055 7  21744366.254 7  21744366.277 7 116276894.632 7  90437595.552 7  90437588.549 7
> 2023 10 08 05 01  0.0000000  0 40
C02  40994544.945 5  40994543.473 6 213469412.64915 165068026.75616
C05  39407721.305 5  39407719.637 6 205206331.65715 158678531.77216
C06  40369017.867 5  40369015.074 6 210212082.070 5 162549315.316 6
C11  21680669.344 8  21680665.422 7 112896926.550 8  87299037.463 7
C12  24426214.266 6  24426212.563 7 127193667.312 6  98354177.734 7
C13  40159082.797 6  40159086.168 6 209118839.552 6 161703925.541 6
C14  24162680.734 7  24162677.996 7 125821426.865 7  97293093.894 7
C16  40303088.453 7  40303090.355 6 209868756.142 7 162283851.376 6
C21  22779825.594 8                 118620519.882 8
C22  26113349.570 6                 135979026.466 6
C28  25915804.172 6                 134950398.130 6
E03  26482046.789 7  26482051.398 8 139164076.671 7 105276723.277 8
E07  26862103.125 6  26862110.328 8 141161302.967 6 106787623.175 8
E08  25015457.438 7  25015459.785 9 131457115.635 7  99446462.993 9
E13  23744173.672 7  23744178.074 9 124776465.748 7  94392590.369 9
E15  27443555.664 6  27443563.980 7 144216801.661 6 109099069.312 7
E21  27783943.719 6  27783949.379 8 146005596.706 6 110452291.623 8
E26  24256082.555 7  24256083.770 9 127466573.787 7  96427641.620 9
E31  27262570.102 7  27262573.070 7 143265789.781 7 108379664.506 7
E33  28244904.477 6  28244907.699 7 148427984.428 6 112284818.991 7
G02  21755932.211 7  21755931.668 5                                 114328198.918 7  89086911.084 5                
G03  25406186.969 5                  25406194.086 4  25406192.594 5 133510487.91615                 104034137.29614  99699354.02415
G08  20793004.484 8  20793008.125 7  20793008.586 7  20793010.207 8 109267976.754 8  85143889.694 7  85143888.689 7  81596222.924 8
G10  21724781.336 7  21724785.500 7  21724785.109 7  21724785.992 8 114164494.392 7  88959350.977 7  88959352.988 7  85252706.607 8
G14  24055002.266 6  24055005.051 3  24055004.793 6  24055010.207 6 126409924.591 6  98501260.375 3  98501261.378 6  94397066.673 6
G21  20976784.359 8  20976786.488 6                                 110233742.923 8  85896425.630 6                
G22  25269454.977 6  25269459.328 3                                 132791864.256 6 103474249.596 3                
G23  24549079.094 6  24549085.203 4  24549084.930 7  24549089.590 7 129006221.176 6 100524343.647 4 100524339.655 7  96335817.576 7
G24  25164417.961 6  25164424.789 4  25164424.871 6  25164425.816 6 132239913.946 6 103044120.265 4 103044116.283 6  98750617.141 6
G27  22318097.125 7  22318102.473 7  22318102.355 7  22318103.406 8 117282370.110 7  91388873.853 7  91388871.849 7  87580995.453 8
G32  22458249.203 7  22458255.789 7  22458255.719 7  22458257.141 8 118018909.240 7  91962810.720 7  91962803.724 7  88131017.140 8
R01  23211948.219 6  23211955.148 6  23211954.918 5 124081173.862 6  96507599.954 6  96507592.958 5
R06  24399321.469 5                                 130199397.674 5                
R07  20528851.273 7  20528855.184 7  20528854.461 7 109892534.091 7  85471971.553 7  85471964.557 7
R08  19912434.680 7  19912436.246 7  19912436.234 7 106630185.069 7  82934596.983 7  82934589.994 7
R14  23035490.000 6  23035492.289 6  23035491.773 6 122792118.466 6  95504978.335 6  95504972.324 6
R15  23184168.258 7  23184171.133 6  23184171.602 6 123889204.537 7  96358271.590 6  96358266.586 6
R22  21716022.430 6  21716026.898 7  21716027.004 7 115921579.031 6  90161217.131 7  90161209.128 7
R23  19381765.828 7                                 103679375.431 7                
R24  21699686.930 7  21699690.406 7  21699691.031 7 116037993.012 7  90251783.138 7  90251776.148 7
> 2023 10 08 05 01 30.0000000  0 39
C02  40968616.477 5  40968615.230 6 213334400.18215 164963626.37216
C05  39381643.406 5  39381641.484 6 205070534.403 5 158573524.636 6
C06  40332146.734 6  40332143.637 6 210020080.435 6 162400847.506 6
C11  21657743.078 8  21657739.438 8 112777543.085 8  87206722.556 8
C12  24417039.555 6  24417037.590 7 127145890.769 6  98317233.696 7
C13  40138562.547 6  40138565.367 6 209011984.323 6 161621298.155 6
C14  24118163.008 7  24118160.730 7 125589613.379 7  97113841.002 7
C16  40267648.820 6  40267651.074 7 209684213.645 6 162141151.394 7
C21  22759450.742 8                 118514425.169 8
C22  26105630.461 6                 135938829.956 6
C28  25871895.250 6                 134721751.065 6
E03  26464387.164 7  26464392.078 8 139071276.200 7 105206520.246 8
E07  26818347.125 6  26818354.098 8 140931362.905 6 106613675.039 8
E08  24982507.156 7  24982509.566 9 131283961.376 7  99315472.889 9
E13  23723676.195 7  23723680.070 9 124668748.143 7  94311102.646 9
E15  27431874.523 6  27431882.895 7 144155417.593 6 109052632.400 7
E21  27775411.672 6  27775416.660 8 145960756.630 6 110418370.309 8
E26  24221251.961 7  24221253.012 8 127283536.777 7  96289175.284 8
E31  27230893.492 7  27230896.609 7 143099328.037 7 108253737.263 7
E33  28204128.125 6  28204131.863 7 148213706.849 6 112122719.477 7
G02  21720059.203 7  21720058.703 5                                 114139685.197 7  88940017.255 5                
G08  20772710.852 8  20772714.664 7  20772715.324 7  20772716.805 8 109161333.964 8  85060791.378 7  85060790.380 7  81516587.019 8
G10  21711123.484 7  21711128.277 7  21711126.805 7  21711128.242 8 114092722.174 7  88903424.510 7  88903426.513 7  85199110.391 8
G14  24021941.172 6  24021944.309 4  24021943.648 6  24021947.703 6 126236187.245 6  98365880.569 4  98365881.601 6  94267327.720 6
G21  20945842.930 7  20945844.508 6                                 110071142.454 7  85769723.936 6                
G22  25231911.500 5  25231916.016 2                                 132594572.690 5 103320516.109 2                
G23  24543079.469 6  24543085.305 4  24543084.395 7  24543089.457 7 128974690.555 6 100499774.131 4 100499770.122 7  96312271.715 7
G24  25135202.250 6  25135210.527 4  25135210.637 6  25135210.207 6 132086385.484 6 102924487.728 4 102924483.738 6  98635969.292 6
G27  22310556.719 7  22310562.242 7  22310561.977 7  22310562.359 8 117242743.646 7  91357995.997 7  91357994.002 7  87551404.149 8
G32  22421618.125 7  22421624.133 7  22421624.012 7  22421625.602 8 117826408.214 7  91812809.924 7  91812802.923 7  87987266.373 8
R01  23160446.914 6  23160452.238 5  23160452.582 5 123805866.665 6  96293472.144 5  96293465.155 5
R06  24397717.523 5                                 130190837.459 5                
R07  20514721.164 7  20514724.301 7  20514723.988 7 109816893.530 7  85413139.951 7  85413132.955 7
R08  19875791.359 7  19875793.379 7  19875793.254 7 106433962.476 7  82781979.417 7  82781972.423 7
R14  23023031.008 7  23023034.320 6  23023033.898 6 122725707.857 7  95453325.596 6  95453319.599 6
R15  23153336.625 7  23153339.738 6  23153340.281 6 123724450.770 7  96230129.786 6  96230124.790 6
R22  21707534.617 7  21707538.992 7  21707539.078 7 115876265.423 7  90125973.063 7  90125965.069 7
R23  19354520.539 7                                 103533634.344 7                
R24  21655052.766 7  21655055.961 7  21655056.066 7 115799313.188 7  90066143.257 7  90066136.268 7
> 2023 10 08 05 02  0.0000000  0 39
C02  40942695.688 5  40942694.738 6 213199425.78715 164859254.66916
C05  39355573.250 5  39355571.316 6 204934778.84315 158468549.73816
C06  40295299.148 5  40295296.172 6 209828207.419 5 162252479.161 6
C11  21634897.516 8  21634894.207 8 112658580.337 8  87114732.972 8
C12  24407905.281 6  24407904.410 7 127098330.717 6  98280457.089 7
C13  40118044.578 6  40118047.348 6 208905141.389 6 161538680.271 6
C14  24073693.406 7  24073690.980 7 125358050.449 7  96934781.851 7
C16  40232238.570 6  40232241.773 6 209499828.320 6 161998572.958 6
C21  22739174.109 8                 118408838.864 8
C22  26097947.398 6                 135898820.764 6
C28  25828001.016 6                 134493186.710 6
E03  26446808.406 7  26446813.137 8 138978896.952 7 105136635.856 8
E07  26774617.672 6  26774624.488 8 140701562.248 6 106439832.344 8
E08  24949643.086 7  24949645.445 9 131111259.892 7  99184825.307 9
E13  23703225.109 7  23703229.324 9 124561279.145 7  94229802.993 9
E15  27420213.578 6  27420221.523 7 144094135.448 6 109006272.604 7
E21  27766894.227 6  27766899.871 8 145916000.909 6 110384512.836 8
E26  24186459.336 7  24186460.652 8 127100700.674 7  96150860.931 8
E31  27199303.930 7  27199307.164 7 142933324.632 7 108128156.739 7
E33  28163360.320 6  28163363.863 7 147999470.067 6 111960650.865 7
G02  21684239.188 7  21684239.258 5                                 113951450.974 7  88793341.204 5                
G08  20752529.031 8  20752532.691 7  20752533.430 7  20752534.656 8 109055277.849 8  84978150.210 7  84978149.213 7  81437389.219 8
G10  21697536.719 7  21697540.848 7  21697540.480 7  21697541.051 8 114021323.846 7  88847789.379 7  88847791.382 7  85145793.382 8
G14  23988990.141 6  23988994.586 3  23988994.379 6  23988996.984 6 126063035.411 6  98230957.064 3  98230958.070 6  94138026.000 6
G21  20914965.570 7  20914967.777 6                                 109908882.209 7  85643287.357 6                
G22  25194451.078 6  25194454.852 3                                 132397717.980 6 103167122.914 3                
G23  24537100.867 6  24537106.367 4  24537106.359 7  24537111.512 7 128943273.760 6 100475293.296 4 100475289.307 7  96288810.870 7
G24  25106101.836 6  25106110.332 5  25106110.172 6  25106110.602 6 131933461.343 6 102805326.003 5 102805322.006 6  98521772.592 6
G27  22303081.188 7  22303086.266 7  22303086.016 7  22303087.613 8 117203459.161 7  91327384.620 7  91327382.618 7  87522068.231 8
G32  22385084.813 7  22385090.887 7  22385091.363 7  22385092.121 8 117634424.104 7  91663211.910 7  91663204.915 7  87843901.614 8
R01  23108980.258 6  23108987.492 6  23108987.418 5 123530752.919 6  96079494.793 6  96079487.812 5
R06  24396144.727 5                                 130182443.394 5                
R07  20500725.320 7  20500729.395 7  20500728.887 7 109741973.788 7  85354869.002 7  85354862.006 7
R08  19839293.375 7  19839295.297 7  19839295.395 7 106238517.828 7  82629966.920 7  82629959.924 7
R14  23010688.516 7  23010692.078 6  23010692.297 6 122659914.267 7  95402152.780 6  95402146.776 6
R15  23122655.641 7  23122657.699 6  23122658.199 6 123560498.752 7  96102611.609 6  96102606.600 6
R22  21699109.680 7  21699113.660 7  21699113.977 7 115831289.158 7  90090991.392 7  90090983.390 7
R23  19327381.281 7                                 103388453.759 7                
R24  21610460.609 7  21610462.508 7  21610462.715 7 115560854.891 7  89880675.691 7  89880668.696 7
> 2023 10 08 05 02 30.0000000  0 39
C05  39329508.422 5  39329506.906 6 204799055.502 5 158363599.754 6
C06  40258474.563 5  40258472.039 6 209636453.969 5 162104203.300 6
C11  21612130.859 7  21612127.043 8 112540029.091 7  87023061.585 8
C12  24398812.375 6  24398811.121 7 127050976.593 6  98243839.681 7
C13  40097526.852 6  40097530.191 6 208798301.112 6 161456064.457 6
C14  24029270.922 7  24029268.637 7 125126730.255 7  96755910.389 7
C16  40196857.891 6  40196860.906 6 209315591.021 6 161856109.015 6
C21  22718992.992 8                 118303750.157 8
C22  26090298.188 6                 135858987.388 6
C28  25784122.211 7                 134264696.744 7
E03  26429307.383 7  26429311.660 8 138886928.110 7 105067061.937 8
E07  26730912.805 6  26730920.035 8 140471893.176 6 106266089.195 8
E08  24916863.781 7  24916865.914 9 130939002.394 7  99054513.595 9
E13  23682819.781 7  23682824.176 9 124454049.046 7  94148684.059 9
E15  27408569.500 6  27408577.609 7 144032945.317 6 108959982.431 7
E21  27758391.625 7  27758397.137 8 145871317.834 7 110350710.300 8
E26  24151703.570 7  24151704.633 8 126918056.313 7  96012691.634 8
E31  27167800.203 7  27167803.465 7 142767770.704 7 108002916.263 7
E33  28122598.602 6  28122601.516 7 147785264.749 6 111798606.011 7
G02  21648471.820 7  21648470.727 5                                 113763487.457 7  88646876.090 5                
G03  25263106.516 5                  25263113.035 5  25263115.414 5 132758599.41915                 103448224.86015  99137891.46615
G08  20732457.023 7  20732460.961 7  20732461.344 7  20732462.984 8 108949797.825 7  84895957.939 7  84895956.942 7  81358621.616 8
G10  21684019.570 8  21684023.891 7  21684022.875 7  21684023.855 8 113950288.040 8  88792436.741 7  88792438.744 7  85092747.082 8
G14  23956150.648 6  23956154.328 3  23956154.699 6  23956158.133 6 125890460.578 6  98096483.180 3  98096484.190 6  94009155.195 6
G21  20884151.531 7  20884153.164 6                                 109746953.247 7  85517108.919 6                
G22  25157073.242 6  25157076.910 3                                 132201292.208 6 103014064.029 3                
G23  24531141.727 6  24531147.738 4  24531147.352 7  24531152.594 7 128911959.398 6 100450892.290 4 100450888.295 7  96265426.517 7
G24  25077113.680 6  25077122.879 4  25077122.773 6  25077124.613 6 131781132.898 6 102686628.572 4 102686624.583 6  98408020.886 6
G27  22295668.156 7  22295674.102 7  22295673.719 7  22295674.629 8 117164504.902 7  91297030.553 7  91297028.543 7  87492978.896 8
G32  22348649.203 7  22348654.633 7  22348654.328 7  22348655.691 7 117442949.248 7  91514010.724 7  91514003.722 7  87700917.150 7
R01  23057550.078 6  23057555.934 6  23057555.891 5 123255826.003 6  95865662.729 6  95865655.732 5
R06  24394600.469 5                                 130174201.669 5                
R07  20486861.375 7  20486866.051 7  20486864.996 7 109667761.613 7  85297148.364 7  85297141.376 7
R08  19802938.836 7  19802941.270 7  19802941.184 7 106043843.408 7  82478553.484 7  82478546.481 7
R14  22998457.867 7  22998462.426 6  22998461.297 6 122594724.197 7  95351449.353 6  95351443.350 6
R15  23092121.680 7  23092125.488 6  23092125.773 6 123397339.585 7  95975710.063 6  95975705.066 6
R22  21690746.188 7  21690749.234 7  21690749.426 7 115786639.404 7  90056263.640 7  90056255.645 7
R23  19300344.141 7                                 103243824.657 7                
R24  21565906.750 7  21565909.715 7  21565909.320 7 115322610.126 7  89695374.192 7  89695367.196 7
> 2023 10 08 05 03  0.0000000  0 40
C02  40890862.086 5  40890860.832 6 212929507.57515 164650547.86516
C05  39303439.633 5  39303437.484 6 204663304.843 5 158258628.637 6
C06  40221661.875 5  40221658.785 6 209444761.036 5 161955974.209 6
C11  21589431.602 8  21589428.559 8 112421830.143 8  86931662.618 8
C12  24389746.609 6  24389744.598 7 127003767.921 6  98207334.756 7
C13  40076998.461 6  40077002.359 6 208691404.244 6 161373404.870 6
C14  23984884.055 7  23984881.641 7 124895595.132 7  96577182.046 7
C16  40161494.648 6  40161497.031 6 209131442.675 6 161713713.809 6
C21  22698895.984 8                 118199098.343 8
C22  26082670.164 6                 135819268.261 6
C28  25740246.648 6                 134036222.935 6
E03  26411872.875 7  26411877.297 8 138795308.342 7 104997752.106 8
E07  26687222.258 6  26687229.262 8 140242297.453 6 106092401.530 8
E08  24884157.047 7  24884159.520 9 130767129.705 7  98924493.001 9
E13  23662448.945 7  23662453.246 9 124346997.809 7  94067700.450 9
E15  27396931.828 6  27396939.965 7 143971786.957 6 108913716.278 7
E21  27749891.008 6  27749896.324 8 145826645.570 6 110316915.971 8
E26  24116972.367 7  24116973.512 8 126735544.143 7  95874622.331 8
E31  27136370.883 7  27136374.070 7 142602607.038 7 107877970.993 7
E33  28081831.117 6  28081834.492 7 147571031.131 6 111636539.769 7
G02  21612743.820 7  21612742.590 5                                 113575735.284 7  88500575.663 5                
G03  25215439.500 5                  25215444.785 5  25215446.793 5 132508097.55615                 103253028.73015  98950828.52615
G08  20712483.047 8  20712486.277 7  20712486.906 7  20712488.301 8 108844833.156 8  84814167.249 7  84814166.244 7  81280238.865 8
G10  21670558.820 8  21670563.363 7  21670562.598 7  21670563.445 8 113879552.411 8  88737318.008 7  88737320.011 7  85039924.939 8
G14  23923409.430 6  23923413.379 3  23923413.453 6  23923414.605 6 125718403.783 6  97962412.965 3  97962413.958 6  93880671.240 6
G21  20853389.289 7  20853390.938 6                                 109585295.887 7  85391142.118 6                
G22  25119764.164 6  25119768.648 2                                 132005237.293 6 102861294.035 2                
G23  24525191.383 6  24525197.156 4  24525196.641 7  24525201.836 6 128880685.704 6 100426522.933 4 100426518.958 7  96242072.525 6
G24  25048229.727 6  25048238.484 5  25048238.262 6  25048239.277 6 131629341.031 6 102568349.165 5 102568345.153 6  98294669.787 6
G27  22288306.641 7  22288312.105 7  22288311.879 7  22288313.160 8 117125818.840 7  91266885.465 7  91266883.468 7  87464089.827 8
G32  22312298.219 7  22312303.820 7  22312303.922 7  22312304.531 7 117251925.632 7  91365161.161 7  91365154.159 7  87558269.647 7
R01  23006143.039 6  23006149.672 6  23006149.871 5 122981028.423 6  95651931.314 6  95651924.334 5
R06  24393072.516 5                                 130166048.032 5                
R07  20473119.688 7  20473122.629 7  20473121.547 7 109594192.575 7  85239927.936 7  85239920.940 7
R08  19766717.211 7  19766721.125 7  19766720.551 7 105849879.985 7  82327693.036 7  82327686.033 7
R14  22986331.281 7  22986334.527 7  22986334.270 6 122530073.201 7  95301165.223 7  95301159.219 6
R15  23061725.328 6  23061729.547 6  23061729.707 6 123234913.167 6  95849378.366 6  95849373.362 6
R22  21682430.711 7  21682434.918 7  21682435.090 7 115742254.079 7  90021741.566 7  90021733.571 7
R23  19273399.492 7                                 103099687.462 7                
R24  21521382.625 7  21521386.031 7  21521386.211 7 115084520.363 7  89510193.261 7  89510186.273 7
> 2023 10 08 05 03 30.0000000  0 38
C05  39277368.148 5                                
C06  40184865.148 5  40184861.938 6 209253148.419 5 161807807.210 6
C11  21566804.266 8  21566801.098 7 112304002.954 8  86840551.115 7
C12  24380712.047 6  24380710.688 7 126956723.167 6  98170956.597 7
C13  40056462.195 6  40056466.559 6 208584469.756 6 161290716.188 6
C14  23940536.445 7  23940534.410 7 124664666.063 7  96398613.057 7
C16  40126151.586 6  40126154.113 6 208947403.025 6 161571402.684 6
C21  22678886.227 8                 118094901.331 8
C22  26075068.172 6                 135779680.556 6
C28  25696377.422 6                 133807785.735 6
E03  26394508.398 7  26394512.555 8 138704055.866 7 104928720.125 8
E07  26643549.734 6  26643556.617 8 140012796.369 6 105918785.471 8
E08  24851527.961 7  24851530.324 8 130595662.163 7  98794778.892 8
E13  23642115.500 7  23642119.773 9 124240144.748 7  93986866.762 9
E15  27385303.492 6  27385312.086 8 143910679.573 6 108867488.672 8
E21  27741395.563 6  27741401.043 8 145782001.462 6 110283142.913 8
E26  24082270.750 7  24082271.742 8 126553184.076 7  95736668.095 8
E31  27105019.188 7  27105022.598 7 142437853.802 7 107753336.237 7
E33  28041062.234 6  28041065.184 7 147356788.888 6 111474467.021 7
G02  21577059.906 7  21577058.848 5                                 113388214.827 7  88354455.814 5                
G03  25167779.250 5  25167786.547 2  25167786.652 5  25167788.637 6 132257648.49515 103057876.68812 103057873.74515  98763805.02116
G08  20692610.469 7  20692614.227 7  20692614.734 7  20692616.426 8 108740402.246 7  84732792.470 7  84732791.473 7  81202254.697 8
G10  21657159.156 7  21657163.625 7  21657163.090 7  21657164.004 8 113809134.707 7  88682447.014 7  88682449.023 7  84987340.208 8
G14  23890771.055 6  23890772.902 3  23890773.309 6  23890776.473 6 125546885.651 6  97828762.422 3  97828763.418 6  93752589.459 6
G21  20822682.063 7  20822683.734 6                                 109423929.239 7  85265401.855 6                
G22  25082531.273 6  25082535.125 3                                 131809574.577 6 102708829.657 3                
G23  24519251.969 7  24519257.051 4  24519256.762 6  24519261.844 6 128849470.156 7 100402198.935 4 100402194.932 6  96218761.961 6
G24  25019450.867 6  25019458.887 5  25019459.102 6  25019461.262 6 131478105.997 6 102450503.626 5 102450499.629 6  98181734.469 6
G27  22280998.992 7  22281004.582 7  22281004.848 7  22281006.047 8 117087418.052 7  91236962.667 7  91236960.658 7  87435413.799 8
G32  22276037.164 7  22276043.145 7  22276043.059 7  22276043.676 7 117061374.581 7  91216679.819 7  91216672.817 7  87415975.031 7
R01  22954765.828 6  22954771.773 6  22954771.758 6 122706383.260 6  95438318.441 6  95438311.445 6
R07  20459499.055 7  20459503.059 7  20459502.633 7 109521283.394 7  85183220.745 7  85183213.749 7
R08  19730634.609 7  19730635.582 7  19730635.313 7 105656648.964 7  82177402.233 7  82177395.229 7
R14  22974305.945 6  22974310.438 7  22974310.293 6 122465976.842 6  95251312.445 7  95251306.449 6
R15  23031470.898 7  23031474.449 6  23031474.809 6 123073240.053 7  95723632.621 6  95723627.617 6
R22  21674168.844 7  21674173.250 7  21674173.457 7 115698151.691 7  89987439.554 7  89987431.558 7
R23  19246550.438 7                                 102956062.685 7                
R24  21476892.008 7  21476895.043 7  21476895.191 7 114846607.416 7  89325149.822 7  89325142.835 7
> 2023 10 08 05 04  0.0000000  0 40
C02  40839014.922 5                                
C05  39251292.961 5  39251291.465 6 204391766.92815 158048658.10716
C06  40148081.477 6  40148077.629 6 209061604.400 6 161659693.214 6
C11  21544245.984 8  21544242.633 8 112186535.484 8  86749717.775 8
C12  24371707.172 6  24371705.816 7 126909829.007 6  98134694.856 7
C13  40035918.227 6  40035921.648 6 208477485.521 6 161207989.040 6
C14  23896226.609 7  23896224.020 7 124433932.551 7  96220195.260 7
C16  40090827.953 6  40090830.332 6 208763460.139 6 161429166.371 6
C21  22658960.953 8                 117991145.598 8
C22  26067488.258 6                 135740210.014 6
C28  25652513.547 7                 133579374.207 7
E03  26377211.070 7  26377215.051 8 138613156.919 7 104859955.586 8
E07  26599893.273 6  26599899.938 8 139783379.294 6 105745232.960 8
E08  24818974.063 7  24818976.039 8 130424588.228 7  98665362.547 8
E13  23621817.320 7  23621821.613 9 124133477.473 7  93906173.609 9
E15  27373682.781 6  27373691.313 8 143849610.461 6 108821290.012 8
E21  27732902.680 6  27732908.195 8 145737370.986 6 110249380.152 8
E26  24047595.672 7  24047596.355 8 126370964.200 7  95598819.905 8
E31  27073743.898 7  27073747.043 7 142273499.309 7 107629003.149 7
E33  28000289.391 6  28000292.453 7 147142526.005 6 111312378.606 7
G02  21541417.875 7  21541416.578 5                                 113200914.315 7  88208507.332 5                
G03  25120129.078 5  25120135.473 2  25120136.012 5  25120137.680 6 132007241.61115 102862754.56312 102862751.59915  98576813.00716
G08  20672837.000 7  20672840.777 7  20672841.453 7  20672842.977 8 108636492.383 7  84651823.704 7  84651822.714 7  81124659.612 8
G10  21643816.367 7  21643821.805 7  21643820.793 7  21643821.422 8 113739020.845 7  88627812.779 7  88627814.788 7  84934982.386 8
G14  23858231.328 6  23858235.656 3  23858235.684 6  23858238.934 6 125375894.813 6  97695522.804 3  97695523.812 6  93624901.496 6
G21  20792028.117 7  20792029.676 6                                 109262841.867 7  85139879.195 6                
G22  25045371.102 6  25045374.207 3                                 131614293.185 6 102556662.489 3                
G23  24513319.531 6  24513325.992 3  24513325.059 6  24513330.316 6 128818298.643 6 100377909.227 3 100377905.214 6  96195484.273 6
G24  24990774.742 6  24990783.746 4  24990783.488 6  24990786.359 6 131327416.400 6 102333083.160 4 102333079.166 6  98069206.490 6
G27  22273743.844 7  22273749.578 7  22273749.125 7  22273749.984 8 117049288.109 7  91207250.919 7  91207248.930 7  87406940.015 8
G32  22239864.977 7  22239870.680 7  22239870.258 7  22239870.742 7 116871285.708 7  91068558.608 7  91068551.606 7  87274025.529 7
R01  22903414.969 6  22903420.441 6  22903420.949 6 122431881.416 6  95224817.017 6  95224810.016 6
R06  24390071.430 4                                 130150037.68614                
R07  20445998.609 8  20446002.387 7  20446001.621 7 109449018.299 8  85127014.530 7  85127007.519 7
R08  19694683.984 7  19694685.922 7  19694685.453 7 105464139.955 7  82027672.979 7  82027665.990 7
R14  22962383.969 6  22962386.070 6  22962385.512 6 122402418.835 6  95201878.438 6  95201872.414 6
R15  23001353.875 6  23001357.980 6  23001357.941 6 122912308.994 6  95598464.049 6  95598459.044 6
R22  21665959.563 7  21665962.023 7  21665961.801 7 115654318.622 7  89953347.029 7  89953339.025 7
R23  19219794.695 7                                 102812939.084 7                
R24  21432431.547 7  21432435.148 7  21432435.133 6 114608860.944 7  89140235.868 7  89140228.879 6
> 2023 10 08 05 04 30.0000000  0 40
C02  40813087.695 5                                
C05  39225218.000 5  39225216.082 6 204255984.94015 157943661.77116
C06  40111313.563 6  40111310.141 6 208870146.867 6 161511646.101 6
C11  21521760.453 8  21521756.352 8 112069445.569 8  86659176.383 8
C12  24362733.695 6  24362732.133 7 126863102.071 6  98098562.449 7
C13  40015366.070 6  40015370.297 6 208370468.835 6 161125236.804 6
C14  23851958.445 7  23851955.395 7 124203413.836 7  96041943.567 7
C16  40055525.328 6  40055527.777 6 208579631.977 6 161287018.782 6
C21  22639123.609 8                 117887847.321 8
C22  26059934.367 6                 135700872.200 6
C28  25608657.516 7                 133351007.044 7
E03  26359983.844 7  26359987.938 8 138522628.024 7 104791470.982 8
E07  26556256.227 7  26556263.051 8 139554065.813 7 105571758.817 8
E08  24786497.852 7  24786500.270 8 130253926.437 7  98536257.969 8
E13  23601557.836 7  23601562.273 9 124027013.639 7  93825634.353 9
E15  27362072.344 6  27362081.117 8 143788597.029 6 108775133.479 8
E21  27724415.352 6  27724420.859 8 145692769.949 6 110215639.680 8
E26  24012950.523 7  24012951.094 8 126188902.679 7  95461091.523 8
E31  27042547.594 7  27042550.992 7 142109562.033 7 107504985.669 7
E33  27959515.625 6  27959518.723 7 146928260.278 6 111150288.089 7
G02  21505820.844 7  21505820.477 5                                 113013852.321 7  88062744.723 5                
G03  25072489.867 5  25072496.434 2  25072497.371 5  25072498.348 6 131756896.007 5 102667680.18812 102667677.185 5  98389866.722 6
G08  20653165.867 7  20653169.867 7  20653170.598 7  20653172.008 8 108533120.452 7  84571274.106 7  84571273.108 7  81047466.239 8
G10  21630534.922 7  21630539.922 7  21630538.789 7  21630539.480 8 113669226.160 7  88573427.238 7  88573429.240 7  84882862.905 8
G14  23825797.586 6  23825800.277 3  23825801.063 6  23825804.789 6 125205449.981 6  97562708.627 3  97562709.642 6  93497621.246 6
G21  20761430.688 7  20761432.367 6                                 109102051.461 7  85014587.954 6                
G22  25008285.016 6  25008290.027 3                                 131419412.587 6 102404807.482 3                
G23  24507399.523 6  24507405.434 3  24507405.172 6  24507409.406 6 128787187.180 6 100353666.250 3 100353662.263 6  96172251.410 6
G24  24962207.742 6  24962216.090 4  24962216.340 6  24962218.699 6 131177290.794 6 102216102.115 4 102216098.119 6  97957099.656 6
G27  22266542.008 7  22266547.914 7  22266547.688 7  22266549.262 8 117011444.531 7  91177762.325 7  91177760.321 7  87378680.084 8
G32  22203784.055 7  22203788.965 7  22203788.969 7  22203788.910 7 116681678.655 7  90920812.838 7  90920805.843 7  87132435.825 7
R01  22852093.000 6  22852099.727 6  22852100.129 6 122157543.996 6  95011443.462 6  95011436.474 6
R06  24388599.148 4                                 130142179.97914                
R07  20432623.125 7  20432626.336 7  20432625.320 7 109377411.630 7  85071320.377 7  85071313.381 7
R08  19658872.211 7  19658875.129 7  19658874.941 7 105272372.142 7  81878520.240 7  81878513.244 7
R14  22950562.508 6  22950567.285 6  22950566.949 6 122339413.426 6  95152874.167 6  95152868.167 6
R15  22971380.742 7  22971385.160 6  22971384.223 6 122752138.515 7  95473886.999 6  95473881.987 6
R22  21657801.141 7  21657804.207 7  21657804.371 7 115610771.488 7  89919476.875 7  89919468.880 7
R23  19193136.586 7                                 102670335.722 7                
R24  21388007.094 7  21388009.664 7  21388010.219 6 114371301.144 7  88955467.116 7  88955460.120 6
> 2023 10 08 05 05  0.0000000  0 39
C02  40787172.359 5  40787170.797 6 212389538.11715 164233008.42316
C05  39199152.125 5  39199150.637 6 204120252.50915 157838705.77116
C06  40074572.813 6  40074569.594 6 208678828.875 6 161363706.914 6
C11  21499357.086 7  21499353.344 7 111952785.967 7  86568967.736 7
C12  24353801.898 6  24353801.340 7 126816593.848 6  98062599.152 7
C13  39994819.250 6  39994822.934 6 208263472.344 6 161042500.168 6
C14  23807741.352 7  23807738.332 7 123973164.195 7  95863899.938 7
C16  40020254.586 6  40020257.105 6 208395971.456 6 161145000.818 6
C21  22619383.984 8                 117785057.694 8
C22  26052415.336 6                 135661717.454 6
C28  25564821.023 6                 133122737.958 6
E03  26342837.156 7  26342841.156 8 138432520.771 7 104723305.349 8
E07  26512649.250 7  26512655.945 8 139324910.684 7 105398404.493 8
E08  24754110.953 7  24754113.031 8 130083730.524 7  98407505.841 8
E13  23581347.539 7  23581351.734 9 123920806.052 7  93745288.954 9
E15  27350482.344 6  27350491.504 8 143727692.130 6 108729059.047 8
E21  27715943.055 6  27715948.750 8 145648249.364 6 110181960.085 8
E26  23978345.438 8  23978346.246 8 126007052.952 8  95323523.348 8
E31  27011440.578 7  27011444.355 7 141946095.587 7 107381324.349 7
E33  27918752.578 6  27918754.809 7 146714045.043 6 110988235.733 7
G02  21470279.734 7  21470279.641 5                                 112827082.687 7  87917209.918 5                
G03  25024871.211 5  25024878.957 2  25024878.559 5  25024880.348 6 131506666.216 5 102472696.056 2 102472693.016 5  98203006.917 6
G08  20633607.719 8  20633611.023 7  20633611.863 7  20633613.109 8 108430338.665 8  84491184.356 7  84491183.359 7  80970713.554 8
G10  21617324.188 7  21617329.422 7  21617328.473 7  21617329.035 8 113599802.308 7  88519330.669 7  88519332.674 7  84831020.349 8
G14  23793477.258 6  23793480.973 3  23793480.945 6  23793485.363 6 125035605.125 6  97430361.979 3  97430362.994 6  93370789.053 6
G21  20730900.281 7  20730901.484 6                                 108941611.835 7  84889570.050 6                
G22  24971287.703 6  24971291.574 2                                 131224988.142 6 102253307.998 2                
G23  24501499.969 6  24501506.270 3  24501506.434 6  24501510.594 6 128756186.790 6 100329509.867 3 100329505.880 6  96149101.494 6
G24  24933756.711 6  24933765.449 5  24933765.531 6  24933767.824 6 131027783.113 6 102099602.523 5 102099598.526 6  97845454.202 6
G27  22259405.477 7  22259410.559 7  22259410.477 7  22259411.609 8 116973938.087 7  91148536.413 7  91148534.411 7  87350671.898 8
G32  22167805.078 7  22167810.387 7  22167810.742 7  22167810.332 7 116492608.256 7  90773485.240 7  90773478.250 7  86991246.873 7
R01  22800814.766 6  22800820.746 6  22800821.098 6 121883428.760 6  94798242.764 6  94798235.768 6
R07  20419378.188 7  20419381.582 7  20419381.270 7 109306514.284 7  85016177.949 7  85016170.946 7
R08  19623210.148 7  19623211.586 7  19623211.539 7 105081401.854 7  81729987.766 7  81729980.777 7
R14  22938856.039 6  22938860.754 6  22938859.977 6 122277010.559 6  95104338.534 6  95104332.531 6
R15  22941560.289 7  22941564.254 6  22941564.254 6 122592783.413 7  95349944.117 6  95349939.116 6
R22  21649706.250 7  21649709.660 7  21649709.738 7 115567563.062 7  89885870.164 7  89885862.161 7
R23  19166586.039 7                                 102528307.655 7                
R24  21343627.852 7  21343630.102 7  21343630.336 6 114133983.975 7  88770887.066 7  88770880.070 6
> 2023 10 08 05 05 30.0000000  0 39
C02  40761268.664 5  40761267.445 6 212254640.24915 164128695.95416
C05  39173099.563 5  39173097.688 6 203984590.335 5 157733803.064 6
C06  40037863.703 5  40037860.133 6 208487671.550 5 161215891.965 6
C11  21477040.531 8  21477036.996 8 111836577.556 8  86479107.978 8
C12  24344916.500 6  24344915.258 7 126770324.179 6  98026820.313 7
C13  39974278.805 5  39974282.648 6 208156516.708 5 160959795.132 6
C14  23763579.633 7  23763576.922 7 123743205.995 7  95686081.666 7
C16  39985022.023 6  39985023.695 6 208212499.745 6 161003128.844 6
C21  22599745.617 8                 117682796.075 8
C22  26044935.188 7                 135622764.505 7
C28  25521007.391 6                 132894588.935 6
E03  26325774.445 7  26325778.258 8 138342854.858 7 104655473.588 8
E07  26469077.172 6  26469083.621 8 139095936.488 6 105225187.043 8
E08  24721816.383 7  24721818.758 8 129914022.231 7  98279122.583 8
E13  23561189.734 8  23561193.883 9 123814875.657 8  93665153.243 9
E15  27338917.336 6  27338926.516 8 143666916.219 6 108683082.176 8
E21  27707490.453 6  27707495.996 8 145603828.020 6 110148355.564 8
E26  23943784.875 7  23943785.840 8 125825436.361 7  95186131.545 8
E31  26980428.070 7  26980431.035 7 141783121.606 7 107258035.577 7
E33  27878001.461 6  27878004.766 7 146499901.388 6 110826237.538 7
G02  21434798.258 7  21434798.992 5                                 112640627.080 7  87771919.801 5                
G03  24977281.109 5  24977288.484 2  24977288.688 6  24977290.574 6 131256574.447 5 102277819.415 2 102277816.420 6  98016250.188 6
G08  20614165.117 7  20614168.660 7  20614169.230 7  20614170.684 8 108328167.742 7  84411570.600 7  84411569.602 7  80894417.034 8
G10  21604186.906 7  21604192.879 7  21604191.887 7  21604192.027 8 113530767.768 7  88465537.447 7  88465539.449 7  84779468.500 8
G14  23761275.508 6  23761278.707 3  23761278.160 6  23761281.813 6 124866382.247 6  97298499.993 3  97298501.012 6  93244421.289 6
G21  20700440.055 7  20700441.555 6                                 108781542.790 7  84764840.900 6                
G22  24934381.141 6  24934385.121 3                                 131031041.741 6 102102181.018 3                
G23  24495627.148 6  24495632.492 3  24495632.227 6  24495636.289 6 128725316.668 6 100305455.024 3 100305451.017 6  96126048.874 6
G24  24905428.563 6  24905437.125 5  24905436.621 6  24905439.559 6 130878914.914 6 101983601.260 5 101983597.250 6  97734286.344 6
G27  22252335.727 7  22252341.285 7  22252341.242 7  22252342.863 8 116936787.556 7  91119587.829 7  91119585.832 7  87322929.468 8
G32  22131932.969 7  22131938.402 7  22131938.246 7  22131937.996 7 116304097.304 7  90626593.573 7  90626586.576 7  86850475.681 7
R01  22749580.672 6  22749588.426 6  22749588.449 6 121609559.976 6  94585233.717 6  94585226.724 6
R07  20406270.086 7  20406274.215 7  20406273.695 7 109236344.388 7  84961601.333 7  84961594.330 7
R08  19587702.063 7  19587703.254 7  19587703.145 7 104891251.846 7  81582093.319 7  81582086.323 7
R14  22927266.359 6  22927269.328 6  22927268.926 6 122215227.416 6  95056284.947 6  95056278.946 6
R15  22911896.141 7  22911899.051 6  22911899.492 6 122434265.624 7  95226652.495 6  95226647.491 6
R22  21641679.023 7  21641683.016 7  21641683.137 7 115524713.367 7  89852542.466 7  89852534.462 7
R23  19140147.438 7                                 102386877.409 7                
R24  21299297.563 7  21299300.844 6  21299300.824 6 113896933.157 7  88586514.171 6  88586507.182 6
> 2023 10 08 05 06  0.0000000  0 39
C02  41035173.109 5  41035171.172 6 213680928.12515 165231591.88816
C05  39446854.500 5  39446852.555 6 205410103.433 5 158836100.115 6
C06  40300979.156 6  40300975.559 6 209857782.248 6 162275348.463 6
C11  21754604.109 8  21754600.145 7 113281925.025 8  87596742.284 7
C12  24635869.594 6  24635869.242 7 128285394.123 6  99198368.323 7
C13  40253540.445 5  40253544.852 6 209610705.893 5 162084266.296 6
C14  24019268.688 6  24019266.941 7 125074649.222 6  96715638.023 7
C16  40249618.156 6  40249620.340 6 209590323.792 6 162068549.784 6
C21  22880002.156 8                 119142165.008 8
C22  26337285.938 7                 137145113.153 7
C28  25777011.414 6                 134227669.300 6
E03  26608588.297 7  26608592.773 8 139829054.327 7 105779773.764 8
E07  26725333.859 6  26725340.715 8 140442575.307 6 106243910.591 8
E08  24989408.930 7  24989411.340 8 131320230.546 7  99342910.012 8
E13  23840878.141 7  23840882.469 9 125284648.412 7  94777026.729 9
E15  27627170.227 6  27627179.559 8 145181693.684 6 109829001.216 8
E21  27998848.461 6  27998854.477 8 147134928.066 6 111306622.705 8
E26  24209062.945 7  24209063.992 8 127219481.990 7  96240717.980 8
E31  27249302.891 7  27249305.852 7 143196068.738 7 108326920.897 7
E33  28137059.805 6  28137062.035 7 147861259.270 6 111856096.030 7
G02  21699171.344 7  21699171.648 5                                 114029915.106 7  88854481.880 5                
G03  25229511.414 5  25229518.797 2  25229518.898 6  25229521.242 6 132582053.307 5 103310660.111 2 103310657.190 6  99006055.926 6
G08  20894632.133 7  20894636.164 7  20894636.559 7  20894638.070 8 109802032.134 7  85560036.314 7  85560035.323 7  81995029.996 8
G10  21890917.570 7  21890922.977 7  21890922.281 7  21890922.180 8 115037545.770 7  89639650.109 7  89639652.114 7  85904659.789 8
G14  24028985.547 6  24028989.863 3  24028989.004 6  24028993.555 6 126273210.370 6  98394729.689 3  98394730.678 6  94294974.737 6
G21  20969844.367 7  20969846.215 6                                 110197274.110 7  85868008.128 6                
G22  25197360.055 6  25197364.059 3                                 132413004.703 6 103179035.323 3                
G23  24789570.148 6  24789575.711 3  24789575.723 6  24789579.453 6 130269998.686 6 101509103.077 3 101509099.097 6  97279544.904 6
G24  25177015.109 6  25177023.820 5  25177023.578 6  25177026.668 6 132306114.851 6 103095705.111 5 103095701.107 6  98800052.553 6
G27  22545126.641 7  22545131.707 7  22545131.820 7  22545133.172 8 118475414.503 7  92318517.798 7  92318515.794 7  88471904.000 8
G32  22395961.820 7  22395966.395 7  22395966.301 7  22395966.398 7 117691576.533 7  91707746.204 7  91707739.209 7  87886580.273 7
R01  22998190.461 6  22998197.043 6  22998197.059 6 122938515.390 6  95618865.717 6  95618858.722 6
R07  20693090.211 7  20693094.371 7  20693093.918 7 110771715.788 7  86155779.043 7  86155772.040 7
R08  19852139.539 8  19852141.348 7  19852141.344 7 106307307.671 8  82683470.049 7  82683463.060 7
R14  23215584.453 6  23215588.875 6  23215588.313 6 123752127.414 6  96251651.553 6  96251645.537 6
R15  23182182.039 7  23182185.168 6  23182185.684 6 123878593.936 7  96350018.964 6  96350013.960 6
R22  21933511.484 7  21933515.309 7  21933515.313 7 117082537.714 7  91064183.419 7  91064175.429 7
R23  19413614.203 7                                 103849740.564 7                
R24  21554813.672 7  21554815.941 7  21554815.641 6 115263286.078 7  89649233.095 7  89649226.092 6
> 2023 10 08 05 06 30.0000000  0 39
C02  41009297.500 5  41009297.188 6 213546198.08515 165127410.18816
C05  39420830.672 5  39420828.691 6 205274588.277 5 158731311.113 6
C06  40264332.305 6  40264329.090 6 209666954.343 6 162127788.216 6
C11  21732462.578 8  21732458.809 8 113166626.412 8  87507586.037 8
C12  24627076.969 6  24627076.160 7 128239605.153 6  99162961.189 7
C13  40233017.867 5  40233022.301 6 209503838.269 5 162001629.282 6
C14  23975222.836 7  23975220.023 7 124845285.812 7  96538279.689 7
C16  40214458.625 6  40214460.223 6 209407237.466 6 161926975.800 6
C21  22860567.117 8                 119040961.931 8
C22  26329883.695 7                 137106564.330 7
C28  25733246.148 6                 133999770.798 6
E03  26591694.031 7  26591698.344 8 139740273.678 7 105712611.684 8
E07  26681832.766 6  26681839.324 8 140213975.224 6 106070976.152 8
E08  24957301.977 7  24957304.246 8 131151506.465 7  99215271.301 8
E13  23820826.930 8  23820831.406 9 125179278.877 8  94697315.299 9
E15  27615655.977 6  27615664.813 8 145121181.869 6 109783224.146 8
E21  27990433.922 6  27990439.422 8 147090706.058 6 111273168.956 8
E26  24174592.672 7  24174593.762 8 127038339.818 7  96103685.069 8
E31  27218478.758 7  27218482.066 7 143034088.450 7 108204383.850 7
E33  28096338.133 6  28096340.438 7 147647266.235 6 111694211.746 7
G02  21663811.445 7  21663811.273 5                                 113844096.743 7  88709688.328 5                
G03  25181975.023 5  25181981.527 2  25181981.855 6  25181983.797 6 132332249.08915 103116007.56812 103116004.59816  98819513.87616
G08  20875422.609 8  20875426.078 7  20875426.758 7  20875428.102 8 109701085.962 8  85481376.911 7  85481375.914 7  81919648.059 8
G10  21877929.023 7  21877934.684 7  21877933.832 7  21877933.652 8 114969291.072 7  89586464.559 7  89586466.561 7  85853690.294 8
G14  23997023.023 6  23997026.355 3  23997025.801 6  23997029.574 6 126105240.898 6  98263844.378 3  98263845.381 6  94169542.992 6
G21  20939527.797 7  20939529.344 6                                 110037956.734 7  85743864.681 6                
G22  25160637.711 6  25160641.770 3                                 132220027.331 6 103028663.449 3                
G23  24783745.656 6  24783750.500 3  24783750.688 6  24783755.117 6 130239390.514 6 101485252.339 3 101485248.352 6  97256687.873 6
G24  25148931.750 6  25148940.902 4  25148940.977 6  25148943.277 6 132158534.992 6 102980707.813 4 102980703.823 6  98689846.808 6
G27  22538192.641 7  22538198.703 7  22538198.430 7  22538200.105 8 118438975.853 7  92290123.936 7  92290121.939 7  88444693.181 8
G32  22360304.266 7  22360309.879 7  22360309.648 7  22360310.410 7 117504196.783 7  91561735.984 7  91561728.982 7  87746653.800 7
R01  22947052.422 6  22947059.719 6  22947059.645 6 122665156.726 6  95406253.432 6  95406246.443 6
R07  20680253.875 8  20680256.984 7  20680256.758 7 110702997.319 8  86102331.272 7  86102324.276 7
R08  19816939.938 7  19816940.785 7  19816940.945 7 106118809.930 7  82536860.684 7  82536853.690 7
R14  23204226.859 6  23204230.449 6  23204230.586 6 123691579.155 6  96204558.425 6  96204552.415 6
R15  23152832.883 7  23152836.438 6  23152836.758 6 123721760.104 7  96228037.121 6  96228032.109 6
R22  21925619.750 7  21925623.426 7  21925623.773 7 117040408.513 7  91031416.107 7  91031408.103 7
R23  19387401.023 7                                 103709515.557 7                
R24  21510586.344 7  21510588.070 7  21510588.137 7 115026781.105 7  89465284.749 7  89465277.761 7
> 2023 10 08 05 07  0.0000000  0 39
C02  40983429.766 5  40983428.688 6 213411494.96815 165023249.67616
C05  39394814.422 5  39394812.055 6 205139112.513 5 158626552.565 6
C06  40227710.844 6  40227707.875 6 209476257.864 6 161980329.572 6
C11  21710401.609 8  21710397.906 7 113051748.801 8  87418755.337 7
C12  24618322.570 6  24618322.070 7 128194021.099 6  99127712.533 7
C13  40212497.555 5  40212501.121 6 209396980.607 5 161919000.023 6
C14  23931226.750 7  23931223.949 7 124616188.214 7  96361126.882 7
C16  40179329.109 6  40179330.902 6 209224310.300 6 161785524.930 6
C21  22841227.117 8                 118940251.920 8
C22  26322512.094 7                 137068180.474 7
C28  25689497.445 6                 133771965.280 6
E03  26574876.938 7  26574881.254 8 139651899.215 7 105645756.912 8
E07  26638360.492 7  26638367.578 8 139985530.419 7 105898159.172 8
E08  24925282.164 7  24925284.605 9 130983241.283 7  99087979.758 9
E13  23800822.930 8  23800826.969 9 125074155.153 8  94617789.836 9
E15  27604159.352 6  27604168.594 8 145060767.230 6 109737520.590 8
E21  27982030.680 6  27982036.090 8 147046546.181 6 111239762.202 8
E26  24140161.305 7  24140162.219 8 126857401.131 7  95966806.101 8
E31  27187743.172 7  27187746.422 7 142872571.399 7 108082197.216 7
E33  28055623.977 6  28055626.867 7 147433314.616 6 111532358.797 7
G02  21628505.367 7  21628505.656 5                                 113658563.647 7  88565117.053 5                
G03  25134460.047 5  25134467.289 2  25134467.223 6  25134469.500 6 132082556.567 5 102921442.053 2 102921439.065 6  98633055.228 6
G08  20856322.828 8  20856326.863 7  20856327.285 7  20856329.063 8 109600716.566 8  85403166.956 7  85403165.959 7  81844696.826 8
G10  21865007.727 7  21865012.656 7  21865012.281 7  21865012.211 8 114901388.823 7  89533553.644 7  89533555.653 7  85802983.984 8
G14  23965172.805 6  23965175.684 4  23965175.703 6  23965179.957 6 125937865.043 6  98133421.603 4  98133422.606 6  94044554.502 6
G21  20909275.500 7  20909277.188 6                                 109878980.515 7  85619987.082 6                
G22  25124001.094 6  25124004.668 3                                 132027502.481 6 102878644.100 3                
G23  24777938.961 6  24777944.395 3  24777944.270 6  24777948.840 6 130208876.340 6 101461474.844 3 101461470.834 6  97233901.044 6
G24  25120964.586 6  25120973.375 5  25120973.387 6  25120976.160 6 132011565.935 6 102866186.392 5 102866182.408 6  98580097.107 6
G27  22531319.367 7  22531324.922 7  22531324.672 7  22531326.680 8 118402855.466 7  92261978.055 7  92261976.056 7  88417720.016 8
G32  22324748.453 7  22324753.816 7  22324753.664 7  22324754.523 7 117317351.011 7  91416141.854 7  91416134.859 7  87607126.091 7
R01  22895957.070 6  22895963.805 6  22895963.988 5 122392023.098 6  95193816.188 6  95193809.200 5
R07  20667543.422 7  20667548.805 7  20667548.352 7 110634964.407 7  86049416.736 7  86049409.732 7
R08  19781886.391 7  19781889.023 7  19781888.805 7 105931105.951 7  82390868.682 7  82390861.686 7
R14  23192975.492 6  23192978.543 6  23192977.871 6 123631607.447 6  96157913.726 6  96157907.718 6
R15  23123635.344 7  23123637.590 6  23123637.859 6 123565734.252 7  96106683.692 6  96106678.695 6
R22  21917788.516 7  21917792.152 7  21917791.930 7 116998602.944 7  90998900.487 7  90998892.484 7
R23  19361293.156 7                                 103569859.716 7                
R24  21466403.102 7  21466406.219 7  21466406.094 6 114790517.536 7  89281524.170 7  89281517.175 6
> 2023 10 08 05 07 30.0000000  0 39
C02  40957565.906 5  40957564.637 6 213276814.96615 164919105.45116
C05  39368801.313 5  39368799.598 6 205003658.530 5 158521810.869 6
C06  40191111.398 6  40191108.387 6 209285675.500 6 161832959.173 6
C11  21688418.102 7  21688414.391 8 112937274.834 7  87330236.764 8
C12  24609605.594 6  24609604.703 7 128148623.141 6  99092607.755 7
C13  40191974.516 5  40191979.348 6 209290115.403 5 161836364.906 6
C14  23887279.555 7  23887276.387 7 124387340.621 7  96184167.398 7
C16  40144226.422 6  40144229.527 6 209041525.149 6 161644183.870 6
C21  22821977.938 8                 118840016.067 8
C22  26315168.695 7                 137029941.968 7
C28  25645764.813 6                 133544236.560 6
E03  26558134.031 7  26558138.012 8 139563911.896 7 105579195.004 8
E07  26594915.719 6  26594922.508 8 139757225.037 6 105725447.694 8
E08  24893346.313 7  24893348.930 9 130815417.926 7  98961022.450 9
E13  23780861.953 8  23780866.188 9 124969259.567 8  94538436.959 9
E15  27592677.961 6  27592687.375 8 145000431.763 6 109691876.908 8
E21  27973635.328 6  27973640.695 7 147002428.860 6 111206387.689 7
E26  24105764.773 7  24105766.328 8 126676648.707 7  95830068.042 8
E31  27157092.359 7  27157095.691 7 142711500.695 7 107960348.272 7
E33  28014915.117 6  28014917.746 7 147219386.894 6 111370524.014 7
G02  21593250.680 7  21593251.191 5                                 113473299.101 7  88420755.050 5                
G03  25086963.531 5  25086970.492 2  25086970.559 6  25086973.285 6 131832959.295 5 102726950.749 2 102726947.724 6  98446667.731 6
G08  20837329.813 8  20837333.207 7  20837333.922 7  20837335.348 8 109500905.682 8  85325392.194 7  85325391.203 7  81770162.671 8
G10  21852150.039 7  21852155.293 7  21852154.641 7  21852154.672 7 114833819.453 7  89480902.125 7  89480904.135 7  85752526.256 7
G14  23933432.305 6  23933434.930 3  23933435.254 6  23933438.152 6 125771066.075 6  98003448.392 3  98003449.391 6  93919996.847 6
G21  20879084.883 7  20879086.633 6                                 109720327.851 7  85496361.604 6                
G22  25087448.109 6  25087452.387 3                                 131835414.326 6 102728965.119 3                
G23  24772146.367 6  24772152.328 3  24772152.605 6  24772156.418 6 130178436.544 6 101437755.239 3 101437751.289 6  97211169.754 6
G24  25093110.500 6  25093119.508 4  25093119.301 6  25093121.711 6 131865190.607 6 102752127.670 4 102752123.687 6  98470790.796 6
G27  22524502.727 7  22524508.813 7  22524508.367 7  22524509.980 8 118367033.387 7  92234064.611 7  92234062.609 7  88390969.597 8
G32  22289292.141 7  22289297.266 7  22289297.133 7  22289298.207 7 117131023.272 7  91270951.394 7  91270944.397 7  87467985.230 7
R01  22844902.953 6  22844908.695 6  22844908.945 5 122119100.196 6  94981542.840 6  94981535.852 5
R07  20654958.586 7  20654963.555 7  20654963.031 7 110567595.690 7  85997018.791 7  85997011.788 7
R08  19746979.680 8  19746981.207 7  19746981.301 7 105744178.612 8  82245480.746 7  82245473.743 7
R14  23181830.180 6  23181835.258 6  23181834.512 6 123572190.443 6  96111700.461 6  96111694.454 6
R15  23094583.820 7  23094588.480 6  23094588.387 6 123410498.890 7  95985945.066 6  95985940.069 6
R22  21910014.477 7  21910017.809 7  21910017.852 7 116957101.630 7  90966621.508 7  90966613.512 7
R23  19335289.836 7                                 103430756.255 7                
R24  21422263.305 7  21422265.973 6  21422265.551 6 114554479.334 7  89097938.889 6  89097931.877 6
> 2023 10 08 05 08  0.0000000  0 39
C02  40931707.430 5  40931706.375 6 213142162.91915 164814984.07216
C05  39342794.281 5  39342792.465 6 204868231.984 5 158417090.388 6
C06  40154534.844 6  40154532.402 6 209095213.704 6 161685682.017 6
C11  21666513.375 8  21666509.219 7 112823210.411 8  87242034.875 7
C12  24600923.641 6  24600922.313 7 128103416.439 6  99057650.872 7
C13  40171453.094 6  40171456.965 6 209183248.292 6 161753728.309 6
C14  23843381.711 7  23843378.016 7 124158750.613 7  96007407.086 7
C16  40109153.484 6  40109155.316 6 208858888.234 6 161502957.400 6
C21  22802820.617 8                 118740258.785 8
C22  26307854.688 7                 136991852.661 7
C28  25602047.992 6                 133316591.679 6
E03  26541464.938 7  26541468.949 8 139476316.273 7 105512929.406 8
E07  26551498.633 6  26551505.445 8 139529066.636 6 105552847.406 8
E08  24861495.859 7  24861498.672 9 130648043.075 7  98834404.434 9
E13  23760945.289 8  23760949.797 9 124864597.862 8  94459261.000 9
E15  27581212.656 6  27581222.031 8 144940181.083 6 109646297.375 8
E21  27965249.367 6  27965254.520 8 146958357.894 6 111173048.200 8
E26  24071405.336 7  24071406.973 8 126496088.867 7  95693475.671 8
E31  27126527.461 7  27126531.262 7 142550882.804 7 107838841.881 7
E33  27974211.328 6  27974214.199 7 147005489.184 6 111208711.823 7
G02  21558048.133 7  21558048.770 5                                 113288309.786 7  88276607.493 5                
G03  25039485.953 5  25039493.914 2  25039493.109 6  25039495.418 6 131583464.705 5 102532539.432 2 102532536.429 6  98260356.922 6
G08  20818443.633 8  20818447.406 7  20818447.832 7  20818449.313 8 109401658.198 8  85248056.454 7  85248055.449 7  81696049.234 8
G10  21839356.063 7  21839361.523 7  21839360.930 7  21839360.609 8 114766587.187 7  89428513.286 7  89428515.296 7  85702320.267 8
G14  23901802.383 6  23901805.371 3  23901804.832 6  23901809.176 6 125604850.711 6  97873929.918 3  97873930.914 6  93795874.959 6
G21  20848957.133 7  20848958.754 5                                 109562005.945 7  85372993.851 5                
G22  25050980.000 6  25050983.043 2                                 131643770.158 6 102579632.006 2                
G23  24766368.914 6  24766374.824 2  24766374.711 6  24766378.855 6 130148075.344 6 101414096.966 2 101414092.958 6  97188497.146 6
G24  25065369.992 6  25065379.766 5  25065379.320 6  25065381.031 6 131719415.585 6 102638536.681 5 102638532.677 6  98361932.762 6
G27  22517743.633 7  22517749.520 7  22517749.359 7  22517751.219 8 118331513.336 7  92206386.526 7  92206384.528 7  88364444.742 8
G32  22253934.797 7  22253939.668 7  22253939.875 7  22253940.668 7 116945221.210 7  91126170.544 7  91126163.549 7  87329236.912 7
R01  22793886.078 6  22793893.234 5  22793892.977 5 121846397.139 6  94769440.456 5  94769433.468 5
R07  20642498.094 7  20642503.234 7  20642502.359 7 110500893.420 7  85945139.195 7  85945132.185 7
R08  19712218.867 8  19712220.629 7  19712220.145 7 105558036.276 8  82100703.363 7  82100696.353 7
R14  23170786.883 6  23170791.832 6  23170790.992 6 123513329.783 6  96065919.870 6  96065913.851 6
R15  23065683.750 7  23065687.355 6  23065687.238 6 123256060.551 7  95865826.340 6  95865821.343 6
R22  21902297.180 7  21902301.441 7  21902301.086 6 116915909.386 7  90934582.917 7  90934574.913 6
R23  19309389.922 7                                 103292211.604 7                
R24  21378166.266 7  21378169.316 6  21378169.117 6 114318674.984 7  88914535.464 6  88914528.467 6
> 2023 10 08 05 08 30.0000000  0 39
C02  40905851.773 5                                
C05  39316790.922 5  39316789.000 6 204732825.772 5 158312385.631 6
C06  40117981.688 6  40117977.887 6 208904865.663 6 161538492.810 6
C11  21644685.523 7  21644682.305 7 112709548.699 7  87154144.381 7
C12  24592277.430 6  24592276.953 7 128058392.708 6  99022835.503 7
C13  40150928.953 6  40150932.363 5 209076371.945 6 161671084.596 5
C14  23799531.281 7  23799528.375 7 123930412.599 7  95830841.639 7
C16  40074106.766 6  40074108.621 6 208676392.711 6 161361840.266 6
C21  22783753.375 8                 118640971.440 8
C22  26300566.938 7                 136953903.294 7
C28  25558347.008 6                 133089024.670 6
E03  26524868.891 7  26524872.949 8 139389103.645 7 105446953.535 8
E07  26508108.727 6  26508115.410 8 139301049.819 6 105380354.218 8
E08  24829729.688 7  24829732.520 9 130481110.126 7  98708120.721 9
E13  23741072.313 7  23741076.496 9 124760162.731 7  94380256.446 9
E15  27569762.336 6  27569771.801 8 144880007.677 6 109600776.301 8
E21  27956869.820 6  27956875.254 8 146914323.972 6 111139736.753 8
E26  24037081.773 7  24037082.875 8 126315714.807 7  95557023.838 8
E31  27096048.227 7  27096051.379 7 142390711.096 7 107717672.997 7
E33  27933512.555 6  27933515.371 7 146791614.377 6 111046917.023 7
G02  21522897.305 7  21522897.320 5                                 113103588.988 7  88132669.175 5                
G03  24992027.242 5  24992034.023 2  24992034.418 6  24992036.582 6 131334067.177 5 102338203.737 2 102338200.765 6  98074118.559 6
G08  20799663.477 8  20799667.227 7  20799667.809 7  20799668.898 8 109302965.500 8  85171153.010 7  85171152.012 7  81622350.082 8
G10  21826624.227 7  21826630.309 7  21826629.133 7  21826629.395 8 114699682.296 7  89376379.531 7  89376381.527 7  85652358.744 8
G14  23870282.133 6  23870286.070 3  23870285.914 7  23870289.469 6 125439212.527 6  97744861.195 3  97744862.181 7  93672184.103 6
G21  20818891.023 7  20818892.504 6                                 109404006.841 7  85249877.631 6                
G22  25014593.641 6  25014597.867 3                                 131452564.521 6 102430640.679 3                
G23  24760605.305 6  24760610.723 2  24760610.820 6  24760614.871 6 130117783.533 6 101390492.736 2 101390488.726 6  97165876.372 6
G24  25037743.055 6  25037752.648 5  25037752.824 6  25037754.320 6 131574234.613 6 102525408.680 5 102525404.683 6  98253518.426 6
G27  22511039.859 7  22511045.598 7  22511045.641 7  22511046.945 8 118296285.811 7  92178936.388 7  92178934.381 7  88338138.338 8
G32  22218676.648 7  22218681.809 7  22218682.332 7  22218683.336 7 116759939.372 7  90981795.086 7  90981788.083 7  87190877.090 7
R01  22742911.852 6  22742919.406 6  22742919.617 6 121573909.789 6  94557505.888 6  94557498.884 6
R07  20630160.688 7  20630165.211 7  20630164.695 7 110434847.335 7  85893769.940 7  85893762.945 7
R08  19677603.461 8  19677604.984 7  19677604.898 7 105372672.469 8  81956531.491 7  81956524.486 7
R14  23159847.828 7  23159851.840 6  23159851.133 6 123455014.633 7  96020563.619 6  96020557.611 6
R15  23036929.047 7  23036934.754 6  23036934.691 6 123102412.434 7  95746322.224 6  95746317.235 6
R22  21894637.586 7  21894640.410 7  21894640.523 7 116875017.609 7  90902778.040 7  90902770.037 7
R23  19283594.773 8                                 103154219.602 8                
R24  21334112.773 7  21334115.434 7  21334115.926 6 114083099.306 7  88731309.915 7  88731302.919 6
> 2023 10 08 05 09  0.0000000  0 39
C02  40880008.914 5  40880007.949 6 212872958.08315 164606818.59416
C05  39290799.695 5  39290798.137 6 204597482.170 5 158207729.283 6
C06  40081456.461 6  40081454.074 6 208714674.249 6 161391424.718 6
C11  21622943.594 7  21622939.730 7 112596332.124 7  87066598.104 7
C12  24583674.750 7  24583673.652 7 128013593.126 7  98988193.405 7
C13  40130410.391 6  40130414.527 6 208969528.772 6 161588466.535 6
C14  23755737.945 7  23755734.824 7 123702370.593 7  95654505.102 7
C16  40039095.852 6  40039097.797 6 208494081.285 6 161220865.504 6
C21  22764784.453 8                 118542194.893 8
C22  26293313.977 7                 136916134.192 7
C28  25514667.789 6                 132861579.176 6
E03  26508353.711 7  26508357.770 8 139302315.402 7 105381298.718 8
E07  26464753.609 6  26464760.605 8 139073219.016 6 105208001.762 8
E08  24798055.820 7  24798058.723 9 130314662.544 7  98582204.179 9
E13  23721250.297 8  23721254.328 9 124655996.801 8  94301455.546 9
E15  27558334.500 6  27558344.258 8 144819953.920 6 109555345.729 8
E21  27948504.625 6  27948510.648 8 146870367.901 6 111106484.185 8
E26  24002801.406 7  24002802.539 8 126135569.757 7  95420745.244 8
E31  27065661.359 7  27065664.973 7 142231028.795 7 107596874.344 7
E33  27892826.648 6  27892828.652 7 146577805.635 6 110885172.150 7
G02  21487805.398 7  21487805.734 5                                 112919180.294 7  87988974.063 5                
G03  24944594.102 5  24944602.137 2  24944602.766 6  24944604.344 7 131084810.888 5 102143978.112 2 102143975.117 6  97887985.670 7
G08  20780996.375 8  20781000.277 7  20781000.652 7  20781001.719 8 109204869.944 8  85094714.879 7  85094713.874 7  81549096.853 8
G10  21813962.891 7  21813969.164 7  21813968.398 7  21813968.660 8 114633146.018 7  89324532.999 7  89324535.009 7  85602672.471 8
G14  23838880.484 6  23838883.563 3  23838883.398 6  23838886.898 6 125274195.007 6  97616276.085 3  97616277.088 6  93548956.679 6
G21  20788894.313 7  20788896.316 6                                 109246374.346 7  85127047.097 6                
G22  24978300.695 6  24978303.840 2                                 131261841.768 6 102282025.607 2                
G23  24754861.500 5  24754868.313 2  24754868.152 6  24754872.578 7 130087602.254 5 101366974.564 2 101366970.600 6  97143338.079 7
G24  25010237.883 6  25010246.434 4  25010245.336 6  25010247.695 6 131429690.651 6 102412777.012 4 102412773.008 6  98145579.735 6
G27  22504399.828 7  22504405.750 7  22504405.488 7  22504407.387 8 118261391.312 7  92151745.770 7  92151743.773 7  88312080.629 8
G32  22183526.406 7  22183531.059 7  22183531.508 7  22183532.234 8 116575222.209 7  90837859.610 7  90837852.615 7  87052938.926 8
R01  22691987.180 6  22691993.938 5  22691993.449 5 121301685.226 6  94345775.662 5  94345768.664 5
R07  20617953.141 7  20617957.453 7  20617956.988 7 110369496.953 7  85842941.812 7  85842934.810 7
R08  19643141.914 8  19643143.531 7  19643142.965 7 105188132.302 8  81813000.223 7  81812993.227 7
R14  23149016.258 6  23149021.695 6  23149022.465 6 123397284.356 6  95975662.237 6  95975656.229 6
R15  23008332.594 7  23008337.313 6  23008337.945 6 122949598.468 7  95627466.924 6  95627461.939 6
R22  21887040.781 7  21887044.160 6  21887043.676 6 116834468.436 7  90871239.633 6  90871231.630 6
R23  19257910.086 7                                 103016825.144 7                
R24  21290110.094 7  21290112.328 6  21290112.523 6 113847797.925 7  88548297.695 6  88548290.699 6
> 2023 10 08 05 09 30.0000000  0 39
C02  40854177.016 5  40854176.527 6 212738444.10315 164502803.75916
C05  39264820.117 5  39264817.637 6 204462197.60515 158103117.82216
C06  40044961.609 6  40044958.480 6 208524635.456 6 161244474.635 6
C11  21601286.367 7  21601282.582 7 112483556.408 7  86979392.722 7
C12  24575113.250 6  24575112.020 7 127969012.348 6  98953720.543 7
C13  40109898.797 6  40109902.711 6 208862714.366 6 161505870.699 6
C14  23712000.977 7  23711998.188 7 123474621.800 7  95478395.287 7
C16  40004119.391 6  40004121.359 6 208311949.894 6 161080029.953 6
C21  22745912.531 8                 118443923.261 8
C22  26286094.109 6                 136878538.949 6
C28  25471011.727 6                 132634251.982 6
E03  26491917.930 7  26491922.363 8 139215945.696 7 105315960.502 8
E07  26421433.836 6  26421440.629 8 138845571.470 6 105035787.911 8
E08  24766473.586 7  24766476.195 9 130148696.477 7  98456651.901 9
E13  23701478.461 8  23701482.586 9 124552095.504 8  94222854.832 9
E15  27546928.672 6  27546938.672 8 144760015.039 6 109510002.059 8
E21  27940154.094 6  27940159.785 8 146826483.077 6 111073285.499 8
E26  23968563.578 7  23968564.863 8 125955649.655 7  95284636.817 8
E31  27035367.672 7  27035370.906 7 142071832.030 7 107476442.997 7
E33  27852151.195 6  27852153.805 7 146364058.509 6 110723473.892 7
G02  21452772.375 7  21452772.609 5                                 112735079.928 7  87845519.207 5                
G03  24897188.531 5  24897196.570 2  24897196.516 6  24897198.836 6 130835692.669 5 101949860.030 2 101949857.067 6  97701955.878 6
G08  20762441.820 8  20762446.605 7  20762447.008 7  20762447.691 8 109107366.201 8  85018737.895 7  85018736.905 7  81476285.561 8
G10  21801370.422 7  21801376.664 7  21801375.641 7  21801375.750 8 114566971.793 7  89272968.585 7  89272970.596 7  85553256.562 8
G14  23807595.820 6  23807598.301 3  23807597.914 6  23807602.988 6 125109794.542 6  97488171.780 3  97488172.779 6  93426190.071 6
G21  20758966.867 7  20758968.473 6                                 109089103.731 7  85004498.539 6                
G22  24942098.188 6  24942100.398 3                                 131071599.064 6 102133784.579 3                
G23  24749138.141 6  24749145.203 3  24749144.527 6  24749148.414 7 130057525.242 6 101343537.648 3 101343533.683 6  97120877.650 7
G24  24982852.039 6  24982860.844 4  24982860.672 6  24982862.574 6 131285780.010 6 102300638.886 4 102300634.876 6  98038114.028 6
G27  22497821.953 7  22497827.344 7  22497827.605 7  22497829.098 8 118226823.118 7  92124809.393 7  92124807.394 7  88286266.581 8
G32  22148482.586 7  22148487.582 7  22148487.773 7  22148488.758 8 116391067.003 7  90694362.032 7  90694355.037 7  86915420.419 8
R01  22641111.680 6  22641117.547 5  22641117.414 5 121029722.045 6  94134248.781 5  94134241.778 5
R07  20605873.234 7  20605878.273 7  20605877.563 7 110304834.294 7  85792648.572 7  85792641.576 7
R08  19608833.594 7  19608834.828 6  19608834.441 6 105004412.580 7  81670107.094 6  81670100.098 6
R14  23138296.031 6  23138298.793 6  23138297.660 6 123340129.893 6  95931208.777 6  95931202.767 6
R15  22979890.219 6  22979896.148 6  22979896.207 6 122797614.850 6  95509257.493 6  95509252.487 6
R22  21879508.727 7  21879511.766 6  21879511.930 6 116794256.060 7  90839963.144 6  90839955.148 6
R23  19232336.633 7                                 102880024.296 7                
R24  21246158.492 7  21246160.906 7  21246160.785 6 113612768.727 7  88365497.204 7  88365490.201 6
> 2023 10 08 05 10  0.0000000  0 39
C02  40828344.820 5  40828344.371 6 212603929.43015 164398788.84416
C05  39238839.734 5  39238837.535 6 204326910.011 5 157998504.800 6
C06  40008484.961 6  40008481.699 6 208334689.616 6 161097596.456 6
C11  21579701.664 8  21579698.441 8 112371161.502 8  86892481.807 8
C12  24566582.375 6  24566581.918 7 127924589.280 6  98919369.594 7
C13  40089379.656 6  40089383.957 6 208755868.429 6 161423250.504 6
C14  23668309.164 7  23668306.539 7 123247107.895 7  95302467.099 7
C16  39969164.852 5  39969167.797 5 208129938.961 5 160939287.539 5
C21  22727125.891 8                 118346095.026 8
C22  26278895.805 6                 136841055.441 6
C28  25427367.953 6                 132406984.258 6
E03  26475550.398 7  26475554.531 8 139129932.511 7 105250891.996 8
E07  26378137.492 6  26378144.535 8 138618048.401 6 104863668.230 8
E08  24734971.781 7  24734974.359 9 129983151.993 7  98331418.547 9
E13  23681745.555 7  23681749.707 9 124448398.098 7  94144408.361 9
E15  27535533.250 6  27535543.320 8 144700130.158 6 109464699.246 8
E21  27931804.656 6  27931810.391 8 146782606.970 6 111040093.415 8
[truncated: 5,108,865 more chars]
