# Supplementary material for: The Real-Time Detection of Vertical Displacements by Low-Cost GNSS Receivers Using Precise Point Positioning
Source: Sensors (Basel). 2024 Aug 29;24(17):5599. doi: 10.3390/s24175599 (PMC11487381; doi:10.3390/s24175599)
Supplement: Supplementary file 1 [file sensors-24-05599-s001.zip › The real-time detection of vertical displacements by low-cost GNSS receivers using Precise Point Positioning (dataset)/GNSS LEVELLING/WRO1.23o]

     3.04           OBSERVATION DATA    M: MIXED            RINEX VERSION / TYPE
GS18 V7.03                              20231008 045642 UTC PGM / RUN BY / DATE
SNR is mapped to RINEX snr flag value [1-9]                 COMMENT
LX:     < 12dBHz -> 1; 12-17dBHz -> 2; 18-23dBHz -> 3       COMMENT
       24-29dBHz -> 4; 30-35dBHz -> 5; 36-41dBHz -> 6       COMMENT
       42-47dBHz -> 7; 48-53dBHz -> 8; >= 54dBHz -> 9       COMMENT
excwroc1                                                    MARKER NAME
0000                                                        MARKER NUMBER
                                                            OBSERVER / AGENCY
3623371             LEICA GS18          7.03.040/7.811      REC # / TYPE / VERS
                    LEIGS18         NONE                    ANT # / TYPE
  3835795.7059  1177287.8335  4941530.3477                  APPROX POSITION XYZ
        0.0000        0.0000        0.0000                  ANTENNA: DELTA H/E/N
G   12 C1C L1C D1C S1C C2W L2W D2W S2W C5Q L5Q D5Q S5Q      SYS / # / OBS TYPES
R   12 C1C L1C D1C S1C C2P L2P D2P S2P C3Q L3Q D3Q S3Q      SYS / # / OBS TYPES
E   20 C1C L1C D1C S1C C5Q L5Q D5Q S5Q C6C L6C D6C S6C C7Q  SYS / # / OBS TYPES
       L7Q D7Q S7Q C8Q L8Q D8Q S8Q                          SYS / # / OBS TYPES
C   20 C1P L1P D1P S1P C2I L2I D2I S2I C5P L5P D5P S5P C6I  SYS / # / OBS TYPES
       L6I D6I S6I C7I L7I D7I S7I                          SYS / # / OBS TYPES
DBHZ                                                        SIGNAL STRENGTH UNIT
    30.000                                                  INTERVAL
  2023    10    08    04    57    0.0000000     GPS         TIME OF FIRST OBS
  2023    10    08    17    08   30.0000000     GPS         TIME OF LAST OBS
     0                                                      RCV CLOCK OFFS APPL
G L1C                                                       SYS / PHASE SHIFT
G L2W                                                       SYS / PHASE SHIFT
G L5Q -0.25000                                              SYS / PHASE SHIFT
R L1C                                                       SYS / PHASE SHIFT
R L2P  0.25000                                              SYS / PHASE SHIFT
R L3Q  0.25000                                              SYS / PHASE SHIFT
E L1C  0.50000                                              SYS / PHASE SHIFT
E L5Q -0.25000                                              SYS / PHASE SHIFT
E L6C -0.50000                                              SYS / PHASE SHIFT
E L7Q -0.25000                                              SYS / PHASE SHIFT
E L8Q -0.25000                                              SYS / PHASE SHIFT
C L1P  0.25000                                              SYS / PHASE SHIFT
C L2I                                                       SYS / PHASE SHIFT
C L5P  0.25000                                              SYS / PHASE SHIFT
C L6I                                                       SYS / PHASE SHIFT
C L7I                                                       SYS / PHASE SHIFT
 24 R01  1 R02 -4 R03  5 R04  6 R05  1 R06 -4 R07  5 R08  6 GLONASS SLOT / FRQ #
    R09 -2 R10 -7 R11  0 R12 -1 R13 -2 R14 -7 R15  0 R16 -1 GLONASS SLOT / FRQ #
    R17  4 R18 -3 R19  3 R20  2 R21  4 R22 -3 R23  3 R24  2 GLONASS SLOT / FRQ #
 C1C  -71.940 C1P  -71.940 C2C  -71.940 C2P  -71.940        GLONASS COD/PHS/BIS
    18    18  1929     7                                    LEAP SECONDS
                                                            END OF HEADER
> 2023 10 08 04 57  0.0000000  0 25
G02  21752774.486   114311594.51318      1801.203          51.250    21752769.366    89073963.65717      1403.534          47.700  
G08  20667301.759   108607400.73418      -838.961          53.050    20667302.146    84629143.19718      -653.736          53.150    20667301.328    81102929.42019      -626.417          55.750  
G10  21544610.248   113217692.55618     -2059.683          53.350    21544610.435    88221580.23618     -1604.948          53.200    21544610.494    84545677.01119     -1537.992          55.250  
G21  20934602.315   110012077.80218       955.301          50.700    20934599.396    85723686.13418       744.390          49.100  
G27  22088683.331   116076814.34417     -3140.081          42.200    22088684.543    90449469.79616     -2446.820          41.900    22088683.093    86680737.43118     -2344.700          50.900  
G32  22462690.904   118042229.41417      1999.890          46.150    22462690.567    91980962.07917      1558.360          46.200    22462691.100    88148420.72918      1493.359          49.950  
R07  20354778.323   108960717.06917     -1916.077          47.350    20354778.975    84747229.97117     -1490.286          46.750  
R08  19918661.537   106663534.66717      2110.966          44.500    19918662.982    82960528.65717      1641.862          46.900  
R14  22847373.694   121789345.50016     -2232.750          39.800    22847378.023    94725056.11917     -1736.590          42.200  
R15  23144207.109   123675722.36815      1079.550          30.650    23144207.607    96192152.75516       839.660          36.550  
R22  21494134.354   114737154.31516     -3024.961          41.250    21494139.022    89240010.09217     -2352.756          44.950    21494131.175    86181241.26818     -2272.129          50.350  
R23  19311429.787   103303128.25217       372.822          45.250  
E03  26334210.415   138387191.06257     -1346.255          42.850    26334210.044   103341093.08817     -1005.331          42.400    26334210.986   112327284.44816     -1092.716          38.150    26334211.528   106036946.94716     -1031.363          40.900    26334212.708   104689023.55117     -1018.369          44.700  
E08  24990044.155   131323567.49358      1338.269          50.850    24990047.026    98066298.98918       999.368          49.950    24990042.931   106593803.41518      1086.191          49.000    24990043.912   100624550.31818      1025.391          50.150    24990045.056    99345428.67918      1012.394          53.150  
E13  23617801.521   124112384.34158      -899.476          53.350    23617804.781    92681329.02118      -671.607          53.050    23617799.629   100740568.78618      -730.044          51.900    23617803.022    95099096.86218      -689.121          53.300    23617803.749    93890215.96719      -680.373          56.250  
E26  24244051.942   127403350.21158      1596.987          52.600    24244054.272    95138865.45118      1192.602          53.300    24244052.308   103411809.16818      1296.276          50.550    24244051.224    97620747.85918      1223.698          50.350    24244051.888    96379807.17919      1208.171          54.900  
C11                                                                  21574913.134   112346232.55918      -420.849          50.000                                                                    21574911.038    91290513.73818      -341.929          50.000    21574910.987    86873230.22718      -325.349          52.000  
C12                                                                  24209006.793                       -2864.716          34.000                                                                    24209005.146   102436222.84415     -2327.146          34.450    24209010.213                       -2214.855          26.900  
C13                                                                  40031287.524                        -953.839          36.200                                                                                                                                    40031288.045                        -736.815          28.450  
C16                                                                  40295616.149   209829837.79517      1675.965          42.900                                                                    40295617.962   170503932.55915      1362.244          35.300    40295618.994   162253755.87616      1296.103          39.700  
C21  22654307.384   119049184.49118      -844.750          51.000    22654307.351   117966919.47018      -837.033          53.650    22654306.723    88900365.37618      -630.675          53.550    22654304.454    95857781.00418      -680.102          49.600  
C34  22274074.230   117051046.14118     -1832.374          51.450    22274075.138   115986946.95618     -1815.758          52.900    22274076.957    87408248.51218     -1368.243          52.250    22274076.526    94248897.23917     -1475.344          47.900  
C39  39796417.011   209131587.42216      1458.919          41.850    39796417.697   207230387.52817      1446.028          42.550    39796417.553   156169687.78317      1089.741          45.600    39796413.876   168391660.72016      1174.982          39.550  
C42  22881197.193   120241501.25317      2298.942          42.550    22881197.028   119148396.01317      2278.114          45.300    22881210.438    89790731.62618      1716.848          50.000    22881207.736    96817842.74917      1851.167          45.900  
C43  21852189.606   114834036.64918      1034.704          50.650    21852191.264   113790088.18718      1025.301          52.300    21852193.336    85752690.28919       772.830          54.850    21852191.156    92463769.56518       833.238          50.650  
> 2023 10 08 04 57 30.0000000  0 25
G02  21742512.698   114257667.75108      1793.997          52.050    21742507.672    89031942.77607      1397.917          47.100  
G08  20672142.658   108632839.46408      -856.829          52.350    20672143.021    84648965.53308      -667.660          52.400    20672142.164    81121925.82109      -639.855          56.050  
G10  21556401.249   113279654.03808     -2070.870          53.800    21556401.469    88269861.83509     -1613.668          54.000    21556401.523    84591946.87509     -1546.446          55.000  
G21  20929175.587   109983560.09408       945.952          50.350    20929172.638    85701464.52708       737.106          49.950  
G27  22106638.027   116171167.22507     -3150.004          42.100    22106639.321    90522991.48107     -2454.549          42.050    22106638.265    86751195.64408     -2352.346          50.950  
G32  22451317.659   117982462.88507      1984.756          45.800    22451317.541    91934390.73007      1546.564          45.400    22451317.995    88103789.87308      1482.163          50.700  
R07  20365581.700   109018547.38707     -1939.128          45.750    20365582.343    84792209.03307     -1508.213          46.500  
R08  19906900.978   106600557.62007      2087.444          43.900    19906902.482    82911546.46707      1623.569          47.350  
R14  22859995.125   121856625.00806     -2252.504          41.950    22859999.529    94777384.65807     -1751.944          43.400  
R15  23138213.172   123643578.70216      1055.372          36.900    23138214.517    96167233.48315       820.846          34.600  
R22  21511163.100   114828053.95807     -3034.773          43.400    21511167.646    89310709.70107     -2360.383          45.600    21511159.993    86249517.56608     -2279.519          49.300  
R23  19309385.796   103292194.10907       356.323          45.300  
E03  26341932.589   138427771.48046     -1358.686          41.000    26341933.066   103371396.59707     -1014.678          43.100    26341932.605   112360223.07106     -1102.988          39.250    26341933.714   106068040.98806     -1041.205          40.800    26341935.027   104719722.32107     -1027.904          44.500  
E08  24982442.360   131283620.11248      1325.083          52.650    24982445.097    98036468.13008       989.510          51.150    24982441.239   106561378.59108      1075.577          49.150    24982442.235   100593941.27008      1015.318          51.100    24982443.325    99315208.72608      1002.444          53.900  
E13  23622955.531   124139468.79848      -905.932          53.300    23622958.655    92701554.37608      -676.582          53.450    23622953.678   100762552.89208      -735.347          51.800    23622957.255    95119849.85508      -694.156          53.700    23622957.776    93910705.14109      -685.372          56.350  
E26  24234949.681   127355516.66748      1592.074          52.750    24234951.867    95103145.59108      1188.902          53.300    24234950.026   103372983.23608      1292.244          50.550    24234948.666    97584096.16808      1219.925          49.900    24234949.480    96343621.40509      1204.400          54.450  
C11                                                                  21577373.240   112359042.99108      -433.071          50.650                                                                    21577371.331    91300923.22408      -351.874          50.700    21577371.173    86883136.02708      -334.829          52.350  
C12                                                                  24225524.205   126148637.48315     -2870.529          30.850                                                                    24225522.650   102506111.25605     -2332.032          34.400    24225526.982    97546154.45315     -2219.035          35.400  
C13                                                                  40036776.123   208482000.23015      -951.660          32.950                                                                    40036781.670   169408715.37415      -773.953          32.150    40036785.986   161211520.06615      -736.836          31.150  
C16                                                                  40285969.451   209779604.61106      1672.916          40.550                                                                    40285971.351   170463113.95605      1359.244          34.000    40285972.060   162214912.39106      1293.562          38.750  
C21  22659174.652   119074762.63908      -860.417          51.800    22659174.868   117992265.10208      -852.591          53.650    22659174.273    88919465.89408      -642.487          53.750    22659171.598    95878376.36208      -692.775          50.250  
C34  22284566.041   117106180.10508     -1843.174          50.050    22284566.933   116041579.72308     -1826.388          53.400    22284568.728    87449419.90008     -1376.369          53.150    22284568.241    94293290.77707     -1484.102          47.900  
C39  39788100.597   209087883.82706      1454.493          38.850    39788101.085   207187081.31306      1441.388          40.350    39788101.114   156137051.98307      1086.275          46.300    39788097.377   168356470.80506      1171.308          40.350  
C42  22868107.675   120172719.87207      2286.660          45.700    22868107.862   119080239.94907      2265.894          44.850    22868120.858    89739368.90908      1707.538          49.700    22868118.148    96762460.37007      1841.107          47.750  
C43  21846315.922   114803168.64108      1023.083          51.100    21846317.692   113759500.78108      1013.918          52.950    21846320.002    85729639.48709       764.085          55.150    21846317.786    92438914.79508       823.868          50.300  
> 2023 10 08 04 58  0.0000000  0 24
G02  21732298.194   114203989.79108      1785.633          51.600    21732293.272    88990115.77507      1391.405          47.850  
G08  20677091.338   108658844.66608      -875.758          52.450    20677091.652    84669229.27908      -682.412          52.550    20677090.769    81141345.22509      -653.928          56.150  
G10  21568261.735   113341980.53708     -2082.960          53.750    21568261.973    88318427.87308     -1623.086          53.800    21568261.904    84638489.30409     -1555.459          54.400  
G21  20923808.519   109955355.78708       935.595          50.950    20923805.547    85679487.11308       729.034          49.850  
G27  22124656.510   116265854.97007     -3161.217          43.350    22124657.861    90596774.00007     -2463.297          43.550    22124657.192    86821903.86308     -2360.614          49.800  
G32  22440034.936   117923172.47007      1968.775          44.900    22440035.002    91888190.39807      1534.114          44.700    22440035.588    88059514.58508      1470.263          49.550  
R07  20376519.636   109077098.41707     -1963.059          46.550    20376520.271    84837748.70607     -1526.829          45.700  
R08  19895277.948   106538317.12907      2063.049          45.100    19895279.451    82863137.20407      1604.590          47.600  
R14  22872733.359   121924526.29606     -2273.127          41.800    22872737.833    94830196.65606     -1767.987          40.950  
R15  23132364.376   123612322.39106      1029.687          38.550    23132364.683    96142923.08605       800.891          34.600  
R22  21528252.166   114919275.31707     -3045.437          46.400    21528256.647    89381659.55607     -2368.683          45.400    21528248.817    86318035.50108     -2287.504          50.200  
R23  19307440.136   103281786.20207       338.807          46.250  
E03  26349732.149   138468758.57246     -1372.584          40.950    26349733.651   103402003.77306     -1024.779          41.950    26349731.910   112393491.77306     -1114.058          38.750    26349733.379   106099446.61706     -1051.737          41.200    26349734.699   104750728.72107     -1038.277          44.550  
E08  24974920.726   131244093.80848      1311.148          51.950    24974923.349    98006951.71608       979.028          51.450    24974919.720   106529295.52108      1064.239          48.900    24974920.717   100563654.86908      1004.628          51.900    24974921.735    99285307.32309       991.801          54.850  
E13  23628152.324   124166778.10848      -913.537          53.750    23628155.363    92721947.64408      -682.169          53.800    23628150.543   100784719.49208      -741.468          52.300    23628154.208    95140775.12008      -699.932          52.900    23628154.591    93931364.40809      -691.035          56.500  
E26  24225880.322   127307856.23348      1586.439          53.650    24225882.377    95067554.97408      1184.659          53.550    24225880.620   103334297.80408      1287.641          50.750    24225879.109    97547577.10108      1215.576          50.550    24225880.024    96307566.56309      1200.123          55.200  
C11                                                                  21579909.089   112372247.63808      -446.085          51.000                                                                    21579907.290    91311653.06308      -362.427          50.050    21579907.062    86893346.66908      -344.986          52.000  
C12                                                                  24242078.196                       -2876.339          30.250                                                                    24242077.500   102576161.87006     -2337.024          37.700    24242082.144    97612815.67806     -2224.159          36.700  
C16                                                                  40276347.475   209729501.02506      1668.719          41.550                                                                    40276348.545                        1355.683          33.200    40276350.101   162176169.13506      1290.247          39.300  
C21  22664136.839   119100839.39408      -876.924          50.850    22664137.197   118018104.80608      -869.026          53.000    22664136.586    88938938.75808      -654.908          53.900    22664133.714    95899373.20208      -706.061          50.350  
C34  22295124.772   117161665.97108     -1854.825          50.650    22295125.709   116096561.20608     -1837.876          52.850    22295127.473    87490854.09608     -1385.013          52.750    22295126.877    94337967.67408     -1493.439          48.250  
C39  39779814.883   209044342.24306      1449.224          40.900    39779815.189   207143935.54806      1436.180          41.650    39779815.368   156104537.12407      1082.285          46.200    39779811.697   168321411.33006      1167.031          40.250  
C42  22855095.627   120104337.93507      2273.189          45.750    22855096.061   119012479.63207      2252.757          46.000    22855109.626    89688304.45008      1697.614          49.050    22855106.781    96707399.55307      1830.525          47.550  
C43  21840513.940   114772679.09208      1010.647          50.750    21840515.785   113729288.40508      1001.490          53.750    21840518.058    85706871.28609       754.699          54.400    21840515.883    92414364.74008       813.763          50.600  
> 2023 10 08 04 58 30.0000000  0 24
G02  21722126.136   114150535.06908      1782.380          50.950    21722121.302    88948462.71707      1388.865          47.450  
G08  20682142.569   108685388.85208      -889.555          52.400    20682142.825    84689913.03108      -693.162          52.200    20682141.956    81161167.14009      -664.262          56.150  
G10  21580186.173   113404643.10208     -2090.137          53.200    21580186.392    88367255.78708     -1628.681          53.100    21580186.174    84685282.69209     -1560.837          54.400  
G21  20918496.043   109927438.21708       930.076          51.900    20918493.030    85657733.12208       724.732          48.700  
G27  22142733.125   116360848.33107     -3167.248          43.900    22142734.493    90670794.72607     -2467.986          44.100    22142734.007    86892840.35608     -2365.186          49.400  
G32  22428838.132   117864333.45108      1958.113          49.000    22428838.254    91842341.79208      1525.804          48.450    22428839.088    88015576.38707      1462.096          46.700  
R07  20387586.486   109136339.57807     -1981.770          46.350    20387587.090    84883825.14507     -1541.379          45.350  
R08  19883787.938   106476788.57207      2043.305          45.350    19883789.367    82815281.68108      1589.238          48.600  
R14  22885582.267   121993018.15006     -2288.562          38.250    22885586.707    94883468.11007     -1779.999          42.050  
R15  23126654.844   123581807.47106      1009.083          40.400    23126654.615    96119189.18705       784.846          33.050  
R22  21545396.252   115010790.13407     -3051.193          44.600    21545400.567    89452837.62607     -2373.152          46.650    21545392.630    86386773.87308     -2291.783          50.050  
R23  19305587.965   103271877.96707       326.210          45.700  
E03  26357603.758   138510124.26546     -1381.219          40.300    26357606.162   103432893.66306     -1031.176          38.950                                                                    26357605.117   106131142.34406     -1058.134          40.300    26357606.380   104782021.52407     -1044.660          42.850  
E08  24967474.319   131204962.60548      1302.002          52.750    24967476.865    97977730.35408       972.212          51.700    24967473.397   106497533.17608      1056.808          48.850    24967474.429   100533671.23308       997.628          51.750    24967475.341    99255704.82309       984.878          54.800  
E13  23633386.798   124194285.30149      -916.033          54.250    23633389.820    92742488.67709      -684.028          54.100    23633385.125   100807046.73008      -743.506          52.300    23633388.735    95161852.01108      -701.889          52.150    23633389.067    93952173.37209      -692.959          56.300  
E26  24216838.842   127260342.42549      1585.505          54.150    24216840.788    95032073.85808      1184.024          52.650    24216839.050   103295731.38908      1286.940          50.850    24216837.502    97511170.39108      1214.863          51.600    24216838.463    96271622.65309      1199.418          55.200  
C11                                                                  21582515.619   112385820.22608      -454.413          50.500                                                                    21582513.836    91322681.88908      -369.287          50.350    21582513.598    86903841.82208      -351.353          51.800  
C12                                                                  24258686.387   126321348.01115     -2877.663          33.200                                                                    24258667.654   102646352.33506     -2338.595          36.600  
C16                                                                  40266745.454   209679501.07006      1668.886          40.350                                                                    40266745.708   170381782.55115      1356.309          34.000    40266748.197   162137505.90906      1290.543          39.100  
C21  22669188.581   119127386.70908      -888.457          51.800    22669189.063   118044410.78308      -880.380          52.900    22669188.469    88958762.99108      -663.511          53.850    22669185.446    95920748.91808      -715.491          50.750  
C34  22305745.184   117217476.31808     -1861.660          51.950    22305746.161   116151864.15908     -1844.570          52.150    22305747.902    87532530.58008     -1390.132          52.150    22305747.248    94382905.81808     -1498.945          48.750  
C39  39771554.967   209000936.11106      1449.054          40.850    39771555.131   207100924.05707      1435.813          42.650    39771555.492   156072123.42807      1081.853          46.700    39771551.897   168286460.90606      1166.525          40.550  
C42  22842154.133   120036329.89707      2264.993          47.000    22842154.672   118945089.84608      2244.431          48.600    22842168.264    89637519.20107      1691.259          47.200    22842165.500    96652639.84807      1823.633          46.550  
C43  21834779.388   114742542.22008      1002.896          52.350    21834781.304   113699425.48609       993.773          54.000    21834783.727    85684366.44008       748.934          53.750    21834781.573    92390098.65108       807.485          50.350  
> 2023 10 08 04 59  0.0000000  0 25
G02  21712001.068   114097327.54608      1769.439          51.900    21711996.280    88907002.29407      1378.785          46.950  
G08  20687300.753   108712495.21208      -912.841          52.200    20687300.994    84711034.83708      -711.306          52.400    20687300.212    81181408.85609      -681.726          56.250  
G10  21592178.760   113467664.01708     -2106.654          51.800    21592178.997    88416362.93608     -1641.551          51.750    21592178.641    84732343.70209     -1573.162          55.150  
G14  24000443.137   126123262.69716      1322.522          39.700    24000442.090    98277797.37014      1030.537          28.350  
G21  20913242.820   109899832.05408       915.063          51.800    20913239.725    85636221.81008       713.036          49.000  
G27  22160872.148   116456169.07306     -3182.891          40.500    22160873.533    90745070.50406     -2480.177          40.500    22160873.124    86964021.31708     -2376.784          48.900  
G32  22417732.238   117805971.77707      1937.203          46.600    22417732.376    91796865.10707      1509.504          46.900    22417733.200    87971994.55607      1446.778          46.800  
R07  20398786.192   109196292.04507     -2010.112          47.200    20398786.787    84930454.79707     -1563.420          45.900  
R08  19872435.814   106415998.10907      2014.009          45.450    19872437.156    82768000.21107      1566.450          47.900  
R14  22898545.770   122062121.13206     -2313.527          40.350    22898550.209    94937214.84507     -1799.403          42.100  
R15  23121090.590   123552059.65005       978.495          33.600    23121087.825    96096065.90415       761.045          30.700  
R22  21562599.628   115102621.21407     -3066.118          43.800    21562603.779    89524261.57607     -2384.764          45.250    21562595.846    86455749.78408     -2303.153          51.250  
R23  19303834.048   103262495.24607       303.905          45.200  
E03  26365551.663   138551891.10946     -1399.208          39.850    26365554.652   103464083.12606     -1044.686          37.650    26365550.003   112460956.37416     -1135.530          37.150    26365553.134   106163145.44206     -1071.896          39.600    26365554.379   104813617.80207     -1058.226          42.300  
E08  24960107.834   131166251.22948      1283.329          51.550    24960110.401    97948822.46308       958.353          52.450    24960107.033   106466111.57608      1041.710          48.600    24960108.037   100504009.24008       983.356          51.550    24960108.884    99226419.88109       970.809          55.250  
E13  23638663.424   124222013.98048      -928.001          53.150    23638666.500    92763195.11409      -692.990          55.000    23638661.891   100829553.75508      -753.239          52.800    23638665.327    95183098.62508      -711.103          52.150    23638665.680    93973149.89609      -702.025          56.800  
E26  24207829.840   127212999.38048      1575.240          52.600    24207831.682    94996720.25708      1176.325          53.350    24207829.959   103257303.56608      1278.616          51.650    24207828.461    97474894.52708      1206.975          51.650    24207829.401    96235807.91809      1191.650          55.750  
C11                                                                  21585197.377   112399784.48108      -472.204          50.750                                                                    21585195.591    91334028.94308      -383.601          50.600    21585195.351    86914639.81508      -364.997          52.300  
C12                                                                  24275319.327   126407906.04116     -2889.440          36.250                                                                    24275294.379   102716701.06306     -2347.530          36.850    24275291.562    97746627.27716     -2233.940          38.000  
C16                                                                  40257167.804   209629628.41306      1660.149          40.100                                                                    40257167.760   170341256.96705      1348.876          34.550    40257170.711   162098941.18806      1283.872          38.650  
C21  22674334.132   119154427.08808      -909.562          51.700    22674334.695   118071205.29808      -901.262          53.250    22674334.161    88978955.40509      -679.212          54.900    22674331.002    95942521.64608      -732.386          50.450  
C34  22316431.751   117273634.19608     -1877.677          51.850    22316432.689   116207511.50608     -1860.684          52.700    22316434.452    87574466.57608     -1402.222          52.050    22316433.824    94428123.80308     -1511.954          48.300  
C39  39763325.356   208957689.53206      1438.889          40.300    39763325.422   207058070.57107      1425.732          43.750    39763325.900   156039828.83107      1074.488          47.300    39763322.426   168251638.92006      1158.504          40.950  
C42  22829289.756   119968720.83007      2246.863          46.100    22829290.420   118878095.34208      2226.587          49.200    22829304.712    89587031.84508      1677.943          48.600    22829301.790    96598201.33107      1809.300          46.250  
C43  21829116.173   114712782.82808       985.633          52.100    21829118.099   113669936.64108       976.728          53.400    21829120.261    85662143.47809       736.040          54.850    21829118.248    92366136.50308       793.652          50.000  
> 2023 10 08 04 59 30.0000000  0 24
G02  21701919.840   114044350.28008      1761.627          51.550    21701915.069    88865721.26807      1372.695          47.400  
G08  20692562.503   108740145.87008      -931.176          52.350    20692562.778    84732580.77708      -725.593          52.250    20692562.060    81202057.04209      -695.385          54.850  
G10  21604235.666   113531023.29508     -2118.076          52.250    21604235.968    88465733.76608     -1650.450          52.100    21604235.495    84779657.39009     -1581.618          54.850  
G14  23992941.518   126083840.49206      1304.877          39.200    23992940.610    98247078.76614      1016.811          29.150  
G21  20908045.519   109872519.69108       905.120          51.450    20908042.330    85614939.41108       705.288          48.850  
G27  22179069.718   116551797.48906     -3193.325          41.650    22179071.109    90819586.02706     -2488.312          41.750    22179070.758    87035431.99108     -2384.528          48.700  
G32  22406714.107   117748071.63407      1921.821          47.750    22406714.294    91751748.15707      1497.527          47.850    22406714.926    87928757.47207      1435.188          47.150  
R07  20410114.822   109256934.79607     -2033.305          47.200    20410115.443    84977621.34307     -1581.461          46.200  
R08  19861218.515   106355929.77507      1989.747          45.100    19861219.808    82721280.39507      1547.581          47.250  
R14  22911619.927   122131813.95206     -2333.265          41.550    22911624.341    94991420.32607     -1814.768          43.650  
R22  21579858.474   115194749.43407     -3076.391          45.900    21579862.486    89595916.77507     -2392.753          46.000    21579854.640    86524948.90008     -2310.721          51.300  
R23  19302175.199   103253620.98807       286.753          45.550  
E03  26373572.373   138594040.26046     -1411.884          40.900    26373575.517   103495558.05306     -1054.338          37.200    26373571.214   112495168.31206     -1145.961          39.400    26373573.838   106195441.44106     -1081.692          39.600    26373575.151   104845503.27306     -1068.144          41.550  
E08  24952818.025   131127942.95448      1269.703          51.600    24952820.620    97920215.62508       948.164          52.250    24952817.287   106435017.18507      1030.640          47.800    24952818.296   100474656.12208       972.931          51.050    24952819.105    99197439.90409       960.494          54.600  
E13  23643978.846   124249946.51648      -934.917          53.000    23643982.012    92784053.78809      -698.143          54.800    23643977.455   100852226.24208      -758.861          52.600    23643980.682    95204501.43808      -716.375          52.850    23643981.085    93994280.64009      -707.261          56.650  
E26  24198850.040   127165809.95948      1569.945          52.900    24198851.823    94961481.35308      1172.402          53.050    24198850.142   103219000.42908      1274.306          51.250    24198848.688    97438736.36008      1203.024          52.350    24198849.593    96200109.38209      1187.711          55.650  
C11                                                                  21587951.037   112414123.31408      -484.682          50.100                                                                    21587949.282    91345680.38208      -393.852          49.950    21587949.018    86925727.47608      -374.756          52.600  
C12                                                                  24291977.975   126494657.02805     -2895.009          33.600                                                                    24291954.553   102787193.14806     -2352.446          39.400    24291951.346    97813708.50905     -2238.544          32.500  
C16                                                                  40247611.328   209579866.13406      1656.512          40.850                                                                    40247611.253   170300821.04405      1346.055          35.800    40247614.441   162060461.85606      1280.840          39.200  
C21  22679569.990   119181941.69508      -925.598          51.800    22679570.577   118098469.77608      -917.174          53.050    22679570.166    88999501.97609      -691.133          54.800    22679566.859    95964676.23008      -745.222          50.050  
C34  22327181.018   117330121.39908     -1888.824          51.400    22327181.874   116263485.20008     -1871.725          53.100    22327183.697    87616648.51108     -1410.477          52.400    22327183.073    94473606.95007     -1520.889          47.550  
C39  39755122.819   208914585.16106      1434.129          39.200    39755122.851   207015358.06207      1421.108          44.400    39755123.418   156007640.47407      1070.917          47.500    39755120.078   168216931.47106      1154.717          41.150  
C42  22816495.966   119901494.44407      2233.805          45.850    22816496.714   118811480.15208      2213.746          48.900    22816509.901    89536830.32008      1668.281          50.050    22816507.361    96544070.97807      1798.705          45.650  
C43  21823521.663   114683384.45908       973.391          51.100    21823523.489   113640805.54208       964.648          52.750    21823525.426    85640190.10209       726.972          54.800    21823523.528    92342465.05808       783.818          50.000  
> 2023 10 08 05 00  0.0000000  0 24
G02  21691885.222   113991617.93108      1752.715          51.600    21691880.446    88824631.10307      1365.750          47.400  
G08  20697930.331   108768353.86108      -950.496          51.900    20697930.652    84754560.97708      -740.648          51.950    20697929.921    81223121.41508      -709.760          53.950  
G10  21616359.187   113594732.58008     -2130.312          52.650    21616359.563    88515377.29808     -1659.987          52.700    21616359.001    84827232.44008     -1590.871          53.000  
G14  23985544.457   126044967.65706      1285.393          36.650    23985544.634    98216795.26814      1001.605          28.900    23985545.607    94124433.14715       960.016          33.550  
G21  20902906.692   109845514.81308       894.081          51.100    20902903.417    85593896.64008       696.686          49.350  
G27  22197327.931   116647744.83406     -3204.588          39.550    22197329.325    90894350.11406     -2497.085          39.550    22197329.067    87107080.94907     -2392.945          47.250  
G32  22395786.864   117690648.86207      1904.975          46.800    22395787.186    91707003.12707      1484.396          46.550    22395787.605    87885876.81207      1422.660          46.950  
R07  20421574.425   109318278.63907     -2057.354          46.400    20421575.073    85025333.16207     -1600.167          47.050  
R08  19850139.065   106296599.70407      1964.400          45.600    19850140.323    82675134.76207      1527.866          47.650  
R14  22924806.623   122202106.61906     -2354.108          40.650    22924810.985    95046092.38907     -1830.975          43.850  
R22  21597175.397   115287187.58607     -3087.302          44.050    21597179.361    89667813.00007     -2401.238          44.050    21597171.559    86594380.77808     -2319.040          50.100  
R23  19300614.208   103245270.31007       268.717          45.450  
E03  26381668.256   138636584.09946     -1425.395          40.900    26381671.288   103527327.74406     -1064.668          36.700    26381668.607   112529700.60306     -1156.977          38.750    26381669.649   106228039.91106     -1092.440          39.200    26381670.987   104877687.34706     -1078.466          41.100  
E08  24945607.672   131090052.27148      1255.154          51.300    24945610.287    97891920.64608       937.243          51.800    24945606.923   106404261.75807      1018.797          47.600    24945608.000   100445623.00208       961.737          50.250    24945608.754    99168775.85109       949.482          54.050  
E13  23649335.654   124278096.41448      -942.954          52.950    23649338.926    92805074.75008      -704.130          53.350    23649334.379   100875075.12208      -765.339          51.700    23649337.447    95226070.78608      -722.512          53.250    23649337.879    94015575.78909      -713.271          56.300  
E26  24189902.091   127118788.12048      1563.616          53.050    24189903.846    94926367.60008      1167.651          52.250    24189902.205   103180833.33108      1269.196          50.750    24189900.788    97402706.60208      1198.107          52.350    24189901.673    96164537.62709      1182.875          55.400  
C11                                                                  21590779.250   112428850.43308      -498.243          50.750                                                                    21590777.518    91357647.33608      -404.939          49.700    21590777.255    86937115.38208      -385.353          52.650  
C12                                                                  24308665.530   126581596.73906     -2902.709          36.050                                                                    24308651.041   102857838.67906     -2358.199          39.550    24308646.671    97880935.60906     -2244.095          36.100  
C16                                                                  40238078.771   209530228.15207      1651.526          42.800                                                                    40238078.933   170260486.12706      1341.928          36.600    40238082.057   162022078.62206      1277.029          39.500  
C21  22684898.479   119209942.90408      -942.391          51.950    22684899.048   118126216.43108      -933.798          53.800    22684898.754    89020411.92908      -703.747          53.600    22684895.329    95987222.62008      -758.773          50.100  
C34  22337995.397   117386950.89108     -1900.973          51.700    22337996.169   116319798.06208     -1883.638          51.950    22337998.064    87659086.06008     -1419.524          51.450    22337997.380    94519365.72007     -1530.620          47.850  
C39  39746949.949   208871636.94006      1427.928          40.550    39746950.015   206972800.27107      1415.023          44.200    39746950.637   155975568.72707      1066.356          46.300    39746947.437   168182349.76606      1149.870          41.750  
C42  22803778.465   119834665.59707      2220.013          46.600    22803779.250   118745258.86108      2199.898          49.600    22803791.912    89486925.68108      1657.830          50.300    22803789.512    96490260.73807      1787.600          45.250  
C43  21817998.907   114654361.73508       960.242          49.850    21818000.578   113612046.66008       951.544          52.750    21818002.541    85618517.25509       717.029          54.050    21818000.705    92319096.09008       773.190          50.000  
> 2023 10 08 05 00 30.0000000  0 25
G02  21681900.707   113939148.87308      1746.065          50.300    21681895.932    88783746.10208      1360.570          48.750  
G08  20703407.372   108797135.78308      -967.475          52.050    20703407.722    84776988.39908      -753.878          52.100    20703406.933    81244614.35909      -722.486          55.400  
G10  21628552.290   113658807.47208     -2140.417          52.900    21628552.719    88565305.71808     -1667.860          52.750    21628552.069    84875080.50708     -1598.416          52.750  
G14  23978254.872   126006662.76905      1268.980          34.700                                                                    23978255.693    94095828.90306       947.241          36.750  
G21  20897829.787   109818835.39608       885.331          51.150    20897826.474    85573107.46108       689.868          49.500  
G27  22215649.818   116744026.77706     -3213.442          38.250    22215651.289    90969374.88206     -2503.986          39.000    22215651.108    87178979.66908     -2399.761          48.400  
G32  22384954.138   117633722.91007      1890.598          47.900    22384954.573    91662645.28107      1473.196          47.800    22384954.835    87843367.19407      1411.878          46.950  
R07  20433167.754   109380338.34307     -2079.017          46.950    20433168.439    85073601.76907     -1617.014          47.800  
R08  19839201.067   106238027.14707      1941.361          44.700    19839202.289    82629578.33007      1509.948          47.000  
R14  22938108.514   122273013.21707     -2372.282          43.400    22938112.836    95101241.94507     -1845.106          42.950  
R15  23105237.879   123467381.84715       903.669          32.050    23105244.230    96030178.88814       702.851          29.200  
R22  21614553.592   115379952.50506     -3096.122          40.900    21614557.524    89739963.25707     -2408.103          42.700    21614549.806    86664058.04108     -2325.664          50.350  
R23  19299154.596   103237462.26807       252.786          45.750  
E03  26389842.307   138679538.88546     -1437.046          37.650    26389845.295   103559404.35306     -1073.190          39.000    26389843.627   112564566.51806     -1166.481          37.850    26389843.692   106260953.30506     -1101.171          39.950    26389844.974   104910182.35907     -1087.129          42.600  
E08  24938480.336   131052597.74248      1242.658          51.000    24938483.025    97863951.32308       927.905          51.950    24938479.600   106373860.30807      1008.670          47.700    24938480.704   100416924.04808       952.161          49.150    24938481.425    99140441.71208       940.028          53.800  
E13  23654737.126   124306481.12548      -948.580          53.050    23654740.486    92826271.08508      -708.407          53.150    23654735.919   100898114.62608      -770.000          51.300    23654738.883    95247820.07508      -726.880          53.350    23654739.338    94037048.60509      -717.619          56.550  
E26  24180989.461   127071951.90648      1559.538          52.550    24180991.193    94891392.45408      1164.588          52.450    24180989.587   103142816.90308      1265.838          50.850    24180988.216    97366819.06808      1194.982          52.300    24180989.084    96129106.28709      1179.799          55.700  
C11                                                                  21593685.446   112443983.66908      -509.748          50.200                                                                    21593683.690    91369944.32008      -414.303          50.300    21593683.478    86948817.33408      -394.236          53.000  
C12                                                                  24325393.520   126668741.97805     -2907.152          30.400                                                                    24325386.458   102928651.11306     -2362.038          39.250    24325382.145    97948321.72705     -2247.966          35.550  
C16                                                                  40228573.549   209480732.20907      1648.969          42.750                                                                    40228574.074   170220266.62406      1339.749          37.400    40228576.963   161983805.21706      1275.159          38.900  
C21  22690322.671   119238447.01208      -957.053          51.550    22690323.239   118154461.40808      -948.303          53.300    22690323.008    89041697.42608      -714.731          53.450    22690319.532    96010173.93808      -770.646          49.850  
C34  22348878.143   117444139.67808     -1910.787          50.800    22348878.796   116376466.92408     -1893.303          51.600    22348880.785    87701791.89508     -1426.931          51.950    22348880.025    94565413.77308     -1538.535          48.800  
C39  39738810.194   208828862.74206      1424.436          40.950    39738810.294   206930414.91607      1411.548          43.900    39738810.951   155943626.93407      1063.636          46.700    39738807.894   168147908.20206      1146.775          41.600  
C42  22791141.099   119768253.31107      2208.386          47.650    22791141.928   118679450.30208      2188.193          50.750    22791154.803    89437332.09208      1648.967          50.900    22791152.292    96436785.92307      1778.008          45.750  
C43  21812550.375   114625733.35608       949.219          50.000    21812551.891   113583678.57908       940.508          50.900    21812553.282    85597138.90709       708.712          54.350    21812551.708    92296044.67008       764.217          49.700  
> 2023 10 08 05 01  0.0000000  0 25
G02  21671951.871   113886867.27608      1740.232          50.450    21671947.116    88743007.15408      1356.022          48.550  
G08  20708978.951   108826414.50408      -983.640          52.450    20708979.313    84799802.94508      -766.474          52.550    20708978.475    81266478.26109      -734.441          56.600  
G10  21640800.150   113723170.03708     -2149.560          51.850    21640800.604    88615458.29408     -1674.984          51.700    21640799.865    84923143.37608     -1605.177          52.650  
G14  23971057.915                        1253.173          32.250                                                                    23971060.940    94067592.72906       935.510          38.550  
G21  20892800.348   109792405.48908       877.489          51.650    20892797.030    85552512.71508       683.757          48.950  
G27  22234020.373   116840564.64306     -3221.145          40.100    22234021.925    91044599.10106     -2509.986          40.150    22234021.823    87251069.51608     -2405.709          48.900  
G32  22374201.881   117577219.55107      1876.937          47.850    22374202.440    91618616.67108      1462.549          48.050    22374202.560    87801173.11807      1401.605          46.550  
R07  20444879.656   109443032.72807     -2099.558          46.400    20444880.372    85122364.02608     -1632.990          48.250  
R08  19828390.476   106180136.90107      1918.921          43.050    19828391.662    82584552.58907      1492.493          47.350  
R14  22951510.434   122344452.52606     -2389.439          40.300    22951514.681    95156805.77107     -1858.455          43.600  
R15  23100235.226   123440640.82306       879.808          36.550    23100239.552    96009380.24104       684.298          25.750  
R22  21631978.085   115472965.44707     -3103.985          43.650    21631981.952    89812306.57007     -2414.216          44.800    21631974.421    86733921.70708     -2331.298          49.000  
R23  19297782.088   103230120.18707       237.610          45.950  
E03  26398079.773   138722827.12346     -1448.125          38.300    26398082.962   103591729.94206     -1081.093          40.200    26398081.574   112599703.02506     -1175.251          37.200    26398081.309   106294122.17206     -1109.419          39.850    26398082.434   104942929.57807     -1095.167          42.250  
E08  24931421.610   131015503.80148      1231.082          52.600    24931424.369    97836251.27608       919.353          51.950    24931420.882   106343751.56907       999.312          47.600    24931421.973   100388501.39408       943.367          50.200    24931422.705    99112380.36208       931.366          53.750  
E13  23660168.738   124335024.21948      -953.434          53.200    23660172.160    92847585.68008      -711.975          53.400    23660167.547   100921282.70008      -773.856          50.850    23660170.472    95269690.71308      -730.559          53.000    23660170.954    94058641.22509      -721.261          55.950  
E26  24172097.676   127025225.30548      1556.464          53.050    24172099.365    94856499.18908      1162.206          52.650    24172097.795   103104889.45308      1263.330          51.000    24172096.483    97331015.53908      1192.582          52.250    24172097.330    96093757.89109      1177.386          55.200  
C11                                                                  21596655.124   112459447.49108      -520.253          50.200                                                                    21596653.361    91382509.90808      -422.807          50.650    21596653.208    86960774.90208      -402.359          53.000  
C12                                                                  24342155.827   126755928.66116     -2910.972          36.600                                                                    24342145.234   102999568.19006     -2365.075          39.300    24342143.513    98015807.23306     -2250.386          36.150  
C16                                                                  40219081.183   209431303.03807      1647.247          43.150                                                                    40219082.101   170180101.37106      1338.384          37.200    40219084.686   161945583.44606      1273.627          39.700  
C21  22695827.791   119267376.39308      -970.801          52.050    22695828.349   118183127.79608      -961.884          52.250    22695828.132    89063300.48108      -724.864          53.400    22695824.666    96033467.68908      -781.621          49.650  
C34  22359814.618   117501610.68108     -1919.698          51.450    22359815.149   116433415.46308     -1902.286          52.300    22359817.267    87744708.47308     -1433.570          51.850    22359816.431    94611689.05808     -1545.731          49.250  
C39  39730689.127   208786186.51407      1421.399          42.400    39730689.256   206888126.66507      1408.805          42.800    39730689.957   155911758.31307      1061.594          47.250    39730687.010   168113545.52506      1144.738          41.900  
C42  22778568.939   119702182.44408      2197.307          49.550    22778569.833   118613980.04508      2177.416          50.700    22778583.097    89387993.43208      1640.855          51.600    22778580.437    96383585.97807      1769.268          45.800  
C43  21807163.644   114597423.99308       938.931          51.250    21807165.001   113555626.56008       930.469          50.600    21807166.723    85575998.76909       701.189          54.250    21807165.101    92273250.08708       756.092          49.850  
> 2023 10 08 05 01 30.0000000  0 26
G02  21662054.549   113834856.52908      1729.088          50.400    21662049.836    88702479.27907      1347.341          47.950  
G08  20714660.726   108856272.26608     -1004.982          52.850    20714661.080    84823068.68808      -783.104          52.750    20714660.260    81288774.59009      -750.519          56.700  
G10  21653118.071   113787900.83308     -2163.905          51.650    21653118.543    88665897.80408     -1686.162          51.850    21653117.727    84971481.24308     -1615.955          53.250  
G14  23963973.396                        1231.191          34.650                                                                    23963976.373    94039787.05506       919.611          39.350  
G21  20887834.097   109766307.59408       864.342          50.850    20887830.796    85532176.66108       673.513          48.700  
G27  22252454.950   116937438.95306     -3234.875          39.950    22252456.532    91120085.52206     -2520.684          39.750    22252456.452    87323410.61708     -2415.654          48.750  
G32  22363546.140   117521223.32108      1858.037          48.800    22363546.827    91574983.22208      1447.819          48.750    22363546.748    87759357.73108      1387.418          48.000  
R07  20456725.326   109506443.07207     -2125.647          45.650    20456726.078    85171683.10908     -1653.284          48.700  
R08  19817723.384   106123015.14207      1891.155          45.100    19817724.565    82540124.55207      1470.899          47.400  
R14  22965027.191   122416504.52206     -2412.145          38.650    22965031.422    95212846.22207     -1876.113          42.600  
R15  23095380.430   123414692.38405       851.824          32.650    23095379.763                         662.530          26.700  
R22  21649464.552   115566308.96107     -3117.090          42.350    21649468.405    89884906.96806     -2424.406          41.950    21649460.970    86804033.63507     -2341.246          47.650  
R23  19296512.661   103223329.35207       216.983          45.550  
E03  26406396.141   138766530.07046     -1463.899          39.550    26406399.623   103624365.22106     -1093.232          37.250    26406398.007   112635176.08706     -1187.999          36.000    26406397.919   106327608.80306     -1121.697          37.850    26406398.813   104975990.53006     -1107.333          40.600  
E08  24924447.420   130978853.98848      1214.173          52.050    24924450.222    97808882.88708       906.644          51.350    24924446.656   106314003.34008       985.499          48.700    24924447.770   100360419.04708       930.284          50.300    24924448.498    99084654.99508       918.461          53.700  
E13  23665646.187   124363808.25548      -963.579          53.650    23665649.671    92869080.19009      -719.612          54.150    23665644.978   100944646.30808      -782.160          51.100    23665647.899    95291745.94708      -738.314          52.350    23665648.427    94080416.09809      -728.996          56.200  
E26  24163242.581   126978691.45948      1547.769          53.000    24163244.236    94821749.85308      1155.815          52.800    24163242.686   103067118.44508      1256.310          50.700    24163241.445    97295359.71408      1185.931          51.850    24163242.267    96058555.30909      1170.886          55.300  
C11                                                                  21599704.076   112475324.12308      -536.264          50.850                                                                    21599702.332    91395410.94208      -435.733          50.150    21599702.214    86973051.68108      -414.636          52.800  
C12                                                                  24358951.810   126843412.43206     -2920.080          36.250                                                                    24358945.530   103070655.61706     -2372.617          39.000    24358944.653    98083454.97007     -2257.698          42.200  
C16                                                                  40209617.487   209382022.93607      1640.060          43.400                                                                    40209618.710   170140057.25105      1332.597          35.850    40209621.048   161907476.92706      1268.208          40.150  
C21  22701429.326   119296812.39008      -989.775          52.550    22701429.813   118212296.18508      -980.693          52.350    22701429.610    89085281.86409      -739.142          54.100    22701426.184    96057169.36308      -796.940          50.250  
C28                                                                  25814023.859   134420398.17816      3111.365          36.000  
C34  22370820.402   117559445.92908     -1933.915          50.750    22370820.855   116490724.94108     -1916.439          52.650    22370823.070    87787897.06608     -1444.269          51.400    22370822.174    94658257.63608     -1557.293          49.000  
C39  39722602.512   208743691.27506      1413.074          41.250    39722602.647   206846017.74107      1400.500          43.650    39722603.405   155880024.84707      1055.395          47.950    39722600.531   168079328.58506      1138.063          41.500  
C42  22766076.624   119636536.88508      2181.020          50.700    22766077.518   118548931.28108      2161.126          49.600    22766090.361    89338972.39008      1628.623          51.600    22766087.823    96330728.47707      1756.089          45.600  
C43  21801853.401   114569517.38608       923.489          51.600    21801854.570   113527973.64308       915.118          50.700    21801856.540    85555159.39909       689.543          54.300    21801854.901    92250779.80808       743.503          49.950  
> 2023 10 08 05 02  0.0000000  0 26
G02  21652204.197   113783092.67908      1721.685          49.150    21652199.555    88662143.78908      1341.572          49.300  
G08  20720447.915   108886684.07908     -1022.615          52.750    20720448.248    84846766.18608      -796.843          52.650    20720447.468    81311484.66109      -763.618          55.750  
G10  21665500.908   113852972.88608     -2174.379          51.450    21665501.404    88716603.24308     -1694.323          51.450    21665500.528    85020073.93708     -1623.727          53.050  
G14  23956992.657   125894872.83316      1214.140          37.350                                                                    23956996.333    94012394.27706       906.430          39.050  
G21  20882926.387   109740517.32308       854.932          50.400    20882923.131    85512080.29208       666.180          48.400  
G27  22270948.456   117034622.66306     -3244.133          40.500    22270950.062    91195813.00206     -2527.898          40.800    22270949.928    87395982.73608     -2422.608          49.750  
G32  22352982.608   117465711.42407      1842.478          47.300    22352983.391    91531727.12707      1435.695          47.350    22352983.235    87717904.01408      1376.065          49.000  
R07  20468699.425   109570541.02007     -2147.568          46.400    20468700.220    85221537.00508     -1670.333          48.750  
R08  19807195.390   106066638.13307      1867.252          46.300    19807196.555    82496275.74907      1452.307          47.650  
R14  22978653.558   122489140.61006     -2430.447          38.050    22978657.862    95269340.85606     -1890.356          40.350  
R15  23090666.632   123389512.58405       826.699          35.800    23090669.267    95969631.12315       642.988          32.900  
R22  21667008.099   115659956.75706     -3126.284          41.750    21667011.855    89957743.97406     -2431.558          39.900    21667004.527    86874374.06408     -2348.116          48.100  
R23  19295341.756   103217065.81007       200.317          45.450  
E03  26414786.564   138810621.63946     -1475.900          39.000    26414790.213   103657290.58306     -1102.115          38.700    26414788.384   112670964.67306     -1197.882          37.950    26414788.540   106361393.16406     -1130.884          37.900    26414789.280   105009345.42206     -1116.762          41.450  
E08  24917553.199   130942624.31948      1201.038          51.450    24917555.995    97781828.22008       896.874          50.450    24917552.418   106284596.11808       974.862          50.050    24917553.551   100332658.62308       920.256          50.650    24917554.263    99057247.44908       908.546          53.600  
E13  23671164.723   124392808.22949      -969.895          54.050    23671168.270    92890735.96509      -724.250          54.700    23671163.487   100968185.20608      -787.232          52.050    23671166.379    95313966.66008      -743.117          52.100    23671166.981    94102354.33809      -733.673          56.300  
E26  24154419.512   126932325.88348      1543.096          53.000    24154421.124    94787126.18308      1152.317          52.400    24154419.578   103029484.02008      1252.541          51.250    24154418.393    97259832.81308      1182.409          52.000    24154419.216    96023480.02709      1167.351          55.250  
C11                                                                  21602827.632   112491589.14908      -548.389          51.150                                                                    21602825.889    91408627.59108      -445.538          49.250    21602825.797    86985628.79508      -423.966          52.450  
C12                                                                  24375778.747   126931076.12215     -2924.823          33.750                                                                    24375781.004   103141892.68006     -2376.653          38.550    24375783.075    98151245.12107     -2261.701          42.200  
C16                                                                  40200177.794   209332867.70507      1636.772          43.300                                                                    40200179.165   170100114.59605      1330.031          35.300    40200181.359   161869466.97906      1265.653          39.850  
C21  22707122.315   119326728.83608     -1004.920          52.700    22707122.715   118241940.66608      -995.740          53.050    22707122.547    89107621.99809      -750.355          54.450    22707119.161    96081257.88508      -809.063          50.500  
C28                                                                  25796099.576   134327064.05905      3110.204          33.750  
C34  22381890.619   117617619.85508     -1944.479          49.850    22381891.040   116548370.02308     -1926.802          52.450    22381893.279    87831338.56808     -1451.939          50.800    22381892.371    94705098.92608     -1565.672          48.800  
C39  39714545.669   208701352.39406      1409.043          41.900    39714545.813   206804063.75607      1396.064          43.300    39714546.622   155848408.14808      1052.207          48.300    39714543.778   168045237.55106      1134.535          41.250  
C42  22753660.951   119571293.07708      2168.425          50.950    22753661.762   118484280.61208      2148.666          50.700    22753674.386    89290251.33908      1619.323          51.350    22753671.927    96278194.47607      1746.029          46.700  
C43  21796615.515   114541989.70508       911.593          51.500    21796616.505   113500696.19508       903.372          52.000    21796618.904    85534602.98509       680.802          54.750    21796617.194    92228614.61708       734.090          49.950  
> 2023 10 08 05 02 30.0000000  0 26
G02  21642398.611   113731564.01008      1713.227          50.550    21642394.065    88621991.53108      1334.979          48.900  
G08  20726337.978   108917636.44308     -1041.229          52.950    20726338.290    84870884.88508      -811.347          53.000    20726337.543    81334598.41609      -777.578          54.750  
G10  21677945.962   113918371.90108     -2185.868          51.100    21677946.486    88767563.45608     -1703.276          51.000    21677945.550    85068910.79608     -1632.347          52.300  
G14  23950115.789   125858731.77805      1195.383          34.750    23950113.225    98071717.06015       931.464          31.700    23950119.214    93985405.80505       892.402          35.750  
G21  20878074.958   109715022.77308       844.423          50.350    20878071.767    85492214.33307       657.989          47.950  
G27  22289498.064   117132101.09107     -3254.458          42.700    22289499.672    91271770.15207     -2535.941          42.350    22289499.433    87468774.96308     -2430.478          50.200  
G32  22342509.153   117410673.16108      1826.206          49.400    22342509.966    91488840.18208      1423.018          49.400    22342509.812    87676804.01108      1363.764          48.600  
R07  20480798.917   109635310.27907     -2170.616          45.850    20480799.765    85271913.04608     -1688.258          48.050  
R08  19796804.463   106010995.10207      1842.143          45.550    19796805.594    82452997.84007      1432.777          47.800  
R14  22992386.257   122562343.98706     -2449.704          38.650    22992390.582    95326276.79806     -1905.326          40.900  
R15  23086095.928   123365089.52106       800.858          37.900    23086100.543    95950635.38406       622.886          36.800  
R22  21684605.996   115753894.90305     -3136.478          35.200    21684609.605    90030806.88006     -2439.485          39.850    21684602.429    86944932.65707     -2355.888          46.000  
R23  19294267.137   103211317.54207       182.505          46.050  
E03  26423248.316   138855088.06946     -1489.147          39.200    26423251.973   103690495.94506     -1112.016          41.000    26423250.161   112707057.51906     -1208.470          38.150    26423250.300   106395464.77206     -1141.119          37.850    26423251.026   105042983.88707     -1126.515          42.300  
E08  24910736.681   130906803.09048      1186.639          52.100    24910739.446    97755078.56508       886.143          50.250    24910735.952   106255520.43408       963.196          50.300    24910737.059   100305211.15208       909.220          50.700    24910737.745    99030148.88408       897.667          53.250  
E13  23676721.965   124422011.56448      -977.384          53.650    23676725.569    92912543.60809      -729.878          54.200    23676720.723   100991889.18008      -793.328          52.700    23676723.539    95336343.20708      -748.914          52.850    23676724.229    94124446.43209      -739.403          56.300  
E26  24145626.177   126886116.50648      1537.151          52.300    24145627.721    94752619.16308      1147.893          51.650    24145626.194   102991976.40208      1247.663          51.450    24145625.047    97224425.61208      1177.823          52.100    24145625.883    95988522.91409      1162.834          54.800  
C11                                                                  21606023.459   112508230.46808      -561.533          50.700                                                                    21606021.675    91422150.01408      -456.302          49.050    21606021.616    86998496.89108      -434.213          52.150  
C12                                                                  24392646.174   127018914.61606     -2931.306          39.650                                                                    24392650.103   103213268.50306     -2381.653          38.100    24392651.942    98219167.08606     -2266.745          37.500  
C16                                                                  40190759.743   209283825.25307      1632.679          42.700                                                                    40190761.174   170060263.63105      1326.181          35.500    40190763.278   161831544.27106      1262.082          39.600  
C21  22712904.087   119357111.87708     -1020.897          52.650    22712904.414   118272047.50708     -1011.706          53.650    22712904.278    89130310.58108      -762.506          53.250    22712900.929    96105722.12408      -822.152          50.250  
C28                                                                  25778182.575   134233768.96605      3109.331          32.800  
C34  22393022.749   117676119.31608     -1955.906          49.550    22393023.178   116606337.67508     -1938.039          51.850    22393025.385    87875023.17708     -1460.636          49.950    22393024.513    94752202.34108     -1574.886          48.600  
C39  39706516.259   208659157.69907      1403.638          42.200    39706516.433   206762252.63407      1390.990          42.850    39706517.280   155816899.13708      1048.141          48.050    39706514.427   168011262.61206      1130.103          41.050  
C42  22741319.638   119506439.71908      2154.841          50.450    22741320.347   118420016.84008      2135.237          51.000    22741332.792    89241821.87608      1608.997          50.600    22741330.443    96225974.91207      1734.928          47.250  
C43  21791446.878   114514829.49108       898.775          51.050    21791447.736   113473782.90508       890.585          52.650    21791450.006    85514320.98609       671.026          54.300    21791448.394    92206745.35408       723.568          49.850  
> 2023 10 08 05 03  0.0000000  0 26
G02  21632639.419   113680279.22908      1705.586          50.150    21632634.948    88582029.34908      1329.029          49.000  
G08  20732332.316   108949136.69508     -1058.906          52.750    20732332.615    84895430.50008      -825.123          52.650    20732331.882    81358121.31109      -790.820          55.300  
G10  21690454.323   113984103.65708     -2196.435          52.200    21690454.887    88818782.95408     -1711.509          52.050    21690453.867    85117996.12808     -1640.259          52.700  
G14  23943343.487   125823141.38806      1177.504          38.300    23943342.605    98043984.32205       917.537          35.150    23943345.620    93958831.46815       879.323          35.750  
G21  20873281.370   109689832.38608       834.794          50.600    20873278.218    85472585.44207       650.489          47.750  
G27  22308104.907   117229880.14407     -3264.053          42.050    22308106.467    91347961.57006     -2543.421          41.200    22308106.159    87541791.68508     -2437.612          50.650  
G32  22332127.799   117356118.74808      1810.534          49.200    22332128.640    91446330.24508      1410.808          49.200    22332128.519    87636065.32107      1351.990          46.650  
R07  20493024.740   109700755.86007     -2192.539          45.850    20493025.650    85322815.10107     -1705.311          47.550  
R08  19786552.515   105956096.27607      1817.622          45.600    19786553.621    82410298.74907      1413.705          47.250  
R14  23006226.240   122636119.46606     -2468.148          38.350    23006230.589    95383657.74106     -1919.672          41.800  
R15  23081668.737   123341432.23806       775.827          38.150    23081673.978    95932235.21306       603.422          36.650  
R22                                                                                                                                  21702256.449    87015714.74807     -2363.012          44.700  
R23  19293290.709   103206094.32707       165.554          45.350  
E03  26431783.202   138899958.26156     -1501.394          36.050    26431787.863   103723986.34807     -1120.916          42.400    26431786.194   112743460.18205     -1218.239          35.950    26431782.515   106429828.88906     -1150.133          36.400    26431785.769   105076911.15207     -1135.689          42.600  
E08  24903999.581   130871399.27748      1173.253          51.600    24904002.340    97728640.61508       876.136          49.450    24903998.939   106226783.54908       952.308          49.550    24904000.007   100278083.51508       898.969          49.400    24904000.657    99003366.09108       887.550          52.550  
E13  23682319.454   124451426.34448      -983.923          53.400    23682323.111    92934509.12909      -734.786          54.150    23682318.256   101015764.76708      -798.649          52.400    23682320.981    95358881.74708      -753.951          53.100    23682321.727    94146698.46409      -744.369          56.600  
E26  24136864.218   126840071.91548      1532.171          53.500    24136865.683    94718235.17608      1144.125          51.750    24136864.196   102954602.50608      1243.600          51.000    24136863.073    97189144.64708      1173.971          52.050    24136863.921    95953690.43709      1159.059          54.900  
C11                                                                  21609293.142   112525256.33108      -573.810          50.150                                                                    21609291.286    91435984.87708      -466.239          49.450    21609291.273    87011662.33408      -443.716          52.500  
C12                                                                  24409548.400   127106930.75906     -2936.741          38.150                                                                    24409552.853   103284788.65506     -2386.466          36.350    24409554.475    98287226.61807     -2270.976          43.050  
C16                                                                  40181365.007   209234904.10806      1628.928          40.850                                                                    40181366.441   170020511.19206      1323.310          36.050    40181368.545   161793715.32206      1259.483          39.650  
C21  22718775.936   119387968.40108     -1036.257          52.600    22718776.219   118302623.50608     -1026.924          53.000    22718776.055    89153352.74208      -773.891          52.750    22718772.762    96130567.61208      -834.458          50.850  
C28                                                                  25760275.536   134140513.43215      3108.562          30.750    25760280.857   101088877.58815      2342.166          32.000  
C34  22404218.200   117734951.74908     -1966.478          50.450    22404218.641   116664635.24008     -1948.592          51.400    22404220.791    87918956.42408     -1468.542          50.150    22404219.997    94799573.86308     -1583.423          48.600  
C39  39698515.963   208617115.64606      1398.869          41.300    39698516.179   206720592.80407      1386.043          43.300    39698517.103   155785504.09108      1044.612          48.200    39698514.206   167977410.53706      1126.321          41.750  
C42  22729054.941   119441986.27708      2141.910          50.900    22729055.566   118356149.32408      2122.445          52.350    22729068.207    89193691.02708      1599.447          51.800    22729065.829    96174077.31207      1724.678          47.250  
C43  21786350.227   114488045.95908       886.704          51.100    21786351.024   113447242.85708       878.572          52.750    21786353.367    85494320.25709       662.022          54.450    21786351.744    92185179.37208       713.865          50.100  
> 2023 10 08 05 03 30.0000000  0 27
G02  21622925.753   113629233.60008      1697.202          51.900    21622921.331    88542253.51707      1322.493          47.650  
G08  20738429.683   108981178.23208     -1077.356          52.600    20738429.992    84920397.86008      -839.500          52.450    20738429.266    81382048.35609      -804.471          55.750  
G10  21703024.621   114050160.76608     -2207.658          52.400    21703025.228    88870255.95008     -1720.257          52.300    21703024.119    85167324.40708     -1648.477          52.050  
G14  23936675.164   125788097.03506      1158.846          37.150    23936674.343    98016676.94205       903.002          35.900  
G21  20868544.518   109664940.09108       824.481          50.450    20868541.387    85453188.82507       642.450          46.750  
G27  22326767.443   117327951.98706     -3274.191          41.500    22326768.914    91424381.17606     -2551.325          41.700    22326768.624    87615027.10108     -2445.014          50.900  
G32  22321837.782   117302044.32707      1794.349          47.950    22321838.647    91404194.34707      1398.194          47.300    22321838.470    87595685.10107      1339.807          47.000  
R07  20505375.231   109766868.87907     -2215.161          47.550    20505376.200    85374236.27107     -1722.906          47.700  
R08  19776438.779   105901937.44107      1792.606          46.250    19776439.857    82368175.16507      1394.248          46.750  
R14  23020171.768   122710457.26006     -2487.457          39.300    23020176.146    95441476.00206     -1934.696          40.650  
R15  23077384.000   123318535.85106       750.535          36.350    23077389.252    95914426.86906       583.745          36.300  
R22  21719980.300                       -3155.891          35.800    21719971.048                       -2454.582          36.650    21719964.216    87086715.02107     -2370.529          43.200  
R23  19292411.524   103201391.13607       147.823          45.000  
E03  26440388.093   138945179.95356     -1513.721          37.900    26440394.175   103757756.54907     -1130.587          44.650    26440392.133   112780166.96406     -1228.708          38.300    26440387.493   106464480.01006     -1159.978          39.100    26440391.435   105111121.81007     -1145.295          44.650  
E08  24897340.968   130836408.02448      1159.238          52.200    24897343.674    97702510.77708       865.606          50.500    24897340.381   106198381.53507       940.948          47.800    24897341.374   100251272.01308       888.226          49.900    24897342.046    98976895.42008       876.937          52.950  
E13  23687956.051   124481046.72348      -991.060          52.800    23687959.733    92956628.20308      -740.054          53.650    23687954.931   101039807.28208      -804.395          51.550    23687957.570    95381577.84608      -759.319          53.600    23687958.333    94169106.05209      -749.715          56.350  
E26  24128132.605   126794186.82548      1526.646          51.900    24128133.978    94683970.31708      1139.975          51.650    24128132.529   102917358.09308      1239.134          50.800    24128131.437    97153985.91308      1169.717          52.450    24128132.289    95918978.64009      1154.849          54.850  
E31  27150921.463   142679038.16556       935.641          37.250    27150922.488   106546044.93816       698.503          36.250                                                                    27150920.828   109325503.19015       716.625          35.600    27150923.523   107935780.09216       707.493          39.050  
C11                                                                  21612635.646   112542661.34008      -586.707          49.950                                                                    21612633.741    91450127.82508      -476.754          49.550    21612633.773    87025120.92708      -453.716          52.950  
C12                                                                  24426483.912   127195118.23506     -2942.744          37.350                                                                    24426488.497   103356448.02705     -2391.265          31.550    24426490.160    98355418.64705     -2275.467          33.250  
C16                                                                  40171992.513   209186099.01006      1624.337          40.050                                                                    40171993.955   169980853.03905      1320.042          35.850    40171996.069   161755976.13006      1256.182          38.500  
C21  22724736.565   119419291.36408     -1052.298          52.600    22724736.817   118333661.69008     -1042.527          53.200    22724736.610    89176743.19808      -785.674          53.400    22724733.381    96155788.63608      -847.170          50.700  
C28                                                                                                                                  25742262.456   101018169.07815      2340.583          30.400    25742265.952   108923929.28515      2523.778          33.900  
C34  22415475.846   117794110.81108     -1977.755          51.050    22415476.302   116723256.52108     -1959.801          50.750    22415478.416    87963133.56408     -1476.783          51.050    22415477.711    94847208.38307     -1592.402          47.100  
C39  39690543.604   208575220.76807      1393.645          42.450    39690543.874   206679078.80206      1380.994          41.600    39690544.808   155754218.98807      1040.842          47.300    39690541.914   167943677.02706      1122.269          41.150  
C42  22716865.003   119377928.25008      2128.466          49.950    22716865.554   118292673.65008      2109.007          50.800    22716878.037    89145855.47808      1589.368          51.950    22716875.688    96122498.10707      1713.788          47.700  
C43  21781324.464   114461634.43608       873.878          51.300    21781325.248   113421071.43108       865.980          51.450    21781327.714    85474597.32209       652.620          54.050    21781326.035    92163912.92108       703.666          50.550  
> 2023 10 08 05 04  0.0000000  0 28
G02  21613259.365   113578436.29408      1688.965          51.400    21613254.956    88502671.18107      1316.076          47.950  
G08  20744631.564   109013769.14808     -1095.639          51.750    20744631.887    84945793.33308      -853.746          51.700    20744631.180    81406385.66909      -818.162          55.300  
G10  21715658.118   114116550.09708     -2218.611          52.000    21715658.753    88921987.85708     -1728.791          51.900    21715657.538    85216900.78208     -1656.777          53.100  
G14  23930112.612   125753608.46505      1140.258          33.700    23930111.620    97989802.70105       888.510          33.250    23930108.905    93906887.40915       851.506          30.650  
G21  20863866.223   109640355.48708       814.169          49.950    20863863.089    85434031.96407       634.417          46.900  
G27  22345486.981   117426323.08707     -3284.288          42.100    22345488.395    91501033.86206     -2559.190          41.950    22345488.209    87688485.93008     -2452.418          49.650  
G32  22311641.143   117248460.51608      1777.646          48.350    22311642.018    91362440.71608      1385.178          48.250    22311641.765    87555671.16607      1327.578          47.550  
R07  20517851.432   109833654.86507     -2237.614          46.850    20517852.441    85426180.87707     -1740.368          47.500  
R08  19766465.252   105848529.52807      1767.484          45.850    19766466.280    82326635.67407      1374.709          47.550  
R14  23034223.743   122785362.17905     -2506.583          35.000    23034228.093    95499735.36006     -1949.567          40.050  
R15  23073243.536   123296410.27305       724.742          35.850    23073248.325    95897218.16805       563.685          35.700  
R22  21737740.951                       -3165.719          31.050    21737733.459                       -2462.239          35.800    21737727.287    87157939.22607     -2377.811          44.850  
R23  19291631.382   103197217.94807       130.122          45.550  
R24  21504298.556   114993152.21015      3291.469          30.650    21504303.886    89439118.86016      2560.022          36.700    21504292.669    86221981.36917      2467.925          42.400  
E03  26449066.312   138990784.74546     -1526.748          38.500    26449072.894   103791811.94107     -1140.075          42.100    26449070.199   112817183.72106     -1239.108          37.950    26449065.731   106499423.79006     -1169.681          39.350    26449069.754   105145621.39307     -1154.865          43.900  
E08  24890762.673   130801838.76848      1145.123          50.300    24890765.347    97676696.03808       855.110          51.900    24890762.122   106170322.07808       929.483          48.200    24890763.054   100224783.87208       877.408          51.100    24890763.766    98950743.97909       866.281          54.400  
E13  23693633.406   124510881.27048      -998.146          53.100    23693637.104    92978907.19108      -745.388          53.400    23693632.362   101064023.60308      -810.204          51.700    23693634.955    95404438.04308      -764.829          53.600    23693635.709    94191675.64409      -755.108          56.450  
E26  24119433.080   126748470.32648      1520.988          52.650    24119434.407    94649831.32608      1135.824          52.000    24119432.959   102880250.50608      1234.532          50.650    24119431.924    97118956.34908      1165.410          52.700    24119432.763    95884394.36409      1150.596          55.300  
E31  27145620.256   142651197.24155       921.195          35.450    27145622.569   106525246.30806       687.914          36.750                                                                    27145622.035   109304162.02405       705.882          35.800    27145624.055   107914710.21106       696.621          39.450  
C11                                                                  21616052.588   112560454.18608      -599.576          50.200                                                                    21616050.657    91464585.93808      -487.314          50.050    21616050.727    87038879.45108      -463.683          53.650  
C12                                                                  24443453.908   127283484.35805     -2948.691          33.050                                                                    24443458.203   103428252.55805     -2395.833          33.050    24443459.870    98423748.68706     -2279.925          38.800  
C16                                                                  40162643.963   209137418.81506      1620.607          37.850                                                                    40162645.496   169941296.37806      1316.688          36.450    40162647.574   161718333.49306      1252.960          36.700  
C21  22730787.338   119451087.99008     -1067.892          51.600    22730787.579   118365169.29209     -1058.134          54.450    22730787.355    89200487.41608      -797.457          53.750    22730784.167    96181391.09008      -859.869          49.600  
C28                                                                                                                                                                                                  25724377.478   108848238.19805      2522.273          34.500  
C34  22426797.127   117853604.42108     -1988.892          50.500    22426797.562   116782209.25608     -1970.809          51.250    22426799.662    88007560.54608     -1485.210          51.750    22426799.021    94895112.27107     -1601.448          47.650  
C39  39682600.976   208533482.08806      1388.611          41.700    39682601.300   206637719.57207      1375.796          43.150    39682602.237   155723050.50807      1036.865          46.600    39682599.378   167910069.26206      1118.089          41.350  
C42  22704752.720   119314275.48808      2114.853          50.300    22704753.207   118229599.53208      2095.612          51.400    22704765.968    89098322.51808      1579.286          51.750    22704763.507    96071245.21008      1702.833          48.000  
C43  21776371.002   114435604.57808       861.084          50.500    21776371.778   113395278.21508       853.268          51.550    21776374.117    85455159.41609       643.092          54.100    21776372.475    92142953.79508       693.415          51.050  
> 2023 10 08 05 04 30.0000000  0 29
G02  21603640.338   113527887.77208      1680.782          52.000    21603635.915    88463282.70107      1309.700          47.750  
G08  20750937.748   109046908.29108     -1113.799          51.800    20750938.086    84971616.01008      -867.896          51.700    20750937.391    81431132.37309      -831.732          55.350  
G10  21728354.356   114183268.92508     -2229.464          51.450    21728355.023    88973976.46808     -1737.249          51.450    21728353.751    85266723.18108     -1664.865          53.300  
G14                                                                                                                                  23923660.676    93881580.32315       837.717          33.250  
G21  20859246.420   109616078.15008       804.128          49.750    20859243.282    85415114.50707       626.592          47.050  
G27  22364262.884   117524990.75307     -3293.885          44.750    22364264.250    91577917.71507     -2566.664          44.550    22364264.160    87762166.29608     -2459.668          48.900  
G32  22301538.118   117195368.75508      1761.337          48.950    22301539.008    91321070.51208      1372.470          48.850    22301538.695    87516024.72108      1315.411          49.000  
R07  20530452.594   109901109.76507     -2259.583          45.850    20530453.650    85478645.74407     -1757.455          46.350  
R08  19756632.109   105795873.29607      1742.603          45.350    19756633.100    82285680.80508      1355.357          48.100  
R14  23048381.336   122860830.05705     -2524.843          34.900    23048385.709    95558432.55006     -1963.760          38.750  
R15  23069247.498   123275055.78806       698.935          38.600    23069251.911    95880609.12705       543.617          35.050  
R22  21755574.469   116132730.08115     -3175.368          35.700    21755563.353    90325418.18416     -2469.727          36.400    21755548.090    87229386.07607     -2385.307          43.300  
R23  19290950.455   103193575.48907       112.528          46.650  
R24  21485852.493   114894496.88915      3285.102          33.750    21485854.237    89362387.63815      2555.080          33.650    21485843.861    86148016.94607      2463.135          42.650  
E03  26457817.111   139036769.82446     -1539.347          39.250    26457823.399   103826151.33406     -1149.516          41.650    26457820.181   112854509.15706     -1249.032          36.750    26457816.667   106534659.02706     -1179.369          40.600    26457820.400   105180408.70907     -1164.415          44.400  
E07  26653957.817   140067492.91856      3091.526          41.650    26653960.923   104595859.71916      2308.266          40.900    26653956.599   113691145.71117      2509.077          42.750    26653960.034   107324448.44617      2368.550          42.700    26653960.496   105960154.60717      2338.556          45.100  
E08  24884264.732   130767691.92948      1131.151          51.050    24884267.431    97651196.75608       844.721          52.200    24884264.206   106142605.46408       918.106          48.250    24884265.116   100198619.40508       866.716          51.150    24884265.857    98924912.10609       855.716          54.800  
E13  23699351.430   124540929.54348     -1005.295          53.250    23699355.152    93001345.77208      -750.650          53.700    23699350.460   101088413.38608      -815.921          51.800    23699353.016    95427461.98308      -770.229          53.000    23699353.765    94214406.90609      -760.448          56.500  
E26  24110765.640   126702922.47948      1515.416          52.400    24110766.950    94615818.28808      1131.643          51.800    24110765.477   102843279.82008      1230.078          51.200    24110764.505    97084056.01908      1161.181          52.250    24110765.316    95849937.68009      1146.426          55.150  
E31                                                                  27140404.660   106504766.90806       677.362          38.300                                                                    27140403.332   109283148.39305       695.202          35.250    27140405.596   107893963.68606       686.248          40.200  
C11                                                                  21619543.987   112578634.78508      -612.531          51.250                                                                    21619542.059    91479359.12508      -497.662          50.350    21619542.158    87052937.81508      -473.621          53.850  
C12                                                                  24460458.023   127372027.96906     -2954.456          37.100                                                                    24460461.975   103500201.37006     -2400.712          36.400    24460463.562    98492216.09806     -2284.696          40.100  
C16                                                                  40153319.357   209088863.54106      1615.990          38.750                                                                    40153321.069   169901841.20806      1313.396          36.850    40153323.045   161680787.42406      1249.901          36.150  
C21  22736927.902   119483356.59008     -1083.562          51.800    22736928.152   118397144.53708     -1073.688          52.950    22736927.912    89224584.04308      -809.129          53.800    22736924.722    96207373.55608      -872.433          49.000  
C28                                                                                                                                                                                                  25706499.646   108772591.47105      2520.913          34.200  
C34  22438181.894   117913431.50908     -1999.815          49.500    22438182.315   116841492.47608     -1981.661          52.050    22438184.437    88052236.54908     -1493.380          52.600    22438183.819    94943284.67907     -1610.225          47.800  
C39  39674688.072   208491899.55206      1383.205          40.950    39674688.449   206596515.05607      1370.679          43.850    39674689.370   155691998.59107      1033.177          45.750    39674686.590   167876587.18706      1113.904          40.300  
C42  22692717.100   119251028.78208      2101.441          50.950    22692717.515   118166927.80708      2082.232          51.550    22692730.102    89051092.82908      1569.230          50.950    22692727.693    96020319.26208      1692.056          48.300  
C43  21771490.623   114409957.06308       848.474          51.050    21771491.400   113369863.85208       840.697          52.600    21771493.882    85436007.02109       633.626          54.450    21771492.212    92122302.53408       683.244          50.650  
> 2023 10 08 05 05  0.0000000  0 29
G02  21594060.578   113477545.56508      1674.205          51.900    21594056.137    88424054.98507      1304.574          47.700  
G08  20757339.873   109080551.54308     -1130.316          52.800    20757340.234    84997831.48608      -880.767          52.700    20757339.542    81456255.52509      -844.049          55.300  
G10  21741104.768   114250272.51308     -2238.523          51.100    21741105.450    89026186.99508     -1744.305          51.150    21741104.147    85316758.24808     -1671.618          53.650  
G14  23917310.222   125686265.22215      1104.710          35.300    23917297.157    97937340.52115       860.801          31.050    23917297.328    93856621.95415       825.182          34.000  
G21  20854676.976   109592065.53308       795.520          50.250    20854673.815    85396403.35307       619.884          46.550  
G27  22383086.652   117623909.66807     -3301.827          44.950    22383088.026    91654997.28507     -2572.855          44.750    22383088.012    87836034.20507     -2465.672          47.150  
G32  22291520.851   117142727.65108      1746.812          49.650    22291521.758    91280051.45008      1361.152          49.600    22291521.434    87476714.76708      1304.425          50.550  
R07  20543169.872   109969186.31807     -2279.967          47.200    20543170.965    85531594.13707     -1773.310          45.950  
R08  19746931.492   105743926.88707      1719.332          43.750    19746932.466    82245278.04308      1337.259          48.050  
R14  23062635.559   122936813.19005     -2541.949          35.900    23062640.003    95617530.52505     -1977.072          34.850  
R15  23065387.682   123254429.19406       675.117          36.900    23065391.904    95864566.22305       525.102          33.350  
R22                                                                                                                                  21773414.645    87301021.62506     -2391.240          40.800  
R23  19290360.783   103190420.73607        96.597          45.750  
R24  21467432.447   114796006.60005      3280.067          31.700    21467433.701    89285784.18005      2551.165          31.400    21467425.053    86074168.85107      2459.524          42.050  
E03  26466631.967   139083090.52846     -1549.939          40.100    26466637.627   103860741.32407     -1157.488          42.000    26466633.838   112892107.02706     -1258.044          38.100    26466631.723   106570151.43306     -1187.766          41.050    26466635.007   105215449.90007     -1172.510          44.850  
E07  26636312.060   139974766.22946      3089.193          37.350    26636315.691   104526615.79207      2306.828          42.350    26636311.765   113615880.54407      2507.461          44.050    26636314.461   107253398.14607      2367.055          42.200    26636315.231   105890007.49207      2336.989          45.650  
E08  24877839.090   130733924.97348      1118.799          51.300    24877841.855    97625981.13508       835.510          53.100    24877838.592   106115197.19208       908.117          48.250    24877839.500   100172746.00308       857.305          51.250    24877840.262    98899367.59609       846.420          55.200  
E13  23705101.837   124571148.03848     -1010.491          53.750    23705105.596    93023911.47609      -754.606          54.050    23705100.928   101112941.35008      -820.178          51.300    23705103.452    95450616.36608      -774.277          52.150    23705104.204    94237266.94909      -764.448          56.300  
E26  24102122.104   126657500.33148      1511.623          51.850    24102123.414    94581899.12308      1128.823          51.750    24102121.935   102806411.17608      1226.960          50.950    24102121.003    97049252.01008      1158.222          51.600    24102121.783    95815576.09309      1143.536          54.900  
E31                                                                  27135259.882   106484574.85006       668.080          38.850                                                                    27135257.646   109262429.61605       685.358          34.350    27135260.350   107873508.25406       676.851          40.350  
C11                                                                  21623101.656   112597160.41608      -623.690          50.800                                                                    21623099.750    91494412.69808      -506.741          50.400    21623099.870    87067262.97608      -482.232          53.700  
C12                                                                  24477487.862   127460705.02906     -2958.574          37.350                                                                    24477491.695   103572258.64706     -2403.905          38.450    24477492.874    98560786.60905     -2287.746          34.750  
C16                                                                  40144010.505   209040390.65106      1613.762          39.250                                                                    40144012.386   169862452.97806      1311.605          37.300    40144014.254   161643305.13305      1247.931          35.700  
C21  22743149.754   119516052.42108     -1097.400          52.900    22743150.008   118429543.12908     -1087.412          53.000    22743149.782    89248999.70008      -819.456          53.600    22743146.556    96233700.02708      -883.612          48.950  
C28                                                                  25688624.819   133767413.63615      3101.529          31.150                                                                    25688624.768   108696955.11705      2520.606          33.850  
C34  22449621.725   117973548.03908     -2009.268          50.050    22449622.157   116901062.50108     -1990.869          52.700    22449624.311    88097128.68308     -1500.307          52.850    22449623.691    94991690.13908     -1617.712          48.450  
C39  39666796.660   208450430.02907      1380.135          42.000    39666797.082   206555422.51507      1367.456          43.300    39666797.957   155661031.09407      1030.516          45.700    39666795.281   167843196.12006      1111.155          39.950  
C42  22680750.887   119188146.06308      2089.624          50.850    22680751.230   118104616.75208      2070.535          52.250    22680763.733    89004134.90908      1560.476          51.100    22680761.382    95969686.40508      1682.584          48.550  
C43  21766674.926   114384649.53908       837.489          51.800    21766675.711   113344786.38708       829.837          52.550    21766678.319    85417108.50109       625.401          54.150    21766676.631    92101925.02708       674.340          50.200  
> 2023 10 08 05 05 30.0000000  0 31
G02  21584538.510   113427506.52008      1661.933          50.550    21584534.062    88385063.49107      1295.012          47.550  
G08  20763856.177   109114794.77208     -1152.394          52.900    20763856.551    85024514.48008      -897.971          53.300    20763855.851    81481826.71709      -860.587          55.050  
G10  21753927.206   114317654.52608     -2253.354          51.950    21753927.896    89078692.38808     -1755.861          51.750    21753926.567    85367075.89908     -1682.686          53.300  
G14                                                                                                                                  23911053.887    93832122.90406       808.271          37.500  
G21  20850175.987   109568412.61108       781.313          49.900    20850172.793    85377972.48007       608.814          47.200  
G27  22401976.108   117723173.61907     -3315.670          44.600    22401977.556    91732345.66707     -2583.644          44.900    22401977.592    87910159.74407     -2475.939          44.650  
G32  22281607.980   117090635.15708      1726.280          50.350    22281608.894    91239459.87208      1345.152          50.550    22281608.616    87437814.49608      1289.076          50.900  
R07  20556020.981   110037979.25207     -2306.015          46.250    20556022.112    85585099.71007     -1793.567          46.900  
R08  19737381.962   105692789.73207      1690.033          45.350    19737382.951    82205504.69807      1314.471          47.900  
R14  23077004.070   123013405.06606     -2564.224          38.200    23077008.552    95677101.88905     -1994.399          35.000  
R15  23061682.497   123234628.93806       645.219          36.000    23061686.694    95849166.00205       501.835          31.850  
R22                                                                                                                                  21791346.415    87372918.41606     -2402.119          37.650  
R23  19289880.762   103187852.72507        74.801          45.100  
R24  21449060.928   114697771.69205      3269.323          33.750    21449063.410    89209379.19805      2542.803          31.300    21449054.256    86000512.16906      2451.282          41.700  
E03  26475528.737   139129841.68946     -1566.652          37.300    26475533.861   103895652.76607     -1169.839          42.600    26475529.660   112930054.30706     -1271.466          39.950    26475528.729   106605973.66906     -1200.431          41.100    26475531.606   105250816.74507     -1185.088          44.900  
E07  26618698.466   139882209.61546      3081.276          40.350    26618702.661   104457498.89507      2300.868          43.550    26618699.470   113540753.47707      2501.070          43.350    26618700.965   107182478.19607      2360.967          42.900    26618702.225   105819989.07307      2330.882          46.400  
E08  24871504.181   130700634.74548      1100.698          52.900    24871507.042    97601121.50808       821.945          52.400    24871503.702   106088175.87308       893.378          49.050    24871504.627   100147237.87708       843.392          50.850    24871505.392    98874183.71809       832.661          54.700  
E13  23710902.925   124601632.83249     -1021.659          54.100    23710906.724    93046676.04609      -762.917          54.250    23710902.052   101137685.47408      -829.278          51.050    23710904.550    95473974.80108      -782.815          52.250    23710905.314    94260328.45109      -772.861          56.300  
E15  27488598.883   144453547.10556     -2524.279          39.200    27488604.641   107871170.24916     -1884.873          36.350                                                                    27488600.228   110685195.89115     -1934.143          31.650    27488600.761   109278183.60216     -1909.801          36.850  
E26  24093520.854   126612300.46948      1501.904          52.250    24093522.182    94548145.95308      1121.561          52.050    24093520.715   102769722.96208      1219.123          50.800    24093519.788    97014618.33308      1150.826          51.350    24093520.552    95781382.66809      1136.187          54.750  
E31                                                                  27130206.399   106464742.42306       654.353          39.600                                                                    27130203.473   109242079.82105       671.266          33.150    27130206.543   107853417.16206       662.776          40.350  
C11                                                                  21626743.922   112616126.47808      -640.528          50.150                                                                    21626742.045    91509824.15608      -520.438          50.200    21626742.189    87081928.69408      -495.327          53.650  
C12                                                                  24494561.597   127549609.89005     -2968.296          35.500                                                                    24494565.194   103644500.96706     -2411.988          39.300    24494566.215    98629533.37806     -2295.339          38.300  
C16                                                                  40134735.841   208992095.76606      1606.171          40.500                                                                    40134737.887   169823209.44506      1304.934          37.850    40134739.636   161605960.50106      1241.746          36.750  
C21  22749470.952   119549270.25708     -1117.000          51.650    22749471.193   118462458.96708     -1106.828          53.650    22749470.985    89273805.15608      -834.097          53.250    22749467.717    96260446.79508      -899.416          49.200  
C28                                                                  25670771.536   133674441.49705      3095.674          33.250                                                                    25670770.477   108621407.59905      2515.956          33.950  
C33  26641204.216   140000492.08716      3583.014          39.650    26641205.541   138727743.79116      3550.569          38.950                                                                    26641221.025   112727669.89616      2885.148          40.100  
C34  22461134.756   118034049.38908     -2024.139          50.250    22461135.222   116961013.83208     -2005.757          52.200    22461137.380    88142308.17608     -1511.553          53.150    22461136.779    95040405.46208     -1629.859          48.800  
C39  39658945.119   208409169.96107      1370.604          42.250    39658945.559   206514537.54907      1358.280          42.950    39658946.385   155630219.99607      1023.694          45.800    39658943.824   167809973.72106      1103.695          39.600  
C42  22668872.700   119125724.62708      2071.823          49.550    22668872.994   118042762.77508      2053.190          51.350    22668885.593    88957521.47808      1547.229          51.900    22668883.227    95919424.99208      1668.256          49.250  
C43  21761942.606   114359779.19908       820.716          51.850    21761943.398   113320142.12508       813.227          52.750    21761946.259    85398536.44408       612.870          53.300    21761944.511    92081899.52108       660.838          49.800  
> 2023 10 08 05 06  0.0000000  0 31
G02  21575062.827   113377711.34408      1656.681          49.700    21575058.382    88346262.03507      1290.921          47.200  
G08  20770474.941   109149576.40508     -1167.511          52.850    20770475.311    85051617.01008      -909.750          52.900    20770474.603    81507799.95709      -871.848          55.700  
G10  21766809.942   114385353.28308     -2261.038          51.600    21766810.638    89131444.56808     -1761.852          51.450    21766809.285    85417630.05909     -1688.413          54.150  
G14  23904913.930   125621195.21115      1066.664          30.650                                                                    23904916.930    93808035.96106       796.704          38.000  
G21  20845732.350   109545061.14708       774.301          49.100    20845729.124    85359776.52608       603.353          48.400  
G27  22420919.350   117822720.24807     -3322.273          43.350    22420920.893    91809914.30207     -2588.793          43.850    22420920.942    87984496.29507     -2480.708          42.350  
G32  22271788.409   117039032.98008      1712.881          51.450    22271789.325    91199250.37208      1334.712          51.650    22271789.101    87399280.39608      1279.004          50.400  
R07  20568993.806   110107423.71308     -2324.791          48.050    20568994.994    85639112.02007     -1808.173          46.000  
R08  19727972.412   105642402.14707      1668.023          44.950    19727973.415    82166314.35508      1297.351          48.550  
R14  23091474.687   123090541.03405     -2578.800          32.650    23091479.148    95737096.47405     -2005.747          32.650  
R15  23058120.560   123215594.67006       622.885          38.600    23058124.630    95834361.68705       484.469          33.250  
R22                                                                                                                                  21809331.111    87445029.53506     -2406.848          41.150  
R23  19289499.090   103185811.04407        60.058          44.200  
R24  21430725.108                        3265.946          26.600                                                                    21430719.719    85927002.40707      2448.490          43.400  
E03  26484493.715   139176922.73656     -1576.058          38.850    26484499.938   103930839.70807     -1176.870          43.150    26484494.928   112968301.05506     -1279.087          39.550    26484497.384   106642078.52006     -1207.709          41.100    26484499.287   105286462.64407     -1192.307          44.900  
E07  26601106.455   139789764.83647      3080.508          44.250    26601110.948   104388465.48207      2300.358          45.250    26601108.006   113465717.17207      2500.368          43.100    26601108.835   107111643.93807      2360.305          44.100    26601110.539   105750055.23707      2330.351          47.400  
E08  24865248.692   130667761.92048      1089.720          52.600    24865251.612    97576573.62108       813.748          51.600    24865248.222   106061493.36408       884.457          48.650    24865249.139   100122049.57708       834.979          50.300    24865249.910    98849315.62208       824.348          53.700  
E13  23716743.252   124632323.72848     -1025.558          53.150    23716747.091    93069594.51309      -765.887          54.550    23716742.379   101162596.86408      -832.449          51.050    23716744.877    95497491.16108      -785.876          52.500    23716745.655    94283545.86309      -775.854          56.250  
E15  27503001.098   144529247.84256     -2523.519          36.550    27503005.368   107927701.77115     -1884.382          34.950                                                                    27503011.606   110743228.22115     -1933.598          32.650    27503007.907   109335447.52706     -1909.283          36.400  
E26  24084950.545   126567263.23848      1499.394          52.150    24084951.919    94514514.22708      1119.675          52.100    24084950.451   102733166.74708      1217.034          50.500    24084949.507    96980109.25908      1148.844          51.250    24084950.270    95747312.27109      1134.264          54.350  
E31  27125230.424   142544053.46956       865.217          38.700    27125233.930   106445225.22706       645.961          41.350                                                                    27125228.825   109222053.42105       663.210          32.000    27125232.962   107833645.38306       654.227          40.200  
C11                                                                  21630459.387   112635473.70508      -650.419          50.000                                                                    21630457.535    91525545.31108      -528.437          49.950    21630457.716    87096889.14908      -502.939          53.200  
C12                                                                  24511667.298   127638681.89105     -2970.674          34.550                                                                    24511670.658   103716879.18406     -2414.372          39.400    24511671.643    98698409.41506     -2297.457          38.250  
C16                                                                  40125484.073   208943919.70007      1604.837          42.300                                                                    40125486.265   169784062.43106      1303.895          37.200    40125487.890   161568707.68506      1240.805          37.250  
C21  22755879.758   119582948.53808     -1129.420          51.150    22755879.996   118495831.09108     -1119.068          52.450    22755879.790    89298954.46908      -843.382          53.650    22755876.483    96287564.34408      -909.317          49.450  
C28  25652926.003   134807037.22815      3125.558          31.650    25652928.966                        3097.729          29.950                                                                    25652926.036   108545901.44805      2516.746          33.900  
C33  26620739.890   139892952.95406      3584.811          41.700    26620741.221   138621182.29806      3552.404          40.700                                                                    26620756.467   112641079.88006      2886.603          37.800  
C34  22472709.446   118094874.78108     -2032.002          49.950    22472709.938   117021286.23108     -2013.495          51.600    22472712.095    88187729.64308     -1517.470          53.650    22472711.512    95089381.68908     -1636.181          48.750  
C39  39651122.022   208368059.52006      1368.814          41.600    39651122.457   206473800.86007      1356.432          43.050    39651123.245   155599520.66007      1022.037          45.900    39651120.788   167776871.84006      1101.926          39.850  
C42  22657070.475   119063705.50108      2061.496          49.700    22657070.736   117981307.48008      2042.857          51.450    22657082.981    88911208.49708      1539.345          52.700    22657080.721    95869487.52208      1659.817          49.800  
C43  21757281.475   114335286.91008       811.035          51.600    21757282.265   113295872.51108       803.452          52.450    21757284.765    85380246.71608       605.551          53.700    21757283.156    92062178.43508       653.003          49.700  
> 2023 10 08 05 06 30.0000000  0 31
G02  21565632.267   113328153.34708      1647.993          51.100    21565627.821    88307645.39107      1284.151          45.850  
G08  20777194.609   109184888.21708     -1185.819          52.250    20777194.973    85079132.64608      -924.017          52.300    20777194.283    81534169.11509      -885.484          55.400  
G10  21779751.038   114453358.91308     -2271.781          51.250    21779751.732    89184435.91008     -1770.220          51.250    21779750.372    85468413.40008     -1696.517          53.900  
G14  23898879.351   125589485.11506      1048.141          38.150    23898877.949    97861922.83314       816.733          29.150    23898882.813    93784356.34406       782.590          38.550  
G21  20841344.661   109522003.69108       763.653          49.650    20841341.433    85341809.65608       595.054          48.650  
G27  22439914.629   117922539.87507     -3331.604          45.400    22439916.230    91887695.52506     -2596.059          36.700    22439916.363    88059036.82606     -2488.126          38.550  
G32  22262061.060   116987915.49608      1695.737          50.950    22262061.971    91159418.57908      1321.354          50.650    22262061.767    87361108.26308      1266.423          50.750  
R07  20582086.347   110177508.92407     -2346.798          47.950    20582087.575    85693622.68607     -1825.289          45.700  
R08  19718701.716   105592758.10207      1642.507          45.250    19718702.743    82127702.31907      1277.507          47.350  
R14  23106045.426   123168209.36305     -2598.413          31.950    23106048.388    95797525.08314     -2020.991          27.350  
R15  23054700.737   123197319.49806       596.331          37.300    23054704.775    95820147.72005       463.812          33.050  
R22                                                                                                                                  21827396.060    87517412.72316     -2414.030          41.400  
R23  19289214.487   103184289.26207        42.047          45.050  
R24  21412431.343   114501881.57515      3258.345          30.000    21412438.317    89057030.52515      2534.274          34.750    21412423.091    85853635.77307      2443.186          44.400  
E03  26493528.081   139224430.84756     -1588.394          36.800    26493535.332   103966295.57607     -1186.261          42.750    26493530.974   113006840.07906     -1289.497          40.000    26493532.369   106678459.30806     -1217.220          41.600    26493534.431   105322380.96907     -1201.652          44.950  
E07  26583534.831   139697426.13447      3076.280          44.950    26583539.471   104319511.32007      2297.161          46.600    26583536.220   113390766.98607      2496.994          43.250    26583537.066   107040890.98307      2357.136          44.700    26583539.045   105680201.67308      2327.193          48.600  
E08  24859071.384   130635299.75848      1075.270          51.750    24859074.323    97552332.36508       803.008          51.700    24859070.917   106035144.17408       872.838          48.650    24859071.825   100097175.93908       823.966          50.250    24859072.603    98824758.18008       813.496          53.750  
E13  23722621.371   124663213.19448     -1032.877          52.100    23722625.246    93092661.25908      -771.310          53.900    23722620.482   101187669.41408      -838.347          51.050    23722622.996    95521159.65208      -791.422          52.950    23722623.789    94306913.48109      -781.356          56.250  
E15  27517416.015   144604994.63446     -2525.665          39.350    27517421.138   107984270.57815     -1886.421          32.650                                                                                                                                    27517422.931   109392768.13215     -1910.675          30.700  
E26  24076409.846   126522381.61248      1493.526          52.700    24076411.277    94480998.69508      1115.288          51.700    24076409.804   102696736.83108      1212.280          49.600    24076408.838    96945719.41608      1144.433          51.050    24076409.604    95713359.58109      1129.856          54.150  
E31  27120335.024   142518332.73646       850.611          40.000    27120339.959   106426018.19106       635.019          41.150                                                                    27120334.116   109202345.33305       651.789          33.900    27120338.307   107814187.79506       643.432          40.900  
C11                                                                  21634246.632   112655194.78808      -663.474          50.350                                                                    21634244.807    91541570.28808      -539.151          49.250    21634245.023    87112138.70108      -513.062          52.100  
C12                                                                  24528803.548   127727912.76505     -2977.047          34.200                                                                    24528806.726   103789386.41206     -2418.842          38.500    24528807.744    98767408.07606     -2301.854          37.650  
C16                                                                  40116253.838   208895855.49307      1600.335          43.300                                                                    40116256.097   169745006.32106      1300.616          37.550    40116257.639   161531541.36206      1237.615          39.900  
C21  22762374.492   119617078.43608     -1145.158          51.650    22762374.728   118529650.72208     -1134.730          52.150    22762374.527    89324441.01808      -855.108          52.850    22762371.191    96315045.53108      -922.018          49.350  
C28                                                                                                                                                                                                  25635091.007   108470431.71405      2514.932          31.650  
C33  26600281.968   139785445.15206      3583.063          40.800    26600283.059   138514651.84907      3550.559          42.100                                                                    26600298.070   112554515.16905      2885.127          35.600  
C34  22484344.286   118156015.98908     -2043.265          49.550    22484344.781   117081871.61208     -2024.724          52.000    22484346.980    88233386.92008     -1525.742          53.850    22484346.387    95138612.20108     -1645.192          49.000  
C39  39643326.071   208327091.54006      1363.163          40.700    39643326.475   206433205.29807      1351.010          43.200    39643327.282   155568927.66807      1018.070          45.950    39643324.880   167743884.60206      1097.836          39.750  
C42  22645344.026   119002082.43808      2047.520          50.100    22645344.267   117920244.62708      2028.872          50.550    22645356.484    88865191.27108      1529.019          52.150    22645354.227    95819868.94208      1648.717          49.700  
C43  21752691.685   114311166.24608       797.877          51.600    21752692.485   113271971.11508       790.633          52.900    21752695.084    85362234.47808       595.848          53.700    21752693.459    92042756.54608       642.485          49.400  
> 2023 10 08 05 07  0.0000000  0 32
G02  21556245.484   113278825.40408      1638.985          49.850    21556241.037    88269208.00007      1277.133          46.700  
G08  20784013.534   109220721.65208     -1204.565          51.700    20784013.898    85107054.74208      -938.623          51.700    20784013.233    81560927.81109      -899.469          55.000  
G10  21792748.717   114521661.82508     -2283.038          51.350    21792749.408    89237658.87508     -1778.993          51.100    21792748.090    85519418.76308     -1704.933          52.600  
G14  23892947.897   125558313.44006      1028.736          40.250    23892946.997    97837633.15605       801.604          33.900    23892950.539    93761078.75105       768.205          35.450  
G21  20837011.424   109499232.23908       752.916          50.200    20837008.222    85324065.60408       586.687          48.300  
G27  22458959.917   118022622.67507     -3341.743          46.500    22458961.508    91965681.90807     -2603.961          44.100    22458961.683    88133773.79006     -2495.439          38.700  
G32  22252424.867   116937276.80308      1678.470          50.150    22252425.792    91119959.81308      1307.897          50.200    22252425.574    87323293.63708      1253.481          50.400  
R07  20595296.492   110248223.50107     -2369.117          46.000    20595297.741    85748622.83207     -1842.646          45.300  
R08  19709568.774   105543851.59707      1616.584          45.550    19709569.811    82089663.89607      1257.344          46.200  
R14  23120713.154   123246398.28505     -2616.572          33.200    23120714.993    95858330.58214     -2035.109          29.650  
R15  23051421.649   123179796.21406       569.883          38.000    23051425.901    95806518.43504       443.234          27.850  
R22  21845457.074                       -3225.066          32.550                                                                    21845486.550    87590003.05116     -2421.782          38.700  
R23  19289025.843   103183280.47007        23.707          45.300  
R24                                                                                                                                  21394160.871    85780408.02607      2437.503          43.850  
E03  26502630.140   139272262.03646     -1601.774          36.550    26502637.261   104002013.63107     -1196.089          42.800    26502633.047   113045664.04706     -1300.217          38.650    26502634.233   106715109.16407     -1227.279          42.050    26502636.357   105358564.92507     -1211.721          45.350  
E07  26565982.403   139605187.59147      3071.511          45.300    26565987.211   104250631.93807      2293.667          46.800    26565983.522   113315898.04607      2493.213          43.050    26565984.600   106970214.76107      2353.560          45.400    26565986.711   105610423.87608      2323.631          48.900  
E08  24852970.889   130603241.27948      1060.548          51.700    24852973.843    97528392.56608       791.940          51.250    24852970.412   106009122.63808       860.775          48.350    24852971.329   100072611.62908       812.526          49.900    24852972.099    98800506.12308       802.266          53.400  
E13  23728535.746   124694293.31748     -1040.572          52.200    23728539.667    93115870.38908      -777.051          53.150    23728534.842   101212896.71708      -844.611          50.200    23728537.393    95544974.23508      -797.320          52.800    23728538.195    94330425.33809      -787.200          55.800  
E15                                                                  27531847.612   108040869.83015     -1888.094          34.850                                                                                                                                    27531846.960   109450101.68405     -1912.463          34.550  
E26  24067897.378   126477648.30448      1487.227          53.800    24067898.857    94447593.91608      1110.609          51.050    24067897.362   102660427.27908      1207.142          48.950    24067896.393    96911443.22108      1139.563          51.200    24067897.171    95679519.09509      1125.112          54.000  
E31  27115518.097   142493020.17246       835.613          41.350    27115523.457   106407115.88606       624.041          39.700                                                                    27115517.452   109182949.96705       640.019          35.350    27115521.344   107795038.95906       632.063          40.750  
C11                                                                  21638104.231   112675282.22308      -677.049          51.100                                                                    21638102.414    91557892.91008      -550.164          49.450    21638102.655    87127671.54508      -523.512          51.600  
C12                                                                  24545968.555   127817293.78405     -2982.776          35.400                                                                    24545971.570   103862015.70506     -2424.198          37.250    24545972.487    98836522.93907     -2306.630          42.050  
C14                                                                  23858865.654   124239367.49316      3133.134          38.500                                                                    23858863.760   100954664.09416      2545.700          41.350    23858862.257    96069762.98217      2422.405          43.600  
C16                                                                  40107043.650   208847895.72807      1595.604          42.700                                                                    40107045.891   169706035.08206      1296.406          36.900    40107047.418   161494455.85906      1233.736          40.250  
C21  22768953.430   119651650.73608     -1161.079          52.100    22768953.641   118563908.72108     -1150.536          51.750    22768953.467    89350257.97108      -867.084          52.200    22768950.128    96342882.90708      -934.935          49.300  
C28                                                                  25617285.359                        3091.857          31.350                                                                    25617262.930   108394993.17804      2513.212          29.200  
C33  26579829.579   139677962.66806      3580.859          41.550    26579830.500   138408146.44707      3548.549          42.800                                                                    26579845.566   112467970.79705      2883.539          33.200  
C34  22496037.639   118217464.51208     -2054.740          50.150    22496038.123   117142761.51508     -2036.153          51.850    22496040.399    88279273.71608     -1534.423          53.550    22496039.755    95188090.13508     -1654.469          49.050  
C39  39635555.839   208286258.58107      1357.632          42.050    39635556.219   206392743.56207      1345.248          43.350    39635557.077   155538435.50507      1013.717          46.450    39635554.706   167711006.08006      1093.111          39.550  
C42  22633692.060   118940848.80308      2033.121          49.850    22633692.284   117859567.64108      2014.710          51.900    22633704.762    88819464.84108      1518.320          52.650    22633702.429    95770563.90008      1637.164          49.350  
C43  21748171.030   114287410.41408       784.405          51.650    21748171.822   113248431.24708       777.333          52.500    21748174.296    85344494.70109       585.733          54.100    21748172.718    92023628.42208       631.595          49.150  
> 2023 10 08 05 07 30.0000000  0 30
G02  21546907.865   113229755.96508      1630.152          49.950    21546903.416    88230972.06807      1270.249          47.100  
G08  20790936.808   109257103.52108     -1223.022          51.750    20790937.186    85135404.19808      -953.006          51.850    20790936.536    81588096.04609      -913.266          55.850  
G10  21805807.819   114590287.57808     -2293.919          52.000    21805808.505    89291133.41308     -1787.473          52.000    21805807.219    85570665.18308     -1713.050          52.900  
G14  23887124.379   125527708.59305      1009.887          33.700    23887123.782    97813785.21605       786.914          33.500    23887126.078    93738224.45005       753.955          34.600  
G21  20832737.807   109476774.22608       742.214          50.850    20832734.612    85306565.83208       578.348          49.050  
G27  22478060.056   118122993.69507     -3351.618          47.300    22478061.705    92043892.88607     -2611.655          44.500    22478061.955    88208726.01506     -2502.787          39.650  
G32  22242885.292   116887146.07308      1661.427          50.950    22242886.231    91080896.91308      1294.620          50.850    22242885.969    87285858.35108      1240.681          50.800  
R07  20608628.765   110319592.00307     -2390.882          46.550    20608630.040    85804131.62807     -1859.577          45.100  
R08  19700578.957   105495711.48107      1590.720          45.200    19700580.012    82052221.54007      1237.224          46.350  
R14  23135483.817   123325131.78405     -2634.561          35.100    23135486.028    95919567.70205     -2049.114          30.400  
R15  23048288.366   123163053.07306       544.052          39.700    23048292.982    95793496.11904       423.160          27.950  
R22                                                                                                                                  21863630.262    87662746.16516     -2429.617          36.250  
R23  19288938.618   103182813.80007         5.427          45.050  
R24                                                                                                                                  21375938.085    85707341.58007      2432.024          42.850  
E03  26511804.067   139320470.39346     -1614.559          38.100    26511811.068   104038013.26107     -1205.483          42.200    26511806.712   113084794.03105     -1310.413          35.550    26511807.987   106752047.92107     -1236.950          42.400    26511810.164   105395034.11307     -1221.147          45.200  
E07  26548454.513   139513078.33747      3067.019          44.350    26548459.521   104181849.14107      2290.248          47.300    26548455.463   113241134.14106      2489.556          40.700    26548456.756   106899637.64507      2350.061          45.650    26548458.851   105540743.92108      2320.180          49.350  
E08  24846952.568   130571614.59948      1045.899          51.250    24846955.521    97504775.19508       781.064          50.100    24846952.093   105983451.58507       848.935          46.700    24846953.014   100048378.13608       801.375          49.350    24846953.774    98776580.69008       791.214          52.700  
E13  23734491.588   124725591.47848     -1048.002          52.700    23734495.557    93139242.35808      -782.632          53.050    23734490.674   101238301.05208      -850.706          49.300    23734493.257    95568955.89408      -803.051          52.650    23734494.068    94354102.15209      -792.836          55.800  
E15                                                                  27546280.553   108097516.52605     -1889.977          35.350                                                                                                                                    27546283.277   109507487.26605     -1914.519          33.350  
E26  24059418.448   126433091.16949      1481.203          54.250    24059419.932    94414320.70508      1106.120          51.250    24059418.425   102624260.73807      1202.286          47.500    24059417.465    96877302.02408      1134.924          51.400    24059418.257    95645811.89309      1120.501          54.300  
E31  27110784.335   142468143.83146       820.884          40.100    27110789.560   106388539.38906       613.032          40.650                                                                    27110783.889   109163888.83405       628.784          34.400    27110787.461   107776220.14206       620.939          40.950  
C11                                                                  21642037.433   112695763.29408      -690.370          50.800                                                                    21642035.635    91574535.43208      -561.044          48.950    21642035.863    87143508.77108      -533.844          52.450  
C12                                                                  24563167.526   127906851.10606     -2989.307          38.600                                                                    24563170.354   103934788.15305     -2428.713          32.600    24563171.265    98905774.08407     -2311.543          42.250  
C16                                                                  40097858.885   208800068.01907      1590.858          42.600                                                                    40097861.090   169667171.15606      1292.940          37.000    40097862.641   161457472.41106      1230.279          41.150  
C21  22775621.496   119686691.46608     -1176.996          52.000    22775621.663   118598630.89708     -1166.240          52.700    22775621.491    89376424.70308      -878.848          52.250    22775618.203    96371097.48008      -947.611          48.650  
C33  26559385.623   139570534.42107      3578.971          42.200    26559386.359   138301694.87906      3546.477          41.900                                                                    26559400.685   112381470.14305      2881.787          31.950  
C34  22507794.536   118279247.09708     -2066.046          49.700    22507795.017   117203982.45308     -2047.320          52.050    22507797.342    88325409.98708     -1542.873          53.200    22507796.645    95237837.09708     -1663.592          48.600  
C39  39627816.488   208245588.29106      1351.885          41.750    39627816.851   206352443.00007      1339.618          43.150    39627817.731   155508064.83307      1009.481          46.450    39627815.392   167678258.60106      1088.442          39.750  
C42  22622119.044   118880033.18108      2019.150          51.150    22622119.246   117799304.89708      2000.755          52.000    22622131.538    88774050.56508      1507.774          52.850    22622129.281    95721595.49008      1625.727          48.600  
C43  21743725.181   114264047.87408       771.075          51.250    21743725.947   113225281.10008       764.141          52.600    21743728.300    85327048.61509       575.797          54.550    21743726.753    92004817.00308       620.843          48.850  
> 2023 10 08 05 08  0.0000000  0 29
G02  21537621.800   113180957.36008      1622.742          50.500    21537617.363    88192947.15107      1264.474          46.050  
G08  20797966.458   109294044.42108     -1239.935          52.850    20797966.857    85164189.26308      -966.184          52.650    20797966.215    81615681.68709      -926.007          56.650  
G10  21818930.214   114659246.00308     -2303.543          52.400    21818930.892    89344867.18808     -1794.970          52.250    21818929.628    85622160.00508     -1720.136          53.400  
G21  20828526.318   109454642.58908       732.907          51.500    20828523.127    85289320.37008       571.097          49.100  
G27  22497216.637   118223662.34007     -3360.262          46.300    22497218.304    92122336.05605     -2618.374          33.400    22497218.469    88283900.45106     -2508.990          37.800  
G32  22233444.917   116837536.64208      1645.695          50.600    22233445.864    91042240.22308      1282.359          50.600    22233445.559    87248812.30308      1228.842          50.900  
R07  20622084.725   110391622.48707     -2411.241          45.850    20622086.041    85860155.27007     -1875.411          44.200  
R08  19691734.903   105448351.92107      1566.223          46.150    19691735.986    82015386.28607      1218.173          46.250  
R15  23045304.398   123147102.59206       519.071          39.200  
R22  21881802.283   116806529.56615     -3242.694          34.950    21881813.316                       -2522.096          34.550    21881820.488    87735684.77116     -2435.306          36.150  
R23  19288955.032   103182901.47407       -11.538          44.600  
R24  21357763.825   114209571.02215      3237.339          32.200    21357762.905    88829669.53615      2517.930          32.550    21357757.444    85634447.11506      2427.285          41.000  
E03  26521052.041   139369066.01346     -1625.697          37.900    26521058.697   104074302.03406     -1213.958          41.550    26521053.972   113124238.44706     -1319.653          38.100    26521055.692   106789283.39507     -1245.601          42.250    26521057.691   105431796.23707     -1229.751          44.550  
E07  26530953.778   139421111.73647      3063.647          42.600    26530959.088   104113172.84807      2287.939          46.650    26530954.612   113166485.98906      2486.911          40.650    26530956.207   106829169.78607      2347.605          45.550    26530958.194   105471171.84408      2317.798          48.400  
E08  24841018.758   130540432.01448      1032.629          53.100    24841021.677    97481489.43508       771.176          49.750    24841018.295   105958141.03007       838.208          47.650    24841019.225   100024484.91208       791.274          49.400    24841019.968    98752991.20308       781.220          52.100  
E13  23740491.133   124757119.14148     -1054.085          52.950    23740495.149    93162785.66208      -787.134          53.750    23740490.227   101263891.65208      -855.550          50.650    23740492.826    95593113.36208      -807.697          52.750    23740493.646    94377952.53909      -797.415          55.650  
E15                                                                  27560731.170   108154223.38306     -1890.566          38.350                                                                                                                                    27560734.063   109564933.76405     -1915.437          30.550  
E26  24050975.360   126388722.22249      1476.456          54.200    24050976.820    94381188.00908      1102.545          51.550    24050975.318   102588246.97108      1198.448          48.250    24050974.375    96843304.99408      1131.360          51.250    24050975.168    95612247.02508      1116.994          53.800  
E31  27106135.934   142443715.97746       807.506          39.350    27106140.961   106370297.76906       602.865          39.900                                                                    27106135.585   109145171.30105       618.655          33.750    27106138.995   107757740.55306       610.817          39.800  
C06                                                                  40134067.281   208988617.77716      1849.260          36.250                                                                    40134067.478   169820376.06615      1502.374          34.000    40134064.965   161603245.41116      1429.659          37.050  
C11                                                                  21646048.471   112716649.57408      -702.176          49.800                                                                    21646046.701    91591507.22208      -570.691          48.100    21646046.912    87159659.30508      -543.107          53.300  
C12                                                                  24580405.132   127996595.16706     -2993.973          37.650                                                                                                                                    24580406.462    98975169.75807     -2315.099          44.000  
C16                                                                  40088701.747   208752384.20306      1587.955          41.050                                                                    40088703.907   169628424.17806      1290.136          36.950    40088705.507   161420600.23706      1227.667          41.800  
C21  22782380.612   119722210.77408     -1191.341          52.600    22782380.744   118633827.30308     -1180.457          52.950    22782380.532    89402948.78308      -889.619          52.800    22782377.328    96399697.42508      -959.235          48.250  
C33  26538955.883   139463173.67707      3577.900          42.450    26538956.430   138195310.13907      3545.876          43.750                                                                    26538971.046   112295023.85304      2881.336          28.250  
C34  22519617.036   118341374.54908     -2076.001          50.700    22519617.511   117265545.08708     -2057.018          51.750    22519619.864    88371803.74708     -1550.276          52.850    22519619.137    95287861.73807     -1671.698          47.950  
C39  39620110.396   208205092.57806      1347.852          40.850    39620110.762   206312315.43507      1335.333          44.600    39620111.698   155477824.49107      1006.298          46.600    39620109.351   167645651.64506      1085.140          39.500  
C42  22610628.469   118819648.30108      2006.356          51.650    22610628.649   117739468.95708      1988.106          52.250    22610641.126    88728957.91608      1498.214          53.750    22610638.821    95672973.88207      1615.432          47.650  
C43  21739356.578   114241091.17708       759.180          50.800    21739357.315   113202533.10508       752.192          52.550    21739359.568    85309905.56709       566.874          54.750    21739358.042    91986332.36308       611.260          48.950  
> 2023 10 08 05 08 30.0000000  0 31
G02  21528380.544   113132394.24108      1613.720          51.650    21528376.128    88155105.73707      1257.444          47.100  
G08  20805095.410   109331507.06708     -1258.450          51.950    20805095.826    85193380.87408      -980.612          51.750    20805095.217    81643656.96909      -939.773          56.100  
G10  21832108.636   114728498.79608     -2314.333          52.400    21832109.302    89398830.33908     -1803.379          52.450    21832108.073    85673874.68408     -1728.312          52.450  
G14                                                                                                                                  23875800.431    93693769.06315       726.249          32.900  
G21  20824369.979   109432800.71908       722.110          51.450    20824366.781    85272300.70408       562.683          49.450  
G27  22516422.698   118324590.49607     -3369.450          46.000    22516424.373    92200981.32107     -2625.552          45.700    22516424.376    88359268.66806     -2516.254          39.350  
G32  22224097.282   116788414.45008      1628.279          50.550    22224098.227    91003963.16608      1268.788          50.550    22224097.919    87212130.11708      1215.911          50.400  
R07  20635656.958   110464275.47807     -2433.199          44.700    20635658.298    85916663.10407     -1892.490          44.900  
R08  19683029.948   105401737.21907      1540.221          46.400    19683031.058    81979130.37807      1197.950          47.200  
R15  23042461.227   123131908.67706       492.706          41.200  
R22  21900047.832   116903944.32015     -3252.950          34.850    21900069.865    90925370.21516     -2530.074          36.750    21900049.834    87808768.62816     -2443.039          40.700  
R23  19289068.370   103183508.21007       -29.922          45.550  
R24  21339619.819   114112547.77205      3229.692          32.100    21339621.403    88754207.01805      2511.976          34.650    21339613.411    85561698.98306      2421.610          41.800  
E03  26530366.760   139418011.65646     -1638.346          37.300    26530372.911   104110852.21706     -1223.518          39.350    26530368.033   113163966.93506     -1329.781          37.950    26530370.072   106826787.04606     -1255.365          41.350    26530371.878   105468823.17007     -1239.501          44.100  
E07  26513473.700   139329253.71246      3058.828          39.800    26513479.375   104044577.62807      2284.315          44.650    26513474.576   113091925.90906      2482.959          40.700    26513476.434   106758785.10907      2343.929          44.000    26513478.263   105401681.89907      2314.109          47.750  
E08  24835162.740   130509658.32048      1017.943          51.300    24835165.580    97458509.05608       760.151          48.900    24835162.262   105933162.36708       826.277          48.400    24835163.206   100000905.04708       779.995          49.550    24835163.933    98729711.07808       770.080          52.700  
E13  23746527.503   124788840.36748     -1061.650          52.350    23746531.554    93186473.52908      -792.769          53.650    23746526.614   101289639.35708      -861.727          51.400    23746529.213    95617419.17208      -813.464          53.300    23746530.030    94401949.37509      -803.093          56.750  
E15  27575182.882   144908563.19356     -2534.512          36.700    27575202.525   108211007.64115     -1893.076          33.900                                                                                                                                    27575193.455   109622426.55715     -1917.543          30.750  
E26  24042561.343   126344506.03948      1470.291          53.800    24042562.757    94348169.41108      1097.920          50.950    24042561.251   102552357.19508      1193.402          48.450    24042560.355    96809425.03808      1126.580          51.100    24042561.131    95578797.75009      1112.277          54.500  
E31  27101565.631   142419689.12655       792.913          34.850    27101568.983   106352364.61106       591.886          37.250                                                                    27101566.069   109126770.34505       607.388          34.750    27101568.513   107739573.51606       599.572          39.700  
C06                                                                  40123423.016   208933190.16706      1845.118          36.400                                                                    40123423.102   169775336.55005      1499.659          33.900    40123420.856   161560385.21806      1426.907          38.000  
C11                                                                  21650130.546   112737905.83308      -715.721          49.550                                                                    21650128.791    91608779.63908      -581.587          49.000    21650129.005    87176095.94108      -553.427          52.950  
C12                                                                  24597668.744   128086489.53906     -3000.125          39.900                                                                                                                                    24597670.063    99044681.63706     -2319.877          39.550  
C16                                                                  40079565.421   208704809.06006      1583.007          39.250                                                                    40079567.549   169589765.48306      1286.341          37.850    40079569.224   161383812.13106      1224.012          41.850  
C21  22789223.691   119758171.29408     -1207.107          51.900    22789223.795   118669460.90208     -1196.023          51.650    22789223.540    89429802.36408      -901.378          52.100    22789220.409    96428652.62508      -971.919          49.200  
C28  25563869.617   134339044.68014      3115.242          29.800    25563853.613   133117699.46715      3086.551          30.200  
C33  26518533.249   139355846.15106      3575.812          41.650    26518533.669   138088958.27107      3543.234          43.750                                                                    26518549.008   112208604.28005      2879.511          30.450  
C34  22531498.218   118403810.18908     -2087.295          49.350    22531498.695   117327413.13808     -2068.366          51.800    22531501.102    88418427.68608     -1558.758          51.300    22531500.334    95338134.51608     -1680.739          48.350  
C39  39612430.700   208164735.77606      1341.730          41.250    39612431.086   206272325.49207      1329.684          44.400    39612432.040   155447687.89407      1001.958          45.950    39612429.682   167613156.55906      1080.436          40.150  
C42  22599213.082   118759659.38808      1991.913          50.650    22599213.247   117680025.39208      1973.888          52.100    22599225.786    88684160.98308      1487.503          53.900    22599223.435    95624671.08008      1603.958          48.850  
C43  21735058.723   114218505.40808       745.564          50.950    21735059.437   113180152.65908       738.863          51.800    21735061.727    85293039.54009       556.835          54.050    21735060.186    91968146.39808       600.342          50.000  
> 2023 10 08 05 09  0.0000000  0 31
G02  21519189.026   113084092.60508      1606.131          51.750    21519184.632    88117468.11707      1251.532          45.650  
G08  20812328.327   109369516.26408     -1275.715          50.650    20812328.748    85222998.42408      -994.064          50.650    20812328.164    81672040.38709      -952.609          55.200  
G10  21845347.561   114798069.56108     -2323.911          53.400    21845348.213    89453041.27708     -1810.840          53.350    21845346.994    85725826.80908     -1735.432          52.800  
G14  23870297.077                         953.943          27.400                                                                    23870303.403    93672179.27206       712.887          39.000  
G21  20820273.768   109411274.88108       712.714          51.950    20820270.539    85255527.32108       555.363          48.800  
G27  22535682.587   118425801.13807     -3378.161          47.850    22535684.321    92279846.60107     -2632.336          47.400    22535684.131    88434847.85907     -2522.503          44.200  
G32  22214847.460   116739806.35008      1612.046          53.000    22214848.396    90966086.71908      1256.140          53.000    22214848.084    87175831.80308      1203.838          51.450  
R07  20649349.507   110537572.66407     -2453.481          45.000    20649350.893    85973671.97007     -1908.265          44.000  
R08  19674469.133   105355894.58407      1515.695          45.100    19674470.225    81943475.04507      1178.875          46.750  
R15  23039764.520   123117497.51906       467.547          38.000  
R22                                                                                                                                  21918349.753    87882157.24006     -2449.396          37.850  
R23  19289283.889   103184660.90907       -47.244          44.850  
R24  21321517.199   114015747.28205      3223.346          33.900    21321521.202    88678917.66505      2507.043          32.250    21321511.468    85489117.89107      2416.795          43.450  
E03  26539753.971   139467348.05555     -1650.540          31.750    26539757.176   104147681.49006     -1231.858          38.650    26539753.262   113203998.83106     -1338.931          37.650    26539756.220   106864577.11706     -1264.013          41.800    26539757.166   105506132.83507     -1247.960          43.400  
E07  26496019.322   139237531.12946      3055.496          40.900    26496025.352   103976083.52907      2281.694          43.650    26496020.466   113017475.76706      2480.040          39.400    26496022.375   106688504.17407      2341.234          43.900    26496024.064   105332294.37807      2311.508          46.650  
E08  24829389.475   130479319.39748      1004.393          52.500    24829392.232    97435853.31708       750.047          49.450    24829388.987   105908536.63208       815.205          48.600    24829389.950    99977658.30208       769.631          51.300    24829390.656    98706759.83108       759.845          53.250  
E13  23752605.466   124820780.16748     -1067.937          52.700    23752609.547    93210324.62209      -797.477          54.350    23752604.622   101315564.50808      -866.797          50.750    23752607.224    95641892.46908      -818.253          53.700    23752607.999    94426111.57309      -807.864          56.650  
E15  27589656.153   144984614.82046     -2536.031          37.400    27589679.314   108267799.40007     -1893.725          42.000                                                                    27589656.678   111092103.84715     -1943.170          35.900    27589665.846   109679958.70206     -1918.490          40.050  
E26  24034181.300   126300468.27348      1465.306          53.400    24034182.664    94315284.01808      1094.228          51.300    24034181.158   102516612.25108      1189.402          49.050    24034180.315    96775681.76608      1122.766          51.150    24034181.068    95545483.41909      1108.506          54.050  
E31  27097078.388   142396109.15856       778.999          36.750    27097081.449   106334759.18906       581.681          36.200                                                                    27097080.072   109108705.61005       597.153          32.700    27097081.987   107721738.41406       589.423          37.350  
C06                                                                  40112799.047   208877868.98006      1842.887          37.250                                                                    40112798.995   169730383.57905      1497.311          33.500    40112797.345   161517607.33706      1425.045          37.150  
C11                                                                  21654288.473   112759557.09608      -727.892          49.550                                                                    21654286.727    91626373.04608      -591.448          49.550    21654286.950    87192838.02308      -562.878          53.150  
C12                                                                  24614965.893   128176558.01706     -3004.653          41.600                                                                    24614968.283   104153999.78815     -2441.697          32.000    24614966.912    99114327.93906     -2323.523          39.150  
C16                                                                  40070454.842   208657367.96506      1579.191          39.950                                                                    40070456.998   169551215.69106      1283.603          38.300    40070458.748   161347127.63207      1221.378          42.000  
C21  22796155.245   119794596.69108     -1221.576          51.350    22796155.323   118705555.16908     -1210.445          52.600    22796155.032    89457003.10408      -912.161          51.950    22796151.960    96457982.14608      -983.578          49.650  
C28  25546096.476   134245642.93114      3114.253          28.550    25546076.460   133025124.16005      3085.146          32.250  
C33  26498121.202   139248578.52806      3574.786          40.300    26498121.537   137982665.79506      3542.150          41.900                                                                    26498137.114   112122232.94905      2878.970          31.000  
C34  22543442.648   118466578.41408     -2097.419          50.550    22543443.113   117389610.72108     -2078.385          52.000    22543445.535    88465299.98108     -1566.251          50.550    22543444.759    95388675.11808     -1688.751          48.800  
C39  39604782.269   208124543.34606      1337.332          41.900    39604782.698   206232498.46507      1325.272          44.150    39604783.656   155417674.06907       998.719          46.250    39604781.279   167580793.86906      1076.767          41.050  
C42  22587877.433   118700092.65708      1978.872          50.900    22587877.575   117621000.19908      1960.905          52.550    22587889.740    88639679.32509      1477.743          54.650    22587887.499    95576708.28108      1593.379          49.250  
C43  21730836.565   114196316.71208       733.492          50.700    21730837.260   113158165.66908       726.692          51.950    21730839.700    85276470.03509       547.684          54.300    21730838.131    91950280.19008       590.568          50.350  
> 2023 10 08 05 09 30.0000000  0 32
G02  21510045.310   113036041.86608      1597.552          51.200    21510040.965    88080025.93007      1244.846          47.100  
G08  20819662.948   109408059.80108     -1293.532          51.050    20819663.404    85253032.29208     -1007.948          51.550    20819662.842    81700822.86009      -966.037          54.450  
G10  21858644.491   114867944.95508     -2334.286          53.150    21858645.141    89507489.54808     -1818.925          53.100    21858643.923    85778006.38008     -1743.096          53.800  
G14  23864902.488   125410903.73115       935.028          33.900    23864901.714    97722792.08415       728.603          32.800    23864909.938    93651007.41206       698.758          37.900  
G21  20816235.531   109390053.44708       702.219          51.450    20816232.282    85238991.07708       547.183          49.650  
G27  22554993.617   118527280.58107     -3387.199          46.050    22554995.361    92358921.34907     -2639.379          45.800    22554995.145    88510627.80907     -2529.338          45.000  
G32  22205693.690   116691702.72408      1595.064          51.700    22205694.638    90928603.31108      1242.905          51.650    22205694.346    87139910.27308      1191.135          51.100  
R07  20663159.596   110611498.98907     -2474.638          46.100    20663161.026    86031170.15107     -1924.719          45.000  
R08  19666050.675   105310813.86507      1489.932          44.500    19666051.771    81908412.22107      1158.836          46.700  
R14  23195564.783   123645479.79615     -2703.708          30.750    23195574.999    96168706.26715     -2102.881          32.300  
R15  23037212.602   123103858.28006       441.715          36.550    23037217.308    95747465.22814       343.560          28.050  
R22  21936720.951                       -3270.323          32.450    21936715.402                       -2543.604          38.200    21936699.960    87955722.04916     -2456.610          38.650  
R23  19289599.519   103186348.75207       -65.046          44.750  
R24  21303454.619   113919160.45405      3215.902          33.200    21303460.041    88603794.52804      2501.265          26.450    21303449.749    85416696.99007      2411.227          44.950  
E03                                                                  26549210.272   104184780.38106     -1241.242          39.050    26549207.248   113244323.70505     -1348.980          35.700    26549210.102   106902643.81006     -1273.498          41.000    26549211.066   105543715.61707     -1257.267          43.150  
E07  26478588.921   139145934.43546      3051.240          37.150    26478595.280   103907683.44906      2278.421          40.650    26478590.351   112943127.75306      2476.469          37.150    26478592.284   106618319.70006      2337.900          41.500    26478593.873   105263002.10007      2308.177          43.750  
E08  24823696.900   130449404.51848       990.074          51.100    24823699.600    97413514.23708       739.444          50.600    24823696.394   105884255.03508       803.724          49.900    24823697.413    99954736.52008       758.639          51.800    24823698.083    98684129.40509       749.040          54.000  
E13  23758722.858   124852927.16148     -1075.046          52.750    23758726.973    93234330.44108      -802.724          53.800    23758722.050   101341657.76908      -872.535          50.650    23758724.694    95666524.54308      -823.705          53.400    23758725.392    94450430.51609      -813.178          56.300  
E15  27604139.153   145060723.76846     -2537.846          37.600    27604164.249   108324633.97006     -1895.319          39.900                                                                    27604143.049   111150420.83505     -1944.589          35.500    27604147.816   109737534.40206     -1919.957          38.800  
E26  24025833.098   126256597.97548      1459.572          53.150    24025834.408    94282523.71108      1089.909          51.400    24025832.908   102481003.20008      1184.764          49.900    24025832.107    96742066.84008      1118.357          51.250    24025832.844    95512295.80309      1104.153          54.100  
E31  27092673.441   142372961.20646       764.472          38.650    27092676.089   106317473.38705       570.847          35.650                                                                    27092674.832   109090968.84305       585.752          35.150    27092677.084   107704227.14306       578.262          38.350  
C06                                                                  40102193.661   208822643.61405      1838.980          35.900                                                                    40102193.164   169685508.34405      1494.484          35.000    40102192.065   161474903.51406      1422.300          36.400  
C11                                                                  21658520.143   112781592.31908      -740.963          50.550                                                                    21658518.408    91644278.39108      -602.013          49.200    21658518.640    87209876.99208      -572.844          52.550  
C12                                                                  24632293.911   128266788.28006     -3010.217          36.050                                                                    24632292.912   104227318.99104     -2445.676          28.100    24632294.351    99184099.56006     -2328.046          37.950  
C16                                                                  40061367.860   208610049.93606      1575.171          40.050                                                                    40061370.053   169512765.85406      1280.123          38.200    40061371.883   161310538.31607      1218.058          42.000  
C21  22803172.857   119831474.19608     -1236.762          51.600    22803172.923   118742097.40308     -1225.582          53.350    22803172.605    89484541.44808      -923.521          53.150    22803169.578    96487675.63908      -995.808          49.400  
C28                                                                  25528310.513   132932610.14305      3083.295          34.250  
C33  26477718.544   139141361.12706      3572.913          39.800    26477718.786   137876423.09306      3540.413          39.350                                                                    26477734.199   112035959.11314      2876.401          29.200  
C34  22555448.140   118529667.14508     -2108.265          50.700    22555448.584   117452125.92308     -2089.132          52.100    22555451.043    88512411.61108     -1574.320          50.150    22555450.274    95439473.73908     -1697.515          49.050  
C39  39597163.099   208084504.28806      1332.167          40.900    39597163.585   206192823.41407      1319.841          44.550    39597164.582   155387774.77507       994.770          46.350    39597162.157   167548554.59006      1072.544          40.350  
C42  22576620.816   118640937.90908      1964.975          50.800    22576620.950   117562383.21508      1947.050          52.300    22576633.254    88595505.30408      1467.353          53.950    22576630.955    95529077.12108      1582.252          48.650  
C43  21726687.748   114174514.74808       720.235          51.000    21726688.436   113136561.90608       713.733          52.650    21726690.827    85260189.31408       537.894          53.900    21726689.289    91932725.30708       579.947          50.250  
> 2023 10 08 05 10  0.0000000  0 31
G02  21500950.347   112988247.49708      1588.525          51.850    21500946.038    88042783.55707      1237.809          46.750  
G08  20827099.840   109447140.97508     -1311.909          51.450    20827100.335    85283485.13908     -1022.268          51.700    20827099.739    81730006.81908      -979.681          53.800  
G10  21871999.817   114938127.30808     -2344.858          51.850    21872000.466    89562177.03008     -1827.167          51.800    21871999.253    85830415.18709     -1750.959          54.600  
G14  23859615.371   125383116.70206       916.861          39.850    23859614.186    97701139.76405       714.435          33.550    23859623.039    93630257.32006       684.400          37.250  
G21  20812255.948   109369140.51308       691.779          50.700    20812252.678    85222695.28508       539.047          50.350  
G27  22574356.229   118629031.11707     -3396.327          47.100    22574357.993    92438207.32307     -2646.494          47.150    22574357.862    88586610.24407     -2536.360          45.700  
G32  22196637.028   116644109.73608      1577.686          51.050    22196637.973    90891517.88808      1229.366          51.100    22196637.679    87104370.04208      1178.153          51.450  
R07  20677087.453   110686055.90207     -2495.948          46.200    20677088.924    86089158.84107     -1941.296          45.400  
R08  19657775.543   105266500.91707      1463.951          45.250    19657776.628    81873946.61007      1138.628          46.750  
R15  23034805.254   123090995.20505       415.763          32.100    23034807.951    95737460.76604       323.374          26.000  
R22                                                                                                                                  21955110.138    88029531.33306     -2464.252          41.850  
R23  19290016.073   103188576.80707       -83.538          45.650  
R24  21285433.443   113822794.03905      3207.712          32.050                                                                    21285429.235    85344441.33807      2405.321          44.100  
E03                                                                  26558733.168   104222151.29706     -1250.433          37.000                                                                    26558733.408   106940989.56506     -1283.056          40.900    26558734.159   105581573.94607     -1266.656          42.400  
E07  26461183.527   139054469.76046      3046.182          39.900    26461190.001   103839381.90806      2274.777          39.000    26461185.043   112868887.02706      2472.659          40.100    26461187.083   106548236.41406      2334.147          41.950    26461188.589   105193809.67907      2304.490          43.950  
E08  24818085.994   130419918.87048       975.434          51.350    24818088.673    97391495.68808       728.384          51.800    24818085.510   105860321.85808       791.736          50.350    24818086.547    99932143.58408       747.342          51.800    24818087.197    98661823.66309       737.845          54.800  
E13  23764880.493   124885285.63448     -1082.479          52.850    23764884.643    93258494.18809      -808.336          54.650    23764879.730   101367922.75508      -878.653          50.350    23764882.391    95691318.65508      -829.401          52.200    23764883.029    94474909.44909      -818.875          56.250  
E15  27618633.629   145136894.42746     -2540.367          40.600    27618642.066   108381445.31715     -1896.748          32.850                                                                    27618637.935   111208785.02705     -1946.419          35.450    27618641.801   109795156.70506     -1921.562          36.650  
E26  24017517.701   126212900.12448      1453.459          52.050    24017518.974    94249892.17308      1085.317          51.550    24017517.532   102445534.19008      1179.715          49.600    24017516.717    96708584.05708      1113.634          51.400    24017517.440    95479238.63909      1099.503          54.500  
E31  27088351.216   142350246.50746       749.648          41.700    27088352.477   106300514.11915       559.829          35.250                                                                    27088352.095   109073564.10806       574.358          36.350    27088354.544   107687043.64906       567.039          39.200  
C06                                                                  40091607.279   208767518.57206      1835.487          39.100                                                                    40091606.714   169640714.79605      1491.533          33.250    40091605.890   161432277.36806      1419.360          36.400  
C11                                                                  21662826.373   112804015.86608      -754.189          50.600                                                                    21662824.648    91662499.36208      -612.839          49.450    21662824.863    87227216.27008      -583.232          51.850  
C12                                                                  24649653.636   128357183.83806     -3016.265          38.600                                                                    24649650.822   104300772.55005     -2451.117          33.050    24649653.792    99253998.74205     -2332.350          32.950  
C16                                                                  40052305.422   208562859.86106      1570.587          41.300                                                                    40052307.664   169474420.07506      1276.268          38.700    40052309.542   161274047.98006      1214.330          41.250  
C21  22810277.022   119868806.76308     -1252.288          50.950    22810277.095   118779090.58908     -1240.917          52.900    22810276.719    89512419.61208      -935.138          53.900    22810273.741    96517735.62008     -1008.300          49.750  
C28                                                                  25510557.189   132840163.30006      3080.342          36.700  
C33  26457326.004   139034199.99806      3570.719          36.050    26457326.168   137770236.18105      3538.155          33.750                                                                    26457341.728   111949673.51305      2875.322          30.300  
C34  22567515.259   118593080.07908     -2119.544          51.300    22567515.670   117514962.38008     -2100.244          52.450    22567518.103    88559765.39708     -1582.738          50.500    22567517.408    95490533.48908     -1706.622          48.950  
C39  39589573.938   208044623.27307      1326.588          43.050    39589574.482   206153304.92207      1314.361          44.150    39589575.437   155357993.48407       990.522          47.900    39589573.025   167516442.60206      1068.092          40.800  
C42  22565443.963   118582200.68708      1950.606          51.050    22565444.096   117504179.94508      1932.902          52.700    22565456.774    88551643.08209      1456.644          54.650    22565454.367    95481782.22608      1570.627          49.650  
C43  21722613.503   114153104.91108       706.824          51.300    21722614.197   113115346.70908       700.312          52.000    21722616.504    85244201.41509       527.790          54.450    21722615.033    91915486.22208       569.089          50.350  
> 2023 10 08 05 10 30.0000000  0 31
G02  21491903.936   112940708.20808      1579.721          52.700    21491899.653    88005739.93407      1230.950          46.750  
G08  20834638.502   109486756.77208     -1330.062          52.450    20834639.041    85314354.53308     -1036.414          52.450    20834638.397    81759590.00109      -993.169          54.600  
G10  21885412.714   115008612.42508     -2355.170          49.600    21885413.371    89617100.47508     -1835.197          49.650    21885412.163    85883050.12309     -1758.763          54.150  
G14  23854435.454   125355893.24006       897.568          36.800    23854433.580    97679926.79205       699.409          34.450    23854442.872    93609928.09206       670.060          37.600  
G21  20808334.963   109348535.50708       681.139          51.450    20808331.702    85206639.41808       530.758          50.500  
G27  22593769.540   118731048.47407     -3405.674          46.000    22593771.319    92517701.30307     -2653.774          46.200    22593771.239    88662791.91307     -2543.227          46.900  
G32  22187677.511   116597027.09608      1560.182          52.450    22187678.480    90854830.09008      1215.727          52.600    22187678.197    87069210.91108      1165.074          50.200  
R07  20691132.041   110761237.52807     -2516.945          45.250    20691133.575    86147633.38507     -1957.626          45.300  
R08  19649643.711   105222955.15807      1438.160          46.150    19649644.783    81840077.66307      1118.567          46.900  
R15  23032542.854   123078907.20105       389.138          31.800    23032544.143    95728058.96104       302.647          27.950  
R22  21973577.404                       -3289.649          34.750    21973583.877                       -2558.627          40.100    21973571.647    88103549.81706     -2471.203          41.050  
R23  19290533.577   103191344.66507      -101.904          45.400  
R24  21267453.812   113726648.30405      3200.436          33.300    21267458.690    88454064.32615      2489.226          32.600    21267449.692    85272351.25007      2399.642          44.350  
E03  26568338.759   139617574.86555     -1687.856          30.300    26568325.515   104259791.40605     -1259.653          35.950                                                                    26568326.090   106979611.64906     -1292.311          40.950    26568325.787   105619705.04306     -1275.835          41.950  
E07  26443803.268   138963136.89746      3041.436          40.750    26443809.717   103771178.87806      2271.316          38.150    26443804.818   112794753.28606      2468.631          39.800    26443807.004   106478254.17507      2330.586          42.900    26443808.427   105124717.05207      2300.909          43.800  
E08  24812556.458   130390861.02248       960.762          51.450    24812559.139    97369796.63708       717.454          52.250    24812556.025   105836735.95408       779.905          50.650    24812557.053    99909878.46408       736.223          51.950    24812557.693    98639841.57909       726.810          55.050  
E13  23771078.015   124917853.63848     -1089.759          53.700    23771082.206    93282814.39308      -813.784          53.800    23771077.291   101394357.79108      -884.514          51.900    23771079.941    95716273.33008      -835.008          52.550    23771080.557    94499546.88609      -824.395          56.050  
E15  27633139.429   145213124.44845     -2542.320          34.050    27633147.352   108438370.21705     -1898.999          34.100                                                                    27633150.427   111267194.86305     -1948.629          33.200    27633153.072   109852842.54215     -1923.602          34.550  
E26  24009234.818   126169373.20048      1447.430          51.850    24009236.087    94217388.26208      1080.859          51.800    24009234.703   102410203.88008      1174.804          49.800    24009233.868    96675232.24008      1109.024          52.350    24009234.581    95446310.78109      1094.924          55.000  
E31  27084111.293   142327963.46046       735.093          39.900    27084112.541   106283873.12815       548.657          35.800                                                                    27084111.888   109056490.08106       563.072          38.550    27084114.264   107670186.62806       555.923          40.650  
C06                                                                  40081040.010   208712492.57706      1831.985          38.550                                                                    40081039.392   169596001.58906      1488.366          36.600    40081038.710   161389727.74806      1416.598          37.650  
C11                                                                  21667206.888   112826826.08408      -767.388          50.250                                                                    21667205.157    91681034.52308      -623.704          48.800    21667205.354    87244854.52508      -593.441          51.800  
C12                                                                  24667044.360   128447741.72405     -3021.767          31.750                                                                    24667040.945   104374358.00206     -2455.621          37.350    24667044.502    99324023.49206     -2336.742          41.750  
C16                                                                  40043267.284   208515796.05706      1566.065          41.200                                                                    40043269.553   169436176.93506      1272.362          39.100    40043271.430   161237655.27607      1210.940          42.400  
C21  22817467.127   119906590.91108     -1267.506          50.400    22817467.222   118816531.25108     -1256.035          53.250    22817466.824    89540635.02108      -946.642          53.100    22817463.839    96548159.20808     -1020.714          48.200  
C28                                                                  25492816.796   132747782.83806      3077.618          37.300                                                                    25492815.892                        2499.874          25.950  
C33                                                                  26436944.853   137664104.92305      3535.476          33.550                                                                    26436960.960   111863433.06305      2873.340          32.550  
C34  22579643.565   118656814.40908     -2130.461          51.850    22579643.938   117578117.29008     -2111.077          52.050    22579646.347    88607359.14808     -1590.965          51.200    22579645.728    95541851.98207     -1715.524          47.750  
C39  39582014.588   208004898.60507      1320.834          42.600    39582015.200   206113941.41507      1308.934          44.250    39582016.143   155328328.96407       986.370          47.250    39582013.740   167484456.48906      1063.619          40.150  
C42  22554345.363   118523880.04408      1936.477          50.950    22554345.496   117446389.51608      1918.866          53.050    22554357.738    88508091.95909      1445.985          54.850    22554355.458    95434822.75508      1559.170          49.650  
C43  21718614.123   114132086.23008       693.519          51.650    21718614.822   113094519.09008       687.235          53.000    21718617.397    85228505.59308       517.860          53.900    21718615.867    91898562.04308       558.410          49.650  
> 2023 10 08 05 11  0.0000000  0 31
G02  21482906.001   112893423.61008      1571.840          51.850    21482901.735    87968894.77007      1224.811          47.300  
G08  20842278.505   109526905.06208     -1347.161          52.050    20842279.084    85345638.85008     -1049.738          52.150    20842278.401    81789570.80209     -1005.983          55.000  
G10  21898882.814   115079398.05108     -2364.590          51.100    21898883.519    89672258.03108     -1842.537          51.100    21898882.329    85935909.43608     -1765.747          53.300  
G14  23849362.418   125329233.09105       879.432          33.950                                                                    23849369.123    93590019.64005       656.080          33.700  
G21  20804472.225   109328236.58208       671.558          51.250    20804468.985    85190822.05008       523.292          50.300  
G27  22613233.062   118833329.28307     -3413.901          46.700    22613234.864    92597400.47407     -2660.192          46.750    22613234.860    88739170.26507     -2549.229          46.100  
G32  22178815.186   116550455.31708      1543.960          50.850    22178816.163    90818540.39308      1203.083          50.850    22178815.849    87034433.26408      1152.959          50.700  
R07  20705292.410   110837039.05007     -2537.092          45.550    20705293.986    86206590.10307     -1973.294          44.750  
R08  19641655.092   105180176.34107      1413.058          46.350    19641656.136    81806805.24007      1099.045          47.500  
R15  23030425.479   123067593.33204       364.486          28.150    23030426.612    95719259.36205       283.483          32.100  
R22  21992089.679   117395268.08116     -3298.346          37.750    21992098.127    91307463.14816     -2565.388          40.850    21992083.733    88177775.61806     -2477.665          40.650  
R23  19291151.875   103194651.70807      -119.264          46.250  
R24  21249526.261                        3192.844          26.950    21249523.018                        2483.323          38.250    21249511.216    85200427.52607      2394.527          45.250  
E03                                                                  26577985.377   104297699.15106     -1268.125          36.850                                                                    26577985.621   107018508.15406     -1300.994          36.350    26577984.799   105658107.17306     -1284.717          39.200  
E07  26426448.342   138871936.53247      3037.876          42.700    26426454.686   103703074.79606      2268.519          37.100    26426449.879   112720727.02406      2465.855          37.700    26426452.276   106408373.41806      2327.625          41.650    26426453.588   105055724.62507      2298.052          42.800  
E08  24807108.261   130362230.53148       947.319          51.850    24807110.960    97348416.69308       707.408          52.850    24807107.891   105813496.89008       768.905          49.100    24807108.895    99887940.78808       725.858          51.750    24807109.535    98618182.77109       716.616          55.400  
E13  23777315.170   124950629.84248     -1096.044          53.550    23777319.391    93307290.06908      -818.462          53.750    23777314.483   101420961.81608      -889.601          51.950    23777317.081    95741387.49108      -839.788          52.350    23777317.711    94524341.80809      -829.139          56.150  
E15                                                                  27647667.891   108495338.17505     -1899.663          35.200                                                                                                                                    27647668.054   109910547.35215     -1924.055          31.250  
E26  24000984.311   126126016.52748      1442.404          51.800    24000985.595    94185011.50408      1077.085          51.600    24000984.248   102375011.76608      1170.799          50.050    24000983.412    96642010.87908      1105.253          52.750    24000984.105    95413511.71609      1091.206          55.300  
E31  27079953.439   142306111.53346       721.502          38.850    27079955.141   106267555.12705       538.713          35.700                                                                    27079954.029   109039746.35606       552.586          40.500    27079956.051   107653655.77506       545.435          41.500  
C06                                                                  40070491.624   208657564.80506      1829.325          38.600                                                                    40070491.052   169551368.32706      1486.507          36.600    40070490.228   161347254.20106      1414.531          38.300  
C11                                                                  21671661.431   112850021.82708      -779.664          50.550                                                                    21671659.667    91699882.92608      -633.470          49.450    21671659.861    87262790.90508      -602.834          51.950  
C12                                                                  24684463.457   128538479.46415     -3026.259          31.750                                                                    24684462.380   104448073.53006     -2459.508          37.900    24684465.928    99394172.13805     -2340.072          34.300  
C16                                                                  40034253.283   208468857.76306      1562.495          41.550                                                                    40034255.540   169398035.75906      1269.736          37.800    40034257.376   161201359.63306      1208.259          41.100  
C21  22824742.680   119944823.95708     -1281.886          51.400    22824742.810   118854416.72308     -1270.332          53.100    22824742.407    89569185.62008      -957.245          53.000    22824739.378    96578944.20208     -1032.159          48.200  
C28                                                                  25475090.087   132655468.96605      3075.990          34.100                                                                    25475085.638   107793441.73215      2499.591          30.200  
C33  26416578.580   138820054.52515      3566.527          33.800    26416574.344   137558029.43605      3534.852          34.800                                                                    26416589.786   111777238.03405      2872.319          34.150  
C34  22591832.698   118720868.24508     -2140.476          50.900    22591833.044   117641588.83808     -2121.067          52.550    22591835.462    88655191.46608     -1598.376          51.800    22591834.883    95593427.73707     -1723.450          46.900  
C39  39574484.807   207965329.44907      1316.399          42.750    39574485.473   206074732.00507      1304.481          45.000    39574486.379   155298780.58507       983.049          47.950    39574483.999   167452595.62406      1059.917          40.500  
C42  22543326.639   118465975.94108      1923.281          50.800    22543326.791   117389011.81208      1905.642          52.250    22543339.072    88464851.85309      1436.146          54.150    22543336.738    95388198.65908      1548.602          49.800  
C43  21714688.843   114111458.44608       681.092          51.250    21714689.548   113074078.82808       674.900          53.100    21714692.170    85213101.68209       508.601          54.000    21714690.641    91881952.63508       548.460          49.900  
> 2023 10 08 05 11 30.0000000  0 30
G02  21473956.857   112846395.35308      1563.731          50.900    21473952.611    87932249.33907      1218.490          47.700  
G08  20850019.761   109567585.49308     -1364.470          51.000    20850020.370    85377337.84508     -1063.225          51.150    20850019.664    81819948.98509     -1019.031          54.950  
G10  21912409.747   115150482.34308     -2374.212          51.600    21912410.500    89727648.30808     -1850.038          51.900    21912409.333    85988991.78708     -1772.922          53.600  
G14  23844396.758   125303137.39505       860.642          35.450                                                                    23844400.558    93570537.56816       642.603          38.100  
G21  20800668.201   109308246.16608       661.551          50.100    20800664.984    85175245.07008       515.492          50.000  
G27  22632746.426   118935872.05507     -3422.034          45.200    22632748.222    92677303.78607     -2666.529          45.250    22632748.313    88815744.27307     -2555.479          47.600  
G32  22170050.553   116504396.85008      1527.191          50.900    22170051.532    90782650.66108      1190.020          50.800    22170051.209    87000038.95108      1140.326          50.650  
R07  20719568.201   110913458.16707     -2557.236          44.850    20719569.794    86266027.12207     -1988.962          45.100  
R08  19633810.127   105138166.78107      1387.804          45.950    19633811.148    81774131.12107      1079.403          47.850  
R22  22010654.757   117494370.10616     -3307.574          38.000    22010661.142    91384536.65417     -2572.568          42.250    22010648.739    88252208.26507     -2484.385          44.700  
R23  19291871.350   103198499.58907      -136.927          45.900  
R24                                                                                                                                  21231614.585    85128672.46507      2389.169          46.150  
E03                                                                                                                                                                                                  26587714.241   107057678.58106     -1309.879          37.350    26587713.732   105696779.60506     -1293.376          38.350  
E07  26409119.093   138780871.20047      3033.677          42.850    26409125.253   103635071.59406      2265.276          38.650    26409120.517   112646810.45706      2462.264          38.600    26409123.132   106338596.21106      2324.349          40.800    26409124.305   104986834.41807      2294.830          42.750  
E08  24801741.659   130334028.83248       933.223          51.900    24801744.371    97327356.97108       696.854          53.150    24801741.328   105790605.88608       757.497          49.000    24801742.302    99866331.67408       715.018          51.450    24801742.954    98596848.35109       705.925          55.100  
E13  23783592.123   124983615.04348     -1102.676          52.600    23783596.364    93331921.78408      -823.410          53.450    23783591.478   101447735.45008      -895.029          52.250    23783594.030    95766661.81908      -844.947          52.450    23783594.671    94549294.82909      -834.193          55.800  
E15                                                                  27662204.494   108552349.88705     -1900.730          35.100                                                                                                                                    27662204.842   109968335.16016     -1925.473          36.100  
E26  23992766.439   126082831.33948      1436.963          52.650    23992767.750    94152762.79508      1073.076          51.900    23992766.421   102339958.84408      1166.307          49.600    23992765.601    96608920.90508      1101.029          53.100    23992766.273    95380842.37609      1087.020          55.400  
E31  27075879.143   142284704.94656       706.908          38.650    27075881.171   106251559.90606       528.107          37.600                                                                    27075881.005   109023333.92506       541.814          41.100    27075880.139   107637451.94507       534.920          42.550  
C06                                                                  40059962.477   208602736.61406      1826.186          39.600                                                                    40059961.966   169506815.93606      1483.966          36.400    40059960.999   161304857.56606      1412.145          38.850  
C11                                                                  21676190.157   112873603.97208      -792.076          49.850                                                                    21676188.375    91719045.31808      -643.783          49.800    21676188.554    87281026.09308      -612.617          52.350  
C12                                                                  24701917.325   128629356.27015     -3031.931          32.300                                                                    24701915.621   104521918.95906     -2463.325          38.650    24701918.542    99464444.29106     -2344.374          38.400  
C16                                                                  40025263.607   208422046.18807      1558.638          42.650                                                                    40025265.806   169359997.54206      1266.415          37.250    40025267.592   161165162.01806      1205.141          41.150  
C21  22832103.521   119983505.31808     -1296.516          51.700    22832103.684   118892746.42808     -1284.736          53.400    22832103.259    89598071.01408      -968.229          53.200    22832100.204    96610090.19508     -1043.918          49.550  
C28  25457385.542   133779412.67715      3102.122          34.750    25457375.569   132563223.78305      3073.958          34.900                                                                    25457371.215   107718484.95805      2497.788          33.400  
C33  26396217.399   138713064.68106      3565.525          38.850    26396215.254   137452012.27105      3533.598          34.000                                                                    26396230.076   111691090.30806      2871.151          36.600  
C34  22604082.599   118785241.55508     -2150.815          49.100    22604082.926   117705376.94708     -2131.225          51.300    22604085.388    88703262.38408     -1606.122          52.200    22604084.785    95645260.74307     -1731.805          46.100  
C39  39566984.837   207925916.89707      1311.582          42.300    39566985.544   206035677.71107      1299.596          44.050    39566986.413   155269349.10707       979.247          47.800    39566984.058   167420860.79606      1056.023          39.950  
C42  22532387.826   118408490.25708      1909.495          51.850    22532387.995   117332048.70808      1892.177          52.450    22532400.548    88421924.20408      1425.935          53.650    22532398.085    95341911.46808      1537.537          50.250  
C43  21710838.661   114091223.34708       668.246          51.600    21710839.377   113054027.66208       662.209          52.800    21710842.334    85197991.02208       498.990          53.800    21710840.703    91865659.41008       538.059          49.950  
> 2023 10 08 05 12  0.0000000  0 31
G02  21465056.228   112799622.08408      1554.269          51.600    21465051.999    87895802.60507      1211.119          47.200  
G08  20857861.816   109608795.58208     -1383.146          52.050    20857862.443    85409449.55208     -1077.779          52.100    20857861.728    81850722.66509     -1032.833          54.600  
G10  21925992.798   115221861.52308     -2384.844          52.500    21925993.596    89783268.36408     -1858.324          52.400    21925992.447    86042294.32508     -1780.854          52.600  
G14                                                                                                                                  23839540.300    93551471.17105       627.982          32.650  
G21  20796922.553   109288562.63108       650.447          49.550    20796919.363    85159907.23408       506.841          49.150  
G27  22652308.782   119038672.50907     -3431.832          46.400    22652310.500    92757407.94607     -2674.158          46.600    22652310.724    88892510.71507     -2562.519          47.250  
G32  22161383.498   116458851.23308      1508.977          52.400    22161384.465    90747160.55908      1175.824          52.350    22161384.162    86966027.58708      1126.837          51.300  
R07  20733958.280   110990488.89907     -2578.578          44.600    20733959.858    86325939.82307     -2005.563          44.700  
R08  19626108.649   105096925.68707      1361.272          45.950    19626109.652    81742054.71207      1058.768          47.850  
R14  23272840.794   124057365.65715     -2788.474          31.350    23272846.193    96489063.77314     -2168.797          27.750  
R22  22029269.930   117593738.08106     -3317.290          37.850    22029275.595    91461822.57106     -2580.131          41.750    22029264.633    88326845.21807     -2491.845          44.800  
R23  19292691.700   103202887.49907      -155.877          45.450  
R24  21213771.007   113439558.53715      3178.106          31.200    21213767.071    88230767.23716      2471.858          36.800    21213760.079    85057086.24007      2382.965          45.900  
E03                                                                                                                                                                                                  26597507.917   107097120.23405     -1319.630          34.050    26597508.824   105735719.90005     -1302.811          34.650  
E07  26391815.622   138689940.56447      3028.095          43.700    26391821.720   103567168.90406      2261.152          40.200    26391816.962   112573003.10206      2458.132          36.350    26391819.761   106268922.13706      2320.277          39.100    26391820.809   104918046.05007      2290.742          42.600  
E08  24796456.377   130306254.35648       918.143          53.050    24796459.115    97306616.25908       685.599          52.950    24796456.048   105768061.65608       745.232          48.400    24796457.015    99845049.88808       703.451          50.450    24796457.678    98575837.10309       694.502          54.800  
E13  23789908.389   125016806.98848     -1110.474          52.600    23789912.625    93356707.91508      -829.234          53.450    23789907.780   101474676.91708      -901.355          51.000    23789910.269    95792094.53908      -850.859          51.950    23789910.947    94574404.25509      -840.066          55.750  
E15                                                                  27676751.152   108609403.38105     -1902.709          34.550                                                                                                                                    27676752.795   110026167.40315     -1927.699          33.400  
E26  23984580.899   126039816.02848      1430.376          52.800    23984582.217    94120640.94708      1068.147          51.800    23984580.898   102305043.80308      1161.013          49.050    23984580.126    96575961.09508      1096.018          52.750    23984580.762    95348301.54609      1082.092          55.350  
E31  27071885.172   142263716.04346       691.658          38.050    27071887.446   106235886.34706       516.592          37.550                                                                    27071887.268   109007251.49306       530.101          41.300    27071886.198   107621573.94807       523.379          42.800  
C06                                                                  40049452.162   208548006.34706      1821.713          39.350                                                                    40049451.640   169462343.13305      1480.434          35.100    40049450.668   161262536.64706      1409.098          38.800  
C11                                                                  21680792.714   112897570.51908      -805.882          50.850                                                                    21680790.938    91738520.04908      -654.824          50.300    21680791.097    87299558.50308      -623.142          52.200  
C12                                                                  24719400.938   128720390.92505     -3038.052          33.300                                                                    24719398.085   104595891.84506     -2468.302          37.950    24719400.787    99534837.85806     -2349.093          38.000  
C16                                                                  40016297.997   208375359.67807      1553.642          42.000                                                                    40016300.114   169322060.92606      1262.290          36.950    40016301.867   161129061.05506      1201.309          40.900  
C21  22839548.941   120022631.21308     -1312.213          52.150    22839549.123   118931516.62508     -1300.257          52.800    22839548.681    89627288.35608      -979.919          53.800    22839545.619    96641594.14308     -1056.598          49.650  
C28  25439686.472   133686389.44804      3098.157          29.050    25439674.199   132471046.33805      3070.831          35.250                                                                    25439670.178   107643583.17605      2495.447          30.350  
C33  26375867.731   138606133.19006      3562.557          38.500    26375866.947   137346052.93506      3530.301          36.650                                                                    26375881.682   111604989.56706      2868.622          37.900  
C34  22616392.733   118849931.51308     -2162.191          49.300    22616393.061   117769478.80208     -2142.508          52.600    22616395.568    88751569.73308     -1614.634          51.200    22616394.918    95697348.70007     -1741.013          46.250  
C39  39559514.284   207886659.06707      1305.436          43.900    39559515.028   205996776.77707      1293.327          44.850    39559515.834   155240033.19107       974.823          47.850    39559513.512   167389250.62106      1050.936          39.800  
C42  22521528.365   118351421.85408      1894.694          51.500    22521528.539   117275499.09408      1877.469          53.100    22521541.293    88379308.16308      1414.883          53.550    22521538.746    95295960.27808      1525.556          50.500  
C43  21707061.445   114071379.72508       654.299          51.300    21707062.146   113034364.49008       648.324          52.550    21707064.237    85183172.70109       488.613          54.200    21707062.887    91849681.40908       526.885          50.100  
> 2023 10 08 05 12 30.0000000  0 32
G02  21456207.198   112753119.98108      1546.622          51.300    21456202.984    87859567.16407      1205.158          47.700  
G08  20865807.265   109650548.93408     -1399.589          52.450    20865807.895    85441984.57308     -1090.591          52.550    20865807.186    81881902.06709     -1045.200          54.600  
G10  21939634.505   115293548.87608     -2393.550          52.650    21939635.317    89839128.56108     -1865.105          52.450    21939634.187    86095827.01708     -1787.331          52.550  
G14                                                                                                                                  23834796.708    93532854.44015       614.646          31.550  
G21  20793238.003   109269200.16408       641.175          49.250    20793234.851    85144819.56108       499.616          49.100  
G27  22671922.650   119141743.58907     -3439.322          46.750    22671924.269    92837722.97007     -2679.992          46.600    22671924.643    88969479.27107     -2568.019          46.850  
G32  22152817.254   116413835.38208      1492.874          52.700    22152818.227    90712083.26408      1163.278          52.700    22152817.958    86932411.84908      1114.823          50.600  
R07  20748464.847   111068143.22307     -2597.645          45.600    20748466.373    86386337.55607     -2020.395          46.000  
R08  19618553.795   105056469.78507      1336.577          45.600    19618554.797    81710589.00307      1039.560          47.550  
R14  23288587.149                       -2803.211          27.550  
R15  23024946.248   123038334.92615       287.258          35.800    23024947.156    95696489.91815       223.431          35.000  
R22  22047938.898   117693392.58906     -3325.346          39.350    22047944.076    91539331.42506     -2586.390          37.650    22047934.078    88401697.37507     -2497.649          44.850  
R23  19293615.925   103207831.37207      -172.959          46.550  
R24  21195962.093   113344322.18015      3171.470          32.750    21195957.798    88156689.10016      2466.706          38.750    21195951.536    84985682.36207      2377.951          46.850  
E03                                                                                                                                                                                                  26607371.278   107136843.61805     -1327.926          35.200    26607374.804   105774961.29915     -1310.960          34.300  
E07  26374541.696   138599161.55847      3024.695          44.000    26374548.236   103499379.44406      2258.594          40.850                                                                    26374546.048   106199364.26406      2317.513          38.300    26374545.887   104849372.37607      2288.047          42.050  
E08  24791255.443   130278923.11248       904.850          52.300    24791258.190    97286206.54408       675.643          52.250    24791255.069   105745877.18208       734.489          48.350    24791256.044    99824107.75408       693.280          51.300    24791256.732    98555161.17609       684.477          54.600  
E13  23796266.870   125050220.85849     -1116.323          54.000    23796271.094    93381659.78008      -833.573          53.900    23796266.274   101501798.52808      -906.053          50.850    23796268.717    95817697.33108      -855.345          52.250    23796269.445    94599681.58409      -844.455          55.850  
E15  27691296.991   145518759.04555     -2548.819          35.200                                                                                                                                    27691304.659   111501405.76715     -1953.152          33.000    27691303.158   110084018.98404     -1928.216          29.650  
E26  23976430.712   125996986.42648      1425.745          52.900    23976432.018    94088657.77008      1064.709          52.100    23976430.685   102270279.47108      1157.300          48.900    23976430.004    96543143.58408      1092.470          52.450    23976430.599    95315901.20209      1078.600          55.150  
E31  27067975.999   142243173.73446       678.622          39.550    27067978.431   106220546.29406       506.762          38.700                                                                    27067978.486   108991511.30507       519.897          42.500    27067977.200   107606033.82407       513.409          43.700  
C06                                                                  40038963.539   208493389.47906      1819.745          37.400                                                                    40038962.849   169417962.49905      1478.586          33.350    40038962.026   161220303.51306      1407.152          39.950  
C11                                                                  21685472.064   112921936.82308      -817.769          50.050                                                                    21685470.309    91758319.61808      -664.466          50.400    21685470.449    87318400.00308      -632.327          53.100  
C12                                                                                                                                                                                                  24736914.837   104670003.56606     -2471.706          40.100    24736914.191    99605363.47305     -2352.043          35.250  
C16                                                                  40007359.322   208328813.60006      1550.236          40.650                                                                    40007361.338   169284238.48406      1259.648          36.750    40007363.072   161093068.71907      1198.969          42.600  
C21  22847081.604   120062215.45008     -1325.941          51.850    22847081.796   118970741.01408     -1313.787          52.750    22847081.378    89656847.97708      -990.156          53.300    22847078.290    96673467.14008     -1067.600          49.000  
C28                                                                  25421987.304                        3069.211          28.850    25421995.753    99761369.51115      2313.294          32.000    25421986.528   107568750.01405      2493.752          30.300  
C33  26355533.056   138499277.05605      3561.495          35.050    26355532.805   137240168.18106      3529.128          39.200                                                                    26355547.704   111518949.40406      2867.864          38.000  
C34  22628765.876   118914952.55308     -2171.671          50.100    22628766.226   117833908.72908     -2151.979          51.650    22628768.745    88800124.30308     -1621.646          51.450    22628768.080    95749703.22607     -1748.617          47.500  
C39  39552076.200   207847571.53507      1301.383          42.550    39552076.981   205958044.61807      1289.420          43.850    39552077.766   155210844.46407       971.759          47.500    39552075.434   167357777.52406      1047.877          39.950  
C42  22510750.831   118294787.09808      1881.787          50.050    22510750.998   117219379.21408      1864.681          51.300    22510763.464    88337015.96408      1405.272          52.850    22510760.986    95250358.24408      1515.212          50.200  
C43  21703363.584   114051943.88008       642.142          50.900    21703364.275   113015105.30408       636.455          52.300    21703366.889    85168658.87209       479.620          54.200    21703365.372    91834031.73308       517.128          50.150  
> 2023 10 08 05 13  0.0000000  0 31
G02  21447407.010   112706874.58708      1537.459          50.850    21447402.802    87823531.77107      1198.019          47.550  
G08  20873853.129   109692829.94208     -1418.048          51.250    20873853.756    85474930.75208     -1104.975          51.200    20873853.056    81913475.48109     -1058.922          55.400  
G10  21953331.606   115365527.29108     -2403.973          52.600    21953332.407    89895215.57008     -1873.228          52.550    21953331.280    86149577.04108     -1795.225          52.700  
G14                                                                                                                                  23830179.308    93514740.50215       600.062          31.000  
G21  20789611.782   109250144.25408       630.201          48.550    20789608.675    85129970.76408       491.066          48.550  
G27  22691584.764   119245068.18607     -3448.105          47.200    22691586.312    92918235.54207     -2686.836          47.750    22691586.784    89046637.17608     -2575.043          48.800  
G32  22144349.295   116369335.99008      1474.823          53.600    22144350.282    90677408.41008      1149.211          53.700    22144350.005    86899181.80108      1101.236          49.850  
R07  20763084.410   111146402.37407     -2618.497          42.900    20763085.897    86447205.70007     -2036.612          46.050  
R08  19611142.929   105016784.89407      1310.151          45.800    19611143.955    81679722.93807      1019.006          46.700  
R15  23023410.928   123030132.30005       260.491          34.450    23023413.621    95690110.02305       202.591          35.500  
R22  22066658.244   117793316.76606     -3335.011          38.450    22066662.589    91617050.06106     -2593.908          41.050    22066653.692    88476752.14107     -2505.379          45.400  
R23  19294641.530   103213317.09007      -191.712          46.200  
R24  21178196.700                        3163.084          32.500    21178194.662                        2460.177          39.450    21178185.696    84914451.01307      2371.504          46.250  
E03                                                                                                                                                                                                  26617305.288   107176836.39705     -1337.582          34.350  
E07  26357293.369   138508521.20346      3019.262          41.100    26357300.885   103431693.44506      2254.562          40.600                                                                    26357297.928   106129912.55706      2313.490          36.300    26357297.438   104780803.52906      2284.074          41.400  
E08  24786136.110   130252020.68448       889.649          51.350    24786138.855    97266117.05308       664.377          52.700    24786135.692   105724040.78608       722.143          49.000    24786136.662    99803494.18708       681.718          50.900    24786137.382    98534809.64709       673.054          54.850  
E13  23802664.738   125083841.68448     -1124.116          53.850    23802668.938    93406766.19908      -839.399          53.850    23802664.120   101529088.12408      -912.420          51.450    23802666.533    95843458.68508      -861.260          52.950    23802667.309    94625115.46409      -850.287          56.450  
E15  27705858.664   145595278.30156     -2552.017          36.950    27705869.587   108723784.27115     -1905.771          33.350                                                                    27705869.396   111560055.79615     -1955.346          32.150    27705859.758   110141877.07215     -1930.792          33.950  
E26  23968313.095   125954327.98348      1419.168          52.450    23968314.385    94056802.41308      1059.783          53.300    23968313.029   102235654.11308      1151.921          48.900    23968312.430    96510457.22308      1087.436          52.650    23968313.001    95283630.34609      1073.591          56.100  
E31  27064148.945   142223062.66156       663.173          37.100    27064152.166   106205528.90906       495.205          39.300                                                                    27064152.405   108976102.18506       508.110          41.500    27064150.927   107590820.56707       501.743          43.750  
C06                                                                  40028494.007   208438871.85906      1815.630          37.150                                                                    40028493.084   169373662.41405      1475.454          34.050    40028492.615   161178146.98506      1403.795          39.050  
C11                                                                  21690225.324   112946688.12808      -831.384          49.250                                                                    21690223.577    91778432.04008      -675.563          50.300    21690223.717    87337539.24408      -642.860          52.850  
C12                                                                                                                                                                                                  24754460.064   104744241.34306     -2476.561          40.000    24754458.719    99676009.08606     -2356.734          41.150  
C16                                                                  39998444.833   208282393.63706      1545.467          40.500                                                                    39998446.736   169246518.46906      1255.750          36.250    39998448.500   161057173.91207      1195.024          43.250  
C21  22854698.355   120102241.59108     -1341.444          52.000    22854698.550   119010403.27408     -1329.287          52.400    22854698.147    89686737.57508     -1001.757          53.600    22854695.023    96705695.94908     -1080.111          48.550  
C28  25404311.530   133500558.87215      3095.287          30.650    25404308.145                        3066.148          31.750                                                                    25404312.289   107493949.16314      2492.215          27.900  
C33  26335210.256   138392482.76406      3558.993          38.750    26335210.576   137134344.75906      3526.516          37.300                                                                    26335225.433   111432959.10406      2865.771          38.900  
C34  22641198.976   118980288.91008     -2182.978          50.600    22641199.331   117898651.11208     -2163.135          52.650    22641201.830    88848914.37008     -1630.172          52.150    22641201.206    95802311.70108     -1757.822          48.050  
C39  39544667.688   207808639.62806      1295.561          41.350    39544668.491   205919466.63807      1283.360          43.550    39544669.235   155181771.91507       967.204          47.050    39544666.910   167326429.75506      1042.781          40.250  
C42  22500053.078   118238572.00308      1866.986          51.000    22500053.225   117163675.18508      1849.848          50.650    22500065.357    88295037.16508      1394.178          52.900    22500062.969    95205094.15808      1503.167          49.400  
C43  21699739.351   114032901.73808       628.318          51.300    21699740.023   112996236.30308       622.631          52.450    21699742.161    85154439.08809       469.152          54.600    21699740.790    91818699.08808       505.864          50.000  
> 2023 10 08 05 13 30.0000000  0 30
G02  21438656.282   112660889.08508      1528.224          51.600    21438652.074    87787698.88607      1190.822          47.000  
G08  20881999.604   109735639.68308     -1436.019          50.500    20882000.228    85508288.92708     -1118.979          50.400    20881999.572    81945443.73809     -1072.384          55.400  
G10  21967084.148   115437796.92908     -2414.137          53.050    21967084.938    89951529.48408     -1881.148          53.150    21967083.818    86203544.51508     -1802.726          52.600  
G21  20786044.489   109231398.01008       619.557          49.300    20786041.430    85115363.26908       482.771          49.300  
G27  22711295.047   119348645.97307     -3457.005          43.500    22711296.568    92998945.42007     -2693.771          43.100    22711297.062    89123984.08208     -2581.560          50.000  
G32  22135980.293   116325356.60208      1456.990          53.050    22135981.304    90643138.75808      1135.319          53.000    22135980.971    86866340.02408      1088.059          50.400  
R07  20777816.653   111225264.85807     -2638.943          43.050    20777818.121    86508543.11607     -2052.512          45.400  
R08  19603876.624   104977874.20407      1284.069          45.800    19603877.649    81649459.06107       998.720          47.550  
R15  23022021.238   123022705.92305       234.401          34.850    23022024.170    95684333.92105       182.312          35.100  
R22  22085426.070   117893503.38116     -3345.041          37.350    22085432.264    91694972.20017     -2601.695          42.200    22085426.061    88552010.14207     -2512.283          46.200  
R23  19295768.952   103219347.52107      -210.352          45.000  
R24                                                                                                                                  21160464.165    84843395.53707      2365.429          47.100  
E03                                                                                                                                                                                                  26627307.659   107217098.78505     -1346.594          34.050    26627305.533   105854197.29315     -1329.398          31.450  
E07  26340071.979   138418023.01747      3014.058          42.950    26340080.028   103364113.68906      2250.718          38.000    26340072.860   112352277.93916      2446.444          37.700    26340076.865   106060569.83005      2309.564          34.800    26340076.068   104712342.30206      2279.946          39.450  
E08  24781098.864   130225549.62848       874.856          51.000    24781101.652    97246349.65108       653.346          51.950    24781098.456   105702554.47908       710.102          48.150    24781099.419    99783211.12308       670.384          50.900    24781100.152    98514784.41609       661.864          54.600  
E13  23809102.375   125117671.36148     -1131.356          53.500    23809106.552    93432028.55208      -844.814          53.650    23809101.731   101556547.22708      -918.288          51.300    23809104.134    95869380.05708      -866.807          52.550    23809104.937    94650707.33109      -855.813          56.150  
E15                                                                  27720433.014   108780935.17915     -1907.476          30.350  
E26  23960228.536   125911843.21748      1412.999          53.300    23960229.839    94025076.74008      1055.159          53.700    23960228.425   102201169.72108      1146.940          48.800    23960227.897    96477903.92908      1082.712          52.650    23960228.462    95251490.86109      1068.952          56.300  
E31  27060404.747   142203387.00055       648.128          33.600    27060408.228   106190835.99306       484.151          39.350                                                                    27060407.456   108961025.97006       496.865          41.150    27060406.936   107575936.01707       490.375          43.750  
C06                                                                  40018043.816   208384455.73906      1811.877          36.800                                                                    40018042.689   169329444.93005      1472.040          33.950    40018042.600   161136069.04806      1400.888          39.550  
C11                                                                  21695052.863   112971826.36808      -844.600          49.650                                                                    21695051.130    91798858.92108      -686.365          50.150    21695051.278    87356977.71508      -653.126          52.850  
C12                                                                  24772033.570                       -3053.937          34.500                                                                    24772034.807   104818605.75606     -2481.097          38.750    24772033.709    99746775.31906     -2361.278          41.000  
C16                                                                  39989555.006   208236102.03306      1540.804          41.400                                                                    39989556.832   169208902.74206      1251.995          36.250    39989558.659   161021378.30807      1191.300          43.600  
C21  22862399.277   120142710.01108     -1356.518          52.500    22862399.452   119050503.79508     -1344.178          52.850    22862399.092    89716957.45509     -1012.972          54.050    22862395.913    96738280.87508     -1092.254          49.000  
C28                                                                  25386649.799   132194951.68015      3062.936          32.500    25386655.475    99622690.47215      2308.756          33.850    25386657.243   107419237.64814      2489.038          29.750  
C33  26314899.965   138285753.91106      3556.311          39.150    26314900.778   137028586.18306      3523.653          37.850                                                                    26314915.527   111347021.57706      2863.510          40.350  
C34  22653692.310   119045941.71108     -2193.898          50.800    22653692.665   117963707.07208     -2173.925          52.200    22653695.168    88897940.73808     -1638.330          52.400    22653694.585    95855174.96907     -1766.577          47.350  
C39  39537289.238   207769865.63607      1289.647          42.550    39537290.038   205881045.07907      1277.916          43.150    39537290.778   155152817.27707       962.935          46.700    39537288.436   167295209.07906      1038.352          40.400  
C42  22489436.417   118182779.65808      1852.453          50.250    22489436.533   117108390.03108      1835.624          52.050    22489448.840    88253374.01908      1383.288          53.650    22489446.394    95160170.43808      1491.595          50.150  
C43  21696191.786   114014256.27908       614.674          51.650    21696192.461   112977760.32308       609.032          52.750    21696195.034    85140515.49209       459.002          54.300    21696193.519    91803685.83008       494.885          49.450  
> 2023 10 08 05 14  0.0000000  0 30
G02  21429956.350   112615170.54308      1520.616          51.550    21429952.119    87752074.03607      1184.896          47.850  
G08  20890247.572   109778982.95708     -1452.780          51.100    20890248.206    85542062.86308     -1132.039          51.050    20890247.601    81977810.42409     -1084.766          54.600  
G10  21980892.992   115510362.60608     -2422.742          51.750    21980893.759    90008074.12208     -1887.853          51.850    21980892.637    86257733.09808     -1809.122          52.600  
G21  20782537.246   109212967.29808       610.232          48.450    20782534.228    85101001.64708       475.504          48.400  
G27  22731054.336   119452481.08007     -3464.379          42.400    22731055.874    93079855.74706     -2699.521          41.600    22731056.364    89201523.11308     -2586.967          50.000  
G32  22127711.771   116281905.13108      1440.528          52.750    22127712.815    90609280.44708      1122.488          52.700    22127712.430    86833892.48908      1075.765          51.350  
R07  20792662.122   111304733.58607     -2658.073          44.300    20792663.574    86570352.05807     -2067.393          44.600  
R08  19596756.312   104939745.15107      1258.941          45.850    19596757.339    81619803.09907       979.175          47.650  
R15  23020777.796   123016061.75205       209.506          33.950    23020780.417    95679166.32305       162.952          33.900  
R22  22104248.583   117993974.01707     -3352.588          42.650    22104254.307    91773115.69806     -2607.575          39.250    22104248.005    88627475.25908     -2518.201          48.100  
R23  19296999.437   103225929.98007      -227.495          46.600  
R24  21142795.103   113060033.12014      3147.507          29.200    21142797.772    87935577.00516      2448.062          37.250    21142788.309    84772522.60007      2360.255          46.500  
E03  26637374.617   139980348.59355     -1770.029          33.800                                                                                                                                    26637376.253   107257634.80105     -1354.764          34.300    26637379.686   105894232.65515     -1337.345          33.550  
E07  26322879.278   138327675.28146      3010.276          41.850    26322887.458   103296646.27006      2247.896          38.650    26322880.103   112278943.83106      2443.385          38.600    26322884.130   105991342.43305      2306.283          35.000    26322883.409   104643994.88006      2277.163          39.350  
E08  24776144.982   130199516.83248       861.495          51.250    24776147.810    97226909.56008       643.340          51.950    24776144.590   105681423.95107       699.345          47.850    24776145.553    99763263.92208       660.123          51.400    24776146.294    98495090.76609       651.759          54.500  
E13  23815580.941   125151716.17048     -1137.379          52.400    23815585.108    93457451.55808      -849.348          53.250    23815580.284   101584180.97708      -923.180          51.750    23815582.706    95895466.30008      -871.487          52.800    23815583.501    94676461.95409      -860.428          55.800  
E15  27735004.409   145748431.05555     -2555.052          31.250    27735008.880   108838117.14316     -1907.936          37.100                                                                    27735015.526   111677354.61015     -1957.621          35.350    27735008.546   110257754.91716     -1932.773          38.850  
E26  23952178.344   125869538.99948      1408.133          52.900    23952179.672    93993485.89208      1051.558          53.800    23952178.172   102166831.84808      1143.029          49.950    23952177.715    96445488.97208      1079.001          53.000    23952178.278    95219487.96009      1065.257          56.150  
E31  27056744.643   142184152.63955       635.268          33.000    27056747.308   106176472.71206       474.302          36.800                                                                    27056746.610   108946288.01606       486.524          40.300    27056746.734   107561385.38206       480.493          41.900  
C06                                                                  40007614.458   208330147.93305      1809.538          35.500                                                                    40007613.172   169285315.39305      1470.574          34.700    40007613.390   161094074.83806      1399.119          40.100  
C11                                                                  21699955.993   112997358.07008      -856.572          49.750                                                                    21699954.290    91819605.47408      -696.086          49.100    21699954.458    87376720.38108      -662.364          52.850  
C12                                                                  24789640.304   129086205.87816     -3057.763          37.000                                                                    24789642.123   104893101.23606     -2484.391          37.350    24789640.738    99817666.22806     -2364.354          38.600  
C16                                                                  39980691.050   208189945.44006      1537.354          40.850                                                                    39980692.820   169171396.77306      1249.299          36.500    39980694.735   160985687.14107      1188.767          43.050  
C21  22870185.298   120183625.53408     -1370.157          51.800    22870185.440   119091047.37808     -1357.819          52.600    22870185.161    89747511.20409     -1023.212          55.050    22870181.923    96771225.81108     -1103.323          49.850  
C28  25369009.961   133315067.82715      3089.927          35.450    25369003.305   132103069.31615      3061.747          35.450    25369005.843    99553439.57115      2307.324          35.100    25369018.048   107344619.58614      2487.789          29.500  
C33                                                                                                                                                                                                  26294619.713   111261143.34806      2862.430          40.050  
C34  22666246.953   119111916.59108     -2203.484          50.950    22666247.301   118029082.15208     -2183.469          51.400    22666249.843    88947207.60508     -1645.415          52.450    22666249.266    95908297.53107     -1774.218          46.350  
C39  39529942.080   207731256.16206      1285.436          41.700    39529942.858   205842786.58707      1273.842          42.050    39529943.587   155123985.49607       959.795          46.850    39529941.255   167264120.93406      1034.994          41.350  
C42  22478901.142   118127417.36808      1839.280          49.600    22478901.227   117053531.04508      1822.470          51.600    22478913.360    88212032.04209      1373.486          54.400    22478910.961    95115592.99108      1481.011          49.950  
C43  21692720.428   113996014.72208       602.299          51.750    21692721.108   112959684.60308       596.842          53.050    21692723.599    85126893.52009       449.843          54.500    21692722.107    91788997.80408       485.057          50.200  
> 2023 10 08 05 14 30.0000000  0 31
G02  21421303.119   112569697.24508      1511.400          50.600    21421298.872    87716640.24708      1177.713          48.700  
G08  20898592.576   109822836.22308     -1470.610          52.300    20898593.235    85576234.21108     -1145.931          52.250    20898592.626    82010557.95109     -1098.192          54.400  
G10  21994753.441   115583199.45208     -2432.728          50.100    21994754.198    90064830.04908     -1895.636          50.050    21994753.070    86312124.19108     -1816.678          53.400  
G14  23816874.756                         746.480          35.050                                                                    23816879.875    93462550.66316       557.677          39.500  
G21  20779085.819   109194829.88908       599.305          49.600    20779082.830    85086868.58008       466.990          49.400  
G27  22750857.925   119556548.85006     -3473.271          41.600    22750859.474    93160947.34506     -2706.452          41.200    22750859.950    89279235.85408     -2593.523          49.900  
G32  22119539.730   116238960.67008      1422.731          52.250    22119540.814    90575817.20008      1108.623          52.250    22119540.389    86801823.55508      1062.428          52.150  
R07  20807615.835   111384781.70507     -2678.277          45.000    20807617.252    86632611.62007     -2083.109          44.900  
R08  19589777.935   104902376.16507      1232.591          46.700    19589778.981    81590738.29407       958.681          47.900  
R15  23019676.575   123010177.82905       183.078          34.800    23019678.869    95674589.82905       142.391          35.100  
R22  22123117.849   118094696.01707     -3361.995          45.550    22123123.059    91851454.97106     -2614.890          36.400    22123117.311    88703129.25308     -2525.341          48.250  
R23  19298329.088   103233042.61907      -246.332          45.350  
R24  21125170.679   112965761.83915      3139.603          31.600    21125162.947    87862256.96916      2441.906          37.800    21125153.375    84701816.81207      2353.780          46.000  
E03                                                                                                                                                                                                  26647508.645   107298425.97105     -1364.204          33.000    26647512.706   105934505.20505     -1346.402          33.900  
E07  26305711.390   138237457.38746      3004.377          41.600    26305719.626   103229275.72006      2243.682          38.500    26305712.379   112205715.00606      2438.909          40.000    26305716.016   105922214.39106      2302.177          36.700    26305715.616   104575745.59406      2272.916          40.300  
E08  24771270.360   130173900.47148       846.590          51.600    24771273.227    97207780.42608       632.193          52.750    24771269.965   105660631.44908       687.141          48.700    24771270.970    99743635.78008       648.711          51.400    24771271.702    98475712.13409       640.425          54.800  
E13  23822096.154   125185953.58948     -1144.781          53.550    23822100.316    93483018.38608      -854.889          52.950    23822095.506   101611971.03908      -929.214          52.100    23822097.964    95921700.11008      -877.166          52.750    23822098.735    94702362.27109      -866.006          55.700  
E15  27749596.304   145825111.49355     -2557.216          34.450    27749605.519   108895385.72907     -1909.791          42.400                                                                    27749608.862   111736117.31206     -1959.666          40.800    27749603.032   110315770.54307     -1934.743          44.200  
E26  23944158.324   125827393.34748      1401.930          52.400    23944159.693    93962013.44608      1046.875          53.600    23944158.121   102132622.68508      1137.853          51.200    23944157.716    96413195.50808      1074.173          53.100    23944158.272    95187605.00709      1060.512          56.100  
E31                                                                  27053166.171   106162422.68306       462.804          38.550                                                                    27053166.521   108931871.46906       474.902          38.750    27053166.853   107547152.10506       468.793          41.550  
C06                                                                  39997201.669   208275926.44005      1805.641          35.800                                                                    39997200.317   169241256.05205      1466.930          34.400    39997200.710   161052147.40306      1396.089          39.900  
C11                                                                  21704930.384   113023260.90608      -869.904          50.750                                                                    21704928.689    91840653.61508      -706.932          48.700    21704928.895    87396750.04608      -672.717          52.300  
C12                                                                  24807272.436   129178021.40206     -3063.231          38.700                                                                    24807274.251   104967708.76105     -2489.127          35.800    24807273.076    99888663.56606     -2368.540          37.100  
C16                                                                  39971848.874   208143902.09307      1532.472          43.200                                                                    39971850.609   169133982.73406      1245.399          37.500    39971852.650   160950083.48306      1185.038          41.950  
C21  22878051.827   120224964.17108     -1385.434          51.300    22878051.936   119132010.19208     -1372.699          52.250    22878051.748    89778380.90509     -1034.505          54.150    22878048.455    96804511.41708     -1115.472          50.150  
C28  25351375.161   133222375.79215      3087.201          31.000    25351381.243   132011263.53806      3059.086          39.800    25351378.371    99484254.38406      2304.818          37.300  
C33                                                                  26274320.688                        3520.079          38.150                                                                    26274334.169   111175307.52206      2860.225          38.850  
C34  22678858.475   119178190.19508     -2214.423          50.250    22678858.808   118094753.26108     -2194.349          50.850    22678861.414    88996697.54608     -1653.645          51.700    22678860.785    95961660.61507     -1783.081          45.550  
C39  39522622.041   207692788.98106      1279.592          40.100    39522622.778   205804669.14507      1267.814          42.350    39522623.536   155095260.01307       955.449          46.200    39522621.212   167233147.37006      1030.326          41.300  
C42  22468443.779   118072463.64208      1824.609          50.550    22468443.839   116999076.89908      1808.056          51.400    22468455.952    88170995.16909      1362.564          54.800    22468453.534    95071344.53708      1469.197          49.650  
C43  21689322.688   113978155.61308       588.505          51.850    21689323.391   112941987.81408       583.244          53.850    21689326.443    85113557.11909       439.527          54.350    21689324.768    91774617.69608       473.897          50.350  
> 2023 10 08 05 15  0.0000000  0 32
G02  21412700.718   112524491.13208      1502.486          50.750    21412696.461    87681414.66508      1170.767          48.250  
G08  20907038.467   109867219.54808     -1488.251          52.200    20907039.147    85610818.58208     -1159.678          52.300    20907038.499    82043701.28509     -1111.309          54.350  
G10  22008669.198   115656326.87908     -2442.377          49.100    22008669.976    90121812.36708     -1903.155          49.100    22008668.837    86366732.21408     -1823.800          52.800  
G14  23812667.153   125136427.05715       727.790          33.900                                                                    23812672.726    93446032.83506       543.692          40.800  
G21  20775694.303   109177007.27908       588.871          48.800    20775691.339    85072980.80808       458.860          49.000  
G27  22770709.331   119660867.92606     -3481.405          41.000    22770710.853    93242234.77906     -2712.787          39.800    22770711.369    89357136.33008     -2599.786          49.250  
G32  22111468.438   116196545.80508      1404.958          53.250    22111469.540    90542766.66608      1094.772          53.300    22111469.100    86770150.12408      1049.191          51.650  
R07  20822681.148   111465427.19607     -2698.046          43.900    20822682.537    86695335.79207     -2098.484          45.200  
R08  19582945.654   104865789.61607      1206.614          47.600    19582946.690    81562282.10507       938.477          47.650  
R15  23018721.424   123005074.98805       157.119          34.600    23018723.665    95670620.97806       122.206          38.500  
R22  22142038.101   118195689.71007     -3370.740          42.000    22142042.682    91930005.30606     -2621.691          39.950    22142037.548    88778987.31507     -2532.027          47.850  
R23  19299761.849   103240707.34607      -264.655          45.750  
R24                                                                                                                                  21107565.132    84631296.02407      2347.634          44.150  
E03                                                                                                                                                                                                                                                                  26657710.417   105975044.55505     -1355.732          30.150  
E07  26288572.397   138147391.96746      2999.930          41.550    26288580.563   103162019.11906      2240.144          36.950    26288573.846   112132610.00406      2434.795          39.350    26288577.025   105853203.31206      2298.479          36.900    26288576.796   104507611.73706      2269.485          40.300  
E08  24766479.077   130148722.09848       832.103          50.700    24766481.998    97188978.37608       621.305          52.050    24766478.666   105640194.46008       675.340          49.350    24766479.732    99724343.25708       637.513          50.300    24766480.446    98456664.84309       629.475          54.350  
E13  23828652.012   125220404.54448     -1151.866          53.700    23828656.144    93508744.66608      -860.157          53.100    23828651.370   101639934.41908      -934.933          51.250    23828653.865    95948097.53508      -882.620          52.050    23828654.617    94728424.12509      -871.384          55.800  
E15                                                                  27764211.933   108952700.23407     -1911.217          44.700                                                                    27764209.238   111794926.98406     -1960.998          41.000    27764209.121   110373832.63007     -1936.037          46.000  
E26  23936172.561   125785427.81348      1395.922          52.050    23936173.965    93930675.51808      1042.414          53.400    23936172.362   102098559.71908      1133.075          51.150    23936171.981    96381040.06708      1069.576          52.900    23936172.527    95155858.31909      1055.999          56.250  
E31                                                                  27049669.459   106148701.88106       451.741          39.500                                                                    27049669.943   108917792.70406       463.516          36.550    27049670.159   107533252.31706       457.628          41.450  
C06                                                                  39986809.599   208221812.77806      1801.849          36.350                                                                    39986808.243   169197284.29705      1464.413          35.050    39986808.723   161010303.35506      1393.423          40.350  
C09                                                                  40615615.566   211496169.56116      1913.036          37.550                                                                                                                                    40615619.111   163542244.81115      1479.086          34.000  
C11                                                                  21709980.074   113049555.78908      -882.922          50.050                                                                    21709978.358    91862020.31208      -717.463          48.950    21709978.610    87417082.86508      -682.803          51.900  
C12                                                                  24824935.322   129269994.90106     -3068.296          37.550                                                                    24824937.060   105042444.51805     -2493.290          35.450    24824935.515    99959783.12806     -2372.658          41.350  
C16                                                                  39963032.458   208097993.02907      1528.009          42.850                                                                    39963034.162   169096677.92706      1241.704          37.650    39963036.306   160914583.73007      1181.747          42.900  
C21  22886002.582   120266745.36608     -1399.991          50.350    22886002.661   119173411.57508     -1387.291          51.800    22886002.566    89809581.12508     -1045.494          53.200    22885999.241    96838153.38508     -1127.280          49.550  
C28                                                                  25333769.006   131919540.81206      3056.034          38.500    25333764.338    99415131.73806      2303.051          39.300  
C33  26254046.616   137965951.06215      3549.728          32.700    26254048.281   136711724.48915      3517.617          34.600                                                                    26254063.068   111089532.39606      2858.130          36.250  
C34  22691530.711   119244782.78307     -2225.002          47.950    22691531.028   118160740.50708     -2204.752          50.550    22691533.693    89046425.72308     -1661.531          51.300    22691532.988    96015280.58307     -1791.546          46.350  
C39  39515333.129   207654485.48306      1274.158          41.250    39515333.812   205766713.83406      1262.527          41.500    39515334.574   155066656.70907       951.458          45.250    39515332.279   167202305.57606      1025.865          41.100  
C42  22458068.570   118017940.57708      1810.313          50.950    22458068.602   116945049.49108      1793.786          51.250    22458080.865    88130279.89309      1351.861          54.400    22458078.376    95027442.84008      1457.698          49.650  
C43  21686000.893   113960700.83408       575.158          52.250    21686001.612   112924691.72509       569.923          54.100    21686004.427    85100522.66808       429.494          53.250    21686002.837    91760563.16708       463.113          50.150  
> 2023 10 08 05 15 30.0000000  0 32
G02  21404150.523   112479559.48408      1493.349          50.350    21404146.254    87646402.98308      1163.647          49.100  
G08  20915586.252   109912138.19908     -1505.936          50.950    20915586.947    85645820.06908     -1173.459          50.800    20915586.266    82077244.36209     -1124.643          55.050  
G10  22022640.993   115729748.94608     -2452.035          50.250    22022641.800    90179024.29308     -1910.678          50.000    22022640.660    86421560.30608     -1831.102          52.950  
G14                                                                                                                                  23808571.977    93429948.93606       529.229          39.950  
G21  20772364.028   109159506.38308       578.286          49.800    20772361.098    85059343.69608       450.610          49.500  
G27  22790609.292   119765442.34406     -3489.921          36.800    22790610.733    93323721.23306     -2719.423          37.650    22790611.329    89435227.48008     -2606.082          49.250  
G32  22103499.428   116154668.34008      1387.141          52.650    22103500.542    90510134.86708      1080.890          52.800    22103500.113    86738877.99008      1035.814          50.800  
R07  20837858.497   111546672.70507     -2717.822          45.400    20837859.876    86758526.69507     -2113.863          45.800  
R08  19576260.831   104829992.50707      1180.339          46.850    19576261.823    81534439.90807       918.041          47.500  
R15  23017913.871   123000760.08406       131.095          38.750    23017916.197    95667264.89006       101.963          38.850  
R22  22161009.910   118296960.32506     -3379.993          39.650    22161014.246    92008771.10106     -2628.892          40.650    22161009.249    88855053.32008     -2538.860          48.550  
R23  19301299.192   103248931.53707      -283.388          46.350  
R24                                                                                                                                  21090024.840    84560966.96706      2341.285          41.950  
E03                                                                                                                                                                                                                                                                  26667976.616   106015879.37014     -1364.939          29.250  
E07  26271463.978   138057487.20446      2994.427          41.400    26271471.621   103094882.50605      2235.985          35.550    26271465.693   112059635.32306      2430.560          38.050    26271468.766   105784315.22105      2294.194          34.550    26271468.527   104439599.39006      2265.073          38.350  
E08  24761772.431   130123988.57048       817.255          50.650    24761775.385    97170508.53008       610.270          51.550    24761772.014   105620118.50908       663.354          50.200    24761773.102    99705391.56508       626.184          49.100    24761773.831    98437954.07408       618.212          53.750  
E13  23835249.682   125255075.24248     -1159.099          52.000    23835253.780    93534635.05108      -865.593          53.650    23835249.025   101668076.16908      -940.848          51.300    23835251.543    95974663.33208      -888.199          51.300    23835252.311    94754652.22009      -876.894          55.850  
E15                                                                  27778830.126   109010065.13407     -1912.910          44.700                                                                    27778824.695   111853788.35806     -1962.701          41.600    27778827.602   110431945.78307     -1937.844          46.400  
E26  23928222.356   125743649.18148      1389.748          52.350    23928223.788    93899477.16208      1037.822          53.600    23928222.195   102064648.46908      1128.029          51.350    23928221.798    96349027.83908      1064.869          52.550    23928222.344    95124253.02709      1051.328          56.300  
E31  27046259.192   142129044.55755       590.411          34.800    27046258.728   106135315.35206       440.724          40.800                                                                    27046258.995   108904056.89605       452.175          33.300    27046258.749   107519691.15206       446.538          40.900  
C06                                                                  39976439.607   208167813.61706      1797.968          36.650                                                                    39976438.277   169153405.54405      1461.097          35.600    39976438.787   160968547.77206      1390.449          40.950  
C09                                                                  40604604.072   211438828.91206      1910.644          37.150                                                                                                                                    40604608.537   163497905.46005      1477.190          34.900  
C11                                                                  21715106.277   113076249.13908      -896.081          49.850                                                                    21715104.542    91883710.81308      -728.260          49.350    21715104.831    87437723.81308      -693.013          51.800  
C12                                                                  24842629.225   129362131.15206     -3073.845          36.950                                                                    24842631.237   105117312.68905     -2497.851          34.250    24842629.196   100031028.56406     -2376.859          39.950  
C16                                                                  39954243.181   208052224.98207      1523.443          42.750                                                                    39954244.853   169059487.64706      1238.122          37.900    39954247.085   160879192.99006      1177.986          41.900  
C21  22894038.420   120308973.82408     -1414.776          50.150    22894038.459   119215256.11408     -1401.864          52.700    22894038.419    89841115.30608     -1056.526          53.350    22894035.087    96872155.48108     -1139.212          49.150  
C28  25316168.128   133037382.98115      3080.429          32.150    25316172.188   131827908.67206      3053.354          36.600    25316167.835    99346077.36406      2300.735          40.350  
C33  26233791.454   137859507.27406      3547.075          36.600    26233792.343   136606248.34006      3514.578          37.550                                                                    26233807.876   111003824.30104      2856.080          29.000  
C34  22704264.660   119311699.81007     -2235.901          47.200    22704264.973   118227049.20108     -2215.339          49.600    22704267.669    89096396.15108     -1669.560          51.350    22704266.932    96069161.76507     -1800.203          47.250  
C39  39508076.606   207616352.13906      1268.685          41.400    39508077.224   205728927.17006      1257.251          41.600    39508077.994   155038180.52907       947.216          45.100    39508075.736   167171600.81806      1021.429          41.000  
C42  22447776.754   117963855.37108      1795.894          51.650    22447776.748   116891455.95608      1779.439          52.100    22447789.231    88089891.58009      1340.963          54.250    22447786.645    94983893.71108      1445.872          50.100  
C43  21682757.539   113943657.56408       561.468          51.000    21682758.267   112907803.40009       556.381          54.000    21682760.909    85087795.51108       419.269          52.900    21682759.397    91746839.98308       452.059          49.900  
> 2023 10 08 05 16  0.0000000  0 32
G02  21395651.141   112434894.73308      1484.392          51.000    21395646.868    87611599.24108      1156.668          49.100  
G08  20924234.144   109957582.87208     -1523.724          51.300    20924234.850    85681231.43608     -1187.320          51.550    20924234.158    82111180.23709     -1137.789          55.700  
G10  22036667.004   115803456.01808     -2461.729          51.500    22036667.841    90236458.32708     -1918.232          51.550    22036666.695    86476601.23708     -1838.260          52.900  
G14                                                                                                                                  23804581.610    93414293.22306       514.684          38.400  
G21  20769093.453   109142319.31208       567.683          50.850    20769090.548    85045951.15308       442.350          50.500  
G27  22810555.554                       -3498.296          36.500    22810555.645                       -2725.946          37.500    22810558.259    89513501.59908     -2612.176          48.450  
G32  22095631.432   116113321.67108      1369.351          52.450    22095632.554    90477916.65808      1067.025          52.350    22095632.132    86708002.19608      1022.556          50.400  
R07  20853145.769   111628506.53807     -2737.582          45.050    20853147.187    86822175.14907     -2129.232          45.900  
R08  19569722.135   104794977.77307      1154.095          46.350    19569723.083    81507206.19607       897.629          47.850  
R14  23401302.452   124742052.83414     -2916.626          28.550  
R15  23017252.145   122997224.29906       104.922          39.100    23017254.519    95664514.87106        81.605          39.950  
R22  22180031.334   118398497.81607     -3389.006          44.950    22180035.834    92087744.54306     -2635.902          41.850    22180030.774    88931319.85308     -2545.576          49.700  
R23  19302939.839   103257707.70507      -301.857          45.000  
R24  21072542.483   112684376.51415      3114.105          35.600    21072541.434    87643375.80416      2422.080          37.750    21072531.199    84490825.13806      2335.023          40.950  
E07  26254384.987   137967736.61146      2988.966          40.050    26254391.735   103027861.02106      2232.136          37.500    26254386.781   111986785.85306      2426.295          37.200    26254389.374   105715547.30015      2290.028          33.150    26254389.551   104371703.70106      2260.976          38.700  
E08  24757148.964   130099692.18748       802.607          52.050    24757151.931    97152365.12608       599.328          52.500    24757148.581   105600397.40408       651.428          49.800    24757149.635    99686774.81808       614.955          48.700    24757150.389    98419574.00108       607.150          53.650  
E13  23841887.602   125289957.55048     -1166.307          52.600    23841891.706    93560683.46008      -870.939          53.950    23841886.946   101696389.67608      -946.668          50.900    23841889.443    96001391.25308      -893.681          51.750    23841890.267    94781040.38609      -882.298          55.950  
E15  27793446.225   146055496.93756     -2563.638          36.900    27793460.305   109067474.15907     -1914.334          44.500                                                                    27793454.424   111912695.05507     -1964.450          42.050    27793457.426   110490103.63707     -1939.392          46.100  
E26  23920306.274   125702049.83848      1383.674          52.050    23920307.728    93868412.68609      1033.219          54.450    23920306.161   102030882.74808      1123.063          50.600    23920305.722    96317152.99108      1060.180          52.900    23920306.283    95092783.36609      1046.692          56.700  
E31  27042931.340   142111558.13546       575.586          37.050    27042931.694   106122257.32706       429.772          41.150                                                                    27042931.175   108890658.10605       440.921          32.800    27042931.068   107506462.76906       435.486          40.050  
C06                                                                  39966090.108   208113921.22406      1794.369          36.050                                                                    39966088.819   169109613.59506      1458.095          36.600    39966089.341   160926874.75806      1387.710          41.500  
C09                                                                  40593604.547   211381553.75405      1908.557          34.050                                                                                                                                    40593610.110   163453616.71106      1475.452          37.800  
C11                                                                  21720307.414   113103332.75908      -909.373          50.450                                                                    21720305.672    91905718.44908      -738.925          49.800    21720305.987    87458666.55308      -703.136          51.800  
C12                                                                  24860352.689   129454421.39805     -3079.097          35.900                                                                    24860354.780   105192305.90705     -2501.448          32.050    24860352.749   100102392.98506     -2380.942          37.800  
C16                                                                  39945479.529   208006590.17807      1519.118          42.550                                                                    39945481.158   169022405.67906      1234.169          37.850    39945483.447   160843905.28506      1174.521          41.750  
C21  22902157.529   120351639.85308     -1429.573          50.300    22902157.552   119257534.27208     -1416.553          53.600    22902157.548    89872976.23408     -1067.490          53.500    22902154.208    96906509.91508     -1150.990          49.900  
C28  25298590.107   132944994.91506      3078.286          36.800    25298591.091   131736360.47005      3049.459          30.900    25298587.387    99277086.22406      2298.637          41.350  
C33  26213550.721   137753140.22606      3544.207          36.250    26213551.032   136500848.28505      3511.620          34.100  
C34  22717058.600   119378932.28307     -2246.432          47.050    22717058.940   118293670.46808     -2225.900          48.700    22717061.654    89146602.12008     -1677.461          51.700    22717060.928    96123296.94607     -1808.811          47.100  
C39  39500850.999   207578381.19306      1262.864          40.750    39500851.562   205691301.41407      1251.333          42.700    39500852.339   155009825.57807       943.127          45.250    39500850.122   167141026.78906      1016.964          40.750  
C42  22437566.379   117910200.83508      1781.280          51.650    22437566.331   116838289.20108      1765.042          52.000    22437578.639    88049824.84808      1330.157          53.500    22437576.071    94940691.34608      1434.261          50.650  
C43  21679591.409   113927018.66108       547.817          50.900    21679592.155   112891315.75208       542.783          53.300    21679594.811    85075370.30208       409.103          53.400    21679593.313    91733442.38908       441.123          50.100  
> 2023 10 08 05 16 30.0000000  0 31
G02  21387202.347   112390495.93008      1475.403          50.700    21387198.076    87577002.75808      1149.665          49.150  
G08  20932981.562   110003550.69108     -1541.135          51.000    20932982.274    85717050.47708     -1200.885          50.900    20932981.587    82145506.79509     -1150.816          55.150  
G10  22050746.585   115877444.40908     -2471.088          51.800    22050747.467    90294111.52708     -1925.526          51.750    22050746.317    86531852.22208     -1845.300          52.000  
G14                                                                                                                                  23800699.908    93399064.73205       500.374          33.800  
G21  20765882.322   109125444.46408       557.259          51.050    20765879.436    85032801.87308       434.225          50.650  
G27  22830548.100   119975338.24716     -3505.826          38.300    22830548.538    93487276.73716     -2731.820          37.700    22830550.811    89591955.65107     -2618.259          47.550  
G32  22087864.373   116072505.45508      1351.464          53.400    22087865.501    90446111.80208      1053.090          53.500    22087865.066    86677522.53108      1009.215          50.600  
R07  20868541.815   111710922.75907     -2756.920          45.850    20868543.288    86886276.60507     -2144.274          45.000  
R08  19563329.326   104760744.21607      1128.018          45.700    19563330.233    81480580.05608       877.346          48.100  
R15  23016735.961   122994466.08206        79.075          39.000    23016738.446    95662369.61706        61.504          40.150  
R22  22199102.343   118500299.40206     -3397.711          41.350    22199106.986    92166923.33806     -2642.673          41.700    22199101.909    89007784.68908     -2552.190          49.850  
R23  19304683.436   103267035.08307      -320.164          45.600  
R24  21055093.643   112591038.51514      3105.673          29.900    21055090.575    87570798.42415      2415.520          34.050    21055083.468    84420870.89806      2328.262          39.400  
E07  26237335.390   137878140.24546      2983.686          38.950    26237341.497   102960954.64306      2228.340          38.200    26237337.312   111914061.49706      2421.863          36.950    26237335.162   105646877.57515      2285.998          31.000    26237339.927   104303924.63506      2257.299          38.500  
E08  24752608.474   130075831.74348       787.901          51.700    24752611.484    97134547.23808       588.380          51.450    24752608.128   105581030.13708       639.562          49.900    24752609.117    99668492.08908       603.758          49.200    24752609.907    98401523.69208       596.077          53.250  
E13  23848565.415   125325049.56548     -1173.346          53.900    23848569.554    93586888.47408      -876.187          53.650    23848564.775   101724873.40108      -952.362          50.750    23848567.232    96028279.86408      -899.030          52.750    23848568.114    94807587.20009      -887.633          56.150  
E15  27808086.779   146132481.64256     -2565.448          38.000    27808100.221   109124925.75507     -1915.870          42.550    27808096.790   118614035.02316     -2082.387          39.800    27808093.902   111971645.43107     -1965.828          43.350    27808097.622   110548304.61707     -1940.841          46.350  
E26  23912424.061   125660628.50748      1377.650          51.900    23912425.550    93837481.14109      1028.760          54.650    23912423.978   101997261.51808      1118.240          51.200    23912423.513    96285414.54108      1055.594          53.050    23912424.097    95061448.36909      1042.160          56.750  
E31  27039692.938   142094553.18355       560.696          31.850    27039688.989   106109526.70206       418.785          40.950                                                                    27039686.958   108877595.36705       429.607          34.200    27039686.000   107493566.07506       424.264          40.500  
C06                                                                  39955760.873   208060134.35906      1791.074          36.500                                                                    39955759.621   169065907.37406      1455.014          36.450    39955760.163   160885283.34907      1384.885          42.200  
C09                                                                  40582615.095                        1905.873          30.850                                                                    40582631.162   171718333.56115      1548.965          30.200    40582625.578   163409377.62506      1473.780          38.350  
C11                                                                  21725583.192   113130804.97608      -922.282          50.050                                                                    21725581.445    91928041.84008      -749.502          50.200    21725581.771    87479909.77108      -713.178          51.750  
C12                                                                  24878105.192   129546862.70706     -3084.109          37.900                                                                    24878106.908   105267421.93105     -2505.812          31.100    24878105.263   100173874.18506     -2384.576          36.200  
C16                                                                  39936741.264   207961087.31207      1514.397          42.350                                                                    39936742.829   168985430.86906      1230.472          37.550    39936745.155   160808719.57707      1171.110          42.100  
C21  22910359.238   120394740.03808     -1443.839          50.700    22910359.277   119300242.63708     -1430.801          53.450    22910359.280    89905161.38308     -1078.289          53.000    22910355.948    96941213.93408     -1162.709          50.400  
C28  25281031.556   132852691.08805      3075.569          33.350                                                                    25281023.783    99208158.00706      2296.513          40.550  
C33  26193322.889   137646849.79205      3541.861          34.350    26193322.261   136395524.25105      3509.523          34.400  
C34  22729912.067   119446477.56908     -2256.828          48.100    22729912.439   118360601.69208     -2236.219          49.450    22729915.198    89197041.66908     -1685.281          51.150    22729914.477    96177683.97407     -1817.199          46.700  
C39  39493655.962   207540571.06606      1257.545          41.350    39493656.490   205653835.00607      1246.399          44.100    39493657.258   154981590.76607       938.972          45.050    39493655.065   167110582.27306      1012.599          40.350  
C42  22427437.822   117856976.14608      1767.016          51.800    22427437.745   116785548.38408      1750.823          51.450    22427449.885    88010079.13108      1319.427          52.900    22427447.361    94897835.11508      1422.701          50.550  
C43  21676501.286   113910783.11808       534.401          50.800    21676502.040   112875227.83308       529.511          52.950    21676504.132    85063246.31808       398.990          53.700    21676502.828    91720369.59508       430.232          50.150  
> 2023 10 08 05 17  0.0000000  0 32
G02  21378802.893   112346356.37308      1467.713          51.000    21378798.647    87542608.26608      1143.672          49.200  
G08  20941826.744   110050032.30808     -1557.342          51.200    20941827.461    85753269.88808     -1213.515          51.050    20941826.775    82180217.03009     -1162.874          54.900  
G10  22064877.744   115951703.89908     -2479.137          50.950    22064878.636    90351975.99908     -1931.796          50.850    22064877.488    86587305.65808     -1851.294          52.050  
G14                                                                                                                                  23796923.094    93384240.92415       487.360          34.200  
G21  20762729.240   109108874.71708       547.950          51.300    20762726.349    85019890.36108       426.973          50.600  
G22  24854662.358   130612156.25715      1580.547          34.650    24854658.325   101775672.63415      1231.595          30.700  
G27  22850584.026                       -3513.213          33.650    22850586.449                       -2737.573          31.000    22850586.958    89670582.13407     -2623.186          46.650  
G32  22080197.067   116032213.44308      1334.931          51.600    22080198.200    90414715.42508      1040.207          51.400    22080197.754    86647434.32808       996.926          50.050  
R07  20884044.610   111793910.35107     -2775.050          45.900    20884046.162    86950822.42907     -2158.375          43.950  
R08  19557081.170   104727285.45407      1103.083          45.950    19557082.023    81454556.58007       857.954          47.800  
R15  23016363.784   122992477.04606        54.302          38.100    23016366.387    95660822.57206        42.232          39.400  
R22  22218221.203   118602355.95106     -3405.601          41.800    22218225.872    92246300.35406     -2648.811          41.850    22218220.877    89084440.96608     -2557.875          49.300  
R23  19306528.702   103276906.07007      -337.374          45.800  
R24  21037694.208                        3099.254          27.200                                                                    21037680.808    84351082.21116      2323.562          37.350  
E07  26220313.923   137788692.10246      2979.833          40.800    26220319.767   102894158.98006      2224.978          38.950    26220315.947   111841457.51805      2418.882          34.800    26220310.710   105578328.44815      2283.051          32.650    26220318.468   104236257.73706      2254.235          39.100  
E08  24748149.557   130052400.00248       774.665          51.550    24748152.602    97117049.50308       578.454          51.450    24748149.246   105562010.84408       628.848          49.600    24748150.157    99650537.88308       593.559          50.150    24748150.972    98383797.71708       585.987          53.650  
E13  23855281.654   125360343.46348     -1179.101          53.550    23855285.813    93613244.25608      -880.480          53.650    23855281.012   101753521.01108      -957.073          50.600    23855283.451    96055323.18508      -903.473          53.100    23855284.356    94834286.74709      -891.967          56.300  
E15  27822737.236   146209466.50146     -2566.261          39.350    27822749.693   109182413.98307     -1916.409          43.900    27822745.134   118676522.36906     -2082.812          37.100    27822744.666   112030633.41007     -1966.346          43.100    27822747.748   110606542.72407     -1941.353          46.400  
E26  23904574.349   125619377.97348      1372.825          52.150    23904575.895    93806677.13209      1025.212          54.650    23904574.291   101963778.92308      1114.365          51.050    23904573.807    96253806.95108      1051.954          53.050    23904574.417    95030242.56709      1038.605          56.750  
E31                                                                  27036527.600   106097118.05706       408.854          40.050                                                                    27036525.450   108864863.06505       419.323          35.700    27036523.469   107480995.58806       414.156          40.750  
C06                                                                  39945450.496   208006445.69206      1788.951          36.200                                                                    39945449.236   169022280.97206      1453.561          36.350    39945449.818   160843767.91806      1383.108          41.750  
C09                                                                                                                                                                                                  40571653.788   171671891.09504      1548.931          27.600    40571649.668   163365182.49206      1473.171          36.200  
C11                                                                  21730932.156   113158658.23008      -934.114          50.400                                                                    21730930.418    91950674.82908      -759.044          50.550    21730930.730    87501447.62008      -722.313          51.850  
C12                                                                  24895885.159   129639446.19705     -3088.383          31.900                                                                    24895886.293   105342653.45604     -2508.963          29.750    24895885.153   100245465.46305     -2387.752          35.900  
C16                                                                  39928026.934   207915709.04307      1511.297          42.300                                                                    39928028.416   168948557.31106      1227.846          37.200    39928030.746   160773630.23406      1168.522          41.550  
C21  22918641.808   120438265.06908     -1457.284          50.500    22918641.878   119343371.99308     -1443.937          53.650    22918641.886    89937663.79508     -1088.144          52.950    22918638.577    96976260.02308     -1173.320          50.600  
C28                                                                                                                                  25263474.500    99139288.00806      2295.345          40.250  
C33  26173111.980   137540627.02915      3539.847          30.800    26173112.653   136290269.93405      3507.933          34.950  
C34  22742823.441   119514327.10208     -2265.939          49.200    22742823.822   118427834.40408     -2245.451          50.550    22742826.639    89247708.40108     -1692.183          50.350    22742825.910    96232315.98407     -1824.643          46.450  
C39  39486490.131   207502914.30606      1253.467          41.650    39486490.675   205616520.60607      1241.887          43.900    39486491.421   154953470.45807       935.937          45.300    39486489.241   167080261.23906      1009.252          41.100  
C42  22417390.051   117804174.52008      1753.755          51.700    22417389.942   116733226.77208      1737.721          52.400    22417402.116    87970649.31708      1309.595          53.400    22417399.593    94855319.49708      1412.115          50.000  
C43  21673487.283   113894944.20308       522.014          51.200    21673488.032   112859532.90808       517.252          53.050    21673490.097    85051418.51209       389.894          54.100    21673488.813    91707616.16608       420.403          50.500  
> 2023 10 08 05 17 30.0000000  0 33
G02  21370454.173   112302483.42608      1458.615          50.350    21370449.958    87508421.51708      1136.583          49.450  
G08  20950770.906   110097033.92208     -1574.893          51.850    20950771.636    85789894.45408     -1227.192          51.850    20950770.947    82215315.58209     -1176.208          54.450  
G10  22079061.476   116026239.56708     -2488.634          51.700    22079062.364    90410055.65608     -1939.197          51.700    22079061.232    86642965.31908     -1858.551          51.550  
G21  20759635.465   109092616.52308       537.183          51.800    20759632.563    85007221.59608       418.583          50.300  
G22  24845685.779                        1564.691          33.050    24845687.047                        1219.240          26.850  
G27  22870664.717   120186153.14016     -3521.361          37.800    22870667.880    93651560.28416     -2743.924          38.900    22870667.668    89749384.46407     -2629.448          46.000  
G32  22072631.081   115992453.80909      1316.921          54.000    22072632.226    90383733.86809      1026.173          54.100    22072631.758    86617743.66508       983.301          50.650  
R07  20899654.719   111877472.45907     -2794.561          47.200    20899656.320    87015815.12107     -2173.548          42.400  
R08  19550979.090   104694608.93207      1076.599          45.850    19550979.903    81429141.50007       837.354          47.950  
R14  23450926.687   125006601.80815     -2960.575          30.650  
R15  23016136.868   122991264.20906        27.741          37.000    23016139.459    95659879.29806        21.578          37.600  
R22  22237388.718   118704672.70306     -3414.851          39.300    22237393.407    92325879.87807     -2656.002          42.200    22237388.412    89161292.77508     -2564.743          48.800  
R23  19308477.113   103287328.42607      -356.201          45.650  
R24                                                                                                                                  21020326.703    84281502.28606      2316.119          37.250  
E03  26709682.971   140360329.07455     -1848.910          33.400  
E07  26203322.291   137699400.59546      2973.977          41.550    26203328.132   102827480.19206      2220.943          40.550    26203324.262   111768980.72806      2413.767          37.400    26203318.970   105509910.25606      2278.791          36.650    26203326.921   104168709.25806      2249.914          41.650  
E08  24743773.616   130029404.17648       759.529          52.150    24743776.708    97099877.24408       567.188          51.800    24743773.351   105543345.39808       616.533          48.750    24743774.212    99632917.66608       582.013          50.750    24743775.022    98366401.48009       574.635          54.000  
E13  23862037.590   125395845.93048     -1186.614          53.150    23862041.775    93639755.78108      -886.122          53.800    23862036.944   101782337.90508      -963.220          50.850    23862039.398    96082526.32908      -909.200          53.050    23862040.290    94861144.08109      -897.657          56.200  
E15  27837398.116   146286506.65546     -2568.569          40.350    27837410.530   109239943.58207     -1918.085          42.400    27837403.097   118739054.66606     -2084.751          38.600    27837405.399   112089663.81607     -1968.283          43.600    27837408.323   110664822.72507     -1943.164          46.100  
E26  23896758.514   125578305.45848      1366.384          52.000    23896760.117    93776006.06309      1020.318          54.750    23896758.464   101930440.81008      1109.049          51.400    23896757.980    96222335.75408      1046.977          53.050    23896758.605    94999171.43609      1033.636          56.750  
E31  27033442.668   142061700.17355       532.321          33.550    27033447.898   106085036.68306       397.434          37.800                                                                    27033446.038   108852466.58605       408.100          34.850    27033444.573   107468756.66506       402.611          39.200  
C06                                                                  39935160.398   207952862.42506      1784.572          37.000                                                                    39935159.091   168978740.23805      1449.968          35.000    39935159.729   160802333.98307      1380.049          42.100  
C09                                                                  40560677.936                        1902.339          31.550                                                                    40560687.516   171625500.89304      1546.139          28.050    40560686.183   163321036.97305      1470.913          33.700  
C11                                                                  21736355.534   113186899.02808      -947.326          49.900                                                                    21736353.827    91973622.76208      -769.941          50.300    21736354.091    87523285.16008      -732.708          51.650  
C12                                                                  24913693.683   129732177.64406     -3093.031          36.600                                                                    24913694.143   105418005.10904     -2513.554          29.650    24913693.577   100317171.00305     -2391.756          32.550  
C16                                                                  39919337.888   207870462.34706      1506.408          40.250                                                                    39919339.288   168911790.61406      1224.028          37.050    39919341.615   160738642.59206      1164.835          41.800  
C21  22927006.154   120482220.01808     -1471.927          50.800    22927006.268   119386927.32708     -1458.328          52.400    22927006.251    89970487.25308     -1099.203          53.350    22927002.983    97011652.28108     -1185.293          50.150  
C28                                                                                                                                  25245941.155    99070482.23406      2292.589          37.750  
C33                                                                  26152914.756   136185093.63805      3505.132          31.250                                                                    26152929.109   110661535.82915      2847.707          33.700  
C34  22755793.806   119582486.69308     -2276.707          48.850    22755794.171   118495374.33808     -2256.030          50.550    22755797.040    89298606.72408     -1700.231          50.650    22755796.287    96287197.67107     -1833.322          45.950  
C39  39479354.755   207465417.85206      1247.593          41.850    39479355.323   205579365.01807      1236.137          43.050    39479356.005   154925469.86207       931.512          45.200    39479353.866   167050069.30806      1004.410          41.100  
C42  22407423.749   117751803.53108      1739.095          50.550    22407423.608   116681331.90508      1723.145          52.250    22407435.428    87931541.11809      1298.445          54.450    22407433.033    94813150.66308      1400.059          50.200  
C43  21670550.506   113879509.45108       508.118          51.900    21670551.247   112844238.45708       503.579          52.600    21670553.566    85039892.53509       379.375          54.250    21670552.217    91695188.16508       409.047          50.400  
> 2023 10 08 05 18  0.0000000  0 31
G02  21362158.055   112258886.90408      1449.082          50.750    21362153.858    87474450.16508      1129.154          48.750  
G08  20959815.443   110144563.01308     -1592.581          51.000    20959816.179    85826930.03508     -1240.976          51.250    20959815.492    82250808.02709     -1189.220          54.000  
G10  22093299.086   116101058.34508     -2498.142          52.050    22093299.969    90468355.92008     -1946.607          52.200    22093298.844    86698836.40408     -1865.529          51.000  
G21  20756602.696   109076678.95608       526.397          51.350    20756599.779    84994802.68008       410.179          50.900  
G27  22890791.886   120291921.84606     -3529.311          41.500    22890794.963    93733977.31906     -2750.116          41.850    22890794.833    89828367.42107     -2635.422          45.800  
G32  22065168.355   115953236.80508      1298.622          52.200    22065169.496    90353175.14608      1011.913          52.300    22065169.004    86588458.20508       969.776          51.600  
R07  20915373.077   111961613.97507     -2813.829          46.550    20915374.654    87081258.48707     -2188.537          44.050  
R08  19545024.866   104662724.11907      1050.122          46.900    19545025.661    81404342.16207       816.760          47.650  
R14  23467632.230                       -2975.287          26.900  
R15  23016056.960   122990836.53105         1.592          33.950    23016059.502    95659546.59205         1.238          35.500  
R22  22256606.432   118807257.38106     -3423.516          38.950    22256611.139    92405667.69907     -2662.746          42.350    22256606.149    89238345.81407     -2571.353          47.250  
R23  19310530.413   103298312.10907      -375.032          45.950  
E03  26720274.175   140416012.04355     -1860.678          35.550    26720293.930   104856169.85515     -1389.397          31.650  
E07  26186362.463   137610276.38846      2968.484          39.100    26186368.422   102760926.40307      2216.813          42.300    26186364.372   111696639.70206      2409.488          38.050    26186360.013   105441620.31806      2274.688          40.200    26186367.186   104101287.39507      2245.725          44.700  
E08  24739482.377   130006853.51148       744.744          52.200    24739485.506    97083037.43108       556.128          51.550    24739482.112   105525041.29308       604.576          50.050    24739482.986    99615638.59908       570.666          51.950    24739483.777    98349342.04409       563.402          54.800  
E13  23868834.871   125431565.72748     -1193.790          51.850    23868839.098    93666429.59908      -891.444          53.550    23868834.244   101811331.21008      -968.949          50.900    23868836.711    96109895.99808      -914.716          53.200    23868837.579    94888165.82409      -903.069          56.400  
E15  27852071.252   146363611.01645     -2570.543          34.600    27852083.357   109297520.99006     -1919.652          41.950    27852074.678   118801638.95006     -2086.442          37.850    27852078.486   112148743.34407     -1969.711          43.500    27852081.186   110723151.20207     -1944.724          45.850  
E26  23888978.353   125537420.34248      1360.234          52.100    23888979.996    93745474.92609      1015.756          54.400    23888978.304   101897254.78608      1104.083          51.750    23888977.839    96191008.14708      1042.248          53.150    23888978.457    94968242.06209      1028.998          56.800  
E31  27030449.493   142045973.23355       517.649          33.200    27030453.046   106073289.50406       386.462          38.300                                                                    27030452.018   108840412.99005       396.565          33.200    27030451.142   107456856.25706       391.630          39.000  
C06                                                                  39924892.329   207899393.73606      1780.960          37.150                                                                    39924890.912   168935292.58106      1447.062          36.300    39924891.621   160760988.65406      1377.154          41.300  
C09                                                                  40549729.283   211153077.18515      1900.294          35.800                                                                                                                                    40549736.083   163276948.16804      1469.529          29.300  
C11                                                                  21741855.066   113215536.28508      -960.642          49.750                                                                    21741853.393    91996892.82408      -780.594          49.500    21741853.606    87545429.25008      -742.870          51.250  
C12                                                                                                                                                                                                  24931528.845   105493483.26805     -2517.594          31.750    24931532.077   100388996.94106     -2395.706          38.250  
C16                                                                  39910675.797   207825356.38406      1501.766          39.650                                                                    39910677.171   168875138.30006      1220.321          37.350    39910679.495   160703763.77807      1161.196          42.350  
C21  22935453.740   120526612.16908     -1486.409          50.050    22935453.912   119430915.93208     -1473.040          52.400    22935453.902    90003637.17308     -1110.063          53.550    22935450.658    97047396.55208     -1196.941          49.950  
C28                                                                                                                                  25228425.989    99001748.37205      2290.356          33.600  
C33                                                                                                                                                                                                  26132749.760   110576143.33906      2845.592          36.400  
C34  22768824.729   119650964.32808     -2287.436          48.000    22768825.089   118563229.46208     -2266.555          50.250    22768828.012    89349742.55108     -1708.078          50.200    22768827.223    96342335.43907     -1841.705          46.350  
C39  39472251.650   207428090.85407      1241.805          42.450    39472252.228   205542377.33507      1230.643          43.950    39472252.881   154897595.80507       927.418          45.700    39472250.777   167020013.79006       999.961          41.800  
C42  22397542.365   117699873.04408      1724.136          50.650    22397542.227   116629873.48208      1708.525          52.350    22397554.537    87892761.81009      1287.565          55.100    22397552.001    94771336.45008      1388.322          50.050  
C43  21667692.392   113864488.63908       494.201          51.200    21667693.129   112829354.18608       489.700          52.450    21667695.633    85028675.64609       369.129          54.100    21667694.239    91683093.43508       398.033          49.800  
> 2023 10 08 05 18 30.0000000  0 32
G02  21353910.600   112215546.12408      1442.185          50.400    21353906.396    87440678.10108      1123.779          49.250  
G08  20968955.920   110192596.31508     -1607.774          51.300    20968956.663    85864358.51208     -1252.813          51.100    20968955.985    82286677.00209     -1200.596          55.150  
G10  22107586.170   116176137.07608     -2505.100          51.250    22107587.053    90526858.74608     -1952.030          51.050    22107585.922    86754901.59008     -1870.769          51.100  
G21  20753626.996   109061041.26908       517.929          51.100    20753624.071    84982617.43408       403.580          51.000  
G22  24827993.932   130471982.41016      1535.897          36.300    24827993.445   101666493.26216      1196.798          37.250  
G27  22910960.778   120397908.89807     -3534.617          42.450    22910963.445    93816564.48106     -2754.252          41.700    22910963.539    89907513.39307     -2639.514          43.600  
G32  22057805.081   115914542.45508      1282.796          53.300    22057806.219    90323023.69608       999.583          53.300    22057805.694    86559563.06208       958.009          51.950  
R07  20931194.954   112046309.61607     -2830.663          45.900    20931196.528    87147132.83707     -2201.628          44.950  
R08  19539214.571   104631610.07707      1026.029          47.350    19539215.344    81380142.32607       798.021          47.900  
R15  23016119.743   122991171.40106       -22.204          36.000    23016122.206    95659806.95006       -17.273          38.450  
R22  22275868.358   118910100.00716     -3429.701          40.900    22275874.189    92485653.19016     -2667.556          40.600    22275868.082    89315582.93107     -2576.283          44.400  
R23  19312684.692   103309835.89507      -391.387          47.000  
R24  20985783.939   112220368.05315      3074.221          33.000                                                                    20985781.762    84142993.00616      2305.127          36.100  
E03  26730925.702   140471961.95956     -1869.839          36.700    26730952.157   104897978.18205     -1396.492          32.750  
E07  26169430.731   137521299.93946      2964.973          41.350    26169436.825   102694482.99807      2214.102          42.100    26169432.645   111624418.51206      2406.787          37.300    26169429.512   105373443.57506      2272.062          41.750    26169435.550   104033977.31307      2243.112          45.100  
E08  24735271.877   129984727.15848       732.218          52.300    24735274.992    97066514.49708       546.787          50.950    24735271.609   105507081.59108       594.347          50.550    24735272.496    99598684.63008       561.034          52.500    24735273.264    98332603.58909       553.925          54.850  
E13  23875669.428   125467481.43748     -1198.708          52.300    23875673.702    93693249.71908      -895.126          53.200    23875668.824   101840483.53208      -972.996          51.900    23875671.301    96137415.77808      -918.502          52.100    23875672.151    94915335.77009      -906.787          55.700  
E15  27866759.179   146440810.33355     -2570.369          34.700    27866764.283   109355130.07706     -1919.506          40.000    27866753.129   118864257.66606     -2086.378          41.350    27866760.255   112207855.31106     -1969.634          41.300    27866762.248   110781511.72307     -1944.626          43.750  
E26  23881229.897   125496701.78348      1356.261          52.600    23881231.564    93715068.16509      1012.793          54.600    23881229.846   101864203.96808      1100.915          52.150    23881229.393    96159808.16408      1039.218          53.100    23881230.000    94937438.69009      1026.001          56.800  
E31  27027539.334   142030676.72855       504.898          32.900    27027541.123   106061860.75606       376.903          38.800                                                                    27027538.744   108828686.11605       386.765          33.400    27027539.086   107445278.45706       381.828          39.050  
C06                                                                  39914642.348   207846018.93106      1779.049          37.050                                                                    39914640.796   168891921.17706      1445.712          36.050    39914641.547   160719715.87806      1375.948          41.700  
C09                                                                  40538792.191   211096113.40706      1899.783          37.650  
C11                                                                  21747426.674   113244548.84008      -971.632          49.850                                                                    21747425.031    92020467.87308      -789.509          49.300    21747425.199    87567863.53608      -751.273          51.600  
C12                                                                  24949394.971   129918013.17716     -3100.867          36.900                                                                    24949392.918   105569069.72705     -2519.787          32.600    24949396.042   100460926.04906     -2397.985          40.600  
C16                                                                  39902036.645   207780370.28006      1499.026          40.900                                                                    39902038.033   168838583.41906      1218.289          36.700    39902040.355   160668977.68407      1159.274          42.250  
C21  22943980.108   120571418.49408     -1498.722          50.600    22943980.312   119475314.91408     -1484.997          52.900    22943980.297    90037096.38008     -1119.156          53.000    22943977.093    97083474.32508     -1206.723          50.000  
C28                                                                  25210940.088   131280003.87415      3038.055          35.200                                                                    25210924.398                        2468.731          34.100  
C33                                                                                                                                                                                                  26112582.360   110490806.92706      2845.061          38.700  
C34  22781911.919   119719737.81708     -2295.769          48.300    22781912.282   118631377.74008     -2274.716          50.950    22781915.210    89401099.29708     -1714.288          50.250    22781914.425    96397711.45407     -1848.436          47.300  
C39  39465176.795   207390912.21007      1238.578          43.500    39465177.379   205505536.68307      1227.334          43.950    39465178.011   154869832.50107       924.948          45.250    39465175.949   166990077.72806       997.187          41.050  
C42  22387740.059   117648362.48908      1711.809          50.550    22387739.928   116578831.21408      1696.217          53.050    22387752.111    87854296.15009      1278.248          55.150    22387749.631    94729860.43508      1378.283          49.750  
C43  21664909.040   113849861.20108       482.752          52.200    21664909.771   112814859.71608       478.318          53.950    21664912.399    85017752.51409       360.485          54.450    21664910.962    91671315.46608       388.691          49.600  
> 2023 10 08 05 19  0.0000000  0 33
G02  21345718.079   112172494.06608      1430.099          50.350    21345713.871    87407131.02208      1114.361          48.950  
G08  20978198.282   110241165.05608     -1627.981          52.150    20978199.047    85902204.21808     -1268.559          52.300    20978198.381    82322945.80309     -1215.726          55.000  
G10  22121928.450   116251505.80908     -2517.281          50.900    22121929.362    90585587.53108     -1961.522          51.050    22121928.202    86811183.32208     -1879.750          50.950  
G14  23782923.146   124980140.56115       573.949          33.100  
G21  20750714.492   109045735.68708       504.488          50.750    20750711.570    84970690.97108       393.107          50.350  
G22  24819279.952   130426190.29106      1518.121          37.750    24819278.998   101630811.16105      1182.955          30.900  
G27  22931176.834   120504144.15406     -3545.451          40.400    22931179.243    93899345.06606     -2762.690          40.950    22931179.471    89986844.75607     -2647.564          43.800  
G32  22050547.612   115876404.22108      1261.907          51.500    22050548.756    90293305.60508       983.302          51.250    22050548.206    86531083.20208       942.302          52.400  
R07  20947125.752   112131588.17907     -2852.421          43.550    20947127.357    87213460.54507     -2218.550          44.850  
R08  19533554.444   104601300.16307       996.864          46.700    19533555.180    81356567.93807       775.338          47.100  
R15  23016331.261   122992301.50306       -50.687          36.300    23016333.683    95660685.94006       -39.420          39.000  
R22  22295183.897   119013205.77006     -3441.643          36.700    22295189.473    92565846.38406     -2676.833          41.100    22295182.635    89393027.42507     -2585.028          44.050  
R23  19314946.361   103321933.45807      -412.928          46.600  
R24  20968577.147   112128363.48505      3062.096          35.050    20968578.373    87210985.23114      2381.635          29.050  
E03  26741647.359   140528304.64745     -1884.498          35.850  
E07  26152533.600   137432505.06146      2956.518          38.200    26152539.748   102628175.17906      2207.821          41.600    26152535.485   111552344.73506      2399.819          36.050    26152533.614   105305405.95306      2265.403          41.800    26152538.475   103966804.58907      2236.599          44.900  
E08  24731148.355   129963057.70748       714.567          51.350    24731151.434    97050332.72508       533.625          51.700    24731148.101   105489492.74808       579.973          50.500    24731149.015    99582080.76508       547.518          51.800    24731149.747    98316210.77509       540.539          55.050  
E13  23882547.383   125503625.11448     -1208.788          52.050    23882551.706    93720240.04908      -902.633          53.100    23882546.806   101869820.88508      -981.115          51.750    23882549.281    96165110.21708      -926.169          51.950    23882550.131    94942678.16209      -914.410          55.800  
E15                                                                  27881459.714   109412794.51206     -1923.215          38.100    27881450.122   118926936.63206     -2090.543          40.700    27881454.861   112267024.09606     -1973.418          39.400    27881457.296   110839928.33006     -1948.255          41.900  
E26  23873519.367   125456182.45948      1347.118          52.150    23873521.046    93684810.18109      1005.983          54.250    23873519.309   101831314.86708      1093.479          52.550    23873518.855    96128760.85608      1032.217          53.000    23873519.459    94906786.04309      1019.128          56.800  
E31                                                                  27024716.974   106050774.79206       363.650          37.650                                                                    27024714.708   108817310.89005       373.401          32.750    27024714.313   107434047.86606       368.408          38.550  
C06                                                                  39904416.560   207792770.27405      1772.489          34.550                                                                    39904414.871   168848652.27606      1440.489          36.800    39904415.630   160678540.67106      1370.806          39.950  
C09                                                                  40527870.927   211039234.57906      1894.542          37.850                                                                    40527872.265                        1539.482          27.750    40527867.425   163188925.26314      1464.615          29.950  
C11                                                                  21753076.424   113273968.41208      -987.554          50.300                                                                    21753074.793    92044373.65308      -802.503          49.250    21753074.936    87590612.56908      -763.711          51.650  
C12                                                                  24967292.080   130011197.79006     -3108.878          36.250                                                                    24967288.553   105644789.65805     -2526.471          35.500    24967291.809   100532982.06706     -2404.289          39.550  
C16                                                                  39893426.736   207735536.36106      1491.694          41.950                                                                    39893428.145   168802152.15906      1212.200          36.350    39893430.511   160634309.20806      1153.558          41.900  
C21  22952591.110   120616669.52208     -1515.907          50.250    22952591.332   119520154.56408     -1502.081          53.600    22952591.313    90070887.67408     -1132.006          53.000    22952588.144    97119910.17708     -1220.626          49.350  
C28  25193459.058   132392518.99915      3059.583          33.700    25193455.147   131188981.61706      3032.673          37.300    25193454.018    98864506.02715      2285.216          30.650    25193449.138   106601762.68415      2463.814          35.700  
C33  26092416.864   137116579.10615      3527.452          35.450    26092416.926   135870070.08215      3495.234          35.900                                                                    26092433.559   110405553.69906      2840.270          40.850  
C34  22795061.380   119788838.42808     -2308.967          48.750    22795061.745   118699850.14508     -2287.894          50.550    22795064.691    89452700.31908     -1724.232          50.300    22795063.908    96453350.82707     -1859.148          46.750  
C39  39458136.354   207353914.32906      1230.153          41.800    39458136.944   205468875.17407      1218.830          42.500    39458137.572   154842204.21807       918.601          45.700    39458135.538   166960287.21406       990.462          41.300  
C42  22378024.292   117597304.97108      1694.243          50.650    22378024.200   116528237.84808      1678.857          52.700    22378036.509    87816168.76309      1265.150          55.250    22378033.962    94688749.14808      1364.220          48.750  
C43  21662206.326   113835660.14608       466.161          51.350    21662207.053   112800787.77909       461.923          54.100    21662209.417    85007147.81008       348.075          53.850    21662208.023    91659880.83208       375.342          49.350  
> 2023 10 08 05 19 30.0000000  0 33
G02  21337576.561   112129709.96508      1421.672          51.200    21337572.358    87373792.72108      1107.796          49.100  
G08  20987538.146   110290246.30408     -1644.487          51.900    20987538.928    85940449.33108     -1281.418          51.900    20987538.254    82359597.31409     -1228.076          55.950  
G10  22136321.373   116327140.71508     -2525.561          50.750    22136322.328    90644523.72408     -1967.973          51.000    22136321.131    86867663.82608     -1885.945          51.350  
G14  23779698.192                         554.626          29.750                                                                    23779702.097    93316663.17415       414.889          30.600  
G21  20747861.044   109030740.56408       494.783          50.950    20747858.127    84959006.44508       385.545          50.600  
G22  24810652.403   130380851.18606      1503.708          39.550    24810650.936   101595481.95905      1171.716          33.200  
G27  22951435.535   120610603.33706     -3552.572          40.300    22951437.804    93982300.10606     -2768.241          40.300    22951438.059    90066343.29207     -2652.694          45.350  
G32  22043392.077   115838801.69808      1244.468          53.000    22043393.233    90264004.95508       969.716          53.100    22043392.680    86503003.39408       929.341          53.000  
R07  20963160.638   112217423.90507     -2870.293          43.850    20963162.300    87280221.57507     -2232.454          44.950  
R08  19528040.468   104571772.81207       971.255          45.650    19528041.182    81333602.18007       755.421          47.900  
R15  23016687.296   122994204.11006       -76.139          36.350    23016689.735    95662165.77106       -59.220          40.150  
R22  22314548.666                       -3449.975          35.450    22314553.082                       -2683.334          40.850    22314544.909    89470661.53707     -2590.930          45.200  
R23  19317311.214   103334582.99307      -430.777          44.650  
R24  20951419.783   112036620.60405      3053.755          33.650    20951422.386    87139630.67915      2375.146          30.200    20951428.197    84005213.59615      2290.268          33.350  
E03  26752431.996   140584978.49655     -1894.500          35.700  
E07  26135667.216   137343871.56047      2951.705          43.150    26135673.303   102561987.88206      2204.100          38.800    26135669.023   111480401.91206      2395.937          36.550    26135668.306   105237491.93306      2261.694          40.950    26135672.062   103899753.91207      2232.949          42.850  
E08  24727107.674   129941823.62748       700.613          51.450    24727110.713    97034476.08308       523.125          51.900    24727107.430   105472257.26808       568.590          49.400    24727108.358    99565810.49208       536.793          52.000    24727109.072    98300147.31309       529.973          55.550  
E13  23889464.514   125539974.70748     -1215.092          53.350    23889468.872    93747384.16108      -907.403          53.350    23889463.955   101899325.37608      -986.262          51.950    23889466.420    96192962.46408      -931.009          51.900    23889467.288    94970176.33909      -919.190          56.100  
E15                                                                  27896164.177   109470539.77615     -1924.256          32.900    27896154.410   118989657.73606     -2091.316          38.700    27896161.309   112326232.76606     -1974.150          38.300    27896162.217   110898384.31106     -1949.033          39.650  
E26  23865842.654   125415840.89848      1341.726          51.850    23865844.337    93654684.96009      1001.973          54.300    23865842.596   101798570.08908      1089.089          53.200    23865842.131    96097849.76208      1028.093          53.050    23865842.729    94876267.88609      1015.010          57.050  
E31  27021972.968   142001426.00155       473.270          33.250    27021974.788   106040015.39405       353.243          35.100                                                                    27021972.730   108806270.84805       362.462          35.900    27021972.797   107423148.15906       357.581          39.000  
C06                                                                  39894210.849   207739626.49106      1769.387          36.300                                                                    39894209.161   168805468.62306      1437.852          37.900    39894209.855   160637446.51806      1368.418          39.850  
C09                                                                  40516960.116   210982419.50405      1892.317          34.900                                                                    40516965.766   171440540.46714      1537.605          29.650    40516959.620   163144992.17305      1463.634          34.600  
C11                                                                  21758800.173   113303773.30308      -999.787          49.850                                                                    21758798.544    92068592.53008      -812.521          49.950    21758798.677    87613659.55508      -773.170          52.300  
C12                                                                  24985215.112   130104523.85206     -3113.476          38.300                                                                    24985211.998   105720624.45306     -2529.765          38.050    24985214.893   100605147.32607     -2407.330          42.000  
C16                                                                  39884841.883   207690833.14006      1488.188          41.750                                                                    39884843.281   168765827.14806      1208.778          37.100    39884845.707   160599741.85706      1150.591          41.250  
C21  22961282.257   120662341.59208     -1529.318          50.100    22961282.501   119565411.47108     -1515.452          53.500    22961282.483    90104993.41008     -1142.045          53.150    22961279.314    97156685.07208     -1231.450          49.300  
C28  25175994.157   132300750.73505      3056.986          34.200    25175984.654   131098047.73906      3030.123          38.150    25175981.807    98795964.93815      2282.715          35.050    25175982.397   106527871.52106      2461.735          37.350  
C33  26072285.125   137010783.00706      3525.120          40.800    26072282.917   135765235.76506      3492.960          37.850                                                                    26072300.644   110320367.32607      2838.451          42.050  
C34  22808268.753   119858243.25307     -2318.481          47.350    22808269.117   118768624.04108     -2297.461          50.050    22808272.090    89504528.51108     -1731.395          50.100    22808271.302    96509235.17607     -1866.913          46.350  
C39  39451126.151   207317075.50907      1225.462          42.700    39451126.736   205432371.26407      1214.249          43.700    39451127.367   154814694.70207       914.937          44.700    39451125.373   166930624.78307       986.681          42.200  
C42  22368390.398   117546679.30208      1680.392          51.450    22368390.345   116478072.41908      1665.070          52.750    22368402.550    87778363.85209      1254.805          54.500    22368399.986    94647985.61608      1352.940          48.550  
C43  21659580.950   113821864.42008       453.124          51.600    21659581.691   112787117.47508       448.996          53.900    21659583.934    84996845.76208       338.335          53.150    21659582.514    91648772.55008       364.877          49.650  
> 2023 10 08 05 20  0.0000000  0 33
G02  21329486.363   112087195.59108      1412.768          52.250    21329482.164    87340664.60408      1100.857          48.850  
G08  20996975.578   110339840.21908     -1661.647          51.300    20996976.379    85979093.91508     -1294.791          51.450    20996975.700    82396631.66409     -1240.812          55.800  
G10  22150764.826   116403041.31808     -2534.264          50.850    22150765.813    90703666.99008     -1974.754          50.850    22150764.583    86924342.79008     -1892.539          51.850  
G14  23776583.254                         536.339          34.400    23776584.852                         417.927          31.850    23776584.012    93304423.15615       400.990          30.600  
G21  20745067.022   109016057.68808       484.280          50.600    20745064.120    84947565.21508       377.360          50.400  
G22  24802111.517   130335968.04406      1488.807          40.100    24802109.694   101560508.13904      1160.109          27.100  
G27  22971736.618   120717285.50506     -3559.716          39.350    22971738.768    94065428.99306     -2773.807          38.700    22971738.975    90146008.38107     -2658.265          45.700  
G32  22036339.009   115801737.44708      1226.650          51.950    22036340.190    90235123.68508       955.829          51.850    22036339.663    86475325.54508       915.868          53.100  
R07  20979299.119   112303814.31007     -2888.757          42.750    20979300.838    87347414.04407     -2246.811          44.550  
R08  19522673.040   104543030.42107       945.184          46.950    19522673.744    81311246.98908       735.144          48.400  
R15  23017188.122   122996880.34206      -101.802          38.000    23017190.615    95664247.25906       -79.185          41.150  
R22                                                                                                                                  22333954.419    89548485.42207     -2597.288          42.800  
R23  19319779.414   103347786.47807      -449.145          45.800  
R24  20934308.889   111945143.23705      3045.065          35.000    20934323.748                        2368.390          28.550  
E03  26763279.908   140641986.17655     -1905.898          34.700  
E07  26118832.146   137255402.51046      2946.304          41.150    26118838.106   102495923.39806      2199.996          39.800    26118833.841   111408592.74606      2391.353          36.200    26118834.147   105169703.92606      2257.518          40.900    26118836.915   103832827.67907      2228.713          42.200  
E08  24723150.132   129921026.59848       686.050          51.200    24723153.131    97018945.83908       512.294          52.650    24723149.904   105455376.53308       556.827          50.000    24723150.830    99549875.08808       525.638          51.550    24723151.546    98284414.48909       518.971          55.100  
E13  23896421.059   125576531.43648     -1221.893          53.750    23896425.436    93774682.96308      -912.475          53.950    23896420.505   101928998.00808      -991.865          52.000    23896422.954    96220973.41108      -936.260          52.150    23896423.859    94997831.21409      -924.351          56.050  
E15  27910867.073   146672625.29355     -2578.670          35.300    27910881.979   109528282.63506     -1925.582          37.100    27910870.077   119052421.88406     -2092.762          40.700    27910877.888   112385482.04505     -1975.700          34.850    27910877.614   110956880.35706     -1950.576          37.800  
E26  23858200.133   125375678.99148      1335.866          51.500    23858201.823    93624693.87909       997.520          54.400    23858200.103   101765971.09608      1084.296          53.300    23858199.619    96067076.30408      1023.508          53.200    23858200.200    94845885.61709      1010.534          56.800  
E31                                                                  27019315.620   106029583.76905       342.277          33.900                                                                    27019315.165   108795567.11505       351.240          35.500    27019314.806   107412580.47506       346.604          38.000  
C06                                                                  39884025.590   207686589.22506      1766.502          37.750                                                                    39884023.986   168762371.45806      1435.359          37.500    39884024.555   160596434.68606      1365.894          39.950  
C09                                                                  40506060.995   210925669.86105      1891.172          34.050                                                                    40506067.615                        1536.392          29.050    40506062.879   163101109.73906      1461.876          37.800  
C11                                                                  21764598.155   113333964.73308     -1012.670          49.800                                                                    21764596.537    92093125.48008      -822.837          50.200    21764596.669    87637005.42808      -783.106          52.750  
C12                                                                  25003164.882   130197991.44606     -3117.808          40.750                                                                    25003162.541   105796574.29606     -2533.525          38.850    25003164.995   100677422.15107     -2410.855          42.350  
C16                                                                  39876282.479   207646262.26407      1483.764          42.900                                                                    39876283.865   168729609.67906      1205.617          36.850    39876286.343   160565276.82606      1147.117          41.750  
C21  22970053.460   120708434.39908     -1543.233          50.550    22970053.708   119611085.20808     -1529.270          53.900    22970053.679    90139413.27708     -1152.479          53.250    22970050.497    97193798.68808     -1242.642          49.200  
C28  25158545.643   132209074.77805      3054.246          33.500    25158535.803   131007205.22806      3026.666          40.750    25158533.682    98727505.53705      2280.788          35.950    25158536.327   106454054.44606      2459.501          36.800  
C33  26052169.846   136905072.82306      3522.243          39.650    26052166.500   135660486.58206      3490.610          40.950                                                                    26052184.327   110235250.05306      2836.098          41.850  
C34  22821534.099   119927952.71307     -2328.446          47.600    22821534.471   118837699.80308     -2307.478          48.900    22821537.459    89556584.18108     -1738.856          49.900    22821536.659    96565364.80807     -1875.037          46.650  
C39  39444146.509   207280397.33807      1220.150          42.400    39444147.071   205396026.50507      1209.148          44.350    39444147.692   154787305.10907       911.099          44.500    39444145.766   166901091.68407       982.346          42.350  
C42  22358839.914   117496487.72008      1665.999          50.750    22358839.890   116428337.09208      1650.853          52.450    22358852.622    87740883.11508      1244.025          53.850    22358849.819    94607571.61508      1341.396          48.700  
C43  21657033.508   113808476.11208       439.661          52.200    21657034.268   112773850.86608       435.681          53.850    21657036.690    84986847.95808       328.257          53.550    21657035.165    91637992.32408       353.910          50.300  
> 2023 10 08 05 20 30.0000000  0 33
G02  21321447.102   112044948.89508      1404.053          52.250    21321442.911    87307745.07108      1094.067          49.000  
G08  21006509.681   110389942.10308     -1678.202          51.550    21006510.505    86018134.30308     -1307.692          51.450    21006509.826    82434045.35809     -1253.241          55.300  
G10  22165257.937   116479202.82808     -2542.757          50.700    22165258.945    90763013.54708     -1981.369          50.850    22165257.695    86981216.55408     -1898.864          51.650  
G14  23773581.880                         518.034          34.650                                                                    23773580.552    93292638.90816       386.353          36.350  
G21  20742331.839   109001684.04508       474.179          50.850    20742328.953    84936364.95008       369.489          50.600  
G22  24793657.022   130291539.16506      1473.836          37.900    24793655.045   101525888.26005      1148.447          33.150  
G27  22992079.151   120824185.32806     -3566.529          40.700    22992081.195    94148727.46206     -2779.120          41.900    22992081.373    90225836.06707     -2663.463          45.250  
G32  22029388.024   115765209.79108      1208.951          51.000    22029389.230    90206660.56108       942.039          50.900    22029388.724    86448048.39308       902.762          52.900  
R07  20995539.948   112390752.58707     -2906.660          43.750    20995541.722    87415032.63107     -2260.734          43.950  
R08  19517451.676   104515070.02907       919.239          46.100    19517452.384    81289499.98007       714.962          47.700  
R15  23017833.005   123000326.67906      -127.307          36.950    23017835.555    95666927.77606       -99.019          41.000  
R22                                                                                                                                  22353412.008    89626495.64807     -2603.106          43.200  
R23  19322350.729   103361541.62607      -467.603          46.750  
R24  20917250.616   111853930.71405      3036.010          34.950    20917276.804    86997590.67713      2361.363          23.200  
E03  26774189.229   140699314.40155     -1916.512          35.900  
E07  26102028.123   137167096.63045      2941.261          35.650    26102034.018   102429980.77307      2196.134          42.100    26102029.587   111336916.01706      2387.374          38.650    26102030.833   105102041.03606      2253.641          40.700    26102032.791   103766024.92707      2225.077          43.500  
E08  24719275.272   129900664.08648       671.825          51.350    24719278.255    97003740.06308       501.631          52.300    24719275.084   105438848.51508       545.253          49.900    24719275.980    99534272.63808       514.750          50.800    24719276.710    98269010.38009       508.191          54.600  
E13  23903416.452   125613292.32648     -1228.503          53.550    23903420.851    93802134.22808      -917.437          53.700    23903415.893   101958836.35308      -997.205          51.700    23903418.326    96249140.78408      -941.328          51.450    23903419.275    95025640.53409      -929.355          55.550  
E15  27925591.582   146750000.80946     -2579.920          39.350                                                                    27925595.285   119115226.44406     -2093.918          38.800    27925601.614   112444769.40705     -1976.629          33.600    27925602.193   111015414.07005     -1951.811          33.250  
E26  23850591.314   125335694.28748      1330.071          52.100    23850593.000    93594835.14108       993.245          53.900    23850591.337   101733515.96808      1079.581          53.000    23850590.820    96036438.64208      1019.136          52.900    23850591.376    94815637.41709      1006.187          56.300  
E31                                                                  27016739.868   106019489.90815       331.836          33.000                                                                    27016740.017   108785197.68506       340.436          37.400    27016739.876   107402342.83606       336.084          38.550  
C06                                                                  39873860.273   207633656.01206      1763.018          38.750                                                                    39873858.775   168719358.90806      1432.518          36.850    39873859.186   160555503.37306      1363.351          40.650  
C09                                                                  40495173.891   210868983.35605      1888.512          33.950                                                                                                                                    40495177.867   163057276.04306      1460.827          38.050  
C11                                                                  21770469.800   113364539.77908     -1025.206          50.150                                                                    21770468.203    92117970.17808      -833.166          49.950    21770468.344    87660647.93508      -792.808          52.250  
C12                                                                  25021140.914   130291596.59405     -3122.336          35.550                                                                    25021139.114   105872635.92206     -2537.138          38.750    25021141.268   100749803.29006     -2414.375          39.950  
C16                                                                  39867748.065   207601821.22507      1479.552          43.700                                                                    39867749.414   168693497.67706      1202.045          36.900    39867751.946   160530912.16106      1144.035          41.850  
C21  22978903.848   120754943.30108     -1557.004          51.050    22978904.104   119657171.30308     -1542.831          53.050    22978904.051    90174143.89808     -1162.673          52.850    22978900.861    97231247.37708     -1253.660          49.300  
C28  25141115.651   132117489.39006      3051.595          36.450    25141107.595   130916452.32806      3023.679          41.550    25141107.224    98659113.79106      2278.540          36.600    25141110.633   106380310.30405      2456.974          34.750  
C33  26032070.358   136799447.23205      3519.412          35.750    26032066.898   135555821.27206      3487.631          38.550                                                                    26032084.390   110150200.89306      2833.897          38.900  
C34  22834856.672   119997963.03207     -2338.396          46.450    22834857.052   118907073.63708     -2317.266          48.100    22834860.027    89608864.50908     -1746.220          50.050    22834859.240    96621736.66907     -1882.895          47.150  
C39  39437196.911   207243877.05107      1214.809          42.850    39437197.471   205359838.22107      1204.103          43.350    39437198.053   154760033.45707       907.249          45.300    39437196.214   166871685.72807       978.252          43.000  
C42  22349370.450   117446728.06508      1651.744          50.100    22349370.428   116379029.82108      1636.762          51.050    22349382.755    87703724.93408      1233.402          53.850    22349380.015    94567505.38808      1329.979          49.000  
C43  21654563.218   113795493.13008       426.230          52.300    21654563.991   112760985.89809       422.386          54.150    21654566.598    84977152.82408       318.332          53.800    21654564.988    91627538.45308       343.218          50.950  
> 2023 10 08 05 21  0.0000000  0 31
G02  21313461.106   112002982.05908      1393.814          52.000    21313456.920    87275043.60608      1086.088          49.100  
G08  21016142.349   110440561.81108     -1696.339          52.350    21016143.198    86057578.15508     -1321.825          52.250    21016142.513    82471845.70209     -1266.788          54.850  
G10  22179802.467   116555634.59408     -2552.718          49.550    22179803.490    90822570.69408     -1989.134          49.700    22179802.230    87038292.12708     -1906.235          51.400  
G21  20739657.720   108987631.32008       462.623          50.750    20739654.844    84925414.75608       360.485          50.700  
G22  24785291.330   130247577.03506      1457.805          36.600    24785289.303   101491632.00705      1135.954          35.800  
G27                                                                                                                                  23012466.680    90305832.98808     -2669.750          48.350  
G32  22022541.543   115729231.29608      1189.653          53.700    22022542.786    90178625.34508       927.004          53.750    22022542.305    86421181.32008       888.370          52.600  
R07  21011884.486   112478246.22507     -2926.015          42.350    21011886.330    87483083.18307     -2275.790          44.650  
R08  19512378.597   104487903.78207       891.823          46.000    19512379.310    81268370.63807       693.639          47.850  
R22  22372924.666                       -3477.273          33.350    22372934.679                       -2704.550          39.950    22372917.266    89704699.62507     -2610.469          43.050  
R23  19325027.454   103375860.37107      -487.030          45.750  
R24  20900243.315   111762997.01005      3026.188          35.900  
E03  26785163.498   140756985.77446     -1928.332          38.600  
E07  26085257.709   137078967.06046      2934.418          36.650    26085263.635   102364169.68806      2191.158          41.850    26085259.009   111265382.29606      2381.432          36.350    26085260.873   105034513.17706      2248.258          39.900    26085262.299   103699355.46207      2219.759          43.850  
E08  24715485.303   129880747.70748       655.986          52.100    24715488.289    96988867.44208       489.849          52.400    24715485.151   105422682.59108       532.476          49.300    24715485.994    99519012.01408       502.614          50.150    24715486.759    98253943.75709       496.217          54.600  
E13  23910452.815   125650268.45248     -1236.537          53.350    23910457.241    93829746.21008      -923.432          53.750    23910452.246   101988849.39008     -1003.786          50.550    23910454.664    96277473.08108      -947.515          51.850    23910455.654    95053612.67209      -935.456          56.000  
E15  27940327.369   146827436.99846     -2582.685          38.550                                                                    27940331.487   119178080.19106     -2096.465          37.800    27940340.099   112504170.44514     -1979.085          27.550    27940348.721   111074067.12314     -1952.913          27.950  
E26  23843018.442   125295898.49948      1322.953          52.550    23843020.112    93565117.48509       987.899          54.050    23843018.498   101701214.17408      1073.790          53.050    23843017.955    96005945.74008      1013.680          52.800    23843018.493    94785532.14009      1000.763          56.600  
E31                                                                  27014250.047   106009718.51905       319.554          33.550                                                                    27014250.067   108775171.39806       327.999          36.900    27014250.027   107392443.98606       323.780          38.850  
C06                                                                  39863717.198   207580838.41606      1758.291          38.850                                                                    39863715.777   168676440.24805      1428.800          35.850    39863716.075   160514661.44407      1359.701          42.300  
C09                                                                  40484301.285   210812371.48305      1885.197          35.600                                                                                                                                    40484306.634   163013500.17106      1457.743          36.550  
C11                                                                  21776417.249   113395509.48808     -1039.379          50.000                                                                    21776415.657    92143135.54508      -844.554          49.850    21776415.823    87684595.61108      -803.717          51.550  
C12                                                                  25039144.901   130385349.15206     -3127.993          37.800                                                                    25039143.624   105948817.47306     -2541.786          37.300    25039145.453   100822298.52706     -2418.747          41.900  
C16                                                                  39859240.773   207557521.40107      1474.138          43.700                                                                    39859242.038   168657500.46606      1197.562          36.500    39859244.601   160496656.74806      1139.617          41.250  
C21  22987835.226   120801877.83308     -1571.953          51.100    22987835.471   119703679.15008     -1557.658          52.900    22987835.374    90209192.37508     -1173.911          53.150    22987832.197    97269038.79408     -1265.745          48.800  
C28  25123705.093   132026007.17206      3047.011          37.600    25123698.871   130825801.70506      3019.556          41.200    25123699.569    98590799.06606      2275.521          37.650    25123703.125   106306649.21405      2453.693          31.450  
C33  26011989.010   136693918.92606      3515.710          36.000    26011985.822   135451252.28005      3483.484          35.600                                                                    26012003.060   110065230.05105      2830.491          33.650  
C34  22848238.424   120068284.43407     -2349.603          46.600    22848238.800   118976755.72807     -2328.198          47.850    22848241.778    89661377.15808     -1754.617          49.950    22848241.022    96678359.02807     -1891.977          47.000  
C39  39430279.537   207207526.11107      1208.574          42.950    39430280.108   205323817.75007      1197.408          45.000    39430280.640   154732888.27607       902.386          45.450    39430278.896   166842416.12907       972.976          42.550  
C42  22339985.482   117397412.35508      1636.029          50.800    22339985.450   116330162.46008      1621.128          51.300    22339997.399    87666898.28709      1221.707          54.050    22339994.732    94527796.66008      1317.337          49.050  
C43  21652172.407   113782927.48408       411.482          52.150    21652173.192   112748534.46708       407.759          53.850    21652176.027    84967769.33209       307.220          54.450    21652174.335    91617420.60608       331.277          50.400  
> 2023 10 08 05 21 30.0000000  0 33
G02  21305525.614   111961280.63808      1385.490          51.950    21305521.429    87242548.96208      1079.603          49.400  
G08  21025870.413   110491682.87808     -1712.562          51.350    21025871.276    86097412.69108     -1334.468          51.400    21025870.587    82510020.44609     -1278.893          55.050  
G10  22194395.069   116632319.05208     -2560.578          50.900    22194396.123    90882324.74108     -1995.257          51.050    22194394.851    87095556.39808     -1912.102          51.800  
G14  23767889.587   124901075.62515       479.218          34.400  
G21  20737041.825   108973884.50208       453.201          50.100    20737038.961    84914702.91408       353.144          50.000  
G22  24777011.677   130204067.42106      1442.908          38.700    24777009.590   101457728.43405      1124.342          32.600  
G27  23032892.516                       -3581.218          32.150    23032892.683                       -2790.560          33.350    23032892.936    90385985.92708     -2674.528          49.400  
G32  22015796.865   115693787.80908      1172.313          53.150    22015798.129    90151007.03708       913.494          53.150    22015797.663    86394713.77008       875.394          51.450  
R07  21028329.238   112566276.21107     -2943.409          44.850    21028331.195    87551550.83507     -2289.318          44.600  
R08  19507450.942   104461516.40007       866.439          46.950    19507451.661    81247847.10608       673.896          48.600  
R15  23019558.956   123009519.17315      -179.274          32.900    23019562.514    95674073.42616      -139.428          38.900  
R22  22392473.254                       -3483.019          36.050    22392469.879                       -2709.015          36.150    22392467.848    89783084.88007     -2616.108          43.600  
R23  19327806.658   103390727.49607      -504.939          45.250  
R24  20883286.994   111672329.10506      3017.642          37.950    20883299.042                        2347.055          25.000    20883295.991    83732047.95415      2262.768          35.500  
E03  26796199.267   140814977.39446     -1938.497          40.850    26796212.913   105154094.86615     -1447.656          34.100  
E07  26068518.155   136991000.01846      2929.336          40.200    26068524.127   102298480.01606      2187.309          41.300                                                                    26068521.540   104967109.89306      2244.515          41.850    26068522.669   103632808.99107      2215.878          44.750  
E08  24711777.392   129861262.47348       642.164          52.200    24711780.380    96974316.76108       479.477          52.350    24711777.268   105406866.64308       521.132          49.150    24711778.062    99504081.75408       492.015          49.700    24711778.863    98239203.28509       485.733          54.100  
E13  23917527.198   125687444.38448     -1242.673          53.100    23917531.652    93857507.40808      -928.027          53.650    23917526.609   102019024.62908     -1008.769          49.750    23917529.018    96305958.48508      -952.236          51.950    23917530.040    95081735.97409      -940.139          55.800  
E15  27955071.291   146904918.14547     -2583.505          42.300                                                                    27955075.857   119240970.47706     -2096.934          37.500  
E26  23835478.712   125256276.82048      1317.617          52.050    23835480.364    93535529.83109       983.927          54.250    23835478.784   101669053.69608      1069.533          52.900    23835478.223    95975586.24208      1009.584          53.000    23835478.756    94755558.56109       996.770          56.650  
E31  27011840.524   141948209.19055       414.081          34.500    27011843.044   106000270.19105       309.177          33.050                                                                    27011842.475   108765476.60606       317.375          37.900    27011842.453   107382872.42906       313.182          39.050  
C06                                                                  39853593.434   207528121.49706      1755.380          39.750                                                                    39853592.018   168633603.42405      1426.402          33.800    39853592.300   160473897.43207      1357.315          42.300  
C09                                                                  40473440.622   210755819.32705      1883.294          34.350                                                                                                                                    40473446.684   162969770.32205      1456.814          34.350  
C11                                                                  21782437.528   113426858.46208     -1051.394          50.000                                                                    21782435.945    92168609.12008      -854.481          49.950    21782436.122    87708836.57108      -813.063          50.850  
C12                                                                  25057174.327   130479233.23306     -3131.207          38.600                                                                    25057173.490   106025105.73206     -2544.667          37.500    25057175.106   100894895.36406     -2421.586          40.600  
C16                                                                  39850757.803   207513347.93107      1470.131          43.650                                                                    39850759.002   168621605.89005      1194.413          35.600    39850761.556   160462498.99506      1136.642          39.950  
C21  22996844.373   120849220.95408     -1584.996          50.150    22996844.603   119750591.88508     -1570.612          53.150    22996844.472    90244545.94208     -1183.673          52.750    22996841.314    97307159.19908     -1276.298          49.000  
C28  25106309.898   131934614.09306      3045.006          38.250    25106305.419   130735239.52407      3017.072          42.800    25106305.523    98522551.00506      2273.829          38.350    25106309.173   106233060.02904      2452.060          28.400  
C33  25991923.617   136588474.31906      3513.496          40.300    25991920.716   135346766.24506      3481.212          40.750                                                                    25991937.888   109980326.51105      2828.862          32.700  
C34  22861676.286   120138900.62707     -2358.894          46.950    22861676.655   119046729.94308     -2337.433          49.800    22861679.656    89714109.93608     -1761.617          50.150    22861678.937    96735218.75107     -1899.414          46.600  
C39  39423391.535   207171329.40407      1203.906          42.900    39423392.112   205287950.09507      1192.869          45.550    39423392.602   154705858.23307       898.992          46.150    39423390.950   166813270.69407       969.301          42.850  
C42  22330683.626   117348526.08308      1622.134          50.800    22330683.596   116281720.56708      1607.498          50.850    22330696.263    87630392.27608      1211.411          53.900    22330693.325    94488433.64508      1306.166          49.750  
C43  21649857.587   113770764.59208       398.494          51.700    21649858.373   112736482.16108       394.909          53.350    21649860.932    84958686.60109       297.631          54.750    21649859.322    91607627.07208       320.909          50.650  
> 2023 10 08 05 22  0.0000000  0 34
G02  21297643.581   111919860.03608      1376.026          51.000    21297639.414    87210273.10308      1072.225          49.400  
G03  24422507.806   128341163.46515      3680.251          33.350    24422507.167   100006088.65314      2867.725          29.250    24422508.365    95839168.87216      2748.650          40.350  
G08  21035696.363   110543318.36908     -1729.642          51.200    21035697.240    86137648.07008     -1347.775          51.150    21035696.576    82548579.36309     -1291.651          55.750  
G10  22209038.277   116709269.36708     -2569.391          52.000    22209039.371    90942285.93608     -2002.126          52.100    22209038.066    87153019.18608     -1918.629          51.900  
G14                                                                                                                                  23765215.462    93259832.23516       342.934          36.600  
G21  20734487.003   108960458.65608       442.237          49.750    20734484.156    84904241.17908       344.598          49.800  
G22  24768821.230   130161026.65506      1426.939          38.700    24768819.092   101424190.21904      1111.894          28.000  
G27  23053358.459   121146206.16316     -3589.503          36.350    23053361.391    94399660.94916     -2797.019          38.150    23053361.169    90466304.25508     -2679.943          50.600  
G32  22009157.033   115658895.37008      1153.982          52.750    22009158.299    90123818.13708       899.205          52.700    22009157.826    86368657.71908       861.753          51.600  
R07  21044876.154   112654853.17207     -2961.560          43.100    21044878.154    87620443.98407     -2303.437          43.950  
R08  19502671.635   104435923.33707       839.829          46.750    19502672.369    81227941.36808       653.201          48.700  
R15  23020638.097   123015290.79506      -205.601          36.300    23020642.552    95678562.42006      -159.918          38.800  
R22  22412070.334   119637153.34116     -3491.217          38.750    22412079.061    93051148.49116     -2715.393          40.950    22412065.815    89861661.39307     -2622.294          44.550  
R23  19330691.492   103406159.19607      -523.775          46.200  
R24  20866384.659   111581944.30406      3007.891          36.500                                                                    20866384.438    83664264.85515      2255.603          31.150  
E03  26807299.245   140873302.50146     -1949.922          39.550    26807312.775   105197650.08715     -1455.926          32.100  
E07  26051812.660   136903212.04946      2923.499          40.250    26051818.656   102232924.07307      2183.245          43.200                                                                    26051816.079   104899843.85706      2240.043          40.800    26051817.116   103566397.98707      2211.709          44.800  
E08  24708154.416   129842223.50948       627.263          52.850    24708157.413    96960099.32108       468.437          52.650    24708154.303   105391412.91908       509.148          48.700    24708155.061    99489493.43108       480.683          50.750    24708155.898    98224800.40409       474.533          54.650  
E13  23924642.406   125724834.85148     -1249.818          52.650    23924646.901    93885428.80008      -933.310          53.550    23924641.797   102049374.00008     -1014.436          51.400    23924644.217    96334608.27508      -957.679          51.850    23924645.258    95110021.56509      -945.481          55.600  
E15  27969826.715   146982458.77946     -2585.646          41.550                                                                    27969832.635   119303909.08906     -2098.672          36.950  
E26  23827975.023   125216844.55648      1311.267          51.950    23827976.660    93506083.63009       979.216          54.150    23827975.095   101637046.96508      1064.451          52.800    23827974.521    95945371.89408      1004.764          53.100    23827975.063    94725728.28809       991.967          56.600  
E31  27009518.307   141935978.50555       399.669          32.900    27009521.441   105991164.22515       298.499          30.900                                                                    27009520.555   108756124.91505       305.942          35.650    27009520.087   107373639.61506       302.081          36.900  
C06                                                                  39843492.070   207475520.57106      1751.610          40.000                                                                    39843490.702   168590860.83405      1423.498          34.650    39843491.007   160433222.95107      1354.400          44.250  
C09                                                                  40462592.276   210699335.99914      1881.717          29.450                                                                                                                                    40462599.477   162926098.58406      1454.757          36.800  
C11                                                                  21788533.433   113458601.41308     -1064.599          49.400                                                                    21788531.854    92194402.84208      -865.044          49.800    21788532.015    87733382.22708      -823.181          50.550  
C12                                                                  25075231.571   130573262.03305     -3137.005          33.350                                                                    25075231.092   106101511.63406     -2548.677          37.350    25075232.485   100967604.09606     -2425.307          39.100  
C16                                                                  39842301.921   207469315.81207      1465.522          42.700                                                                    39842303.050   168585826.21005      1190.759          35.900    39842305.569   160428450.62106      1133.200          40.150  
C21  23005933.766   120896985.76208     -1598.986          50.300    23005933.983   119797922.45208     -1584.553          53.450    23005933.831    90280214.38808     -1194.082          53.600    23005930.693    97345619.11908     -1287.598          49.150  
C28  25088935.508   131843326.51005      3041.498          34.500    25088932.675   130644781.87306      3013.340          40.700    25088932.479    98454381.70306      2270.997          40.950    25088936.563   106159486.84414      2448.796          28.900  
C33  25971877.131   136483129.72506      3509.818          41.350    25971874.636   135242379.33207      3478.110          42.250                                                                    25971891.517   109895503.57006      2826.018          37.000  
C34  22875172.904   120209825.50107     -2369.155          45.750    22875173.283   119117010.03208     -2347.665          49.250    22875176.307    89767073.20208     -1769.263          49.150    22875175.613    96792327.00607     -1907.712          44.600  
C39  39416535.738   207135301.95507      1198.150          43.200    39416536.309   205252250.13807      1187.299          45.800    39416536.750   154678954.58207       894.799          46.600    39416535.180   166784261.55407       964.726          42.000  
C42  22321465.312   117300084.78108      1607.337          51.600    22321465.260   116233719.65108      1592.800          51.150    22321477.780    87594218.57109      1200.324          54.300    22321474.879    94449428.97408      1294.289          50.250  
C43  21647621.995   113759020.09208       384.509          51.550    21647622.776   112724844.46208       381.063          52.200    21647624.783    84949916.34209       287.188          54.400    21647623.347    91598170.47708       309.646          50.100  
> 2023 10 08 05 22 30.0000000  0 34
G02  21289814.672   111878718.82608      1366.370          51.850    21289810.517    87178215.00108      1064.703          48.800  
G03                                                                                                                                  24401506.955    95756761.40806      2745.052          41.750  
G08  21045619.525   110595464.82608     -1747.209          52.600    21045620.410    86178281.63708     -1361.463          52.500    21045619.770    82587519.86009     -1304.633          55.450  
G10  22223731.244   116786481.13608     -2578.402          52.500    22223732.372    91002450.88008     -2009.149          52.450    22223731.005    87210677.22008     -1925.509          51.350  
G14                                                                                                                                  23762645.515    93249752.56905       328.474          35.000  
G21  20731992.813   108947351.56508       431.029          50.100    20731989.993    84894027.84508       335.866          50.300  
G22  24760719.359                        1411.238          36.700    24760716.842                        1099.656          31.550  
G27  23073868.199                       -3595.929          35.650    23073869.229                       -2802.034          34.000    23073870.821    90546784.59808     -2685.647          50.600  
G32  22002621.938   115624553.02608      1135.095          53.950    22002623.230    90097057.81209       884.488          54.050    22002622.744    86343012.43008       847.656          51.150  
R07  21061524.258   112743971.51807     -2979.917          43.850    21061526.292    87689758.16607     -2317.715          43.550  
R08  19498040.389   104411123.12007       813.018          45.550    19498041.131    81208652.29508       632.347          48.850  
R15  23021863.239   123021838.76206      -231.567          40.300    23021867.655    95683655.33606      -180.106          38.600  
R22                                                                                                                                  22431711.367    89940426.41006     -2629.163          40.250  
R23  19333681.571   103422153.55307      -543.001          46.000  
R24  20849536.499   111491843.01605      2998.195          35.600    20849545.410    86715915.94115      2331.922          30.250    20849543.169    83596733.64715      2248.039          35.150  
E03  26818461.967   140931957.38446     -1961.051          40.550    26818475.811   105241459.77115     -1464.807          33.550                                                                                                                                    26818464.314   106614126.89915     -1483.764          31.950  
E07  26035141.041   136815602.48746      2916.984          37.750    26035147.031   102167501.45307      2178.152          43.500                                                                    26035144.357   104832714.55606      2234.977          41.750    26035145.439   103500122.02907      2206.663          45.400  
E08  24704616.004   129823628.90748       611.970          52.450    24704619.016    96946213.71508       457.046          51.650    24704615.876   105376319.87808       496.790          49.200    24704616.638    99475245.57508       468.957          50.150    24704617.482    98210733.67308       462.983          53.850  
E13  23931797.968   125762437.45848     -1257.448          53.400    23931802.506    93913508.61308      -938.966          53.550    23931797.360   102079895.54408     -1020.565          51.100    23931799.780    96363420.61108      -963.406          52.250    23931800.839    95138467.63709      -951.182          55.850  
E15  27984592.996   147060056.37746     -2587.687          37.000                                                                                                                                    27984600.964   112682359.24815     -1983.193          33.650    27984593.183   111249954.39815     -1957.912          32.000  
E26  23820507.055   125177599.99648      1304.665          51.750    23820508.688    93476777.58809       974.246          54.100    23820507.124   101605192.58808      1058.967          52.600    23820506.536    95915301.35108       999.645          53.500    23820507.098    94696039.99709       986.915          56.750  
E31  27007280.113   141924219.48746       384.136          36.800    27007285.522   105982389.11915       286.747          31.350                                                                    27007282.069   108747114.70505       294.488          34.850    27007282.508   107364743.94606       290.578          36.400  
C06                                                                  39833412.560   207423033.75406      1747.233          38.850                                                                    39833411.192   168548210.97105      1419.816          34.800    39833411.556   160392636.81507      1351.020          43.050  
C09                                                                                                                                                                                                                                                                  40451767.405   162882483.30206      1452.683          37.300  
C11                                                                  21794704.575   113490735.99008     -1078.190          49.200                                                                    21794703.007    92220514.77608      -876.071          49.600    21794703.145    87758230.67108      -833.663          51.700  
C12                                                                  25093315.957   130667432.45706     -3142.177          37.850                                                                    25093315.937   106178032.62506     -2553.083          36.950    25093317.014   101040422.39906     -2429.450          41.600  
C16                                                                  39833872.848   207425423.15906      1460.287          41.050                                                                    39833873.927   168550159.79406      1186.657          36.200    39833876.391   160394510.03506      1129.198          38.700  
C21  23015102.641   120945168.23908     -1613.434          50.550    23015102.855   119845666.93508     -1598.818          52.400    23015102.694    90316194.76108     -1204.867          52.700    23015099.566    97384415.38008     -1299.157          48.600  
C28  25071582.446   131752143.60605      3037.331          32.200    25071581.119   130554427.90506      3009.560          39.700    25071581.484    98386290.54006      2267.969          41.750    25071588.605   106086093.92015      2445.427          30.650  
C33  25951849.587   136377884.58705      3505.889          35.500    25951847.460   135138091.00206      3474.340          37.350                                                                    25951864.083   109810760.72405      2823.048          35.800  
C34  22888727.690   120281055.82507     -2379.938          46.700    22888728.090   119187592.82207     -2358.190          47.100    22888731.141    89820264.56208     -1777.094          48.600    22888730.434    96849681.19007     -1916.287          44.500  
C39  39409711.800   207099441.70407      1192.391          43.650    39409712.384   205216715.91607      1181.078          44.800    39409712.791   154652175.81907       890.246          47.100    39409711.260   166755387.05907       959.845          42.200  
C42  22312331.417   117252087.01208      1592.153          52.300    22312331.345   116186158.23608      1577.626          52.800    22312343.727    87558376.04808      1188.924          53.050    22312340.869    94410781.39108      1281.928          50.050  
C43  21645466.922   113747692.50608       370.203          52.500    21645467.689   112713619.83208       366.937          51.650    21645470.090    84941457.40809       276.501          54.000    21645468.519    91589049.54708       298.141          50.250  
> 2023 10 08 05 23  0.0000000  0 33
G02  21282038.204   111837853.19208      1357.325          51.100    21282034.058    87146371.63808      1057.656          49.150  
G03                                                                                                                                  24380530.881    95674445.63307      2742.199          42.400  
G08  21055638.880   110648116.68108     -1763.726          51.900    21055639.782    86219309.00308     -1374.333          51.950    21055639.158    82626837.74009     -1317.074          55.650  
G10  22238472.836   116863948.14908     -2586.689          52.850    22238474.005    91062814.67408     -2015.607          53.000    22238472.557    87268525.78908     -1931.575          52.750  
G14                                                                                                                                  23760181.607    93240058.33315       314.629          31.200  
G21  20729558.469   108934558.90708       420.938          49.700    20729555.691    84884059.50108       328.001          49.850  
G27                                                                                                                                  23094419.760    90627421.69808     -2690.573          49.650  
G32  21996190.869   115590757.34808      1117.144          52.250    21996192.168    90070723.47808       870.502          52.300    21996191.685    86317775.37208       834.208          51.000  
R07  21078271.928   112833622.69007     -2997.429          43.000    21078273.959    87759486.76607     -2331.339          44.300  
R08  19493556.340   104387111.24607       787.073          46.600    19493557.100    81189976.38608       612.168          48.100  
R15  23023233.066   123029157.84806      -256.904          38.550    23023237.395    95689347.91706      -199.815          38.750  
R22  22451406.701   119847130.20816     -3507.917          40.150    22451408.323    93214439.31516     -2728.393          38.050    22451400.177    90019375.41906     -2634.661          38.100  
R23  19336776.014   103438706.29007      -561.266          46.550  
R24  20832740.723   111402022.95606      2989.359          36.800    20832751.230    86646058.89114      2325.051          29.100  
E03  26829685.343   140990935.68046     -1971.401          36.700    26829691.937   105285474.90715     -1472.345          32.000                                                                    26829692.131   108032035.02415     -1510.880          32.100    26829688.121   106658743.50705     -1491.516          34.650  
E07  26018502.880   136728168.68346      2911.151          39.900    26018508.946   102102209.98107      2173.956          43.250    26018505.965   110980639.34916      2362.868          37.300    26018506.221   104765719.85707      2230.794          44.800    26018507.317   103433978.94907      2202.427          46.700  
E08  24701161.327   129805474.33848       597.645          52.150    24701164.348    96932656.71008       446.325          51.700    24701161.176   105361584.01608       485.049          50.250    24701161.961    99461334.90708       457.932          50.150    24701162.791    98196999.83208       452.143          53.550  
E13  23938993.005   125800247.50948     -1263.962          52.950    23938997.587    93941743.33108      -943.944          53.750    23938992.415   102110585.47508     -1025.992          51.550    23938994.833    96392391.90008      -968.534          52.850    23938995.904    95167070.64309      -956.241          55.950  
E15  27999369.833   147137705.91946     -2588.989          40.850    27999369.850   109875542.07014     -1930.233          27.150                                                                    27999379.626   112741857.73415     -1983.951          35.550    27999381.517   111308739.98216     -1958.818          37.500  
E26  23813073.999   125138539.03048      1298.771          51.650    23813075.654    93447608.65909       969.854          54.400    23813074.071   101573487.24908      1054.181          53.350    23813073.477    95885371.48808       995.090          53.800    23813074.058    94666490.59909       982.484          56.750  
E31  27005126.586   141912901.82446       369.188          37.600    27005133.796   105973943.41715       276.287          33.000                                                                    27005127.604   108738442.67005       283.357          35.450    27005129.012   107356182.09706       279.824          37.100  
C06                                                                  39823354.142   207370656.83005      1744.060          35.950                                                                    39823352.767   168505650.40005      1416.918          35.200    39823353.199   160352135.65606      1348.446          40.300  
C09                                                                                                                                                                                                                                                                  40440948.399   162838921.43005      1451.214          33.600  
C11                                                                  21800950.041   113523257.53508     -1090.698          50.300                                                                    21800948.480    92246941.14608      -886.272          49.800    21800948.621    87783378.32308      -843.372          52.350  
C12                                                                  25111426.435   130761738.61005     -3146.073          35.700                                                                    25111426.790   106254663.89506     -2556.232          36.650    25111427.630   101113345.67406     -2432.537          38.550  
C16                                                                  39825469.727   207381665.74306      1455.976          41.650                                                                    39825470.798   168514603.31906      1183.232          36.050    39825473.178   160360674.01606      1126.006          38.750  
C21  23024349.783   120993762.15708     -1626.783          50.650    23024349.981   119893819.03508     -1612.043          53.350    23024349.818    90352482.35908     -1214.856          53.200    23024346.676    97423542.89108     -1309.946          48.850  
C28  25054237.512   131660913.10215      3034.466          30.500    25054249.264   130464174.42806      3006.153          38.650    25054252.492    98318275.13307      2265.802          42.400    25054257.353   106012755.69405      2442.597          31.700  
C33  25931840.315   136272735.70105      3503.290          34.900    25931838.485   135033897.98605      3470.957          34.500                                                                    25931854.929   109726095.37705      2820.486          34.700  
C34  22902339.504   120352586.05307     -2389.541          46.000    22902339.876   119258472.75907     -2367.764          47.050    22902342.927    89873679.89907     -1784.456          47.600    22902342.215    96907276.89507     -1924.073          44.500  
C39  39402918.875   207063744.35506      1186.890          41.150    39402919.442   205181343.08807      1176.291          44.750    39402919.838   154625518.67707       886.341          47.650    39402918.319   166726643.72106       955.814          41.950  
C42  22303281.705   117204528.95008      1577.742          51.800    22303281.627   116139032.50708      1563.347          52.550    22303294.247    87522861.86208      1178.194          52.750    22303291.327    94372487.86008      1270.331          49.750  
C43  21643390.045   113736778.02308       356.706          52.600    21643390.765   112702804.56808       353.483          52.950    21643393.249    84933306.95308       266.357          53.950    21643391.651    91580261.23208       287.254          50.100  
> 2023 10 08 05 23 30.0000000  0 33
G02  21274316.238   111797273.87408      1348.893          51.800    21274312.100    87114751.36108      1051.084          48.900  
G03  24359579.019   128010444.09516      3668.478          36.800                                                                    24359581.204    95592229.83107      2739.740          43.750  
G08  21065755.831   110701281.36508     -1779.726          51.450    21065756.746    86260735.97208     -1386.802          51.600    21065756.128    82666538.54509     -1328.979          54.750  
G10  22253264.419   116941677.79708     -2594.282          51.900    22253265.621    91123383.12108     -2021.522          51.950    22253264.122    87326570.53208     -1937.319          52.850  
G14  23757830.692   124848256.07815       401.533          31.300                                                                    23757829.092    93230824.71915       300.326          33.200  
G21  20727185.854   108922090.68508       411.225          50.500    20727183.111    84874343.97308       320.435          50.250  
G27  23115004.590                       -3609.780          33.200    23115008.760                       -2812.816          33.400    23115010.113    90708221.04908     -2695.193          49.350  
G32  21989865.841   115557519.04608      1099.700          53.100    21989867.149    90044823.49008       856.910          53.200    21989866.659    86292954.54708       821.178          50.100  
R07  21095120.238   112923812.52806     -3014.225          41.900    21095122.231    87829634.33707     -2344.399          45.000  
R08  19489221.437   104363897.82207       761.556          47.000    19489222.204    81171921.45107       592.321          47.800  
R15  23024749.005   123037257.42206      -281.624          40.200    23024753.402    95695647.47606      -219.045          37.250  
R22  22471143.051                       -3515.482          38.250    22471148.017                       -2734.264          38.700    22471137.836    90098514.71606     -2640.367          37.800  
R23  19339976.838   103455827.98307      -579.284          46.550  
R24  20815999.049   111312496.53905      2980.454          34.550    20816004.636    86576419.18615      2318.131          33.850    20815988.880    83462201.59816      2234.422          36.500  
E03  26840969.358   141050244.41555     -1981.809          32.850                                                                                                                                    26840977.629   108077506.06415     -1518.264          32.050    26840974.941   106703610.80905     -1498.838          33.650  
E07  26001900.305   136640921.87947      2906.178          43.600    26001906.445   102037058.14807      2170.117          43.650    26001902.616   110909822.12506      2358.878          39.050    26001903.771   104698868.44707      2226.772          44.850    26001904.802   103367977.32307      2198.489          47.400  
E08  24697792.289   129787769.74048       583.636          52.250    24697795.322    96919435.71208       435.910          51.400    24697792.098   105347213.38308       473.789          50.350    24697792.912    99447769.01608       447.184          49.950    24697793.734    98183606.39008       441.564          53.800  
E13  23946229.361   125838274.57448     -1270.113          52.450    23946233.991    93970140.07509      -948.478          54.000    23946228.803   102141451.53408     -1030.930          51.850    23946231.225    96421529.45108      -973.220          52.450    23946232.295    95195837.79209      -960.853          56.350  
E15  28014158.216   147215416.89245     -2590.384          34.150    28014178.208   109933572.62305     -1934.241          35.100                                                                    28014166.894   112801402.00305     -1984.447          34.150    28014169.728   111367527.36306     -1959.636          37.400  
E26  23805677.819   125099671.79948      1293.372          52.000    23805679.512    93418584.37909       965.854          54.000    23805677.918   101541939.14008      1049.852          53.600    23805677.321    95855590.05408       991.055          53.950    23805677.905    94637087.74109       978.469          57.100  
E31  27003058.632   141902035.20646       356.168          39.250    27003060.255   105965811.84215       265.599          31.450                                                                    27003059.220   108730116.38405       272.655          34.650    27003061.300   107347961.63106       269.326          36.950  
C06                                                                  39813318.709   207318399.71506      1740.979          38.400                                                                    39813317.318   168463187.19505      1414.696          34.300    39813317.810   160311727.13406      1346.065          39.700  
C09                                                                                                                                                                                                                                                                  40430144.429   162795420.86505      1449.556          32.650  
C11                                                                  21807271.592   113556175.35008     -1102.898          51.000                                                                    21807270.016    92273689.53108      -896.110          50.650    21807270.178    87808832.43508      -852.761          52.100  
C12                                                                  25129564.759   130856189.05206     -3149.431          39.250                                                                    25129565.285   106331412.37306     -2559.549          36.200    25129566.069   101186380.43606     -2435.509          40.550  
C16                                                                  39817094.441   207338053.36906      1452.204          41.250                                                                    39817095.536   168479164.66706      1180.130          37.650    39817097.828   160326950.14106      1123.010          38.250  
C21  23033676.741   121042775.29108     -1639.609          49.700    23033676.947   119942386.61608     -1624.852          53.100    23033676.809    90389083.01608     -1224.449          53.600    23033673.624    97463007.96908     -1320.348          49.450  
C28  25036928.675   131569944.34915      3031.345          33.050    25036942.474   130374032.49306      3003.821          39.650    25036945.240    98250343.76406      2263.811          41.700    25036950.685   105939507.91205      2440.746          31.300  
C33  25911851.565   136167694.42306      3500.443          36.700    25911849.921   134929811.65706      3468.994          36.700                                                                    25911866.286   109641516.69205      2818.867          35.950  
C34  22916010.047   120424424.81207     -2398.821          44.950    22916010.378   119329658.43408     -2376.862          49.050    22916013.425    89927325.60107     -1791.232          46.300    22916012.721    96965121.02407     -1931.408          44.550  
C39  39396158.840   207028219.69206      1182.080          41.800    39396159.372   205146141.34807      1171.604          44.200    39396159.805   154598990.47207       882.946          47.050    39396158.249   166698039.38906       951.934          41.750  
C42  22294317.363   117157420.87908      1563.672          51.350    22294317.261   116092352.69008      1549.548          52.350    22294329.886    87487683.73908      1167.763          53.700    22294326.994    94334556.67608      1259.162          50.350  
C43  21641393.863   113726286.95508       343.612          52.600    21641394.529   112692408.86508       340.524          53.800    21641397.181    84925472.66508       256.599          53.300    21641395.544    91571813.84208       276.705          50.300  
> 2023 10 08 05 24  0.0000000  0 33
G02  21266644.838   111756960.31308      1338.348          51.150    21266640.703    87083338.18008      1042.868          49.350  
G03  24338649.207   127900460.51606      3663.162          36.600    24338650.639    99662697.51915      2854.395          33.900    24338652.752    95510099.18607      2735.567          43.900  
G08  21075966.172   110754936.90108     -1797.687          51.250    21075967.080    86302545.44608     -1400.796          51.050    21075966.488    82706605.94809     -1342.334          54.400  
G10  22268101.620   117019647.27308     -2603.881          50.050    22268102.843    91184138.47108     -2028.999          50.250    22268101.327    87384794.39408     -1944.443          52.650  
G14                                                                                                                                  23755587.778    93222031.00715       285.338          35.950  
G21  20724870.991   108909925.93808       399.347          50.350    20724868.270    84864864.91908       311.179          50.250  
G22  24736947.039                        1364.039          28.350  
G27                                                                                                                                  23135636.754    90789165.04307     -2701.200          47.100  
G32  21983643.068   115524818.16108      1080.001          51.600    21983644.384    90019342.28308       841.562          51.750    21983643.856    86268535.00908       806.549          50.950  
R07  21112064.395   113014515.55407     -3033.084          42.800    21112066.370    87900181.09807     -2359.068          43.700  
R08  19485031.674   104341461.73007       733.754          46.100    19485032.421    81154471.14708       570.697          48.650  
R15  23026406.770   123046114.89506      -309.097          39.800    23026410.871    95702536.55106      -240.412          37.000  
R22  22490922.881   120058081.09216     -3525.033          38.700    22490927.828    93378517.72616     -2741.697          36.550  
R23  19343280.052   103473497.46907      -599.175          46.850  
R24  20799308.464   111223244.70606      2969.315          36.800                                                                    20799300.360    83395285.48416      2226.645          38.650  
E03  26852315.532   141109868.91055     -1993.354          35.800    26852321.711   105374277.73215     -1488.490          33.250                                                                    26852319.347   108123170.76015     -1527.436          30.600    26852320.481   106748711.77305     -1507.812          35.000  
E07  25985329.601   136553842.52946      2898.844          41.950    25985335.757   101972031.40107      2164.763          44.350    25985332.256   110839140.84206      2353.045          38.800    25985333.170   104632145.33807      2221.251          42.700    25985334.135   103302102.39807      2193.020          46.750  
E08  24694504.896   129770494.19148       567.760          51.650    24694507.945    96906535.10908       423.983          51.400    24694504.678   105333191.01708       460.847          50.900    24694505.508    99434531.87408       435.053          49.300    24694506.320    98170537.52208       429.511          53.350  
E13  23953502.937   125876497.27848     -1278.278          53.150    23953507.613    93998682.93209      -954.566          54.000    23953502.429   102172476.42008     -1037.515          52.100    23953504.837    96450816.92908      -979.475          52.350    23953505.904    95224752.95609      -966.997          56.250  
E15  28028952.360   147293179.46255     -2593.251          35.700    28028961.663   109991666.79615     -1936.312          31.650                                                                    28028958.453   112860976.83005     -1987.003          32.650    28028964.250   111426344.83605     -1961.707          35.750  
E26  23798314.543   125060977.59248      1286.024          52.300    23798316.263    93389689.33109       960.333          54.250    23798314.689   101510531.48608      1043.856          53.450    23798314.078    95825941.21908       985.379          53.650    23798314.650    94607815.79809       972.883          57.000  
E31  27001072.719   141891598.87446       339.996          36.700    27001072.541   105958007.36615       253.945          33.250                                                                    27001073.235   108722119.56405       260.666          31.000    27001075.669   107340066.50005       257.174          35.450  
C06                                                                  39803302.345   207266241.87006      1736.225          38.450                                                                    39803300.886   168420804.73305      1410.554          35.050    39803301.448   160271395.36706      1342.531          38.750  
C11                                                                  21813665.224   113589468.37608     -1117.077          49.850                                                                    21813663.645    92300742.81308      -907.661          50.750    21813663.813    87834576.66608      -863.664          51.800  
C12                                                                  25147726.588   130950761.52706     -3155.270          36.300                                                                    25147727.076   106408260.05006     -2564.108          36.400    25147727.983   101259509.59506     -2439.832          38.700  
C16                                                                  39808743.021   207294565.35607      1446.534          42.950                                                                    39808744.184   168443827.08406      1175.649          37.850    39808746.369   160293322.42006      1118.689          39.700  
C21  23043079.108   121092184.73208     -1654.569          50.400    23043079.320   119991346.88108     -1639.594          52.650    23043079.220    90425979.63008     -1235.467          53.650    23043075.969    97502792.14708     -1332.206          49.800  
C28  25019634.105   131479068.02405      3026.242          32.350    25019648.530   130283982.39605      2998.884          35.050    25019648.915    98182481.61306      2260.292          41.900    25019654.601   105866334.79805      2437.220          33.900  
C33  25891879.509   136062741.04906      3496.034          37.250    25891877.916   134825812.38005      3464.000          32.800                                                                    25891894.221   109557008.82206      2814.923          38.950  
C34  22929735.078   120496549.92507     -2410.051          46.800    22929735.378   119401127.84108     -2388.168          48.800    22929738.407    89981185.18307     -1799.574          46.250    22929737.728    97023195.71807     -1940.418          44.350  
C39  39389427.687   206992846.66707      1175.556          42.850    39389428.184   205111089.95307      1164.688          43.800    39389428.673   154572575.51707       877.967          46.350    39389427.070   166669557.20707       946.599          42.300  
C42  22285434.513   117110742.32608      1547.857          51.050    22285434.384   116046098.49908      1533.735          52.250    22285446.815    87452826.39009      1155.857          54.650    22285444.002    94296971.35908      1246.373          50.650  
C43  21639474.265   113716198.88208       328.553          52.850    21639474.888   112682412.49709       325.542          54.500    21639477.607    84917939.29908       245.427          53.850    21639475.966    91563690.92108       264.653          50.300  
> 2023 10 08 05 24 30.0000000  0 33
G02  21259028.043   111716933.67808      1330.317          50.800    21259023.911    87052148.57308      1036.612          49.200  
G03  24317745.750   127790612.78805      3660.562          35.500    24317747.932    99577101.89705      2852.382          35.050    24317749.974    95428070.05907      2733.202          44.550  
G08  21086273.519   110809102.03408     -1813.118          51.450    21086274.436    86344751.96008     -1412.823          51.400    21086273.867    82747053.86409     -1353.930          54.650  
G10  22282987.937   117097874.87408     -2611.003          48.600    22282989.203    91245094.92908     -2034.552          48.750    22282987.702    87443210.99808     -1949.773          53.600  
G14  23753462.580   124825284.54815       364.200          34.150                                                                    23753460.317    93213674.76106       271.885          38.100  
G21  20722617.816   108898085.33308       390.131          50.800    20722615.098    84855638.44608       303.997          50.600  
G27  23156300.559   121687171.79115     -3622.625          35.200    23156301.617    94821178.79015     -2822.835          35.050    23156303.563    90870267.32007     -2705.379          45.100  
G32  21977526.654   115492676.23908      1062.882          51.700    21977527.964    89994296.64508       828.221          51.700    21977527.410    86244532.94308       793.728          51.600  
R07  21129107.598   113105748.67007     -3049.010          42.700    21129109.572    87971140.11507     -2371.456          43.250  
R08  19480990.932   104319823.68507       708.897          45.550    19480991.671    81137641.55408       551.364          48.200  
R15  23028209.939   123055749.78506      -333.268          37.500    23028213.736    95710030.31806      -259.210          37.350  
R22  22510749.401   120163937.44016     -3531.097          36.850    22510756.660    93460838.18016     -2746.424          39.000    22510758.978    90257431.72716     -2652.130          36.950  
R23  19346689.685   103491736.09907      -616.584          46.050  
R24  20782673.684   111134290.76506      2960.991          39.350    20782676.769    86437801.44314      2302.985          28.150    20782666.184    83328587.72006      2220.348          40.350  
E03  26863724.661   141169826.06356     -2002.543          36.300    26863731.737   105419047.57715     -1495.660          34.650                                                                    26863725.356   108169091.38415     -1534.618          32.000    26863728.523   106794060.52005     -1515.289          35.750  
E07  25968795.022   136466952.76546      2893.716          40.600    25968801.180   101907146.19207      2161.085          43.250    25968797.687   110768613.45206      2348.963          40.550    25968798.642   104565567.45007      2217.537          43.200    25968799.576   103236370.84907      2189.348          45.800  
E08  24691303.086   129753668.44848       554.203          51.900    24691306.170    96893970.40508       413.890          52.250    24691302.871   105319533.75408       449.897          50.400    24691303.676    99421639.40508       424.675          49.250    24691304.499    98157808.93608       419.270          53.300  
E13  23960817.621   125914935.99248     -1284.011          53.250    23960822.335    94027387.10209      -958.866          54.150    23960817.167   102203676.64008     -1042.203          52.050    23960819.547    96480269.92508      -983.874          52.600    23960820.623    95253831.54209      -971.368          56.000  
E15                                                                                                                                                                                                  28043768.970   112920597.64505     -1987.667          35.000    28043771.369   111485207.74106     -1962.211          36.000  
E26  23790988.204   125022477.46048      1280.953          51.200    23790989.956    93360939.20109       956.557          55.100    23790988.405   101479281.35708      1039.746          53.600    23790987.783    95796441.08508       981.506          53.850    23790988.334    94578690.67009       969.025          56.900  
E31  26999172.487   141881613.23845       325.943          35.100    26999172.868   105950550.55406       243.463          37.750                                                                    26999173.398   108714483.22515       250.099          31.350    26999175.608   107332512.43506       246.681          37.800  
C06                                                                  39793308.998   207214203.91006      1733.708          39.250                                                                    39793307.389   168378519.63005      1408.611          34.600    39793308.060   160231156.33606      1340.402          38.050  
C09                                                                                                                                                                                                  40408569.442   170981929.40215      1519.642          33.000  
C11                                                                  21820134.779   113623156.75108     -1128.647          49.600                                                                    21820133.208    92328117.32808      -917.136          50.100    21820133.370    87860626.60308      -872.783          51.850  
C12                                                                  25165915.590   131045475.29405     -3158.332          34.500                                                                    25165916.015   106485222.52706     -2566.556          39.000    25165917.040   101332748.09205     -2442.234          35.750  
C16                                                                  39800419.411   207251222.33007      1443.294          43.150                                                                    39800420.619   168408607.32506      1172.818          38.000    39800422.700   160259806.87206      1115.983          38.850  
C21  23052560.441   121142009.21608     -1666.817          51.300    23052560.657   120040718.39808     -1651.656          53.300    23052560.586    90463186.15308     -1244.701          53.100    23052557.281    97542910.51508     -1342.087          49.450  
C28  25002377.275   131388396.52816      3024.446          37.050    25002380.716   130194045.94205      2996.741          31.100    25002378.605    98114705.10206      2258.523          41.950    25002383.170   105793254.02505      2435.273          34.600  
C33  25871928.441   135957897.71705      3493.022          34.800    25871926.891   134721922.18805      3462.075          35.950                                                                    25871943.165   109472589.57706      2813.010          37.550  
C34  22943518.344   120568980.88207     -2418.538          46.350    22943518.649   119472900.37808     -2396.589          48.300    22943521.657    90035273.16207     -1806.065          46.650    22943521.002    97081516.69307     -1947.490          42.750  
C39  39382729.314   206957646.07507      1171.316          42.450    39382729.727   205076209.35507      1160.540          43.550    39382730.288   154546289.31907       874.713          46.700    39382728.662   166641213.85007       943.027          42.250  
C42  22276637.623   117064514.48608      1534.368          50.550    22276637.479   116000290.91508      1520.368          52.000    22276649.873    87418305.60509      1145.724          55.300    22276647.062    94259748.94608      1235.394          50.500  
C43  21637635.347   113706535.01608       315.929          52.650    21637635.943   112672836.48109       313.009          54.350    21637638.683    84910722.73208       235.905          53.850    21637637.036    91555909.58308       254.424          49.400  
> 2023 10 08 05 25  0.0000000  0 33
G02  21251464.760   111677188.14408      1319.872          50.750    21251460.645    87021177.97808      1028.470          49.100  
G03  24296867.474   127680895.44906      3654.738          37.650    24296869.746    99491607.86406      2847.847          36.350    24296871.946    95346138.22807      2729.286          42.600  
G08  21096676.191   110863768.16308     -1830.790          51.800    21096677.126    86387348.87008     -1426.593          51.600    21096676.557    82787875.90109     -1367.154          55.350  
G10  22297921.612   117176351.69008     -2620.224          49.700    22297922.934    91306245.62808     -2041.735          49.700    22297921.469    87501813.74308     -1956.728          53.150  
G14  23751444.389                         344.299          29.700                                                                    23751442.130    93205749.63606       256.707          38.900  
G21  20720425.053   108886562.12408       378.503          51.100    20720422.335    84846659.28408       294.936          50.800  
G22  24721547.160   129912601.63116      1332.737          39.100  
G27  23177005.394   121795969.22516     -3630.741          40.200    23177007.954    94905952.11616     -2829.150          39.500    23177009.112    90951520.84707     -2711.082          45.250  
G32  21971515.489   115461087.41408      1043.439          52.800    21971516.782    89969681.99608       813.069          52.900    21971516.226    86220943.88608       779.185          53.300  
R07  21146247.821   113197501.18407     -3067.317          42.450    21146249.785    88042503.10807     -2385.690          42.650  
R08  19477098.024   104298977.22107       681.465          45.600    19477098.768    81121427.61107       530.026          47.050  
R15  23030157.124   123066154.82605      -360.033          34.700    23030160.818    95718123.07906      -280.027          38.800  
R23  19350204.500   103510537.33307      -636.433          45.300  
R24  20766093.620   111045630.15006      2950.159          39.950    20766097.211    86368843.10605      2294.564          34.000    20766086.970    83262109.79206      2212.220          37.800  
E03  26875192.896   141230092.18155     -2014.500          35.350    26875197.637   105464050.64715     -1504.227          34.350                                                                    26875194.439   108215266.48915     -1543.378          32.400    26875196.822   106839650.58306     -1523.631          36.400  
E07  25952295.471   136380247.30246      2886.681          38.500    25952301.660   101842398.64007      2155.836          42.200    25952297.877   110698235.70006      2343.296          40.050    25952299.166   104499130.86407      2211.924          45.550    25952300.063   103170778.78307      2183.853          47.050  
E08  24688185.604   129737285.78548       538.461          51.550    24688188.750    96881736.54608       402.101          52.550    24688185.389   105306236.08808       437.068          50.250    24688186.177    99409086.41708       412.508          51.450    24688187.020    98145415.51009       407.283          54.850  
E13  23968172.057   125953583.64148     -1292.012          53.350    23968176.796    94056247.30708      -964.847          53.350    23968171.663   102235046.45208     -1048.721          52.050    23968173.991    96509882.99608      -989.984          52.600    23968175.089    95283068.18009      -977.426          56.000  
E15  28058577.538   147448820.18255     -2596.210          34.700                                                                                                                                    28058587.769   112980258.68705     -1989.659          34.300    28058588.134   111544110.33405     -1964.089          35.500
[truncated: 9,934,105 more chars]
