# Supplementary material for: The Real-Time Detection of Vertical Displacements by Low-Cost GNSS Receivers Using Precise Point Positioning
Source: Sensors (Basel). 2024 Aug 29;24(17):5599. doi: 10.3390/s24175599 (PMC11487381; doi:10.3390/s24175599)
Supplement: Supplementary file 1 [file sensors-24-05599-s001.zip › The real-time detection of vertical displacements by low-cost GNSS receivers using Precise Point Positioning (dataset)/GNSS LEVELLING/BM_CP.23o]

     3.04           OBSERVATION DATA    M: MIXED            RINEX VERSION / TYPE
GS18 V6.50                              20231008 043712 UTC PGM / RUN BY / DATE
SNR is mapped to RINEX snr flag value [1-9]                 COMMENT
LX:     < 12dBHz -> 1; 12-17dBHz -> 2; 18-23dBHz -> 3       COMMENT
       24-29dBHz -> 4; 30-35dBHz -> 5; 36-41dBHz -> 6       COMMENT
       42-47dBHz -> 7; 48-53dBHz -> 8; >= 54dBHz -> 9       COMMENT
parking                                                     MARKER NAME
0000                                                        MARKER NUMBER
                                                            OBSERVER / AGENCY
3610357             LEICA GS18          6.50.175/7.804      REC # / TYPE / VERS
                    LEIGS18         NONE                    ANT # / TYPE
  3835720.9194  1177231.8638  4941604.5410                  APPROX POSITION XYZ
        0.0000        0.0000        0.0000                  ANTENNA: DELTA H/E/N
G   12 C1C L1C D1C S1C C2W L2W D2W S2W C5Q L5Q D5Q S5Q      SYS / # / OBS TYPES
R   12 C1C L1C D1C S1C C2P L2P D2P S2P C3Q L3Q D3Q S3Q      SYS / # / OBS TYPES
E   20 C1C L1C D1C S1C C5Q L5Q D5Q S5Q C6C L6C D6C S6C C7Q  SYS / # / OBS TYPES
       L7Q D7Q S7Q C8Q L8Q D8Q S8Q                          SYS / # / OBS TYPES
C   20 C1P L1P D1P S1P C2I L2I D2I S2I C5P L5P D5P S5P C6I  SYS / # / OBS TYPES
       L6I D6I S6I C7I L7I D7I S7I                          SYS / # / OBS TYPES
DBHZ                                                        SIGNAL STRENGTH UNIT
    30.000                                                  INTERVAL
  2023    10    08    04    37   30.0000000     GPS         TIME OF FIRST OBS
  2023    10    08    17    21   30.0000000     GPS         TIME OF LAST OBS
     0                                                      RCV CLOCK OFFS APPL
G L1C                                                       SYS / PHASE SHIFT
G L2W                                                       SYS / PHASE SHIFT
G L5Q -0.25000                                              SYS / PHASE SHIFT
R L1C                                                       SYS / PHASE SHIFT
R L2P  0.25000                                              SYS / PHASE SHIFT
R L3Q  0.25000                                              SYS / PHASE SHIFT
E L1C  0.50000                                              SYS / PHASE SHIFT
E L5Q -0.25000                                              SYS / PHASE SHIFT
E L6C -0.50000                                              SYS / PHASE SHIFT
E L7Q -0.25000                                              SYS / PHASE SHIFT
E L8Q -0.25000                                              SYS / PHASE SHIFT
C L1P  0.25000                                              SYS / PHASE SHIFT
C L2I                                                       SYS / PHASE SHIFT
C L5P  0.25000                                              SYS / PHASE SHIFT
C L6I                                                       SYS / PHASE SHIFT
C L7I                                                       SYS / PHASE SHIFT
 24 R01  1 R02 -4 R03  5 R04  6 R05  1 R06 -4 R07  5 R08  6 GLONASS SLOT / FRQ #
    R09 -2 R10 -7 R11  0 R12 -1 R13 -2 R14 -7 R15  0 R16 -1 GLONASS SLOT / FRQ #
    R17  4 R18 -3 R19  3 R20  2 R21  4 R22 -3 R23  3 R24  2 GLONASS SLOT / FRQ #
 C1C  -71.940 C1P  -71.940 C2C  -71.940 C2P  -71.940        GLONASS COD/PHS/BIS
    18    18  1929     7                                    LEAP SECONDS
                                                            END OF HEADER
> 2023 10 08 04 37 30.0000000  0 29
G02  22186100.042   116588741.47518      2085.849          50.250    22186095.675    90848355.16017      1625.335          47.700  
G08  20560876.538   108048133.98218      -116.224          52.250    20560877.459    84193353.69318       -90.564          52.400    20560876.246    80685295.50719       -86.805          55.300  
G10  21140483.793   111093990.80118     -1554.502          53.950    21140484.650    86566748.19718     -1211.302          53.900    21140482.717    82959797.87719     -1160.846          55.900  
G14  24416558.617   128309905.24516      2051.380          37.200    24416559.335    99981738.19215      1598.484          35.450    24416562.775    95815845.53117      1531.841          42.300  
G21  21189801.536   111353157.04518      1334.927          51.100    21189798.816    86768688.44618      1040.203          48.550  
G27  21440038.432   112668162.70218     -2670.987          51.050    21440039.346    87793374.40318     -2081.290          51.000    21440039.094    84135314.11319     -1994.460          55.800  
G32  22970143.576   120708918.87818      2538.235          50.700    22970145.758    94058907.26418      1977.847          50.250    22970143.661    90139785.79417      1895.327          47.950  
R07  20041574.914   107284115.97518      -929.150          49.750    20041575.632    83443207.52618      -722.673          49.100  
R08  20477498.630   109656070.36217      2980.600          44.550    20477499.496    85288064.73317      2318.244          45.800  
R14  22450334.663   119672914.38817     -1358.627          42.900    22450337.345    93078942.02217     -1056.710          42.200  
R22  20876845.603   111442023.50518     -2599.494          49.150    20876848.349    86677135.88217     -2021.830          46.900    20876840.864    83706207.77418     -1952.593          51.800  
R23  19462896.952   104113373.22417      1001.060          47.600  
R24  22524021.668   120446063.34017      3537.628          42.700    22524023.154    93680280.36516      2751.487          40.050    22524014.612    90310598.94818      2652.423          48.450  
E03  26093269.138   137121054.89556      -808.993          40.950    26093272.502   102395590.15217      -604.396          42.000    26093268.836   111299553.68516      -656.944          40.100    26093270.503   105066778.08817      -620.065          43.150    26093270.889   103731188.76617      -612.298          45.850  
E08  25344565.685   133186580.64258      1836.072          50.150    25344568.234    99457521.35518      1371.052          49.250    25344565.229   108105989.33017      1490.316          47.750    25344565.422   102052064.81117      1406.818          46.200    25344566.174   100754787.22418      1388.932          51.050  
E13  23448012.603   123220137.78058      -624.828          53.100    23448015.278    92015034.37319      -466.601          54.850    23448011.620   100016341.92118      -507.157          51.700    23448013.211    94415427.23619      -478.769          54.100    23448013.970    93215235.44819      -472.677          57.750  
E15  26702222.262   140321134.22557     -2393.965          44.100    26702228.783   104785262.08517     -1787.601          46.900    26702224.611   113897024.03617     -1942.966          42.650    26702227.484   107518790.46917     -1834.203          46.650    26702227.686   106152031.42118     -1810.894          49.900  
E21  26897035.366   141344871.73257     -2905.541          44.350    26897039.208   105549755.20517     -2169.634          47.200    26897036.745   114727994.55716     -2358.260          41.650    26897036.213   108303227.40217     -2226.157          46.850    26897037.486   106926486.94918     -2197.938          50.300  
E26  24621570.872   129387227.08458      1791.665          51.750    24621571.562    96620334.51918      1337.892          51.900    24621571.019   105022098.28118      1454.211          49.400    24621569.698    99140858.29718      1372.810          52.700    24621570.154    97880594.54819      1355.367          55.550  
E31  27533358.212   144688774.90857      1626.307          43.350    27533362.870   108046820.86316      1214.445          41.350    27533359.357   117442190.53816      1319.819          37.600    27533360.303   110865425.08316      1245.888          38.300    27533360.900   109456122.11017      1230.218          43.150  
C11                                                                  21534885.151   112137796.78818        60.719          50.950                                                                    21534882.050    91121139.31118        49.341          49.200    21534882.079    86712054.87818        46.909          53.600  
C12                                                                  23594305.083   122861732.95917     -2601.196          46.000                                                                    23594303.394    99835222.29617     -2113.677          44.700    23594302.912    95004489.01217     -2011.332          47.500  
C14                                                                  24989748.210   130128173.69917      3484.751          44.950                                                                    24989744.971   105739796.01917      2831.517          43.000    24989745.233   100623363.62518      2694.561          48.050  
C16                                                                  40688087.719   211873551.91316      1813.735          39.350                                                                    40688089.514   172164616.25115      1473.827          34.550    40688091.648   163834076.47616      1402.424          41.650  
C21  22538309.861   118439616.07318      -189.819          51.450    22538310.236   117362893.52618      -188.019          53.150    22538309.611    88445168.56918      -141.714          52.900    22538307.112    95366954.90118      -152.814          50.050  
C34  21915899.166   115168828.63418     -1381.735          50.850    21915899.995   114121838.57518     -1369.110          52.850    21915901.220    86002697.16118     -1031.797          53.150    21915901.050    92733342.41818     -1112.589          49.700  
C39  40141762.910   210946391.17016      1640.346          41.300    40141763.982   209028696.00816      1625.422          41.750    40141763.417   157524879.41317      1224.769          44.150    40141760.733   169852937.33816      1320.694          36.600  
C42  23445734.508   123208165.73318      2758.353          49.350    23445734.815   122088091.75218      2733.582          50.250    23445746.851    92006109.86718      2059.921          51.250    23445744.524    99206587.23417      2221.149          47.400  
C43  22132760.785   116308448.67518      1475.916          50.800    22132761.834   115251098.40218      1462.537          52.600    22132763.603    86853714.68018      1102.196          52.700    22132762.510    93650960.68018      1188.408          48.050  
> 2023 10 08 04 38  0.0000000  0 29
G02  22174213.561   116526277.57408      2079.676          49.850    22174209.329    90799681.98707      1620.527          46.800  
G08  20561594.100   108051904.81408      -134.128          51.950    20561595.094    84196291.98108      -104.514          52.000    20561593.835    80688111.35309      -100.117          55.000  
G10  21149399.850   111140844.87708     -1567.949          53.800    21149400.734    86603257.83008     -1221.778          53.800    21149398.786    82994786.27909     -1170.890          54.800  
G14  24404894.156   128248607.47106      2035.964          38.250    24404894.516    99933973.72105      1586.459          35.550    24404898.139    95770071.27607      1520.502          43.950  
G21  21182209.844   111313262.51408      1325.886          51.350    21182207.234    86737601.79108      1033.157          48.300  
G27  21455324.421   112748490.89908     -2683.406          49.400    21455325.372    87855967.73808     -2090.967          49.550    21455325.133    84195299.40109     -2003.836          55.250  
G32  22955689.890   120632964.50107      2526.555          46.750    22955692.104    93999722.04807      1968.745          46.600    22955690.119    90083066.63708      1886.731          48.600  
R07  20046858.336   107312398.70108      -955.246          49.300    20046859.106    83465205.16007      -742.970          47.850  
R08  20460859.232   109566966.93207      2960.952          43.800    20460860.109    85218762.03407      2302.964          45.800  
R14  22458051.382   119714048.54506     -1382.382          41.350    22458053.737    93110935.24806     -1075.190          40.650  
R22  20891489.004   111520190.82008     -2610.456          48.100    20891492.060    86737932.61407     -2030.353          42.900    20891484.176    83764920.65308     -1960.740          50.000  
R23  19457326.993   104083577.92207       986.395          47.350  
R24  22504184.850   120339987.12707      3535.407          42.750    22504186.495    93597776.59606      2749.757          40.800    22504177.693    90231062.86908      2650.789          48.650  
E03  26097931.369   137145555.19546      -823.105          41.250    26097934.638   102413885.77806      -614.706          39.000    26097931.189   111319440.23106      -667.996          38.250    26097932.765   105085551.02806      -630.590          40.800    26097933.127   103749723.05307      -622.730          43.300  
E08  25334119.327   133131684.61748      1824.729          49.900    25334121.859    99416527.54008      1362.629          50.800    25334119.052   108061430.81308      1481.173          48.350    25334119.023   102010001.66508      1398.224          48.100    25334119.851   100713258.74108      1380.410          52.450  
E13  23451601.151   123238995.84448      -631.282          52.950    23451603.884    92029116.65609      -471.397          54.350    23451600.203   100031648.77808      -512.405          51.850    23451601.847    94429876.89008      -483.696          53.400    23451602.563    93229501.41509      -477.551          57.100  
E15  26715896.640   140392992.77147     -2395.521          44.250    26715903.015   104838922.51607     -1788.890          44.300    26715899.088   113955350.67306     -1944.742          40.400    26715901.759   107573850.78107     -1835.637          45.450    26715901.999   106206391.79208     -1812.265          48.050  
E21  26913636.295   141432110.45947     -2909.465          44.150    26913640.315   105614900.96307     -2172.691          44.800    26913637.852   114798805.17506     -2361.608          41.550    26913637.428   108370072.61207     -2229.345          44.400    26913638.455   106992482.43207     -2201.037          47.900  
E26  24611357.586   129333556.02148      1787.449          51.850    24611358.346    96580255.47008      1334.849          52.350    24611357.821   104978534.09708      1450.863          49.800    24611356.435    99099733.70408      1369.678          52.200    24611356.906    97839992.72809      1352.286          55.550  
E31  27524111.055   144640180.52847      1614.471          44.500    27524115.657   108010532.87906      1205.666          40.500    27524112.137   117402747.03206      1310.564          38.750    27524113.143   110828190.42506      1237.108          38.900    27524113.772   109419360.79107      1221.500          43.000  
C11                                                                  21534571.361   112136162.90108        49.250          50.950                                                                    21534568.312    91119811.63008        40.069          48.950    21534568.324    86710791.43708        38.115          52.950  
C12                                                                  23609312.757   122939881.77607     -2607.624          44.600                                                                    23609311.099    99898724.60507     -2119.012          44.200    23609310.665    95064918.60207     -2016.535          46.800  
C14                                                                  24969686.204   130023704.17407      3480.982          42.700                                                                    24969682.534   105654906.00206      2828.605          40.700    24969683.002   100542581.17607      2691.741          43.100  
C16                                                                  40677649.634   211819198.10706      1811.161          37.700                                                                    40677651.413   172120449.37505      1471.804          34.000    40677653.623   163792046.70906      1400.508          39.750  
C21  22539443.380   118445574.72108      -206.390          50.000    22539443.884   117368798.01908      -204.564          51.700    22539442.856    88449618.22208      -154.149          52.100    22539440.451    95371752.76308      -166.193          49.450  
C34  21923821.614   115210463.69508     -1392.851          49.650    21923822.475   114163095.15408     -1380.164          52.150    21923823.376    86033788.23008     -1040.114          51.850    21923823.309    92766866.72608     -1121.520          49.300  
C39  40132412.652   210897259.08106      1636.683          40.950    40132413.751   208980010.60807      1621.398          42.600    40132412.702   157488189.90706      1221.987          41.450    40132410.256   169813376.51805      1317.665          33.500  
C42  23430018.596   123125579.16607      2748.312          47.750    23430018.922   122006255.97908      2723.434          48.750    23430030.884    91944438.11408      2052.286          50.350    23430028.606    99140089.01007      2212.863          46.100  
C43  22124366.161   116264335.05708      1466.012          50.700    22124367.253   115207385.82108      1452.769          53.600    22124368.858    86820772.67808      1094.797          53.300    22124367.823    93615440.62208      1180.492          48.000  
> 2023 10 08 04 38 30.0000000  0 30
G02  22162364.921   116464012.56508      2072.180          50.750    22162360.749    90751163.79907      1614.683          46.500  
G08  20562416.066   108056224.21408      -153.088          52.250    20562417.102    84199657.72008      -119.293          52.250    20562415.818    80691336.86109      -114.338          55.150  
G10  21158394.996   111188114.50809     -1582.510          54.300    21158395.922    86640091.26609     -1233.131          54.300    21158393.945    83030084.97509     -1181.801          55.650  
G14  24393318.173   128187774.94406      2020.061          40.000    24393318.249    99886571.79905      1574.087          33.650    24393321.994    95724644.46907      1508.401          45.250  
G21  21174671.223   111273646.69408      1315.710          51.350    21174668.630    86706732.29908      1025.229          48.600  
G27  21470684.504   112829208.50908     -2696.815          50.900    21470685.437    87918864.52608     -2101.420          50.950    21470685.256    84255575.48109     -2014.020          55.800  
G32  22941305.097   120557372.03508      2513.627          51.450    22941307.273    93940818.85208      1958.668          51.450    22941305.463    90026617.73008      1877.037          48.450  
R07  20052289.949   107341474.71308      -982.379          50.700    20052290.805    83487819.80208      -764.077          48.650  
R08  20444333.278   109478470.97907      2939.589          44.550    20444334.081    85149931.86207      2286.344          46.650  
R14  22465902.688   119755900.57707     -1407.126          42.750    22465904.788    93143486.81006     -1094.426          40.300  
R22  20906195.855   111598695.97508     -2622.344          48.700    20906198.926    86798992.02807     -2039.613          45.000    20906190.961    83823887.21108     -1969.748          51.600  
R23  19451841.171   104054232.51907       970.612          47.550  
R24  22484363.935   120233995.93407      3531.649          42.350    22484365.601    93515339.03507      2746.843          44.000    22484356.741    90151590.59908      2647.961          48.900  
E03  26102674.088   137170478.48746      -837.884          41.300    26102677.356   102432497.20806      -625.687          41.350    26102673.995   111339670.11906      -680.022          39.800    26102675.575   105104648.01306      -642.044          41.600    26102675.909   103768577.25307      -633.849          44.750  
E08  25323740.045   133077141.21048      1812.215          51.600    25323742.565    99375797.04508      1353.293          50.250    25323739.865   108017158.54707      1470.954          47.900    25323739.770   101968208.61808      1388.610          49.000    25323740.638   100671996.97608      1370.953          52.800  
E13  23455228.887   123258059.80848      -638.884          53.400    23455231.675    92043352.70209      -477.089          54.700    23455227.976   100047122.74108      -518.601          52.300    23455229.647    94444484.30608      -489.544          53.850    23455230.339    93243923.14709      -483.284          57.550  
E15  26729584.253   140464919.98447     -2398.650          43.500    26729590.542   104892634.09407     -1791.196          45.450    26729586.779   114013732.87806     -1946.892          41.350    26729589.377   107628963.57907     -1837.972          46.850    26729589.652   106260803.97908     -1814.551          49.500  
E21  26930262.740   141519483.20447     -2914.541          44.350    26930266.901   105680146.80007     -2176.601          47.000    26930264.382   114869724.58807     -2365.850          43.400    26930264.100   108437020.51607     -2233.316          45.050    26930264.918   107058579.29808     -2204.905          49.300  
E26  24601170.177   129280020.94548      1782.232          51.400    24601170.984    96540277.97408      1330.866          52.100    24601170.473   104935080.30708      1446.618          49.300    24601169.044    99058713.32008      1365.594          51.950    24601169.523    97799493.78909      1348.211          55.250  
E31  27514933.040   144591949.91647      1601.608          44.700    27514937.515   107974516.58306      1196.025          41.150    27514934.068   117363598.88306      1300.041          40.050    27514935.072   110791234.58506      1226.982          39.250    27514935.720   109382874.72807      1211.541          43.500  
C11                                                                  21534325.579   112134883.11208        36.716          51.000                                                                    21534322.598    91118771.67508        29.875          49.250    21534322.595    86709801.78008        28.403          53.250  
C12                                                                  23624360.869   123018240.88008     -2615.534          48.200                                                                    23624359.287    99962397.67607     -2125.344          44.100    23624358.923    95125510.67607     -2022.461          47.850  
C14                                                                  24949646.990   129919353.52407      3476.402          45.350                                                                    24949643.025   105570112.51207      2824.904          42.800    24949643.551   100461890.66607      2688.151          44.600  
C16                                                                  40667229.036   211764934.77506      1807.236          40.550                                                                    40667230.786   172076355.91706      1468.894          36.250    40667233.063   163750086.80807      1397.534          42.350  
C21  22540674.771   118452044.80208      -224.174          51.850    22540675.345   117375209.27308      -222.108          53.150    22540674.356    88454449.72408      -167.404          53.100    22540671.926    95376962.38508      -180.506          49.900  
C34  21931810.445   115252445.69008     -1405.069          50.550    21931811.320   114204695.50008     -1392.342          53.200    21931812.145    86065138.35908     -1049.277          53.000    21931812.133    92800670.36408     -1131.455          49.950  
C37                                                                  26464603.411   137808133.35815      -927.109          33.850                                                                    26464607.170                        -753.022          37.400  
C39  40123086.848   210848252.11906      1631.549          41.050    40123087.970   208931449.16706      1616.691          41.700    40123086.791   157451593.76207      1218.274          44.100    40123084.447   169773916.31606      1313.763          37.250  
C42  23414362.465   123043309.03208      2736.986          49.650    23414362.777   121924733.78808      2711.912          50.400    23414374.293    91883002.66608      2043.895          51.850    23414372.128    99073845.53107      2203.907          47.000  
C43  22116030.227   116220531.48508      1455.017          51.550    22116031.412   115163980.48508      1441.850          53.100    22116032.615    86788062.21408      1086.472          53.200    22116031.677    93580170.21008      1171.477          48.150  
> 2023 10 08 04 39  0.0000000  0 30
G02  22150555.510   116401953.78308      2064.838          51.600    22150551.363    90702806.31607      1608.965          45.950  
G08  20563343.713   108061099.06208      -172.055          51.100    20563344.771    84203456.29708      -134.067          51.150    20563343.463    80694977.13908      -128.489          53.850  
G10  21167470.134   111235804.58408     -1597.004          52.350    21167471.088    86677252.34008     -1244.419          52.350    21167469.100    83065697.65509     -1192.563          54.050  
G14  24381832.445   128127416.76807      2003.486          42.300    24381832.360    99839539.51506      1561.159          37.200    24381836.167    95679571.85207      1496.288          45.900  
G21  21167187.003   111234316.72408      1305.747          50.300    21167184.404    86676085.54807      1017.464          47.750  
G27  21486119.628   112910320.51708     -2710.472          49.150    21486120.577    87982068.63708     -2112.055          49.350    21486120.427    84316146.07109     -2024.189          54.700  
G32  22926990.942   120482150.89507      2500.776          47.350    22926993.060    93882205.01507      1948.657          47.500    22926991.428    89970446.12708      1867.491          50.100  
R07  20057870.604   107371348.46508     -1009.311          48.000    20057871.509    83511054.92507      -785.019          47.400  
R08  20427922.646   109390592.72307      2918.603          43.400    20427923.415    85081582.08707      2270.025          45.950  
R14  22473889.491   119798474.82306     -1431.468          41.650    22473891.411    93176600.11107     -1113.363          42.200  
R22  20920967.002   111677544.81707     -2634.403          44.800    20920970.074    86860318.84007     -2048.981          43.700    20920962.112    83883111.96408     -1978.668          50.800  
R23  19446441.018   104025345.26307       954.856          46.950  
R24  22464560.558   120128098.37107      3527.828          42.950    22464562.341    93432974.30107      2743.867          44.500    22464553.389    90072188.50907      2645.347          47.500  
E03  26107498.315   137195830.46446      -852.860          37.600    26107501.599   102451428.89406      -636.786          39.400    26107498.317   111360248.00805      -692.080          35.800    26107499.952   105124073.51506      -653.169          37.950    26107500.253   103787755.84906      -644.974          41.600  
E08  25313429.390   133022958.66748      1799.718          48.700    25313431.883    99335336.05207      1343.988          47.950    25313429.179   107973179.26007      1460.907          44.900    25313429.141   101926692.11807      1379.037          47.550    25313430.006   100631008.23008      1361.499          51.050  
E13  23458897.075   123277336.30048      -646.386          51.900    23458899.915    92057747.44708      -482.667          53.450    23458896.197   100062769.20808      -524.653          50.950    23458897.895    94459254.56808      -495.268          52.850    23458898.560    93258505.65109      -488.972          56.350  
E15  26743286.068   140536922.18246     -2401.844          36.100    26743292.253   104946401.77607     -1793.438          43.800    26743288.546   114072176.03906     -1949.504          39.050    26743291.135   107684133.94707     -1840.321          43.350    26743291.481   106315273.00607     -1816.856          47.000  
E21  26946915.574   141606994.49546     -2919.871          39.850    26946919.873   105745496.06207     -2180.267          43.800    26946917.249   114940756.41906     -2370.000          41.700    26946917.008   108504074.58207     -2237.121          42.650    26946917.793   107124780.96607     -2208.662          46.350  
E26  24591009.994   129226628.89048      1776.998          51.850    24591010.836    96500407.27908      1326.946          52.250    24591010.324   104891742.59508      1442.336          48.800    24591008.864    99017802.51808      1361.566          51.900    24591009.356    97759103.03909      1344.261          55.350  
E31  27505825.863   144544091.09947      1588.674          45.750    27505830.249   107938777.87606      1186.267          41.300    27505826.816   117324752.44606      1289.629          40.250    27505827.864   110754563.55406      1217.418          40.700    27505828.525   109346669.86207      1201.736          44.300  
C11                                                                  21534149.174   112133964.69808        24.267          49.600                                                                    21534146.254    91118025.37308        19.721          48.200    21534146.231    86709091.58808        18.780          52.150  
C12                                                                  23639450.679   123096816.19107     -2623.002          45.100                                                                    23639448.970   100026246.44307     -2131.417          44.250    23639448.685    95186269.93208     -2028.286          48.150  
C14                                                                  24929632.124   129815130.36806      3471.888          37.100                                                                    24929628.074   105485422.77806      2820.821          40.000    24929628.535   100381298.77907      2684.602          45.200  
C16                                                                  40656827.066   211710768.82405      1803.685          34.900                                                                    40656828.772   172032341.71305      1465.691          33.050    40656831.066   163708202.30106      1394.636          38.850  
C21  22542003.957   118459032.34108      -241.830          49.050    22542004.593   117382133.31208      -239.694          50.950    22542003.160    88459667.67508      -180.626          52.300    22542000.861    95382588.73007      -194.770          47.950  
C34  21939866.779   115294781.02508     -1417.372          49.550    21939867.673   114246645.95808     -1404.521          51.700    21939868.590    86096752.36708     -1058.467          51.950    21939868.570    92834758.51508     -1141.305          48.100  
C37  26469989.407   139100788.45515      -950.311          35.450    26469983.124   137836157.86805      -941.632          35.750    26469989.473   103873914.96416      -709.852          40.650    26469989.594   112003179.77515      -765.364          35.850  
C39  40113785.986   210799377.16506      1626.965          37.700    40113787.105   208883018.54906      1611.676          36.900    40113785.670   157415096.29406      1214.698          40.750    40113783.501   169734562.59405      1309.711          33.600  
C42  23398769.367   122961363.88107      2725.729          47.500    23398769.651   121843533.56908      2700.978          49.400    23398781.653    91821809.91708      2035.412          50.900    23398779.302    99007863.76607      2194.726          45.000  
C43  22107755.513   116177045.92908      1443.979          51.300    22107756.746   115120890.23708      1430.744          53.050    22107758.151    86755589.21308      1078.209          53.350    22107757.126    93545155.86107      1162.593          47.500  
> 2023 10 08 04 39 30.0000000  0 30
G02  22138786.694   116340108.21208      2058.527          50.750    22138782.522    90654614.95207      1604.048          46.300  
G08  20564378.246   108066535.47308      -190.108          53.000    20564379.340    84207692.42308      -148.138          53.000    20564378.026    80699036.77309      -141.923          55.550  
G10  21176626.126   111283919.45709     -1610.332          54.150    21176627.096    86714744.40309     -1254.805          54.050    21176625.128    83101627.54209     -1202.535          56.000  
G14  24370438.343   128067540.65106      1988.481          40.350    24370438.213    99792882.92906      1549.472          39.100    24370442.029    95634859.27907      1484.824          47.200  
G21  21159758.357   111195278.96108      1296.923          51.350    21159755.763    86645666.50907      1010.590          47.400  
G27  21501630.590   112991831.02608     -2723.073          51.200    21501631.542    88045583.26008     -2121.876          51.250    21501631.433    84377014.24909     -2033.459          55.950  
G32  22912749.131   120407309.52608      2488.788          49.850    22912751.214    93823887.03308      1939.315          49.950    22912749.699    89914558.09008      1858.583          50.450  
R07  20063601.237   107402024.78208     -1035.380          50.500    20063602.179    83534914.23708      -805.297          48.850  
R08  20411629.117   109303341.60807      2898.391          44.750    20411629.810    85013720.13207      2254.304          47.200  
R14  22482012.351   119841774.88707     -1454.583          43.000    22482014.300    93210277.97206     -1131.345          41.800  
R22  20935803.469   111756742.29208     -2645.229          48.850    20935806.593    86921916.72907     -2057.407          45.550    20935798.697    83942598.56308     -1986.804          51.300  
R23  19441127.992   103996923.86807       940.131          47.500  
R24  22444776.132   120022302.21307      3525.278          43.200    22444778.021    93350688.44806      2741.885          41.000    22444768.925    89992862.41807      2643.390          47.150  
E03  26112405.227   137221616.63146      -866.282          39.950    26112408.501   102470684.68406      -646.858          40.350    26112405.343   111381178.27206      -703.183          39.000    26112406.949   105143831.67406      -663.820          40.050    26112407.259   103807262.83107      -655.331          43.200  
E08  25303188.884   132969144.27948      1788.108          50.250    25303191.321    99295149.98608      1335.282          48.350    25303188.664   107929498.75007      1451.421          47.200    25303188.634   101885457.67207      1370.185          46.550    25303189.508   100590297.97308      1352.707          50.700  
E13  23462606.846   123296831.29748      -652.979          53.050    23462609.711    92072305.36609      -487.604          54.850    23462605.974   100078593.04408      -530.039          51.650    23462607.709    94474192.26309      -500.305          54.200    23462608.352    93273253.45609      -493.944          57.650  
E15  26757004.518   140609019.93357     -2403.683          43.400    26757009.446   105000229.66808     -1794.841          48.550    26757005.195   114130684.74507     -1951.011          46.000    26757007.691   107739365.99807     -1841.627          44.100    26757008.914   106369802.98908     -1818.254          49.550  
E21  26963595.518   141694648.49547     -2923.566          44.450    26963599.954   105810951.93407     -2183.157          47.300    26963597.278   115011904.11807     -2373.098          43.450    26963596.941   108571238.02707     -2240.125          45.950    26963597.819   107191090.62408     -2211.660          49.650  
E26  24580878.255   129173386.30148      1772.813          52.050    24580879.099    96460648.20808      1323.849          52.200    24580878.600   104848526.20008      1438.951          49.450    24580877.116    98977006.24708      1358.388          51.850    24580877.623    97718825.37109      1341.102          55.150  
E31  27496790.790   144496611.39947      1576.960          44.500    27496795.089   107903322.32607      1177.618          42.650    27496791.626   117286213.78006      1280.028          40.850    27496792.719   110718183.07706      1208.288          41.650    27496793.403   109310751.85007      1192.863          45.300  
C11                                                                  21534043.426   112133414.21608        12.738          50.700                                                                    21534040.558    91117578.02908        10.299          49.150    21534040.529    86708665.90108         9.870          53.250  
C12                                                                  23654582.873   123175612.60607     -2629.693          44.100                                                                    23654581.014   100090274.94007     -2136.899          46.050    23654580.780    95247200.26708     -2033.495          49.400  
C14                                                                  24909643.075   129711042.49807      3467.792          43.450                                                                    24909639.186   105400842.80007      2817.964          43.500    24909639.604   100300811.43207      2681.482          46.800  
C16                                                                  40646445.125   211656706.85106      1800.927          41.150                                                                    40646446.813   171988411.90806      1463.232          37.400    40646449.052   163666398.11307      1392.429          42.300  
C21  22543433.235   118466542.87508      -258.555          51.250    22543433.951   117389575.56508      -256.180          52.700    22543432.537    88465276.14808      -193.074          53.300    22543430.209    95388636.14708      -208.188          49.550  
C34  21947991.179   115337475.37308     -1428.560          50.550    21947992.078   114288952.17808     -1415.652          52.450    21947992.886    86128634.44608     -1066.821          53.400    21947992.902    92869135.73608     -1150.324          49.900  
C37  26475454.798   139129521.77805      -964.504          35.050    26475450.671   137864629.91006      -956.103          36.350    26475457.323   103895371.63806      -720.350          40.100    26475457.311   112026315.65405      -776.814          34.850  
C39  40104512.726   210750641.09306      1622.706          41.250    40104513.812   208834725.49106      1608.019          41.050    40104512.964   157378702.37307      1211.739          44.700    40104510.685   169695320.44206      1306.669          36.950  
C42  23383239.027   122879751.26308      2715.264          49.350    23383239.312   121762662.88208      2690.696          50.800    23383251.348    91760865.42908      2027.708          51.800    23383248.920    98942149.68107      2186.464          46.800  
C43  22099542.669   116133885.71508      1433.734          51.800    22099543.928   115078122.37308      1420.706          53.000    22099545.541    86723359.16708      1070.680          53.650    22099544.439    93510403.45707      1154.505          47.850  
> 2023 10 08 04 40  0.0000000  0 29
G02  22127056.456   116278465.31808      2050.822          50.200    22127052.271    90606581.51007      1598.041          47.650  
G08  20565517.785   108072523.75608      -209.327          51.850    20565518.907    84212358.58908      -163.113          52.000    20565517.583    80703508.50809      -156.289          55.550  
G10  21185860.565   111332446.63308     -1625.046          53.900    21185861.525    86752557.75808     -1266.271          53.950    21185859.588    83137865.32009     -1213.426          56.000  
G14  24359134.322   128008138.03206      1971.546          41.350    24359134.198    99746595.22806      1536.272          39.900    24359138.024    95590500.27307      1472.330          47.350  
G21  21152383.378   111156523.22808      1286.629          50.550    21152380.798    86615467.22508      1002.568          48.400  
G27  21517215.020   113073727.65608     -2736.737          50.700    21517215.956    88109398.78108     -2132.524          50.550    21517215.870    84438170.78309     -2043.697          56.050  
G32  22898578.063   120332840.00208      2475.500          50.950    22898580.125    93765858.82808      1928.962          51.000    22898578.635    89858947.71708      1848.684          50.200  
R07  20069479.391   107433490.71108     -1062.459          50.550    20069480.356    83559387.70408      -826.358          48.700  
R08  20395451.254   109216709.85707      2876.829          45.600    20395451.951    84946339.87007      2237.533          47.400  
R14  22490268.980   119885787.54007     -1479.484          42.950    22490271.020    93244509.96406     -1150.715          40.600  
R22  20950703.121   111836277.21507     -2657.392          47.750    20950706.254    86983777.12707     -2066.863          45.200    20950698.381    84002338.62208     -1995.929          51.250  
R23  19435900.226   103968958.92608       924.071          48.300  
R24  22425008.957   119916598.11407      3521.333          43.350    22425010.787    93268474.13406      2738.816          41.550    22425001.695    89913605.34708      2640.316          49.600  
E03  26117392.586   137247825.38246      -881.063          39.250    26117395.791   102490256.12806      -658.029          38.600    26117392.722   111402451.59406      -715.134          38.250    26117394.278   105163913.67006      -675.155          39.800    26117394.609   103827089.54107      -666.596          42.700  
E08  25293016.714   132915688.82248      1775.363          50.250    25293019.090    99255231.95508      1325.818          50.600    25293016.556   107886109.54407      1441.047          47.950    25293016.490   101844498.33107      1360.318          47.700    25293017.343   100549859.28608      1343.038          52.600  
E13  23466356.152   123316534.03348      -660.737          53.150    23466359.041    92087018.41209      -493.368          54.500    23466355.284   100094585.50308      -536.267          51.800    23466357.052    94489289.13409      -506.228          54.000    23466357.684    93288158.41809      -499.768          57.800  
E15  26770734.678   140681172.72647     -2406.707          45.650    26770740.033   105054109.82408     -1797.213          49.200    26770735.700   114189250.21007     -1953.571          45.950    26770737.843   107794651.68207     -1844.112          46.600    26770739.146   106424385.90208     -1820.668          50.900  
E21  26980300.187   141782432.36247     -2928.809          43.200    26980304.731   105876504.79107     -2187.023          47.650    26980302.047   115083157.27907     -2377.214          42.200    26980301.608   108638500.95007     -2244.102          46.100    26980302.580   107257498.51408     -2215.580          50.300  
E26  24570772.997   129120282.84948      1767.333          51.600    24570773.845    96420993.01908      1319.701          51.900    24570773.362   104805422.74008      1434.516          49.800    24570771.869    98936316.56608      1354.180          51.700    24570772.380    97678652.93609      1336.968          55.250  
E31  27487826.043   144449501.43147      1563.631          44.550    27487830.297   107868142.90507      1167.667          43.050    27487826.749   117247975.24306      1269.249          40.800    27487827.928   110682085.90807      1198.152          42.650    27487828.606   109275113.54807      1182.943          46.350  
C11                                                                  21534006.454   112133221.77108        -0.138          51.000                                                                    21534003.628    91117421.63708        -0.050          48.900    21534003.581    86708517.06608         0.004          53.300  
C12                                                                  23669755.390   123254619.22707     -2637.547          47.800                                                                    23669753.528   100154474.20007     -2143.213          45.450    23669753.304    95308293.06408     -2039.512          48.950  
C14                                                                  24889678.284   129607081.29107      3463.017          44.400                                                                    24889674.576   105316365.82907      2813.732          43.300    24889675.015   100220422.06007      2677.646          46.650  
C16                                                                  40636081.187   211602738.73606      1796.851          40.800                                                                    40636082.840   171944558.38306      1460.231          37.250    40636085.008   163624666.53007      1389.469          42.200  
C21  22544959.804   118474565.07608      -276.476          50.950    22544960.580   117397524.83708      -273.958          52.200    22544959.131    88471266.73408      -206.426          52.650    22544956.791    95395095.55508      -222.533          49.650  
C34  21956182.080   115380517.88608     -1441.135          49.900    21956182.980   114331603.38708     -1428.008          52.700    21956183.913    86160776.51508     -1076.086          53.550    21956183.897    92903793.30308     -1160.331          49.950  
C39  40095263.250   210702033.31006      1617.264          41.250    40095264.275   208786559.58706      1602.644          41.300    40095263.620   157342404.34607      1207.908          44.700    40095261.350   169656181.69806      1302.356          37.100  
C42  23367770.388   122798462.41208      2703.643          48.900    23367770.656   121682113.01608      2679.130          50.600    23367782.784    91700162.72308      2019.015          51.650    23367780.292    98876696.32807      2177.065          46.650  
C43  22091389.564   116091041.37408      1422.356          50.850    22091390.818   115035667.53108      1409.373          53.550    22091392.331    86691365.00208      1062.195          53.600    22091391.248    93475905.40107      1145.293          47.650  
> 2023 10 08 04 40 30.0000000  0 29
G02  22115366.598   116217034.82508      2044.241          50.850    22115362.417    90558713.62707      1592.918          45.300  
G08  20566763.973   108079072.57108      -227.483          52.150    20566765.105    84217461.56608      -177.259          52.100    20566763.771    80708398.84309      -169.830          54.900  
G10  21195174.739   111381392.83908     -1638.438          52.250    21195175.673    86790697.63508     -1276.705          52.200    21195173.776    83174416.01409     -1223.394          54.000  
G14  24347922.406   127949219.42907      1955.883          43.600    24347922.314    99700684.66006      1524.063          41.150    24347926.134    95546502.69007      1460.681          47.900  
G21  21145063.807   111118058.71908      1277.472          50.350    21145061.235    86585494.89207       995.433          47.550  
G27  21532874.250   113156017.27208     -2749.369          49.350    21532875.188    88173520.50408     -2142.367          49.200    21532875.113    84499620.75909     -2053.039          55.250  
G32  22884479.831   120258753.51008      2463.341          49.700    22884481.866    93708129.13308      1919.488          49.550    22884480.400    89803623.42808      1839.520          50.350  
R07  20075506.370   107465753.42608     -1088.526          49.150    20075507.356    83584480.90607      -846.632          46.700  
R08  20379391.249   109130709.34707      2856.331          45.700    20379391.954    84879450.62607      2221.593          45.800  
R14  22498660.451   119930518.81706     -1502.867          39.300    22498662.510    93279300.90607     -1168.894          42.750  
R22  20965667.368   111916157.24807     -2668.236          47.550    20965670.459    87045906.01207     -2075.293          42.350    20965662.661    84062337.97608     -2004.086          50.250  
R23  19430759.706   103941460.63407       908.947          47.250  
R24  22405260.969   119810996.60507      3518.534          43.300    22405262.670    93186339.61707      2736.637          44.000    22405253.683    89834425.24008      2638.182          51.100  
E03  26122461.743   137274464.71446      -894.928          39.900    26122465.236   102510149.02706      -668.122          36.500    26122461.913   111424076.36115      -726.428          33.900    26122463.523   105184325.56606      -685.640          36.400    26122464.083   103847241.95706      -676.914          39.850  
E08  25282914.726   132862602.36548      1763.553          49.250    25282917.023    99215589.41508      1316.988          50.750    25282914.620   107843019.88007      1431.638          44.850    25282914.516   101803821.67908      1351.336          49.800    25282915.334   100509699.69408      1334.157          53.350  
E13  23470146.611   123336453.10948      -667.352          52.000    23470149.527    92101893.02708      -498.400          52.750    23470145.762   100110753.57308      -541.701          50.500    23470147.548    94504551.78508      -511.341          53.100    23470148.172    93303227.05109      -504.880          56.250  
E15  26784479.775   140753403.74346     -2408.634          41.050    26784485.375   105108048.43107     -1798.784          45.900    26784481.128   114247879.17406     -1955.186          39.900    26784482.941   107849997.39407     -1845.737          45.100    26784484.218   106479028.05408     -1822.202          48.350  
E21  26997030.850   141870352.81347     -2932.753          43.600    26997035.486   105942159.63707     -2189.931          46.900    26997032.831   115154521.27007     -2380.401          42.550    26997032.345   108705868.54007     -2247.130          46.900    26997033.337   107324009.73308     -2218.545          50.200  
E26  24560695.918   129067327.52548      1762.941          52.100    24560696.760    96381448.46608      1316.475          51.200    24560696.290   104762439.52908      1430.921          49.600    24560694.796    98895740.43208      1350.847          51.200    24560695.305    97638592.59409      1333.624          54.450  
E31  27478933.557   144402771.03647      1551.671          44.300    27478937.781   107833246.85207      1158.710          43.750    27478934.108   117210044.76506      1259.252          41.850    27478935.417   110646279.51707      1188.861          43.700    27478936.060   109239762.32307      1173.824          46.950  
C11                                                                  21534039.980   112133396.44108       -11.754          50.200                                                                    21534037.178    91117563.56608        -9.463          48.350    21534037.119    86708652.12908        -9.036          52.600  
C12                                                                  23684969.890   123333843.81907     -2644.212          46.150                                                                    23684967.952   100218850.53907     -2148.625          45.950    23684967.726    95369554.35608     -2044.610          49.150  
C14                                                                  24869739.847   129503257.19107      3458.565          42.300                                                                    24869736.219   105232000.27906      2810.458          40.300    24869736.689   100140138.72807      2674.482          45.450  
C16                                                                  40625736.980   211548873.51406      1793.927          38.200                                                                    40625738.584   171900788.54005      1457.759          32.450    40625740.705   163583014.55906      1387.513          36.550  
C21  22546585.097   118483107.02008      -293.210          48.850    22546585.893   117405989.13708      -290.588          49.750    22546584.253    88477645.45808      -218.904          51.450    22546581.964    95401973.48907      -236.043          47.850  
C34  21964440.596   115423916.85608     -1452.437          49.450    21964441.529   114374607.82008     -1439.247          52.400    21964442.433    86193184.79208     -1084.511          52.350    21964442.441    92938737.90308     -1169.435          49.150  
C39  40086039.375   210653562.93006      1613.410          39.600    40086040.355   208738529.86206      1598.699          40.100    40086039.557   157306208.94507      1204.981          42.600    40086037.376   169617153.61805      1299.159          32.700  
C42  23352364.602   122717507.65208      2693.097          48.300    23352364.881   121601894.23708      2668.546          49.000    23352376.554    91639709.54108      2011.101          51.850    23352374.225    98811512.04307      2168.565          45.700  
C43  22083298.447   116048522.78508      1412.071          50.650    22083299.703   114993535.48108      1399.147          53.400    22083301.089    86659614.10908      1054.483          53.050    22083300.038    93441669.66807      1137.024          47.150  
> 2023 10 08 04 41  0.0000000  0 29
G02  22103715.797   116155809.30708      2037.734          50.600    22103711.624    90511005.40007      1587.844          46.450  
G08  20568115.279   108086173.54408      -245.630          52.000    20568116.426    84222994.74308      -191.402          52.100    20568115.099    80713701.48509      -183.439          54.950  
G10  21204566.824   111430748.26809     -1651.663          54.100    21204567.745    86829156.33309     -1287.013          54.050    21204565.896    83211272.26109     -1233.435          56.150  
G14  24336801.339   127890778.39207      1940.258          43.550    24336801.264    99655146.31106      1511.889          41.050    24336805.066    95502861.78007      1448.966          47.650  
G21  21137798.112   111079877.21408      1268.264          50.900    21137795.556    86555743.05307       988.256          47.800  
G27  21548606.276   113238689.56307     -2761.810          47.550    21548607.212    88237940.44707     -2152.063          47.250    21548607.140    84561356.50409     -2062.414          54.700  
G32  22870453.366   120185044.07107      2450.990          46.650    22870455.389    93650693.23707      1909.863          46.850    22870453.933    89748580.69208      1830.275          49.050  
R07  20081680.274   107498802.61708     -1114.502          51.200    20081681.271    83610185.78908      -866.838          48.000  
R08  20363448.188   109045334.70907      2835.786          44.700    20363448.897    84813048.08307      2205.612          46.250  
R14  22507184.502   119975957.71507     -1525.996          42.750    22507186.672    93314642.35206     -1186.889          41.900  
R22  20980694.643   111996373.10208     -2679.208          49.250    20980697.640    87108295.94507     -2083.833          44.500    20980690.046    84122589.47708     -2012.398          51.700  
R23  19425705.165   103914422.32107       893.905          47.650  
R24  22385530.814   119705491.11507      3515.594          44.000    22385532.430    93104279.92507      2734.352          44.050    22385523.539    89755317.23808      2635.944          50.900  
E03  26127611.471   137301525.50446      -908.770          39.400    26127614.919   102530356.67106      -678.582          41.450    26127611.650   111446041.23506      -737.838          38.800    26127613.169   105205060.40606      -696.453          40.100    26127613.779   103867713.18207      -687.456          43.750  
E08  25272881.590   132809877.79548      1751.698          51.300    25272883.850    99176217.17908      1308.083          49.500    25272881.493   107800223.95407      1421.878          44.350    25272881.417   101763422.32008      1342.241          48.050    25272882.211   100469813.90008      1325.163          51.950  
E13  23473976.660   123356580.14148      -674.122          53.450    23473979.606    92116922.91408      -503.420          53.500    23473975.826   100127090.40908      -547.142          51.650    23473977.638    94519973.75808      -516.564          53.700    23473978.255    93318452.98109      -509.997          56.800  
E15  26798238.167   140825704.24447     -2410.980          46.650    26798243.990   105162038.81307     -1800.308          43.800    26798239.873   114306564.39007     -1956.830          42.350    26798241.598   107905396.32908     -1847.338          48.800    26798242.687   106533722.72108     -1823.766          49.750  
E21  27013785.556   141958399.60947     -2936.818          44.900    27013790.290   106007908.80007     -2193.041          45.250    27013787.683   115225987.76107     -2383.661          42.300    27013787.186   108773332.88407     -2250.161          45.200    27013788.154   107390616.48808     -2221.634          48.400  
E26  24550645.548   129014512.43448      1758.474          51.350    24550646.390    96342008.61208      1313.096          51.350    24550645.928   104719570.13608      1427.251          49.800    24550644.413    98855271.70308      1347.403          51.850    24550644.932    97598638.30109      1330.222          54.800  
E31  27470111.932   144356412.99847      1539.425          46.050    27470116.135   107798628.91607      1149.510          44.200    27470112.304   117172416.52306      1249.486          41.000    27470113.772   110610758.49207      1179.513          43.050    27470114.376   109204692.84207      1164.572          46.900  
C11                                                                  21534142.565   112133930.55008       -23.546          50.150                                                                    21534139.788    91117997.55008       -19.167          48.600    21534139.725    86709065.09908       -18.231          52.550  
C12                                                                  23700224.320   123413277.00807     -2651.097          43.050                                                                    23700222.312   100283396.41507     -2154.115          45.250    23700222.076    95430977.06708     -2049.904          50.400  
C14                                                                  24849826.644   129399563.96807      3454.500          43.300                                                                    24849823.060   105147740.99107      2807.175          43.100    24849823.568   100059956.48507      2671.201          47.950  
C16                                                                  40615411.145   211495103.59906      1790.884          40.150                                                                    40615412.701   171857095.99706      1455.430          38.700    40615414.806   163541436.19207      1384.779          43.250  
C21  22548308.350   118492159.71708      -310.043          51.050    22548309.141   117414959.51008      -307.182          51.600    22548307.915    88484405.53308      -231.492          52.300    22548305.482    95409262.60608      -249.581          48.250  
C34  21972764.901   115467663.62508     -1463.645          49.700    21972765.865   114417956.91108     -1450.441          51.950    21972766.406    86225852.80808     -1093.118          52.750    21972766.538    92973962.53508     -1178.674          48.850  
C39  40076840.671   210605222.24206      1609.629          41.800    40076841.637   208690628.62306      1595.196          41.900    40076841.110   157270110.32307      1201.860          46.400    40076838.864   169578229.92006      1295.930          39.250  
C42  23337022.098   122636880.49507      2682.379          47.350    23337022.389   121522000.04008      2657.906          49.200    23337034.285    91579500.93908      2003.023          51.350    23337031.891    98746591.46707      2159.834          46.900  
C43  22075268.083   116006322.96308      1401.645          51.800    22075269.356   114951719.29508      1388.913          53.100    22075270.674    86628101.23108      1046.625          52.950    22075269.631    93407690.56607      1128.556          47.800  
> 2023 10 08 04 41 30.0000000  0 29
G02  22092104.843   116094793.34608      2030.819          50.350    22092100.675    90463460.49707      1582.456          46.750  
G08  20569572.329   108093830.33108      -264.057          52.600    20569573.487    84228961.04908      -205.759          52.600    20569572.156    80719419.18509      -197.248          55.300  
G10  21214037.084   111480514.68208     -1665.254          53.900    21214037.981    86867935.32808     -1297.603          53.950    21214036.165    83248435.45609     -1243.584          55.900  
G14  24325772.300   127832820.66507      1924.144          43.850    24325772.199    99609984.47306      1499.331          39.700    24325776.017    95459581.73108      1436.863          48.400  
G21  21130587.090   111041982.95208      1258.816          49.850    21130584.537    86526215.02408       980.895          48.600  
G27  21564411.575   113321746.69708     -2774.436          49.250    21564412.534    88302660.21308     -2161.901          49.100    21564412.478    84623379.60809     -2071.930          55.950  
G32  22856500.019   120111718.48308      2438.053          49.850    22856502.062    93593556.36308      1899.784          49.800    22856500.599    89693824.52308      1820.635          50.400  
R07  20088001.417   107532639.99408     -1140.585          50.250    20088002.416    83636503.69808      -887.124          48.000  
R08  20347623.409   108960593.55407      2814.496          45.650    20347624.092    84747138.29807      2189.053          47.400  
R14  22515841.744   120022105.74607     -1549.795          43.950    22515844.109    93350535.16407     -1205.401          42.250  
R22  20995785.307   112076927.62208     -2690.306          48.800    20995788.154    87170949.39407     -2092.464          45.300    20995780.713    84183095.37808     -2020.814          51.750  
R23  19420737.607   103887849.05607       878.360          46.950  
R24  22365819.768   119600087.31307      3512.209          44.600    22365821.401    93022299.18407      2731.716          44.400    22365812.577    89676285.35708      2633.386          50.600  
E03  26132841.605   137329010.72946      -923.078          37.800    26132845.187   102550881.34806      -689.249          38.900    26132841.921   111468350.62006      -748.935          36.800    26132843.583   105226120.43606      -707.127          36.950    26132844.149   103888505.53306      -698.130          41.000  
E08  25262918.299   132757520.54748      1739.599          50.100    25262920.510    99137119.25308      1298.970          49.950    25262918.165   107757726.23607      1411.921          47.500    25262918.139   101723304.45008      1332.918          49.450    25262918.909   100430205.99608      1315.964          53.100  
E13  23477847.000   123376918.92448      -681.009          52.800    23477849.966    92132110.94409      -508.590          54.450    23477846.175   100143599.15008      -552.818          52.200    23477848.009    94535558.01309      -521.918          54.150    23477848.619    93333839.12109      -515.245          57.750  
E15  26812010.435   140898078.11647     -2413.242          47.650    26812016.293   105216083.98107     -1802.143          46.150    26812012.214   114365309.25707     -1958.663          45.600    26812014.139   107960851.49607     -1849.223          46.850    26812015.047   106588472.88708     -1825.662          49.300  
E21  27030564.604   142046574.29547     -2940.912          45.600    27030569.398   106073753.47907     -2196.080          46.600    27030566.845   115297558.07807     -2387.108          44.300    27030566.380   108840895.26707     -2253.556          46.950    27030567.290   107457320.01308     -2224.754          50.000  
E26  24540622.670   128961841.82948      1753.646          51.650    24540623.517    96302676.65708      1309.567          51.850    24540623.057   104676818.00508      1423.396          50.100    24540621.532    98814913.70208      1343.707          52.100    24540622.051    97558793.32209      1326.643          55.300  
E31  27461362.170   144310432.62347      1526.519          44.250    27461366.365   107764292.93807      1140.126          45.550    27461362.372   117135094.80306      1239.264          41.500    27461364.016   110575526.82407      1169.669          42.950    27461364.589   109169909.02607      1154.903          47.550  
C11                                                                  21534315.025   112134828.56408       -35.517          50.900                                                                    21534312.261    91118727.23308       -28.977          49.050    21534312.195    86709759.48308       -27.599          53.600  
C12                                                                  23715519.415   123492922.37207     -2658.022          47.800                                                                    23715517.458   100348114.73107     -2159.866          47.400    23715517.211    95492563.81408     -2055.282          52.250  
C14                                                                  24829939.525   129296006.98207      3450.258          42.500                                                                    24829936.012   105063592.49007      2803.441          42.650    24829936.490    99979879.67907      2667.604          47.250  
C16                                                                  40605104.363   211441433.17006      1787.424          39.950                                                                    40605105.886   171813484.33106      1452.816          38.050    40605107.979   163499934.78907      1382.440          42.750  
C21  22550128.966   118501726.37708      -327.051          51.500    22550129.734   117424439.19408      -324.107          51.750    22550128.623    88491549.44008      -244.245          53.650    22550126.151    95416965.62708      -263.367          49.000  
C34  21981156.880   115511761.84508     -1475.304          50.500    21981157.860   114461654.22008     -1461.894          51.700    21981158.653    86258783.24008     -1101.795          53.300    21981158.718    93009470.15208     -1187.992          50.350  
C39  40067666.225   210557015.40606      1605.013          40.400    40067667.194   208642860.07706      1590.201          41.400    40067665.999   157234111.70207      1198.570          46.000    40067663.979   169539414.01906      1292.233          39.300  
C42  23321742.582   122556586.35308      2671.290          49.950    23321742.892   121442435.84708      2646.988          50.150    23321754.711    91519541.05808      1994.761          52.250    23321752.350    98681939.06007      2150.966          47.100  
C43  22067299.660   115964446.99808      1390.879          51.400    22067300.945   114910224.00808      1378.236          52.850    22067302.458    86596830.18808      1038.617          53.800    22067301.352    93373972.22908      1119.926          48.500  
> 2023 10 08 04 42  0.0000000  0 29
G02  22080533.853   116033987.36708      2023.556          50.850    22080529.701    90416079.20207      1576.796          46.700  
G08  20571135.389   108102044.15508      -283.009          51.600    20571136.558    84235361.40208      -220.528          51.750    20571135.226    80725552.85109      -211.332          55.400  
G10  21223585.354   111530690.97708     -1679.208          53.850    21223586.242    86907033.69408     -1308.476          53.750    21223584.450    83285904.71209     -1254.035          55.600  
G14  24314835.675   127775348.43607      1907.755          44.050    24314835.538    99565200.99406      1486.566          41.100    24314839.377    95416664.21508      1424.589          48.550  
G21  21123430.810   111004376.52008      1248.748          49.200    21123428.254    86496911.31708       973.051          49.100  
G27  21580289.795   113405187.05408     -2787.578          50.000    21580290.792    88367678.58808     -2172.142          50.000    21580290.742    84685688.88009     -2081.713          55.550  
G32  22842620.103   120038779.18008      2424.788          48.850    22842622.144    93536720.57808      1889.446          48.700    22842620.702    89639356.88608      1810.772          50.300  
R07  20094469.407   107567263.56108     -1167.219          50.650    20094470.410    83663433.11507      -907.837          47.600  
R08  20331917.422   108876488.65707      2793.020          46.450    20331918.076    84681723.37808      2172.349          48.350  
R14  22524631.559   120068960.54407     -1573.263          43.650    22524634.039    93386977.78806     -1223.647          41.650  
R22  21010939.367   112157820.47608     -2701.891          48.800    21010942.085    87233865.99107     -2101.473          45.950    21010934.733    84243855.41908     -2029.510          51.550  
R23  19415857.336   103861742.84308       862.495          48.200  
R24  22346128.062   119494787.12507      3508.446          42.750    22346129.690    92940399.09507      2728.791          42.450    22346120.885    89597331.18508      2630.568          50.000  
E03  26138152.628   137356919.80146      -937.261          39.550    26138156.048   102571722.47305      -699.719          35.550    26138152.944   111491004.08705      -760.745          34.150    26138154.614   105247505.22406      -717.962          37.600    26138155.117   103909618.49506      -708.928          39.900  
E08  25253025.284   132705532.09448      1726.847          50.150    25253027.504    99098296.70308      1289.501          51.100    25253025.110   107715527.77607      1401.656          47.750    25253025.160   101683469.14008      1323.151          49.900    25253025.924   100390877.06508      1306.330          53.650  
E13  23481757.680   123397469.59648      -688.445          53.000    23481760.660    92147457.18909      -514.141          54.700    23481756.859   100160279.87008      -558.872          52.000    23481758.714    94551304.60409      -527.546          54.300    23481759.323    93349385.54009      -520.814          57.600  
E15  26825796.656   140970525.20147     -2416.004          47.350    26825802.581   105270183.86508     -1804.212          48.950    26825798.444   114424113.60407     -1961.126          47.800    26825800.516   108016362.63707     -1851.394          43.800    26825801.341   106643278.39808     -1827.796          49.750  
E21  27047367.719   142134875.32647     -2945.326          44.500    27047372.524   106139692.49907     -2199.449          46.250    27047370.045   115369230.94307     -2390.706          44.400    27047369.601   108908554.42707     -2256.847          46.900    27047370.462   107524119.10508     -2228.132          49.650  
E26  24530627.378   128909316.26048      1748.599          50.950    24530628.237    96263453.01708      1305.713          51.450    24530627.780   104634183.61008      1419.261          50.000    24530626.245    98774666.83408      1339.760          51.800    24530626.761    97519058.06809      1322.759          54.800  
E31  27452684.475   144264831.23147      1513.720          44.650    27452688.664   107730239.99707      1130.414          45.450    27452684.529   117098080.72706      1228.682          41.750    27452686.327   110540585.54807      1159.910          43.050    27452686.895   109135411.91907      1145.122          47.550  
C11                                                                  21534557.530   112136091.24108       -48.099          51.000                                                                    21534554.777    91119753.24708       -39.145          49.100    21534554.711    86710735.83409       -37.178          54.000  
C12                                                                  23730855.196   123572779.10108     -2665.308          48.350                                                                    23730853.228   100413004.73507     -2165.900          46.600    23730852.981    95554313.96608     -2061.053          50.750  
C14                                                                  24810079.058   129192588.75007      3445.007          43.750                                                                    24810075.683   104979556.70507      2799.340          43.450    24810076.079    99899910.12207      2663.934          46.800  
C16                                                                  40594816.741   211387862.87906      1784.195          40.750                                                                    40594818.273   171769954.13206      1449.628          37.450    40594820.340   163458510.85906      1379.714          41.900  
C21  22552046.992   118511806.57608      -344.532          50.750    22552047.725   117434427.76308      -341.350          51.850    22552046.493    88499076.82308      -257.230          53.150    22552044.064    95425082.13708      -277.374          49.500  
C34  21989615.675   115556211.34708     -1487.490          49.600    21989616.653   114505699.61908     -1473.896          52.500    21989617.693    86291975.98208     -1110.692          52.950    21989617.694    93045260.60908     -1197.683          50.250  
C39  40058518.137   210508943.09206      1600.434          40.650    40058519.105   208595224.79606      1585.518          41.600    40058517.810   157198213.51007      1195.038          46.050    40058515.836   169500706.43706      1288.394          39.700  
C42  23306526.652   122476627.24008      2659.735          49.000    23306526.970   121363203.64608      2635.620          50.600    23306538.593    91459831.37608      1986.159          52.550    23306536.310    98617556.43107      2141.627          47.100  
C43  22059392.566   115922896.29708      1379.840          51.200    22059393.851   114869051.05208      1367.104          52.900    22059395.150    86565802.05908      1030.223          53.350    22059394.108    93340515.82308      1110.878          48.450  
> 2023 10 08 04 42 30.0000000  0 29
G02  22069003.147   115973393.15308      2017.331          50.550    22068999.002    90368862.93207      1571.947          47.300  
G08  20572804.499   108110815.31008      -300.607          52.000    20572805.672    84242196.05308      -234.240          51.850    20572804.340    80732102.72409      -224.495          55.350  
G10  21233211.289   111581275.42609     -1691.812          54.550    21233212.173    86946450.11009     -1318.297          54.450    21233210.395    83323678.76909     -1263.430          55.100  
G14  24303991.863   127718363.94707      1892.567          44.100    24303991.676    99520797.55306      1474.729          39.650    24303995.544    95374110.93508      1413.049          48.700  
G21  21116329.426   110967058.48008      1240.093          49.900    21116326.885    86467832.30208       966.304          48.800  
G27  21596240.627   113489009.14808     -2799.250          50.500    21596241.646    88432994.46108     -2181.236          50.350    21596241.596    84748283.22809     -2090.415          54.900  
G32  22828814.348   119966229.32008      2412.784          49.350    22828816.382    93480188.19408      1880.091          49.100    22828815.004    89585180.03308      1801.852          50.500  
R07  20101084.031   107602672.09708     -1192.252          50.250    20101085.037    83690973.06807      -927.308          47.900  
R08  20316331.027   108793024.23907      2772.538          45.700    20316331.695    84616806.61508      2156.418          48.050  
R14  22533553.488   120116519.51007     -1595.927          44.950    22533556.031    93423968.12506     -1241.277          40.750  
R22  21026156.791   112239051.37307     -2712.219          47.850    21026159.424    87297045.46307     -2109.511          46.050    21026152.134    84304869.38908     -2037.308          50.550  
R23  19411064.770   103836105.47407       847.789          47.700  
R24  22326456.252   119389592.89207      3505.789          43.050    22326457.877    92858581.29806      2726.725          41.750    22326449.122    89518456.40708      2628.553          50.400  
E03  26143544.168   137385252.45746      -950.477          39.300    26143547.670   102592879.86605      -709.744          35.800    26143544.454   111514001.27505      -771.241          33.250    26143546.098   105269214.59106      -727.995          39.200    26143546.646   103931051.87606      -718.878          40.850  
E08  25243202.713   132653914.20348      1715.422          52.600    25243204.894    99059750.87308      1280.983          51.650    25243202.492   107673630.17207      1392.348          47.600    25243202.577   101643917.76908      1314.406          50.800    25243203.333   100351828.46809      1297.682          54.100  
E13  23485708.764   123418232.58148      -694.535          53.600    23485711.749    92162961.98109      -518.709          54.600    23485707.939   100177132.92308      -563.813          52.050    23485709.820    94567213.87509      -532.261          54.850    23485710.429    93365092.57209      -525.474          57.700  
E15  26839596.841   141043045.65147     -2417.660          43.000    26839602.932   105324338.61208     -1805.306          49.650    26839598.735   114482977.53807     -1962.331          46.200    26839600.777   108071930.03907     -1852.477          46.400    26839601.595   106698139.47308     -1828.867          50.850  
E21  27064194.580   142223301.04647     -2948.590          42.700    27064199.369   106205724.63507     -2201.885          45.850    27064196.970   115441005.02307     -2393.383          44.800    27064196.494   108976309.14107     -2259.217          47.250    27064197.356   107591012.53008     -2230.557          49.500  
E26  24520659.862   128856936.60248      1744.556          52.250    24520660.720    96224338.33508      1302.716          51.400    24520660.268   104591667.64808      1416.037          50.200    24520658.724    98734531.76508      1336.741          51.950    24520659.241    97479433.19209      1319.731          54.650  
E31  27444079.205   144219610.53947      1502.138          46.100    27444083.413   107696471.36407      1121.639          45.700    27444079.148   117061375.65907      1219.041          42.450    27444081.087   110505935.98807      1150.853          44.050    27444081.665   109101202.81807      1136.283          47.900  
C11                                                                  21534870.253   112137719.59908       -59.372          50.300                                                                    21534867.506    91121076.39308       -48.237          49.750    21534867.448    86711994.96109       -45.870          54.100  
C12                                                                  23746231.530   123652846.87907     -2671.397          46.200                                                                    23746229.541   100478066.24407     -2170.721          46.200    23746229.294    95616227.31608     -2065.770          49.050  
C14                                                                  24790245.580   129089311.43307      3441.180          44.400                                                                    24790242.313   104895635.44307      2796.330          43.300    24790242.611    99820049.63807      2660.956          46.350  
C16                                                                  40584548.543   211334393.77406      1781.830          40.750                                                                    40584550.079   171726506.10606      1447.849          38.200    40584552.121   163417165.17107      1377.601          42.600  
C21  22554062.968   118522400.05408      -360.630          50.800    22554063.690   117444924.93208      -357.298          51.900    22554062.572    88506987.52308      -269.360          52.550    22554060.116    95433611.93508      -290.400          50.000  
C34  21998140.943   115601012.24308     -1498.200          50.550    21998141.923   114550093.23708     -1484.474          52.800    21998142.899    86325431.16408     -1118.819          52.800    21998142.934    93081334.03408     -1206.411          50.200  
C39  40049396.315   210461006.21506      1596.784          40.900    40049397.261   208547723.69906      1582.243          41.350    40049396.238   157162416.47407      1192.267          45.800    40049394.192   169462107.88406      1285.660          39.950  
C42  23291375.324   122397005.33508      2649.612          49.100    23291375.642   121284305.56808      2625.458          50.200    23291387.409    91400373.46908      1978.479          52.600    23291385.080    98553445.29307      2133.323          47.650  
C43  22051548.108   115881672.62108      1369.700          51.050    22051549.394   114828202.12908      1357.247          53.050    22051550.801    86535018.11808      1022.800          53.450    22051549.724    93307322.72008      1102.852          48.850  
> 2023 10 08 04 43  0.0000000  0 29
G02  22057513.156   115913012.83708      2009.780          50.300    22057509.009    90321813.33207      1566.063          47.600  
G08  20574580.069   108120145.88608      -319.633          52.100    20574581.253    84249466.60408      -249.065          52.300    20574579.920    80739070.32209      -238.690          55.350  
G10  21242914.909   111632268.10809     -1705.767          54.150    21242915.795    86986184.62609     -1329.170          54.000    21242914.026    83361757.68109     -1273.828          55.100  
G14  24293241.582   127661870.91507      1875.662          43.100    24293241.359    99476777.07806      1461.558          40.300    24293245.245    95331924.63608      1400.647          48.050  
G21  21109283.411   110930031.40008      1230.009          49.300    21109280.879    86438980.01108       958.448          48.500  
G27  21612264.119   113573212.97408     -2812.392          50.100    21612265.143    88498607.77608     -2191.477          50.000    21612265.115    84811162.64109     -2100.188          54.450  
G32  22815083.462   119894073.11807      2399.340          47.500    22815085.487    93423962.60707      1869.615          47.550    22815084.145    89531297.16408      1791.703          50.700  
R07  20107845.217   107638865.17208     -1218.771          49.800    20107846.224    83719123.20808      -947.934          48.450  
R08  20300864.981   108710204.35207      2750.643          46.400    20300865.692    84552391.13907      2139.388          47.950  
R14  22542607.510   120164782.15607     -1619.606          43.100    22542610.061    93461505.70806     -1259.693          39.750  
R22  21041437.613   112320620.91507     -2723.931          45.450    21041440.189    87360488.36007     -2118.614          45.850    21041432.911    84366137.72808     -2045.932          50.650  
R23  19406360.414   103810940.29907       831.634          47.500  
R24  22306804.792   119284507.74407      3501.697          44.450    22306806.364    92776848.42006      2723.544          41.800    22306797.683    89439663.47108      2625.677          50.350  
E03  26149016.573   137414009.53846      -965.284          36.950    26149020.044   102614354.27506      -720.576          38.000    26149016.309   111537339.02715      -783.274          33.700    26149018.267   105291249.27406      -739.510          37.900    26149018.933   103952806.41106      -729.897          40.850  
E08  25233451.245   132602670.02148      1702.567          50.050    25233453.404    99021484.13108      1271.409          51.800    25233450.999   107632035.91007      1381.967          47.900    25233451.111   101604652.76208      1304.598          50.600    25233451.851   100313062.59109      1288.006          54.250  
E13  23489700.587   123439209.60848      -702.112          53.300    23489703.587    92178626.59109      -524.282          54.600    23489699.761   100194159.69008      -569.884          52.250    23489701.662    94583287.12709      -537.945          54.600    23489702.278    93380961.50109      -531.106          57.600  
E15  26853411.343   141115640.94847     -2420.315          47.100    26853417.619   105378549.32007     -1807.469          47.300    26853413.398   114541902.21106     -1964.450          39.000    26853415.324   108127554.92108     -1854.537          49.050    26853416.106   106753057.26108     -1831.046          50.850  
E21  27081045.153   142311851.21747     -2952.954          42.550    27081049.909   106271849.70407     -2205.120          45.550    27081047.574   115512880.14607     -2396.886          44.900    27081047.032   109044159.24807     -2262.758          46.250    27081047.940   107658000.12208     -2233.946          48.900  
E26  24510720.525   128804705.00948      1739.316          52.000    24510721.376    96185334.21608      1298.867          51.350    24510720.936   104549271.87808      1411.739          49.850    24510719.384    98694510.15008      1332.694          51.900    24510719.900    97439920.32609      1315.793          54.700  
E31  27435546.998   144174773.54847      1488.965          45.800    27435551.231   107662989.21907      1111.869          46.250    27435546.842   117024981.99607      1208.480          42.100    27435548.921   110471580.39207      1140.685          44.650    27435549.503   109067283.94808      1126.263          48.550  
C11                                                                  21535253.655   112139716.02108       -71.973          50.850                                                                    21535250.921    91122698.63508       -58.545          49.200    21535250.872    86713538.69608       -55.628          53.800  
C12                                                                  23761648.560   123733126.85407     -2678.752          47.700                                                                    23761646.593   100543300.18707     -2176.750          47.400    23761646.355    95678304.74608     -2071.401          51.000  
C14                                                                  24770439.916   128986178.63907      3435.971          45.050                                                                    24770436.723   104811831.64107      2792.015          42.700    24770436.960    99740300.87807      2656.881          46.900  
C16                                                                  40574300.265   211281028.15806      1777.710          40.950                                                                    40574301.794   171683142.16106      1444.396          37.650    40574303.810   163375899.46906      1374.610          41.650  
C21  22556177.305   118533507.95608      -378.188          50.600    22556178.046   117455931.82308      -374.708          52.000    22556177.390    88515282.34708      -282.351          52.400    22556174.793    95442555.91208      -304.461          49.200  
C34  22006733.517   115646166.00208     -1510.256          50.850    22006734.500   114594836.50208     -1496.558          51.750    22006735.501    86359149.81508     -1127.800          53.600    22006735.537    93117691.57208     -1216.124          50.000  
C39  40040300.498   210413206.99306      1591.704          40.050    40040301.390   208500359.01506      1577.158          41.300    40040300.477   157126722.20807      1188.561          46.150    40040298.423   169423620.17106      1281.691          39.900  
C42  23276288.320   122317724.01608      2637.728          48.650    23276288.659   121205745.00208      2613.683          49.900    23276300.225    91341169.92108      1969.726          52.550    23276297.951    98489608.40907      2123.964          47.300  
C43  22043766.399   115840779.02508      1358.375          50.900    22043767.689   114787680.28908      1345.996          53.250    22043769.146    86504480.66908      1014.369          53.750    22043768.052    93274395.38508      1093.760          48.550  
> 2023 10 08 04 43 30.0000000  0 28
G02  22046063.217   115852843.00608      2001.940          50.200    22046059.079    90274927.75407      1559.954          47.600  
G08  20576461.233   108130031.32008      -338.939          52.000    20576462.429    84257169.50008      -264.109          51.950    20576461.101    80746452.26309      -253.062          55.250  
G10  21252695.130   111683663.35008     -1720.037          53.800    21252696.017    87026232.83208     -1340.290          53.650    21252694.247    83400137.19909     -1284.406          55.050  
G14  24282584.341   127605866.90706      1858.620          41.550    24282584.080    99433137.64706      1448.280          41.000    24282587.976    95290103.54007      1387.817          47.650  
G21  21102291.919   110893290.81008      1219.749          49.250    21102289.387    86410350.96008       950.452          48.700  
G27  21628359.091   113657792.39308     -2825.663          50.250    21628360.123    88564513.74608     -2201.817          50.250    21628360.123    84874322.54009     -2110.097          54.200  
G32  22801427.164   119822308.87407      2385.504          47.350    22801429.168    93368042.43707      1858.837          47.500    22801427.862    89477706.99508      1781.392          50.350  
R07  20114751.758   107675836.33108     -1245.486          49.950    20114752.774    83747878.53008      -968.712          48.400  
R08  20285519.086   108628027.86607      2728.287          45.850    20285519.804    84488476.10007      2122.001          47.200  
R14  22551792.097   120213741.05307     -1643.699          43.100    22551794.599    93499584.86506     -1278.432          39.850  
R22  21056780.854   112402523.94007     -2735.704          47.100    21056783.433    87424190.64907     -2127.773          46.550    21056776.139    84427656.54308     -2054.881          52.200  
R23  19401743.810   103786244.52207       815.178          47.650  
R24  22287173.272   119179529.35007      3497.382          43.000    22287174.820    92695198.60707      2720.187          42.200    22287166.202    89360950.59108      2622.275          49.000  
E03  26154568.776   137443186.00846      -979.697          40.650    26154572.097   102636141.90506      -731.523          36.550    26154568.911   111561021.24305      -795.302          35.350    26154570.276   105313605.22105      -750.990          34.050    26154571.039   103974878.19406      -741.013          38.100  
E08  25223770.441   132551796.70048      1689.431          48.850    25223772.636    98983494.26808      1261.599          51.800    25223770.211   107590742.56808      1371.307          48.050    25223770.353   101565671.85608      1294.535          50.100    25223771.082   100274577.20709      1278.043          54.200  
E13  23493732.305   123460396.33548      -709.817          53.350    23493735.323    92194447.81009      -530.050          54.400    23493731.487   100211356.68408      -576.189          52.250    23493733.392    94599521.07209      -543.894          54.100    23493734.017    93396989.08409      -536.970          57.500  
E15  26867239.533   141188306.83648     -2423.473          49.250    26867246.059   105432812.49306     -1809.765          41.800    26867241.731   114600883.90106     -1967.098          41.800    26867243.690   108183233.79408     -1856.943          49.250    26867244.397   106808028.29608     -1833.298          49.150  
E21  27097918.223   142400519.58047     -2957.569          45.700    27097922.925   106338063.05707     -2208.573          44.950    27097920.636   115584851.20507     -2400.650          43.950    27097920.056   109112099.90507     -2266.261          45.350    27097921.003   107725077.12908     -2237.424          48.550  
E26  24500808.612   128752617.60148      1733.728          50.750    24500809.472    96146437.77508      1294.657          51.400    24500809.026   104506993.12508      1407.263          49.900    24500807.478    98654599.01408      1328.450          51.400    24500807.991    97400516.53409      1311.565          54.650  
E31  27427087.194   144130317.12347      1475.449          45.050    27427091.416   107629791.28607      1101.748          46.950    27427086.933   116988897.27307      1197.649          42.200    27427089.129   110437516.41507      1130.499          44.750    27427089.692   109033652.99208      1116.114          49.100  
C11                                                                  21535707.007   112142076.72608       -84.877          50.250                                                                    21535704.283    91124616.89008       -68.949          49.200    21535704.241    86715364.13008       -65.642          53.550  
C12                                                                  23777105.362   123813613.97507     -2686.522          47.400                                                                    23777103.390   100608702.45408     -2182.971          48.300    23777103.174    95740542.36708     -2077.317          51.650  
C16                                                                  40564071.114   211227762.21206      1773.769          41.350                                                                    40564072.606   171639859.22806      1441.196          37.850    40564074.611   163334710.88207      1371.593          42.050  
C21  22558387.527   118545125.23108      -395.893          50.100    22558388.291   117467443.50708      -392.313          52.000    22558387.274    88523957.57108      -295.610          53.200    22558384.786    95451910.07708      -318.707          48.850  
C34  22015392.287   115691668.07908     -1522.750          50.100    22015393.270   114639924.92308     -1508.785          51.500    22015394.238    86393128.57108     -1137.036          53.900    22015394.284    93154329.54908     -1226.011          50.500  
C39  40031230.837   210365541.58706      1586.566          39.850    40031231.679   208453126.89706      1572.305          41.700    40031231.416   157091127.85207      1184.723          46.050    40031229.180   169385240.17306      1277.653          40.150  
C42  23261265.661   122238780.75808      2625.502          49.300    23261266.022   121127519.42208      2601.646          49.900    23261277.415    91282218.80608      1960.721          51.800    23261275.193    98426043.72907      2114.194          47.750  
C43  22036046.603   115800212.44608      1346.585          50.650    22036047.906   114747482.50908      1334.368          52.800    22036049.168    86474187.43408      1005.621          53.700    22036048.129    93241731.37808      1084.321          48.600  
> 2023 10 08 04 44  0.0000000  0 28
G02  22034653.923   115792886.71208      1995.262          50.800    22034649.815    90228208.55107      1554.749          46.850  
G08  20578448.528   108140474.56208      -357.174          52.350    20578449.730    84265307.07708      -278.318          52.550    20578448.403    80754250.76709      -266.750          55.600  
G10  21262551.995   111735461.36809     -1733.079          54.050    21262552.886    87066594.88809     -1350.453          54.050    21262551.116    83438817.49709     -1294.199          55.200  
G14  24272021.004   127550356.18706      1842.256          41.350    24272020.746    99389882.52606      1435.525          41.250    24272024.640    95248650.72007      1375.734          47.600  
G21  21095355.607   110856840.22108      1210.423          50.350    21095353.071    86381947.89207       943.186          47.950  
G27  21644525.648   113742748.07408     -2838.049          49.700    21644526.692    88630712.93108     -2211.468          49.250    21644526.694    84937763.39808     -2119.235          53.650  
G32  22787846.462   119750941.65207      2372.494          47.000    22787848.467    93312431.58707      1848.696          46.750    22787847.182    89424413.29608      1771.608          50.550  
R07  20121803.814   107713586.38908     -1271.069          50.000    20121804.851    83777239.65107      -988.610          47.900  
R08  20270294.430   108546500.52007      2706.858          45.700    20270295.150    84425065.92307      2105.333          47.800  
R14  22561107.376   120263396.43607     -1666.546          43.350    22561109.800    93538205.66706     -1296.205          41.150  
R22  21072186.920   112484762.05807     -2746.665          47.850    21072189.560    87488153.49507     -2136.301          47.250    21072182.262    84489426.99708     -2063.062          52.800  
R23  19397215.634   103762021.98807       799.666          47.500  
R24  22267562.603   119074662.32607      3493.933          44.750    22267564.185    92613635.38107      2717.504          43.850    22267555.577    89282321.16807      2619.767          47.850  
E03  26160201.112   137472783.63046      -993.840          38.050    26160204.277   102658252.86915      -741.710          33.800    26160201.493   111585045.16405      -806.393          32.800    26160202.848   105336283.73906      -761.193          36.150    26160203.176   103997268.45406      -751.501          38.250  
E08  25214160.854   132501297.91348      1677.279          52.200    25214163.044    98945784.15508      1252.488          51.800    25214160.616   107549753.29607      1361.410          45.950    25214160.765   101526977.99508      1285.152          50.350    25214161.490   100236375.22309      1268.786          54.300  
E13  23497804.400   123481795.24648      -716.629          53.350    23497807.431    92210427.48109      -535.115          54.400    23497803.590   100228725.89608      -581.669          52.250    23497805.497    94615917.61008      -549.114          53.850    23497806.127    93413177.18909      -542.110          57.400  
E15  26881081.371   141261045.44147     -2425.576          45.950    26881087.852   105487129.94107     -1811.324          45.050    26881083.488   114659924.84407     -1968.887          46.950    26881085.538   108238968.38807     -1858.547          45.700    26881086.179   106863054.30907     -1834.941          47.250  
E21  27114813.891   142489306.70347     -2961.343          46.550    27114818.535   106404365.08007     -2211.361          44.700    27114816.290   115656918.59307     -2403.586          42.200    27114815.756   109180131.54207     -2269.106          44.750    27114816.679   107792243.95708     -2240.251          48.100  
E26  24490924.709   128700677.37048      1729.007          51.800    24490925.589    96107651.22608      1291.158          51.300    24490925.134   104464833.83208      1403.470          50.200    24490923.595    98614800.64208      1324.839          51.450    24490924.099    97361224.07509      1308.016          54.650  
E31  27418700.549   144086245.06347      1462.933          44.600    27418704.762   107596880.33007      1092.381          47.550    27418700.209   116953124.51607      1187.377          42.400    27418702.492   110403746.90807      1120.985          44.700    27418703.036   109000312.76308      1106.652          49.400  
C11                                                                  21536230.942   112144804.92908       -96.752          50.400                                                                    21536228.238    91126833.75508       -78.720          49.050    21536228.205    86717473.71508       -74.911          53.350  
C12                                                                  23792602.230   123894309.94007     -2693.037          46.150                                                                    23792600.264   100674274.48807     -2188.431          47.300    23792600.068    95802941.52008     -2082.519          49.250  
C16                                                                  40553861.689   211174598.96806      1770.612          41.600                                                                    40553863.150   171596659.75506      1438.635          36.750    40553865.155   163293601.70307      1369.121          42.100  
C21  22560695.469   118557253.73308      -412.640          50.050    22560696.263   117479461.75008      -408.922          52.250    22560695.217    88533014.53308      -308.132          53.750    22560692.716    95461675.86608      -332.222          48.850  
C34  22024117.639   115737520.69708     -1534.078          50.000    22024118.626   114685360.70408     -1520.161          52.350    22024119.484    86427369.11708     -1145.573          53.450    22024119.572    93191249.80408     -1235.284          50.550  
C39  40022186.252   210318012.93406      1582.062          40.250    40022187.051   208406030.33306      1567.794          41.550    40022186.690   157055635.61907      1181.603          45.700    40022184.527   169346970.33606      1273.874          40.050  
C42  23246308.762   122160179.78908      2614.519          49.100    23246309.138   121049632.99008      2590.695          49.800    23246320.855    91223523.29208      1952.370          52.550    23246318.525    98362754.67007      2105.184          47.600  
C43  22028390.036   115759976.71008      1335.854          51.550    22028391.346   114707612.55108      1323.706          52.800    22028392.623    86444141.24708       997.529          53.800    22028391.572    93209333.76108      1075.631          48.550  
> 2023 10 08 04 44 30.0000000  0 28
G02  22023285.400   115733144.71508      1987.723          50.200    22023281.321    90181656.33407      1548.875          46.200  
G08  20580541.976   108151475.59108      -376.139          51.750    20580543.186    84273879.27908      -293.096          51.900    20580541.863    80762465.79209      -280.929          55.400  
G10  21272485.197   111787660.49908     -1746.751          53.750    21272486.097    87107269.48908     -1361.106          53.750    21272484.322    83477797.31409     -1304.447          55.400  
G14  24261551.849   127495340.60007      1825.618          42.550    24261551.579    99347013.25506      1422.561          40.950    24261555.469    95207567.69707      1363.148          46.950  
G21  21088474.535   110820679.90908      1200.409          50.100    21088472.004    86353771.00708       935.383          49.050  
G27  21660763.464   113828078.11808     -2850.727          49.450    21660764.518    88697203.80208     -2221.349          49.150    21660764.535    85001483.81009     -2128.797          54.100  
G32  22774341.743   119679973.87608      2358.726          48.950    22774343.739    93257132.03208      1837.971          49.100    22774342.454    89371417.86608      1761.344          50.500  
R07  20129000.930   107752112.98608     -1297.333          50.700    20129001.990    83807204.75507     -1009.037          47.550  
R08  20255191.581   108465625.57107      2684.772          45.700    20255192.293    84362163.21207      2088.158          47.750  
R14  22570552.712   120313745.32307     -1689.932          42.350    22570555.083    93577365.88006     -1314.391          39.850  
R22  21087655.594   112567334.44507     -2758.108          46.150    21087658.303    87552376.35907     -2145.199          47.500    21087650.994    84551448.56808     -2071.707          52.200  
R23  19392776.250   103738274.29508       783.506          48.250  
R24  22247973.075   118969908.25107      3489.772          44.150    22247974.713    92532159.98107      2714.266          44.600    22247966.081    89203776.44908      2616.645          48.900  
E03  26165913.617   137502812.22656     -1007.704          36.850    26165917.191   102680668.59005      -752.572          35.750    26165912.141   111609402.13115      -817.938          32.600    26165914.794   105359284.31306      -772.149          39.300    26165915.328   104019976.60006      -762.210          40.150  
E08  25204622.760   132451174.99148      1664.360          50.700    25204624.932    98908354.75408      1242.787          51.300    25204622.497   107509069.14407      1350.920          45.400    25204622.654   101488572.16308      1275.255          49.950    25204623.371   100198457.60208      1259.012          53.750  
E13  23501916.852   123503406.26748      -724.056          52.850    23501919.894    92226565.55309      -540.705          54.400    23501916.055   100246267.28908      -587.737          52.100    23501917.953    94632476.67409      -554.807          54.000    23501918.593    93429525.75809      -547.741          57.350  
E15  26894936.792   141333856.30946     -2428.325          40.900    26894943.164   105541501.63708     -1813.453          48.600    26894938.843   114719024.63507     -1971.092          47.050    26894940.839   108294758.37706     -1860.745          40.650    26894941.503   106918135.14908     -1837.045          48.100  
E21  27131731.749   142578210.48247     -2965.408          45.400    27131736.330   106470754.22307     -2214.529          45.700    27131734.093   115729080.67707     -2407.033          42.250    27131733.691   109248252.57107     -2272.378          44.850    27131734.541   107859499.04308     -2243.458          48.450  
E26  24481068.873   128648884.62548      1723.819          51.650    24481069.767    96068974.81508      1287.274          51.200    24481069.312   104422794.26408      1399.157          50.150    24481067.777    98575115.27908      1320.825          51.600    24481068.269    97322043.19209      1304.025          54.450  
E31  27410387.262   144042558.60147      1449.575          44.250    27410391.496   107564257.34707      1082.466          47.650    27410386.886   116917664.74507      1176.675          42.800    27410389.234   110370272.89107      1110.769          44.900    27410389.769   108967264.26608      1096.573          49.500  
C11                                                                  21536825.543   112147901.15608      -109.541          51.050                                                                    21536822.852    91129349.66608       -89.010          48.800    21536822.829    86719867.89508       -84.744          53.750  
C12                                                                  23808139.104   123975214.11607     -2700.423          46.750                                                                    23808137.202   100740015.64607     -2194.428          45.650    23808137.027    95865501.59908     -2088.129          48.150  
C16                                                                  40543672.052   211121538.90906      1767.211          41.900                                                                    40543673.498   171553544.15706      1435.504          36.750    40543675.498   163252572.33107      1366.153          42.700  
C21  22563100.108   118569892.68608      -430.001          49.950    22563100.933   117491985.82608      -426.046          52.450    22563099.518    88542452.69108      -321.101          53.550    22563097.105    95471852.67908      -346.234          49.250  
C34  22032910.145   115783723.37508     -1546.143          50.250    22032911.158   114731143.33608     -1532.024          52.600    22032912.326    86461871.05608     -1154.590          53.000    22032912.324    93228451.92008     -1244.900          50.200  
C39  40013167.590   210270621.45506      1577.354          40.150    40013168.358   208359069.70307      1562.933          42.050    40013167.766   157020245.82407      1177.801          45.450    40013165.717   169308810.91506      1269.951          40.000  
C42  23231417.111   122081922.78208      2602.643          49.600    23231417.480   120972087.40308      2579.046          49.500    23231429.345    91165084.64108      1943.509          52.250    23231426.977    98299742.54407      2095.692          46.850  
C43  22020797.013   115720073.02108      1324.413          51.250    22020798.322   114668071.60408      1312.387          53.150    22020799.907    86414343.01308       988.986          53.900    22020798.752    93177203.49608      1066.391          48.600  
> 2023 10 08 04 45  0.0000000  0 28
G02  22011957.621   115673616.84708      1980.827          51.100    22011953.563    90135270.97207      1543.501          46.300  
G08  20582741.337   108163033.20908      -394.307          52.100    20582742.548    84282885.19508      -307.253          52.050    20582741.228    80771096.45209      -294.486          55.450  
G10  21282494.224   111840258.14209     -1759.682          54.300    21282495.132    87148254.62909     -1371.183          54.300    21282493.353    83517074.72109     -1314.019          55.850  
G14  24251177.086   127440820.99407      1809.019          43.150    24251176.805    99304530.46306      1409.625          40.200    24251180.690    95166855.03807      1351.040          46.600  
G21  21081648.517   110784808.90208      1191.118          50.350    21081646.001    86325819.55107       928.143          47.800  
G27  21677071.930   113913779.55308     -2862.676          50.200    21677072.969    88763984.09808     -2230.658          50.400    21677073.005    85065481.57309     -2137.701          54.450  
G32  22760913.284   119609406.98107      2345.704          47.950    22760915.248    93202144.87108      1827.821          48.300    22760913.993    89318721.81208      1751.705          49.700  
R07  20136342.482   107791412.68508     -1322.609          51.100    20136343.557    83837771.14607     -1028.698          47.950  
R08  20240210.898   108385404.73107      2663.372          46.700    20240211.605    84299769.23007      2071.511          47.950  
R14  22580127.368   120364783.79107     -1712.650          44.250    22580129.706    93617062.46306     -1332.064          41.850  
R22  21103186.468   112650239.00807     -2768.866          47.850    21103189.247    87616857.60807     -2153.566          47.550    21103181.916    84613719.66908     -2079.720          52.300  
R23  19388425.647   103715001.86507       768.046          47.700  
R24  22228404.831   118865268.02407      3486.448          44.050    22228406.518    92450773.12707      2711.681          44.350    22228397.869    89125317.08508      2614.025          49.550  
E03  26171704.338   137533248.23446     -1021.403          39.400    26171708.840   102703396.73606      -762.522          37.250    26171706.001   111634119.63615      -829.205          34.250    26171706.707   105382605.40706      -782.428          36.550    26171707.354   104043001.20906      -772.463          39.650  
E08  25195156.357   132401428.33347      1652.140          47.850    25195158.568    98871206.22708      1233.785          50.700    25195156.078   107468690.29307      1341.038          47.000    25195156.283   101450454.55608      1265.921          49.400    25195156.997   100160824.53508      1249.829          53.150  
E13  23506069.477   123525228.33748      -730.767          53.300    23506072.538    92242861.20909      -545.633          54.600    23506068.694   100263979.97408      -593.102          52.150    23506070.586    94649197.44009      -559.903          54.000    23506071.235    93446033.96709      -552.761          57.350  
E15  26908805.875   141406738.44748     -2430.360          48.400    26908812.299   105595926.47808     -1814.897          48.550    26908808.021   114778182.14807     -1972.492          42.250    26908809.876   108350602.88507     -1862.223          45.400    26908810.615   106973269.83108     -1838.590          49.550  
E21  27148671.208   142667227.83447     -2968.886          44.650    27148675.764   106537228.17207     -2217.066          46.250    27148673.525   115801334.99807     -2409.821          42.600    27148673.245   109316460.64407     -2274.948          45.800    27148674.020   107926840.05008     -2246.000          49.050  
E26  24471241.001   128597238.75648      1719.269          51.700    24471241.900    96030408.07608      1283.861          51.450    24471241.446   104380873.90308      1395.496          50.200    24471239.911    98535542.44908      1317.385          51.700    24471240.391    97282973.40709      1300.612          54.450  
E31  27402147.336   143999257.70547      1437.152          44.300    27402151.584   107531922.30307      1073.219          47.500    27402146.932   116882517.94507      1166.630          42.950    27402149.324   110337094.33607      1101.212          44.750    27402149.861   108934507.47008      1087.145          49.300  
C11                                                                  21537490.704   112151364.81008      -121.371          50.600                                                                    21537488.027    91132164.16708       -98.715          49.250    21537488.011    86722546.19708       -93.863          53.850  
C12                                                                  23823715.576   124056324.55707     -2706.851          47.500                                                                    23823713.732   100805924.41107     -2199.617          46.400    23823713.569    95928221.19508     -2093.177          50.200  
C16                                                                  40533502.127   211068581.48506      1763.865          41.950                                                                    40533503.561   171510511.90106      1433.258          36.600    40533505.564   163211622.30507      1363.740          42.650  
C21  22565602.350   118583040.32608      -446.464          50.300    22565603.207   117505013.92608      -442.494          51.900    22565602.048    88552270.69308      -333.457          53.050    22565599.519    95482439.05208      -359.521          50.050  
C34  22041768.372   115830274.76008     -1557.317          50.300    22041769.404   114777271.53608     -1543.200          51.550    22041770.381    86496633.40308     -1162.949          53.400    22041770.450    93265934.82308     -1253.967          50.300  
C39  40004175.762   210223366.55506      1572.750          40.150    40004176.507   208312244.37006      1558.784          41.600    40004176.336   156984958.00107      1174.714          45.400    40004174.197   169270761.45306      1266.573          40.500  
C42  23216590.360   122004010.26008      2591.542          49.150    23216590.711   120894883.20108      2567.875          49.550    23216602.235    91106903.24508      1935.241          53.100    23216599.995    98237007.80707      2086.744          47.850  
C43  22013266.467   115680501.58508      1313.692          51.200    22013267.780   114628859.92408      1301.679          52.450    22013269.102    86384792.89709       981.042          54.250    22013268.025    93145340.76708      1057.827          49.200  
> 2023 10 08 04 45 30.0000000  0 28
G02  22000670.626   115614303.31408      1973.948          50.550    22000666.569    90089052.63407      1538.141          46.950  
G08  20585046.519   108175146.88508      -412.503          52.100    20585047.729    84292324.39408      -321.432          52.050    20585046.418    80780142.34809      -308.136          55.550  
G10  21292578.605   111893251.76808     -1772.551          53.650    21292579.521    87189548.32708     -1381.210          53.750    21292577.741    83556647.83909     -1323.724          55.800  
G14  24240896.937   127386798.64907      1792.795          42.800    24240896.627    99262435.20106      1396.984          41.950    24240900.510    95126513.74807      1338.781          46.850  
G21  21074877.524   110749227.09208      1181.649          49.950    21074875.017    86298093.45708       920.764          48.400  
G27  21693450.651   113999850.07208     -2874.679          50.200    21693451.702    88831051.96508     -2240.012          50.000    21693451.750    85129754.92109     -2146.719          54.600  
G32  22747561.538   119539243.00208      2332.364          48.750    22747563.503    93147471.61708      1817.425          48.650    22747562.280    89266326.64208      1741.758          49.250  
R07  20143827.893   107831482.50408     -1347.996          50.800    20143828.971    83868936.52908     -1048.443          48.000  
R08  20225352.812   108305840.31007      2641.619          46.950    20225353.516    84237885.78907      2054.592          46.900  
R14  22589830.807   120416508.51007     -1735.016          44.150    22589833.142    93657292.76307     -1349.458          42.400  
R22  21118779.396   112733474.70507     -2779.631          46.150    21118782.204    87681596.40207     -2161.936          46.350    21118774.868    84676239.47908     -2087.846          51.950  
R23  19384164.071   103692205.67607       752.310          47.350  
R24  22208858.015   118760742.58807      3482.696          45.050    22208859.700    92369475.61107      2708.766          43.800    22208851.045    89046943.81408      2611.190          50.050  
E03  26177575.462   137564101.13246     -1035.133          37.750    26177579.922   102726436.19505      -772.788          35.150    26177576.993   111659162.49505      -839.818          33.750    26177577.938   105406245.76105      -792.885          30.850    26177578.661   104066341.11405      -782.731          35.200  
E08  25185761.640   132352058.62148      1639.712          52.350    25185763.879    98834339.22308      1224.496          50.900    25185761.343   107428617.44708      1330.938          48.300    25185761.575   101412625.80408      1256.455          50.250    25185762.290   100123476.65408      1240.491          53.300  
E13  23510262.142   123547260.87548      -737.517          53.200    23510265.223    92259314.04709      -550.760          54.400    23510261.372   100281863.51108      -598.690          52.050    23510263.261    94666079.48409      -565.151          54.100    23510263.915    93462701.40909      -557.934          57.000  
E15  26922689.021   141479691.11348     -2432.583          49.100    26922695.666   105650403.89307     -1816.499          44.150                                                                    26922692.943   108406501.48008     -1863.942          48.200    26922693.203   107028457.82508     -1840.276          48.850  
E21  27165631.799   142756356.31747     -2972.458          44.900    27165636.375   106603785.11007     -2219.701          46.700    27165634.143   115873679.57007     -2412.738          42.000    27165633.911   109384753.85707     -2277.569          46.950    27165634.647   107994265.12408     -2248.615          49.550  
E26  24461441.069   128545739.69648      1714.585          51.500    24461441.959    95991950.97108      1280.361          51.000    24461441.513   104339072.70608      1391.707          50.400    24461439.972    98496082.12608      1313.798          51.650    24461440.448    97244014.69209      1297.088          54.050  
E31  27393980.929   143956343.21347      1424.414          44.250    27393985.149   107499875.85607      1063.693          47.400    27393980.474   116847684.82207      1156.206          43.050    27393982.890   110304211.89007      1091.401          45.050    27393983.437   108902043.01908      1077.508          49.200  
C11                                                                  21538226.461   112155195.97408      -133.383          51.050                                                                    21538223.799    91135277.28108      -108.486          49.800    21538223.788    86725508.65909      -103.193          54.000  
C12                                                                  23839331.430   124137640.07507     -2713.331          47.150                                                                    23839329.615   100871999.82307     -2204.918          47.100    23839329.463    95991099.39708     -2098.282          51.050  
C16                                                                  40523351.924   211015726.67407      1760.648          42.550                                                                    40523353.349   171467563.06506      1430.429          36.800    40523355.339   163170751.61907      1361.361          42.900  
C21  22568200.880   118596695.36008      -463.139          50.500    22568201.761   117518544.81908      -459.014          52.550    22568200.650    88562467.61608      -345.962          52.750    22568198.071    95493433.98908      -373.006          49.750  
C34  22050692.675   115877174.03308     -1568.689          50.400    22050693.723   114823744.46708     -1554.404          51.600    22050694.419    86531655.54208     -1171.452          53.900    22050694.578    93303697.83608     -1263.122          50.700  
C39  39995209.743   210176248.19306      1568.615          39.750    39995210.459   208265554.34306      1554.476          41.400    39995210.563   156949772.15707      1171.413          45.100    39995208.382   169232821.93606      1263.137          40.600  
C42  23201829.760   121926443.45508      2580.295          49.550    23201830.101   120818021.55508      2556.776          50.550    23201841.572    91048980.01008      1926.757          53.200    23201839.355    98174551.44108      2077.531          48.000  
C43  22005800.150   115641263.16608      1302.761          51.300    22005801.467   114589978.19408      1291.032          53.100    22005803.192    86355491.46009       972.804          54.150    22005801.982    93113746.18108      1048.977          49.350  
> 2023 10 08 04 46  0.0000000  0 28
G02  21989424.760   115555205.83308      1966.504          50.400    21989420.697    90043002.63607      1532.341          46.750  
G08  20587457.686   108187817.50708      -431.501          52.700    20587458.898    84302197.57408      -336.237          52.600    20587457.589    80789604.13409      -322.156          55.700  
G10  21302738.166   111946640.41909     -1785.969          54.450    21302739.084    87231149.82809     -1391.665          54.400    21302737.312    83596515.92709     -1333.668          55.800  
G14  24230711.929   127333276.02107      1775.970          43.650    24230711.590    99220729.28406      1383.872          40.600    24230715.479    95086545.56407      1326.277          47.600  
G21  21068161.878   110713936.02708      1171.701          49.900    21068159.385    86270593.89308       913.014          48.100  
G27  21709899.403   114086288.56108     -2887.105          49.800    21709900.470    88898406.55308     -2249.696          49.950    21709900.527    85194303.05209     -2155.988          54.900  
G32  22734287.055   119469485.21008      2318.655          49.250    22734289.034    93093114.91108      1806.745          49.400    22734287.814    89214234.78508      1731.520          50.250  
R07  20151457.089   107872321.96208     -1373.804          50.250    20151458.169    83900700.51208     -1068.515          48.250  
R08  20210618.002   108226936.10007      2619.330          46.000    20210618.685    84176515.86207      2037.257          46.600  
R14  22599662.634   120468917.63907     -1758.058          43.200    22599664.974    93698055.39307     -1367.378          43.100  
R22  21134434.255   112817041.07607     -2790.813          47.150    21134437.076    87746592.38707     -2170.634          46.650    21134429.750    84739007.65808     -2096.139          51.850  
R23  19379991.980   103669888.06807       736.198          47.450  
R24  22189333.238   118656334.84607      3478.546          44.200    22189334.898    92288269.62207      2705.536          43.750    22189326.253    88968658.78508      2608.249          50.850  
E03  26183526.516   137595370.70846     -1048.995          36.550    26183531.941   102749802.84515      -783.623          31.200    26183529.442   111684557.74115      -851.276          31.600    26183528.038   105430211.51516      -803.694          36.150    26183528.981   104089996.29606      -793.310          36.900  
E08  25176438.961   132303067.91648      1626.929          51.550    25176441.174    98797755.27208      1214.918          51.200    25176438.642   107388852.32808      1320.567          48.050    25176438.858   101375087.48608      1246.589          50.550    25176439.574   100086415.52408      1230.743          53.700  
E13  23514495.015   123569504.71548      -744.749          53.400    23514498.117    92275924.67309      -556.132          54.400    23514494.257   100299918.54308      -604.457          51.800    23514496.146    94683123.42808      -570.638          53.800    23514496.804    93479528.69409      -563.382          57.050  
E15  26936585.234   141552714.76047     -2434.926          42.800    26936591.684   105704934.18706     -1818.327          38.200    26936584.018   114896688.77817     -1976.447          43.700    26936589.438   108462454.51407     -1865.842          46.750    26936589.346   107083699.52107     -1842.113          46.100  
E21  27182613.340   142845594.73147     -2976.250          44.600    27182617.921   106670424.13607     -2222.441          47.350    27182615.684   115946113.32406     -2415.751          40.950    27182615.473   109453131.30907     -2280.462          47.000    27182616.199   108061773.36408     -2251.461          50.000  
E26  24451669.295   128494388.68248      1709.519          51.750    24451670.176    95953604.43108      1276.577          50.850    24451669.739   104297391.68008      1387.535          49.950    24451668.196    98456735.23808      1309.862          51.450    24451668.670    97205167.97609      1293.219          54.000  
E31  27385888.487   143913817.04047      1411.278          43.000    27385892.670   107468119.33407      1053.863          47.700    27385887.975   116813166.84207      1145.643          43.100    27385890.413   110271626.93207      1081.369          45.450    27385890.977   108869872.27408      1067.628          49.600  
C11                                                                  21539033.077   112159396.13608      -146.004          50.650                                                                    21539030.425    91138690.22508      -118.616          49.550    21539030.424    86728756.46008      -112.795          53.600  
C12                                                                  23854986.702   124219160.74507     -2720.591          47.500                                                                    23854984.894   100938241.94007     -2210.659          46.150    23854984.753    96054136.23708     -2103.694          50.700  
C16                                                                  40513221.666   210962975.78307      1756.871          42.350                                                                    40513223.061   171424698.67806      1427.596          36.350    40513225.035   163129961.32107      1358.450          42.650  
C21  22570895.885   118610857.85208      -480.245          50.900    22570896.781   117532578.56208      -475.910          52.150    22570895.634    88573043.48008      -358.631          53.400    22570893.042    95504837.53708      -386.758          49.150  
C34  22059683.572   115924421.66908     -1580.604          50.750    22059684.629   114870562.58008     -1566.121          51.500    22059685.287    86566937.81009     -1180.256          54.100    22059685.455    93341741.34208     -1272.549          50.500  
C39  39986269.275   210129267.56706      1563.938          38.500    39986269.967   208219000.83106      1549.767          40.650    39986269.815   156914689.18607      1167.859          44.900    39986267.764   169194993.36406      1259.161          40.950  
C42  23187135.783   121849224.84908      2568.288          50.000    23187136.111   120741504.92608      2544.971          49.650    23187147.777    90991316.76708      1917.944          53.250    23187145.503    98112375.41908      2068.038          48.300  
C43  21998396.372   115602359.83008      1291.436          50.350    21998397.688   114551428.55908      1279.661          52.800    21998398.846    86326440.25509       964.392          54.150    21998397.814    93082421.41008      1039.865          49.350  
> 2023 10 08 04 46 30.0000000  0 28
G02  21978220.162   115496325.24708      1959.043          49.750    21978216.106    89997121.64907      1526.527          47.600  
G08  20589974.982   108201045.88308      -450.151          51.600    20589976.201    84312505.37708      -350.767          51.750    20589974.883    80799482.43709      -336.196          55.400  
G10  21312972.547   112000422.30308     -1799.225          53.700    21312973.465    87273057.75508     -1401.995          53.800    21312971.707    83636677.68309     -1343.597          55.400  
G14  24220622.408   127280255.13107      1758.891          43.900    24220622.043    99179414.32006      1370.565          41.550    24220625.941    95046952.04407      1313.465          47.950  
G21  21061501.580   110678935.94308      1161.833          49.400    21061499.084    86243321.10608       905.324          48.700  
G27  21726417.864   114173093.34108     -2899.581          49.850    21726418.951    88966046.55608     -2259.417          49.850    21726419.006    85259124.70609     -2165.284          54.250  
G32  22721090.362   119400136.25808      2304.706          48.900    22721092.333    93039076.79708      1795.875          49.000    22721091.124    89162448.23808      1721.088          49.350  
R07  20159229.504   107913928.08408     -1399.608          49.650    20159230.578    83933060.79508     -1088.586          48.300  
R08  20196007.057   108148695.09607      2596.976          45.050    20196007.742    84115661.72607      2019.870          46.250  
R14  22609622.278   120522008.04707     -1781.016          44.850    22609624.618    93739347.90207     -1385.235          43.200  
R22  21150150.994   112900937.54707     -2802.106          46.000    21150153.817    87811845.06707     -2179.421          47.200    21150146.515    84802023.73108     -2104.677          53.600  
R23  19375909.671   103648050.52507       719.904          47.750  
R24  22169830.912   118552047.06807      3474.379          42.750    22169832.540    92207156.91707      2702.296          43.800    22169823.927    88890463.71608      2605.001          51.000  
E03  26189556.245   137627056.50646     -1063.025          38.400    26189560.184   102773458.16015      -793.789          32.450                                                                    26189558.106   105454490.25206      -814.642          38.200    26189558.504   104113966.35806      -804.202          38.650  
E08  25167188.802   132254457.91548      1613.999          48.900    25167191.025    98761455.53508      1205.288          50.350    25167188.495   107349396.14108      1310.060          49.150    25167188.691   101337840.79508      1236.654          50.200    25167189.409   100049642.31208      1220.963          53.500  
E13  23518768.139   123591960.00348      -752.041          52.850    23518771.262    92292693.18309      -561.568          54.400    23518767.396   100318145.21308      -610.426          51.800    23518769.287    94700329.38609      -576.206          54.400    23518769.944    93496515.92709      -568.877          57.500  
E15  26950494.669   141625809.15046     -2437.680          40.750    26950501.058   105759517.50607     -1820.315          44.800    26950494.474   114956018.72807     -1978.726          46.250    26950499.127   108518461.86306     -1867.699          40.800    26950498.958   107138994.81807     -1844.023          44.650  
E21  27199615.489   142934941.25647     -2980.197          44.200    27199620.049   106737143.88907     -2225.388          47.500    27199617.767   116018634.81006     -2418.738          41.150    27199617.601   109521591.59507     -2283.384          47.300    27199618.334   108129363.38308     -2254.360          50.500  
E26  24441925.803   128443186.31448      1704.223          51.450    24441926.684    95915368.88808      1272.611          50.450    24441926.248   104255831.30408      1383.316          50.200    24441924.709    98417502.25108      1305.810          51.600    24441925.184    97166433.71209      1289.227          54.150  
E31  27377870.190   143871680.50447      1398.018          42.400    27377874.322   107436653.76107      1043.970          47.500    27377869.624   116778965.12607      1134.730          42.900    27377872.075   110239340.50407      1071.170          45.750    27377872.654   108837996.27608      1057.573          49.800  
C11                                                                  21539910.649   112163965.84008      -158.436          50.350                                                                    21539908.005    91142403.45908      -128.838          48.900    21539908.011    86732290.02608      -122.538          53.850  
C12                                                                  23870681.275   124300885.89807     -2727.709          46.300                                                                    23870679.474   101004650.20907     -2216.434          43.750    23870679.334    96117331.17708     -2109.071          49.000  
C16                                                                  40503111.508   210910329.53007      1753.489          42.650                                                                    40503112.879   171381919.30505      1424.573          35.750    40503114.846   163089251.92307      1355.654          42.850  
C21  22573687.380   118625527.20108      -497.394          50.250    22573688.286   117547114.55308      -492.899          51.750    22573687.121    88583997.82708      -371.485          53.900    22573684.526    95516649.20808      -400.490          49.150  
C34  22068741.390   115972017.48608     -1592.332          50.650    22068742.449   114917725.67808     -1577.783          52.350    22068743.587    86602480.07808     -1189.050          53.350    22068743.601    93380065.21208     -1282.126          49.850  
C39  39977355.705   210082425.35506      1558.988          36.700    39977356.409   208172584.44706      1544.811          40.200    39977356.431   156879709.55207      1164.263          44.750    39977354.364   169157276.20506      1255.373          40.750  
C42  23172508.601   121772356.25808      2556.467          50.100    23172508.916   120665335.12108      2533.211          49.700    23172520.930    90933914.91308      1908.997          52.650    23172518.561    98050481.24408      2058.455          48.100  
C43  21991057.494   115563793.03208      1279.928          51.050    21991058.821   114513212.36208      1268.393          52.800    21991060.072    86297640.35108       955.794          53.900    21991059.004    93051367.61308      1030.589          49.250  
> 2023 10 08 04 47  0.0000000  0 28
G02  21967056.863   115437661.64608      1952.389          50.350    21967052.822    89951409.73007      1521.342          46.300  
G08  20592598.235   108214831.05408      -468.156          52.200    20592599.456    84323247.04308      -364.798          52.250    20592598.136    80809776.53309      -349.601          55.200  
G10  21323281.305   112054594.96808     -1811.740          53.450    21323282.224    87315270.17208     -1411.747          53.350    21323280.479    83677131.24009     -1352.848          55.150  
G14  24210628.570   127227737.13207      1742.856          44.750    24210628.173    99138491.22207      1358.069          42.450    24210632.085    95007734.07708      1301.445          48.200  
G21  21054896.582   110644226.39808      1152.684          50.350    21054894.091    86216274.69408       898.195          48.000  
G27  21743005.517   114260261.72808     -2911.035          49.750    21743006.633    89033969.89008     -2268.342          49.600    21743006.680    85324217.89308     -2173.772          53.150  
G32  22707971.852   119331197.90008      2291.726          48.450    22707973.817    92985358.57008      1785.760          48.600    22707972.645    89110968.29808      1711.334          48.800  
R07  20167144.611   107956298.07108     -1424.430          50.150    20167145.681    83966015.19907     -1107.891          47.750  
R08  20181520.386   108071119.66607      2575.228          45.950    20181521.070    84055325.27907      2002.956          46.150  
R14  22619709.125   120575776.44207     -1802.966          44.350    22619711.467    93781167.73607     -1402.306          43.500  
R22  21165929.169   112985162.44407     -2812.309          43.600    21165931.991    87877353.29007     -2187.352          47.100    21165924.746    84865286.60209     -2112.357          54.150  
R23  19371917.273   103626693.88408       704.479          48.550  
R24  22150351.113   118447880.09207      3470.730          45.100    22150352.704    92126138.21907      2699.460          44.050    22150344.121    88812359.23908      2602.556          49.900  
E03  26195664.684   137659156.80046     -1076.354          36.650    26195669.590   102797435.12015      -803.991          34.700                                                                    26195666.863   105479086.59505      -824.682          35.250    26195667.121   104138250.00206      -814.468          38.150  
E08  25158011.129   132206228.90848      1601.982          52.050    25158013.360    98725440.37208      1196.205          50.350    25158010.838   107310249.22408      1300.243          49.600    25158011.008   101300886.10408      1227.433          49.900    25158011.724   100013157.38308      1211.802          53.450  
E13  23523081.341   123614625.91948      -758.484          53.200    23523084.482    92309618.98709      -566.400          54.250    23523080.605   100336542.84108      -615.627          52.300    23523082.504    94717696.73909      -581.124          54.700    23523083.160    93513662.50709      -573.765          57.700  
E15  26964417.295   141698973.74247     -2439.403          46.050    26964424.043   105814153.24207     -1821.522          47.550    26964418.064   115015405.49007     -1979.988          44.300    26964421.874   108574522.66606     -1869.072          38.550    26964422.016   107194343.12107     -1845.322          46.700  
E21  27216637.671   143024393.17447     -2982.847          44.400    27216642.255   106803942.32607     -2227.398          47.200    27216639.886   116091241.85807     -2421.178          43.150    27216639.790   109590132.61207     -2285.536          47.200    27216640.546   108197033.11608     -2256.487          50.350  
E26  24432210.538   128392132.25848      1700.007          51.650    24432211.424    95877244.09208      1269.434          50.650    24432210.988   104214391.31608      1379.873          50.800    24432209.448    98378382.89608      1302.582          51.350    24432209.931    97127811.63909      1285.988          54.150  
E31  27369926.110   143829934.05147      1385.640          42.950    27369930.189   107405479.50907      1034.770          47.350    27369925.497   116745080.04707      1124.809          43.550    27369927.955   110207352.99207      1061.793          44.850    27369928.542   108806415.39308      1048.313          49.400  
C11                                                                  21540859.188   112168905.04608      -170.290          50.850                                                                    21540856.560    91146416.94708      -138.279          49.400    21540856.569    86736109.30108      -131.609          53.900  
C12                                                                  23886414.838   124382814.07407     -2733.760          46.500                                                                    23886413.061   101071223.40907     -2221.249          43.350    23886412.919    96180683.09508     -2113.843          48.050  
C16                                                                  40493021.379   210857787.67107      1750.411          43.400                                                                    40493022.740   171339224.76205      1422.544          35.900    40493024.715   163048623.25407      1353.421          42.850  
C21  22576575.118   118640701.86208      -513.652          50.050    22576576.025   117562151.25908      -508.948          52.350    22576574.900    88595329.50808      -383.527          53.950    22576572.291    95528867.74508      -413.520          50.100  
C34  22077864.489   116019960.33408     -1603.228          50.150    22077865.553   114965232.68608     -1588.687          52.350    22077866.574    86638281.49508     -1197.214          53.150    22077866.619    93418668.50508     -1290.947          50.150  
C39  39968467.951   210035721.16005      1555.260          35.100    39968468.724   208126304.84406      1541.215          40.900    39968468.606   156844833.03107      1161.289          44.950    39968466.630   169119670.23406      1252.172          41.100  
C42  23157947.270   121695838.57508      2545.354          49.650    23157947.574   120589513.07708      2522.095          50.400    23157959.208    90876775.10108      1900.714          52.350    23157956.972    97988869.62008      2049.507          48.300  
C43  21983782.754   115525563.28008      1269.318          50.850    21983784.089   114475330.14708      1257.741          52.050    21983785.436    86269092.12908       947.834          53.850    21983784.329    93020585.18608      1022.085          49.400  
> 2023 10 08 04 47 30.0000000  0 28
G02  21955936.261   115379222.51308      1944.576          50.600    21955932.225    89905872.74207      1515.253          46.100  
G08  20595328.644   108229179.29208      -487.337          51.600    20595329.867    84334427.45308      -379.745          51.650    20595328.547    80820491.07809      -363.852          55.450  
G10  21333665.468   112109163.88608     -1825.149          53.850    21333666.390    87357791.35908     -1422.196          53.750    21333664.651    83717880.70709     -1362.931          55.400  
G14  24200732.065   127175730.62007      1725.325          44.800    24200731.647    99097966.68707      1344.409          42.250    24200735.561    94968898.06208      1288.397          48.850  
G21  21048348.319   110609814.94508      1142.483          50.600    21048345.835    86189460.54308       890.245          48.050  
G27  21759663.319   114347798.81308     -2923.622          50.100    21759664.459    89102180.54208     -2278.149          49.950    21759664.490    85389586.43508     -2183.206          52.750  
G32  22694933.229   119262679.51808      2277.286          50.500    22694935.180    92931967.64308      1774.510          50.550    22694934.022    89059801.98608      1700.632          49.750  
R07  20175203.372   107999436.98208     -1450.411          49.950    20175204.441    83999567.64207     -1128.099          47.100  
R08  20167159.859   107994219.69607      2552.406          45.300    20167160.517    83995514.19607      1985.205          45.600  
R14  22629923.918   120630227.00407     -1826.023          42.350    22629926.272    93823518.17007     -1420.243          43.050  
R22  21181770.135   113069722.15807     -2823.848          47.600    21181773.016    87943121.80307     -2196.332          47.050    21181765.868    84928800.88008     -2121.064          52.850  
R23  19368016.480   103605826.72907       687.788          47.700  
R24  22130895.662   118343843.12407      3466.226          44.350    22130897.241    92045220.58407      2695.954          42.950    22130888.683    88734352.23208      2598.828          49.050  
E03  26201852.125   137691660.59756     -1090.776          36.250    26201858.567   102821720.12205      -814.796          34.850    26201852.467   111762712.62115      -885.148          32.000    26201854.841   105504012.95214      -835.235          29.650    26201856.321   104162851.71205      -825.248          35.300  
E08  25148907.511   132158389.19048      1588.511          51.400    25148909.746    98689715.93108      1186.212          51.900    25148907.230   107271418.31208      1289.344          48.350    25148907.381   101264229.73108      1217.198          51.400    25148908.091    99976966.97409      1201.688          54.800  
E13  23527435.959   123637509.46148      -766.066          53.250    23527439.118    92326707.30209      -572.062          54.250    23527435.232   100355117.11408      -621.758          52.100    23527437.136    94735230.83809      -586.968          54.800    23527437.789    93530973.71309      -579.491          57.750  
E15  26978354.649   141772215.11047     -2442.369          43.300    26978361.713   105868846.30807     -1823.772          46.650    26978356.238   115074854.51105     -1982.350          33.700    26978359.069   108630642.45007     -1871.386          44.950    26978359.600   107249749.52608     -1847.593          48.000  
E21  27233680.821   143113955.48147     -2986.970          44.000    27233685.477   106870823.18507     -2230.447          47.300    27233683.036   116163938.46607     -2424.328          43.700    27233682.990   109658758.19507     -2288.607          47.100    27233683.771   108264786.33508     -2259.518          50.300  
E26  24422524.934   128341234.01648      1694.359          51.200    24422525.828    95839235.63408      1265.285          51.200    24422525.397   104173077.78908      1375.241          50.000    24422523.853    98339382.91408      1298.296          51.100    24422524.342    97089307.41709      1281.778          54.300  
E31  27362057.797   143788585.80047      1371.938          43.750    27362061.832   107374602.61707      1024.531          47.450    27362057.162   116711518.18407      1113.605          43.350    27362059.610   110175670.60907      1051.318          44.200    27362060.203   108775135.75508      1037.889          49.200  
C11                                                                  21541880.088   112174221.12008      -183.109          50.850                                                                    21541877.470    91150736.68408      -148.798          49.500    21541877.487    86740220.01308      -141.592          53.700  
C12                                                                  23902188.574   124464951.50007     -2741.007          45.750                                                                    23902186.820   101137966.70407     -2227.196          44.500    23902186.668    96244196.83708     -2119.515          48.800  
C16                                                                  40482952.733   210805357.68007      1745.936          43.100                                                                    40482954.102   171296621.11505      1418.717          35.100    40482956.099   163008081.07107      1350.251          42.950  
C21  22579559.978   118656387.97708      -531.001          50.200    22579560.885   117577694.77808      -526.255          52.650    22579559.643    88607043.13308      -396.545          53.700    22579557.068    95541498.09608      -427.599          50.200  
C34  22087054.564   116068256.87808     -1615.369          50.600    22087055.652   115013090.19208     -1600.698          51.300    22087056.300    86674347.03708     -1206.295          53.600    22087056.452    93457556.59008     -1300.710          50.600  
C39  39959608.005   209989162.56606      1549.996          36.050    39959608.879   208080169.51306      1535.787          40.700    39959608.699   156810065.21907      1157.424          45.750    39959606.782   169082181.46706      1248.057          41.400  
C42  23143455.249   121619680.45508      2532.864          49.800    23143455.534   120514047.28708      2509.874          50.850    23143467.468    90819903.77208      1891.477          52.850    23143465.138    97927547.50108      2039.525          48.550  
C43  21976573.921   115487678.79708      1257.433          50.950    21976575.254   114437790.05208      1245.972          53.200    21976576.876    86240801.74109       938.975          54.250    21976575.683    92990080.77708      1012.479          49.200  
> 2023 10 08 04 48  0.0000000  0 28
G02  21944856.486   115320997.90208      1937.409          49.250    21944852.445    89860502.91307      1509.670          46.750  
G08  20598164.184   108244080.02008      -505.726          51.900    20598165.410    84346038.38008      -394.074          51.950    20598164.086    80831618.21609      -377.609          55.350  
G10  21344122.578   112164116.18508     -1837.843          53.300    21344123.510    87400611.29008     -1432.086          53.150    21344121.766    83758916.46609     -1372.437          55.050  
G14  24190931.113   127124226.37307      1708.560          43.550    24190930.668    99057833.55107      1331.346          42.600    24190934.578    94930437.15108      1275.936          48.550  
G21  21041854.632   110575690.38108      1132.862          50.850    21041852.148    86162869.96608       882.749          48.050  
G27  21776388.832   114435691.69808     -2935.394          50.050    21776389.992    89170668.43408     -2287.323          49.950    21776390.009    85455220.65708     -2192.026          52.550  
G32  22681972.902   119194572.54408      2263.518          50.550    22681974.835    92878897.28408      1763.780          50.150    22681973.694    89008942.87708      1690.325          49.850  
R07  20183403.174   108043330.96708     -1475.387          49.150    20183404.220    84033707.38707     -1147.524          47.100  
R08  20152923.946   107917986.99707      2530.160          44.200    20152924.562    83936222.09907      1967.903          45.800  
R14  22640264.007   120685345.15606     -1848.200          41.600    22640266.404    93866387.75007     -1437.490          43.200  
R22  21197671.488   113154604.24107     -2834.570          45.050    21197674.403    88009141.09008     -2204.666          48.300    21197667.279    84992557.26508     -2129.087          52.400  
R23  19364205.341   103585439.18307       671.915          47.400  
R24  22111462.854   118239926.95007      3462.234          44.550    22111464.430    91964396.83207      2692.847          43.950    22111455.889    88656435.70908      2595.881          49.200  
E03  26208119.531   137724589.98746     -1104.169          36.500    26208123.414   102846304.18315      -824.700          33.200                                                                    26208122.967   105529247.52915      -846.149          32.650    26208122.232   104187762.49105      -835.307          35.950  
E08  25139876.188   132110929.14248      1575.819          48.750    25139878.452    98654274.93508      1176.814          52.350    25139875.921   107232895.51907      1279.133          47.700    25139876.078   101227864.19708      1207.512          52.250    25139876.781    99941063.71109      1192.150          55.400  
E13  23531829.899   123660599.61848      -772.901          53.450    23531833.069    92343949.91108      -577.168          53.900    23531829.174   100373859.09208      -627.357          52.050    23531831.080    94752923.25709      -592.239          54.300    23531831.731    93548441.22609      -584.685          57.350  
E15  26992304.582   141845521.86346     -2444.464          39.750    26992311.740   105923588.29606     -1825.385          40.350    26992302.991   115134340.35416     -1984.010          37.100    26992308.860   108686812.51107     -1872.868          46.000    26992309.463   107305205.51907     -1849.064          46.500  
E21  27250742.482   143203615.13347     -2990.088          44.250    27250747.174   106937776.77507     -2232.804          46.500    27250744.714   116236714.12207     -2426.868          43.200    27250744.684   109727458.39307     -2291.074          46.650    27250745.484   108332613.22908     -2261.980          49.750  
E26  24412866.947   128290480.95148      1689.570          51.250    24412867.846    95801335.60708      1261.681          51.200    24412867.416   104131882.10608      1371.438          49.650    24412865.867    98300494.18908      1294.592          50.850    24412866.359    97050913.04109      1278.127          54.200  
E31  27354263.401   143747625.87647      1359.015          44.000    27354267.419   107344015.70607      1014.882          46.800    27354262.767   116678271.49307      1103.263          43.100    27354265.202   110144285.78107      1041.420          43.650    27354265.803   108744149.88708      1028.192          48.600  
C11                                                                  21542971.405   112179903.81208      -195.368          50.050                                                                    21542968.797    91155354.30808      -158.723          49.150    21542968.820    86744614.20308      -151.024          53.550  
C12                                                                  23918000.206   124547286.37007     -2747.543          45.750                                                                    23917998.460   101204870.45207     -2232.532          44.700    23917998.308    96307863.28108     -2124.561          49.450  
C16                                                                  40472903.525   210753029.06407      1742.864          43.300                                                                    40472904.900   171254099.86105      1416.223          35.000    40472906.920   162967617.31107      1347.653          42.900  
C21  22582640.337   118672573.74608      -547.627          50.700    22582641.257   117593733.38908      -542.637          52.650    22582640.218    88619129.88008      -408.927          53.200    22582637.578    95554530.76608      -440.938          49.900  
C34  22096310.862   116116895.75708     -1626.792          50.500    22096311.971   115061286.86808     -1611.934          52.100    22096313.115    86710668.20708     -1214.819          53.600    22096313.089    93496720.29708     -1309.815          50.250  
C39  39950774.146   209942738.93306      1545.044          36.350    39950775.104   208034167.89806      1531.422          40.800    39950775.148   156775398.19907      1154.070          45.700    39950773.199   169044801.39606      1244.392          41.400  
C42  23129029.621   121543872.50408      2521.338          49.450    23129029.893   120438928.49308      2498.488          49.950    23129041.931    90763293.95808      1882.776          53.000    23129039.561    97866507.35708      2030.084          48.350  
C43  21969427.992   115450129.84308      1246.298          50.850    21969429.322   114400582.48008      1234.960          53.600    21969430.466    86212761.91909       930.666          54.150    21969429.426    92959846.53908      1003.496          49.250  
> 2023 10 08 04 48 30.0000000  0 28
G02  21933818.901   115262994.91308      1930.013          50.250    21933814.851    89815305.75907      1503.906          45.650  
G08  20601106.088   108259539.71608      -524.209          52.250    20601107.316    84358084.87308      -408.476          52.300    20601105.985    80843162.77109      -391.527          55.300  
G10  21354653.476   112219456.20909     -1850.683          54.100    21354654.423    87443733.33509     -1442.092          54.050    21354652.675    83800241.75809     -1382.068          54.950  
G14  24181227.300   127073232.52507      1691.770          42.100    24181226.822    99018098.08807      1318.261          42.050    24181230.730    94892357.36708      1263.234          48.750  
G21  21035417.081   110541860.75608      1123.159          51.300    21035414.604    86136509.19607       875.188          47.500  
G27  21793182.914   114523944.91108     -2947.318          50.300    21793184.096    89239437.09608     -2296.613          50.350    21793184.107    85521123.95608     -2200.995          52.900  
G32  22669092.576   119126885.86308      2249.695          50.150    22669094.513    92826154.39808      1753.008          50.200    22669093.380    88958397.62208      1679.886          49.800  
R07  20191744.768   108087984.03408     -1500.644          48.700    20191745.803    84068437.52407     -1167.170          47.550  
R08  20138814.314   107842430.49607      2507.713          45.250    20138814.900    83877455.92707      1950.444          45.700  
R14  22650729.966   120741134.70507     -1870.408          42.550    22650732.419    93909779.61107     -1454.761          42.900  
R22  21213634.202   113239814.24708     -2845.378          49.100    21213637.173    88075415.51407     -2213.074          46.850    21213630.013    85056560.05308     -2137.324          53.600  
R23  19360485.324   103565539.32807       655.553          47.150  
R24  22092054.102   118136139.68907      3457.735          44.000    22092055.674    91883673.41807      2689.350          45.000    22092047.133    88578615.91808      2592.603          49.900  
E03  26214465.442   137757944.50656     -1117.747          36.800    26214467.147   102871198.50715      -834.908          32.650                                                                    26214467.107   105554796.45305      -856.508          34.100    26214467.026   104212986.62706      -845.741          36.650  
E08  25130918.553   132063856.31348      1562.951          51.300    25130920.855    98619123.11308      1167.187          51.900    25130918.293   107194687.02207      1268.666          47.950    25130918.475   101191795.37808      1197.615          51.900    25130919.166    99905453.39109      1182.380          55.050  
E13  23536264.365   123683902.74649      -779.940          54.250    23536267.543    92361351.55909      -582.451          54.050    23536263.638   100392773.93608      -633.104          52.350    23536265.552    94770778.86909      -597.636          54.300    23536266.199    93566069.85809      -590.054          57.400  
E15  27006268.315   141918900.40347     -2446.801          43.800    27006275.624   105978383.56005     -1826.983          33.250    27006268.761   115193900.82507     -1985.924          43.250    27006272.851   108743037.55807     -1874.750          43.000    27006273.299   107360715.73906     -1850.826          40.800  
E21  27267823.547   143293376.57847     -2993.394          44.400    27267828.233   107004806.37707     -2235.259          46.700    27267825.755   116309572.37607     -2429.585          43.250    27267825.754   109796236.58107     -2293.634          46.100    27267826.563   108400517.12208     -2264.463          49.500  
E26  24403237.892   128239879.93748      1684.557          51.300    24403238.794    95763549.13508      1257.903          50.850    24403238.361   104090809.84708      1367.303          49.750    24403236.808    98261721.97608      1290.736          50.800    24403237.300    97012633.69908      1274.315          53.950  
E31  27346544.315   143707061.87247      1345.799          44.400    27346548.305   107313724.45307      1005.049          46.450    27346543.686   116645346.19207      1092.445          42.800    27346546.089   110113204.31807      1031.327          43.650    27346546.705   108713463.52808      1018.218          48.450  
C11                                                                  21544134.394   112185959.79708      -207.672          50.200                                                                    21544131.805    91160275.28908      -168.802          49.600    21544131.825    86749297.06108      -160.656          53.650  
C12                                                                  23933850.844   124629824.38207     -2754.089          45.050                                                                    23933849.097   101271939.25807     -2238.104          43.050    23933848.959    96371686.81307     -2129.759          47.550  
C16                                                                  40462875.136   210700808.76407      1739.160          43.450                                                                    40462876.506   171211666.60605      1413.367          35.200    40462878.548   162927237.29507      1344.833          43.350  
C21  22585816.642   118689264.74308      -564.506          50.650    22585817.573   117610272.64508      -559.342          52.100    22585816.567    88631593.90608      -421.467          53.700    22585813.917    95567970.24708      -454.490          49.800  
C34  22105632.550   116165882.92608     -1638.208          50.600    22105633.658   115109828.71108     -1623.419          52.000    22105634.605    86747249.49508     -1223.447          53.300    22105634.632    93536164.49108     -1319.175          49.550  
C39  39941966.326   209896457.07806      1540.697          36.700    39941967.343   207988306.81906      1526.748          39.600    39941966.867   156740837.09107      1150.501          46.050    39941965.119   169007535.50606      1240.635          41.150  
C42  23114671.995   121468422.79808      2509.463          50.050    23114672.258   120364164.69408      2486.613          50.200    23114684.267    90706951.65808      1873.899          53.500    23114681.894    97805755.65308      2020.566          48.300  
C43  21962348.160   115412924.09508      1234.707          50.850    21962349.510   114363714.95808      1223.509          52.600    21962350.785    86184978.38609       922.089          54.250    21962349.699    92929888.64908       994.224          49.650  
> 2023 10 08 04 49  0.0000000  0 28
G02  21922822.345   115205207.56808      1922.590          50.300    21922818.292    89770276.64307      1498.122          45.900  
G08  20604153.043   108275551.41808      -543.096          52.050    20604154.273    84370561.49108      -423.193          51.750    20604152.936    80855119.52109      -405.519          55.450  
G10  21365256.562   112275175.64608     -1863.579          53.050    21365257.532    87487151.03808     -1452.142          53.050    21365255.767    83841850.38209     -1391.656          55.100  
G14  24171619.659   127022744.02707      1674.518          43.300    24171619.148    98978756.42206      1304.821          40.700    24171623.046    94854654.95208      1250.376          49.450  
G21  21029034.348   110508319.15608      1112.987          51.550    21029031.879    86110372.85308       867.261          48.250  
G27  21810043.905   114612549.80108     -2959.474          50.250    21810045.109    89308479.80808     -2306.085          50.350    21810045.105    85587289.85808     -2209.949          53.200  
G32  22656291.408   119059615.21008      2235.261          51.650    22656293.358    92773735.70008      1741.762          51.550    22656292.213    88908163.04208      1669.245          50.600  
R07  20200226.514   108133387.34908     -1525.987          49.600    20200227.561    84103751.16707     -1186.880          47.900  
R08  20124830.269   107767546.64207      2484.793          45.650    20124830.837    83819212.95307      1932.617          46.250  
R14  22661320.090   120797586.23007     -1892.834          46.900    22661322.624    93953686.35106     -1472.207          41.150  
R22  21229657.126   113325344.80407     -2856.452          46.650    21229660.133    88141939.09007     -2221.689          45.150    21229653.014    85120803.54008     -2145.521          52.950  
R23  19356855.474   103546121.83507       639.116          47.950  
R24  22072668.579   118032476.63307      3453.223          44.200    22072670.178    91803046.60107      2685.840          43.700    22072661.617    88500889.24708      2589.328          49.550  
E03  26220886.730   137791694.59046     -1131.681          36.950    26220892.020   102896408.39615      -845.097          33.700    26220890.603   111843919.99415      -918.725          31.300    26220887.940   105580648.89015      -867.252          32.150    26220889.747   104238518.29305      -856.119          35.950  
E08  25122033.535   132017165.24948      1549.903          51.400    25122035.861    98584256.44308      1157.387          51.450    25122033.273   107156788.43607      1258.081          47.800    25122033.480   101156019.14608      1187.582          51.300    25122034.160    99870131.93709      1172.496          54.350  
E13  23540738.087   123707412.17249      -787.147          54.250    23540741.273    92378907.25909      -587.803          54.600    23540737.360   100411856.23108      -638.917          52.300    23540739.284    94788792.55109      -603.166          54.450    23540739.928    93583854.55109      -595.501          57.450  
E15  27020244.278   141992343.90547     -2449.347          45.200    27020251.682   106033227.42807     -1829.019          44.500    27020245.624   115253513.97907     -1988.106          43.050    27020249.112   108799312.17405     -1877.095          31.350    27020249.354   107416274.90706     -1852.934          40.900  
E21  27284922.337   143383231.13047     -2996.676          42.850    27284926.999   107071905.51907     -2237.884          46.900    27284924.492   116382506.23207     -2432.319          43.200    27284924.547   109865086.14807     -2296.230          45.200    27284925.347   108468491.47908     -2267.093          48.950  
E26  24393636.597   128189424.78248      1679.372          51.900    24393637.497    95725871.57908      1253.992          50.650    24393637.061   104049855.97108      1363.093          49.900    24393635.512    98223061.52108      1286.762          51.300    24393635.999    96974464.69308      1270.380          53.900  
E31  27338899.518   143666888.17647      1332.547          44.300    27338903.486   107283724.64207       995.146          45.900    27338898.888   116612737.68407      1081.634          42.300    27338901.262   110082421.89507      1021.050          42.900    27338901.897   108683072.41507      1008.045          47.550  
C11                                                                  21545367.961   112192383.19708      -220.280          50.650                                                                    21545365.392    91165494.79908      -179.060          49.700    21545365.411    86754264.00308      -170.347          53.900  
C12                                                                  23949739.122   124712558.03207     -2761.019          44.200                                                                    23949737.387   101339166.97806     -2243.591          41.050    23949737.253    96435661.54007     -2135.172          42.300  
C16                                                                  40452866.365   210648690.59407      1735.464          43.150                                                                    40452867.729   171169316.38505      1410.177          35.000    40452869.775   162886936.25507      1342.114          43.500  
C21  22589087.287   118706453.44708      -581.334          50.750    22589088.219   117627305.10108      -576.071          52.350    22589086.963    88644429.59609      -434.092          54.450    22589084.392    95581810.48308      -468.023          49.750  
C34  22115019.175   116215211.42708     -1650.071          50.900    22115020.292   115158708.78508     -1635.064          50.700    22115021.001    86784085.65108     -1232.179          53.400    22115021.097    93575883.50208     -1328.623          49.300  
C39  39933185.476   209850310.89306      1535.852          37.350    39933186.541   207942580.12306      1521.872          39.100    39933186.443   156706377.25707      1146.943          46.300    39933184.609   168970378.83006      1236.594          41.050  
C42  23100381.518   121393326.20508      2497.152          50.200    23100381.780   120289750.80108      2474.534          51.250    23100393.734    90650873.07308      1864.815          53.700    23100391.373    97745288.28908      2010.730          48.600  
C43  21955332.570   115376056.12708      1223.143          50.800    21955333.935   114327182.14608      1212.093          52.350    21955335.324    86157447.09209       913.447          54.250    21955334.191    92900202.73108       984.947          49.600  
> 2023 10 08 04 49 30.0000000  0 28
G02  21911867.952   115147641.82308      1915.131          50.050    21911863.892    89725420.21207      1492.310          46.400  
G08  20607306.072   108292120.57708      -561.523          52.000    20607307.305    84383472.50008      -437.550          52.000    20607305.960    80867492.56009      -419.238          55.450  
G10  21375932.524   112331277.99208     -1876.462          53.650    21375933.522    87530867.09908     -1462.180          53.700    21375931.733    83883744.92909     -1401.154          55.150  
G14  24162109.400   126972767.46106      1657.204          41.450    24162108.857    98939813.75006      1291.329          40.150    24162112.735    94817334.87708      1237.635          49.200  
G21  21022707.382   110475070.71508      1103.367          51.550    21022704.916    86084464.97507       859.766          47.800  
G27  21826972.425   114701509.48908     -2971.205          51.400    21826973.656    89377798.96608     -2315.227          51.600    21826973.647    85653720.69508     -2218.698          53.650  
G32  22643570.809   118992767.97608      2221.168          50.800    22643572.749    92721646.94908      1730.780          50.650    22643571.606    88858244.64708      1658.686          51.900  
R07  20208848.875   108179543.46808     -1551.087          49.250    20208849.950    84139650.33408     -1206.402          48.050  
R08  20110973.256   107693342.90207      2462.073          44.550    20110973.850    83761498.90007      1914.945          45.650  
R14  22672034.641   120854700.91007     -1914.832          46.850    22672037.214    93998108.87806     -1489.314          40.550  
R22  21245740.670   113411199.66907     -2867.170          46.500    21245743.660    88208715.05907     -2230.024          46.200    21245736.575    85185290.68308     -2153.630          52.000  
R23  19353316.980   103527193.02807       622.759          47.600  
R24  22053307.565   117928944.71806      3448.925          41.600    22053309.208    91722521.79307      2682.499          43.350    22053300.598    88423260.89008      2586.004          49.800  
E03  26227387.553   137825855.22246     -1145.705          36.050    26227392.123   102921920.89315      -855.296          34.500    26227388.291   111871634.78915      -929.908          32.300                                                                    26227390.604   104264360.50305      -866.910          35.200  
E08  25113222.394   131970862.28848      1537.082          49.400    25113224.758    98549679.54108      1147.786          52.250    25113222.156   107119204.83007      1247.672          47.650    25113222.380   101120540.22708      1177.784          51.850    25113223.056    99835104.02609      1162.756          55.050  
E13  23545252.011   123731132.85648      -794.216          53.300    23545255.213    92396620.70809      -593.043          54.700    23545251.291   100431109.99708      -644.625          52.250    23545253.224    94806968.09909      -608.499          54.400    23545253.866    93601799.04709      -600.793          57.600  
E15  27034233.476   142065857.05646     -2451.497          41.850    27034240.979   106088123.44807     -1830.636          46.800    27034235.479   115313183.63106     -1989.610          36.900    27034236.459   108855669.93116     -1878.526          38.700    27034238.572   107471886.88407     -1854.645          45.200  
E21  27302039.391   143473181.83347     -2999.859          43.500    27302044.077   107139076.46007     -2240.128          46.700    27302041.546   116455518.17007     -2434.950          43.550    27302041.661   109934009.39907     -2298.580          44.750    27302042.437   108536538.57408     -2269.324          48.850  
E26  24384064.108   128139120.89348      1674.190          51.350    24384065.005    95688306.95408      1250.352          50.500    24384064.571   104009024.87508      1359.008          50.150    24384063.030    98184516.96208      1282.934          51.250    24384063.508    96936410.10008      1266.668          53.900  
E31  27331330.181   143627110.83647      1319.336          44.600    27331334.118   107254020.77007       985.338          45.750    27331329.524   116580450.87107      1070.852          42.600    27331331.879   110051943.12507      1010.997          42.250    27331332.529   108652981.09007       998.195          47.150  
C11                                                                  21546673.110   112199179.38008      -232.725          50.600                                                                    21546670.554    91171017.22808      -189.053          49.350    21546670.575    86759519.21708      -179.921          53.700  
C12                                                                  23965665.835   124795491.58607     -2767.905          43.150                                                                    23965664.124   101406557.11507     -2249.024          42.400    23965663.979    96499790.77007     -2140.163          45.200  
C16                                                                  40442878.265   210596680.06907      1731.818          42.700                                                                    40442879.610   171127053.59005      1407.372          35.000    40442881.665   162846718.45407      1339.301          43.200  
C21  22592453.670   118724143.93608      -597.987          50.450    22592454.605   117644834.76808      -592.672          52.100    22592453.310    88657639.98809      -446.525          54.800    22592450.748    95596054.75308      -481.501          49.750  
C34  22124472.066   116264885.79008     -1661.481          50.750    22124473.178   115207931.55508     -1646.422          51.050    22124474.006    86821180.06708     -1240.703          53.600    22124474.070    93615880.98308     -1337.824          49.700  
C39  39924430.877   209804305.69606      1531.051          37.150    39924431.976   207896993.15806      1517.373          39.400    39924431.827   156672022.73907      1143.464          46.100    39924430.039   168933335.68606      1232.933          40.600  
C42  23086159.619   121318589.39908      2485.105          49.550    23086159.888   120215693.41908      2462.634          51.100    23086171.846    90595063.11608      1855.912          52.950    23086169.486    97685110.60408      2001.128          48.550  
C43  21948382.316   115339532.14308      1211.734          50.550    21948383.687   114290990.19608      1200.766          52.250    21948385.110    86130172.66608       904.912          53.950    21948383.967    92870793.80208       975.708          49.700  
> 2023 10 08 04 50  0.0000000  0 28
G02  21900957.719   115090308.08408      1907.428          50.100    21900953.664    89680744.55407      1486.307          46.700  
G08  20610566.962   108309256.53808      -580.418          51.950    20610568.195    84396825.17208      -452.275          52.100    20610566.843    80880288.86009      -433.459          55.700  
G10  21386682.759   112387770.67908     -1889.464          53.200    21386683.781    87574887.33008     -1472.311          53.300    21386681.968    83925930.97709     -1410.918          55.400  
G14  24152698.742   126923314.31606      1639.622          40.300    24152698.179    98901278.89306      1277.624          39.800    24152702.051    94780405.64608      1224.559          48.950  
G21  21016438.175   110442125.72908      1093.181          50.950    21016435.717    86058793.54008       851.829          48.350  
G27  21843969.938   114790831.74208     -2983.283          51.300    21843971.190    89447400.64608     -2324.639          50.900    21843971.180    85720422.28609     -2227.772          54.450  
G32  22630933.094   118926356.31908      2206.739          51.600    22630935.013    92669897.60908      1719.537          51.750    22630933.888    88808651.51608      1647.849          52.250  
R07  20217613.229   108226459.68408     -1576.368          48.850    20217614.340    84176140.67707     -1226.065          47.750  
R08  20097245.647   107619832.27407      2438.910          45.100    20097246.250    83704323.96507      1896.931          45.600  
R14  22682875.019   120912486.26807     -1937.241          46.000    22682877.591    94043053.06906     -1506.741          41.750  
R22  21261886.816   113497388.30007     -2878.424          47.800    21261889.796    88275750.53007     -2238.780          46.400    21261882.701    85250028.38408     -2161.998          53.300  
R23  19349872.008   103508764.62707       606.095          47.950  
R24  22033973.301   117825555.99607      3443.956          42.900    22033975.026    91642108.35807      2678.630          42.950    22033966.361    88345739.88408      2582.397          49.600  
E03  26233968.264   137860435.14046     -1159.595          36.200    26233972.648   102947743.54905      -865.947          33.900                                                                    26233969.882   105633319.00815      -888.457          31.450    26233970.860   104290519.92205      -877.258          35.550  
E08  25104487.127   131924958.30648      1523.689          52.000    25104489.499    98515400.56308      1137.821          53.050    25104486.922   107081945.11108      1236.728          48.750    25104487.138   101085367.01808      1167.465          52.450    25104487.804    99800377.93309      1152.640          55.350  
E13  23549807.997   123755074.56248      -801.552          53.250    23549811.213    92414499.20709      -598.551          54.800    23549807.282   100450543.17108      -650.564          52.100    23549809.215    94825312.99609      -614.184          54.600    23549809.861    93619910.74409      -606.344          57.500  
E15  27048239.515   142139460.18755     -2454.379          34.500    27048246.190   106143078.57507     -1832.683          45.400                                                                    27048242.407   108912058.69407     -1880.430          43.650    27048242.475   107527558.77607     -1856.555          46.200  
E21  27319176.228   143563236.49247     -3003.378          44.950    27319180.973   107206324.99807     -2242.733          46.050    27319178.417   116528614.43307     -2437.813          43.650    27319178.585   110003012.25407     -2301.265          44.950    27319179.339   108604664.27108     -2271.989          48.350  
E26  24374522.332   128088978.48048      1668.946          50.600    24374523.220    95650862.93508      1246.254          51.100    24374522.793   103968324.86208      1354.673          49.600    24374521.257    98146096.14708      1278.790          51.450    24374521.726    96898477.68309      1262.517          54.050  
E31  27323838.342   143587740.89447      1305.789          44.350    27323842.222   107224621.19007       975.050          45.050    27323837.616   116548494.78207      1059.825          42.600    27323839.969   110021776.58407      1000.511          42.100    27323840.628   108623198.03307       987.766          46.600  
C11                                                                  21548051.797   112206358.52808      -245.504          50.950                                                                    21548049.249    91176850.86508      -199.499          49.550    21548049.270    86765070.57708      -189.856          53.600  
C12                                                                  23981632.459   124878633.88606     -2774.875          39.150                                                                    23981630.738   101474117.00207     -2254.711          43.550    23981630.608    96564081.61607     -2145.604          46.950  
C16                                                                  40432912.798   210544787.38607      1727.810          42.000                                                                    40432914.114   171084886.53805      1404.245          35.150    40432916.187   162806591.77707      1336.160          43.750  
C21  22595917.533   118742345.13608      -615.072          50.400    22595918.469   117662870.48908      -609.384          52.350    22595917.372    88671231.74409      -459.248          54.900    22595914.743    95610710.23308      -495.233          50.100  
C34  22133992.541   116314915.41108     -1673.355          50.300    22133993.640   115257506.35308     -1658.270          52.400    22133994.588    86858539.78609     -1249.621          54.000    22133994.624    93656164.52508     -1347.429          50.100  
C39  39915704.905   209758451.69906      1526.017          37.000    39915706.035   207851556.02806      1512.061          39.200    39915705.723   156637781.13907      1139.637          46.350    39915704.008   168896414.29506      1228.840          40.350  
C42  23072008.283   121244223.69308      2472.777          49.750    23072008.575   120142003.76508      2450.318          50.750    23072020.509    90539530.29608      1846.626          53.350    23072018.161    97625231.74108      1991.081          48.850  
C43  21941499.896   115303363.18308      1199.751          50.050    21941501.264   114255150.03008      1188.890          52.650    21941502.937    86103163.34109       896.045          54.300    21941501.720    92841670.71608       966.187          49.950  
> 2023 10 08 04 50 30.0000000  0 28
G02  21890088.533   115033190.05908      1900.192          50.250    21890084.486    89636236.99007      1480.668          45.700  
G08  20613932.441   108326942.05208      -598.653          51.950    20613933.676    84410606.05308      -466.483          51.800    20613932.321    80893495.54109      -447.088          55.450  
G10  21397503.677   112444634.80608     -1901.662          53.850    21397504.714    87619196.99508     -1481.816          53.750    21397502.892    83968394.40109     -1420.083          55.650  
G14  24143384.813   126874369.32406      1622.875          39.000    24143384.239    98863139.94506      1264.576          39.550    24143388.119    94743855.82008      1211.945          48.650  
G21  21010223.478   110409467.20508      1083.713          51.700    21010221.025    86033345.32308       844.451          48.350  
G27  21861032.811   114880497.52508     -2994.687          51.250    21861034.077    89517270.03408     -2333.524          51.400    21861034.055    85787380.42309     -2236.252          54.350  
G32  22618375.446   118860365.53808      2192.736          51.350    22618377.338    92618476.25208      1708.628          51.350    22618376.245    88759372.73108      1637.342          51.600  
R07  20226515.855   108274116.10808     -1600.989          49.000    20226516.995    84213206.74907     -1245.216          47.700  
R08  20083644.720   107546999.98407      2416.366          45.450    20083645.329    83647676.61107      1879.394          46.300  
R14  22693837.393   120970921.72407     -1958.749          46.300    22693839.975    94088502.85707     -1523.472          43.350  
R22  21278091.913   113583892.00107     -2888.690          43.650    21278094.832    88343031.15807     -2246.756          46.400    21278087.761    85315002.92508     -2169.838          53.750  
R23  19346517.507   103490820.36407       590.078          47.350  
R24  22014662.909   117722294.65507      3439.806          44.600    22014664.690    91561793.95107      2675.404          43.850    22014656.010    88268314.40008      2579.174          49.350  
E03  26240625.101   137895416.40445     -1172.725          35.950    26240630.604   102973870.87415      -875.941          31.900                                                                    26240627.510   105660122.83405      -898.815          33.250    26240627.128   104316982.98105      -887.342          35.800  
E08  25095824.768   131879437.46148      1510.952          51.000    25095827.158    98481407.71308      1128.276          52.300    25095824.603   107044996.38108      1226.371          50.250    25095824.809   101050487.40908      1157.671          51.150    25095825.466    99765941.70509      1142.976          54.650  
E13  23554402.779   123779220.18048      -808.322          53.400    23554406.010    92432529.98809      -603.603          54.700    23554402.068   100470141.86008      -656.124          52.100    23554404.001    94843814.14609      -619.371          54.100    23554404.651    93638176.71009      -611.498          57.300  
E15  27062254.251   142213114.24546     -2456.429          39.350    27062262.200   106198079.92506     -1834.318          38.150    27062254.552   115432691.21016     -1993.707          40.300    27062258.590   108968494.87807     -1882.033          43.350    27062258.264   107583277.51107     -1858.182          43.450  
E21  27336329.201   143653375.97947     -3006.058          44.650    27336333.994   107273636.90707     -2244.856          45.600    27336331.419   116601779.54807     -2440.033          43.600    27336331.605   110072080.13207     -2303.381          44.900    27336332.365   108672854.16708     -2274.153          48.100  
E26  24365008.125   128038980.92348      1664.155          50.700    24365009.005    95613527.07808      1242.707          51.150    24365008.586   103927742.41708      1350.661          49.050    24365007.058    98107786.31408      1275.140          51.100    24365007.517    96860654.83708      1258.900          53.950  
E31  27316420.957   143548762.25247      1292.793          43.900    27316424.766   107195513.79907       965.248          44.750    27316420.147   116516856.32007      1049.155          43.400    27316422.506   109991909.85307       990.466          42.100    27316423.160   108593710.96807       977.865          46.400  
C11                                                                  21549500.896   112213904.25608      -257.705          50.500                                                                    21549498.352    91182982.36708      -209.464          49.450    21549498.375    86770905.38508      -199.292          53.550  
C12                                                                  23997635.729   124961967.28507     -2781.009          42.950                                                                    23997634.063   101541832.18306     -2259.729          41.850    23997633.940    96628520.24507     -2150.458          45.550  
C16                                                                  40422966.785   210492996.03006      1724.614          41.250                                                                    40422968.064   171042801.87705      1401.338          35.050    40422970.158   162766543.47407      1333.680          43.150  
C21  22599475.246   118761039.07108      -631.428          51.000    22599476.185   117681394.46108      -625.683          52.100    22599475.361    88685191.45909      -471.531          54.550    22599472.636    95625762.45608      -508.425          50.050  
C34  22143577.103   116365282.77308     -1684.661          50.950    22143578.197   115307415.83208     -1669.242          52.000    22143579.117    86896151.71408     -1257.963          53.950    22143579.168    93696720.02308     -1356.488          49.700  
C39  39907004.515   209712732.26006      1521.683          37.750    39907005.670   207806252.23106      1507.678          39.500    39907005.200   156603640.03407      1136.323          46.000    39907003.553   168859601.25706      1225.298          39.800  
C42  23057925.416   121170213.62508      2461.005          49.900    23057925.735   120068666.47708      2438.674          50.700    23057938.265    90484263.02808      1837.742          53.200    23057935.726    97565639.20108      1981.577          48.750  
C43  21934681.493   115267533.36908      1188.663          50.700    21934682.866   114219645.95108      1177.855          53.200    21934684.375    86076407.29609       887.583          54.300    21934683.219    92812820.72608       957.037          49.750  
> 2023 10 08 04 51  0.0000000  0 28
G02  21879262.285   114976297.64908      1893.033          49.600    21879258.243    89591905.22007      1475.090          45.650  
G08  20617404.130   108345185.76208      -617.049          52.000    20617405.365    84424821.90208      -480.819          51.950    20617404.001    80907119.04809      -460.786          55.250  
G10  21408396.738   112501878.06808     -1914.087          53.800    21408397.780    87663802.09808     -1491.497          53.700    21408395.954    84011140.94209     -1429.263          55.600  
G14  24134169.602   126825943.10006      1605.958          41.100    24134169.011    98825405.22606      1251.397          41.500    24134172.898    94707693.38808      1199.224          48.300  
G21  21004065.093   110377104.62408      1074.285          51.800    21004062.644    86008127.71707       837.105          47.900  
G27  21878162.475   114970514.16008     -3006.009          51.300    21878163.759    89587412.77808     -2342.347          51.300    21878163.736    85854600.53108     -2244.735          53.950  
G32  22605900.109   118794807.27308      2178.335          49.400    22605901.974    92567391.91608      1697.403          49.450    22605900.915    88710416.92308      1626.767          51.950  
R07  20235558.017   108322519.38108     -1625.551          49.150    20235559.177    84250853.70107     -1264.319          47.400  
R08  20070172.680   107474857.97307      2393.491          46.150    20070173.289    83591566.16707      1861.605          46.850  
R14  22704922.819   121030013.07407     -1980.272          44.250    22704925.403    94134462.80007     -1540.211          43.600  
R22  21294357.691   113670719.41208     -2899.262          49.950    21294360.600    88410563.46307     -2254.987          47.500    21294353.577    85380220.50208     -2177.618          53.150  
R23  19343255.577   103473371.14407       573.691          47.400  
R24  21995378.541   117619172.44307      3435.428          44.750    21995380.337    91481587.77307      2671.999          44.050    21995371.667    88190993.28708      2575.829          50.350  
E03  26247357.912   137930795.23656     -1185.551          36.800    26247364.854   103000296.94415      -885.874          33.000                                                                    26247363.604   105687240.41305      -908.744          32.350    26247362.124   104343755.82206      -897.035          36.200  
E08  25087237.385   131834310.25848      1498.092          48.650    25087239.834    98447708.79108      1118.648          50.850    25087237.266   107008367.09608      1215.974          50.050    25087237.481   101015909.39608      1147.854          50.700    25087238.141    99731803.23709      1133.253          54.350  
E13  23559038.110   123803578.88548      -815.067          53.050    23559041.355    92450719.89409      -608.687          54.450    23559037.401   100489913.50708      -661.603          52.050    23559039.332    94862478.57309      -624.529          54.000    23559039.988    93656603.87609      -616.601          57.700  
E15  27076283.711   142286839.26547     -2458.326          42.750    27076287.075   106253163.74915     -1835.732          31.850    27076286.497   115492532.86707     -1995.264          42.350    27076288.781   109024985.35106     -1883.523          39.050    27076287.674   107639049.78205     -1859.695          35.250  
E21  27353499.715   143743607.52147     -3008.737          43.350    27353504.542   107341017.54507     -2246.812          44.550    27353501.959   116675019.39907     -2442.152          42.850    27353502.081   110141218.54107     -2305.394          45.050    27353502.919   108741113.68808     -2276.186          48.150  
E26  24355523.317   127989137.87648      1659.335          51.000    24355524.191    95576306.60708      1239.059          50.900    24355523.772   103887285.38608      1346.829          49.450    24355522.257    98069594.87508      1271.392          50.700    24355522.708    96822948.88409      1255.228          54.300  
E31  27309080.013   143510185.14547      1279.629          42.750    27309083.793   107166706.21307       955.509          44.250    27309079.153   116485543.72607      1038.682          43.950    27309081.528   109962350.75507       980.505          42.350    27309082.175   108564527.63807       967.857          46.750  
C11                                                                  21551022.226   112221826.12208      -269.894          50.850                                                                    21551019.690    91189419.50108      -219.295          49.400    21551019.719    86777031.04308      -208.757          53.700  
C12                                                                  24013677.446   125045500.12007     -2787.154          42.800                                                                    24013675.820   101609709.27006     -2264.948          38.450    24013675.719    96693112.95106     -2155.320          41.650  
C16                                                                  40413042.120   210441315.71406      1721.151          40.000                                                                    40413043.352   171000807.41305      1398.571          34.600    40413045.477   162726581.01407      1331.060          43.150  
C21  22603127.677   118780233.97808      -647.745          50.650    22603128.621   117700414.87908      -641.957          52.400    22603127.601    88699525.29809      -483.778          54.000    22603124.929    95641218.07608      -521.603          49.900  
C34  22153227.523   116415996.68308     -1695.827          50.750    22153228.609   115357668.71108     -1680.454          51.600    22153229.437    86934022.42708     -1266.413          53.550    22153229.517    93737554.54108     -1365.517          49.200  
C39  39898332.503   209667157.05706      1517.159          37.800    39898333.663   207761091.31706      1503.309          38.600    39898333.754   156569606.62107      1132.936          45.900    39898331.941   168822904.35306      1221.715          39.200  
C42  23043910.579   121096569.88708      2449.112          49.700    23043910.907   119995692.27008      2426.680          51.250    23043922.720    90429269.34208      1828.829          53.100    23043920.408    97506341.66708      1971.959          48.600  
C43  21927929.601   115232053.18708      1177.113          49.750    21927930.994   114184488.32608      1166.482          53.350    21927932.306    86049912.32909       879.105          54.150    21927931.219    92784252.25208       947.864          49.800  
> 2023 10 08 04 51 30.0000000  0 29
G02  21868478.496   114919628.40508      1885.389          50.350    21868474.448    89547747.35307      1469.134          45.050  
G08  20620981.468   108363984.66508      -635.757          51.650    20620982.706    84439470.37008      -495.396          51.550    20620981.333    80921157.15709      -474.740          55.300  
G10  21419360.890   112559494.89608     -1926.715          53.300    21419361.934    87708698.29208     -1501.339          53.400    21419360.105    84054166.44209     -1438.740          55.800  
G14  24125052.755   126778033.77007      1588.638          42.900    24125052.153    98788073.28607      1237.899          42.400    24125056.035    94671916.94908      1186.192          48.950  
G21  20997962.611   110345035.75508      1064.261          52.200    20997960.168    85983138.95807       829.293          47.100  
G27  21895357.856   115060876.18908     -3017.673          50.800    21895359.155    89657824.67408     -2351.437          50.400    21895359.130    85922078.59108     -2253.497          53.850  
G32  22593506.884   118729680.38008      2163.763          51.100    22593508.729    92516643.68208      1686.050          51.250    22593507.694    88661783.18308      1615.792          53.150  
R07  20244738.653   108371663.91508     -1650.251          48.950    20244739.811    84289077.20607     -1283.529          47.350  
R08  20056829.379   107403405.29107      2370.220          46.100    20056829.996    83535991.86107      1843.504          45.750  
R14  22716130.120   121089753.96907     -2002.059          43.650    22716132.728    94180927.88207     -1557.159          42.200  
R15  23219255.968   124076635.74615      1352.434          35.300  
R22  21310683.296   113757865.91207     -2910.010          46.000    21310686.166    88478343.94807     -2263.343          47.550    21310679.147    85445677.72608     -2185.741          51.550  
R23  19340085.814   103456414.91407       557.109          47.850  
R24  21976119.852   117516187.75707      3430.704          45.650    21976121.656    91401488.61207      2668.327          44.500    21976112.983    88113775.27808      2572.293          49.950  
E03  26254170.797   137966599.16855     -1199.907          33.500    26254174.513   103027027.59106      -895.894          36.600                                                                    26254172.520   105714684.36415      -918.990          30.150    26254174.320   104370835.13906      -907.598          36.550  
E08  25078724.408   131789574.32048      1484.731          51.050    25078726.887    98414302.06708      1108.732          51.000    25078724.311   106972055.45108      1205.177          48.200    25078724.524   100981631.19308      1137.657          51.850    25078725.192    99697960.76909      1123.202          54.400  
E13  23563713.348   123828147.25848      -822.307          53.000    23563716.607    92469066.35709      -614.068          54.500    23563712.643   100509855.34308      -667.471          51.800    23563714.570    94881303.64409      -630.117          54.450    23563715.234    93675189.64509      -622.099          57.300  
E15  27090326.111   142360631.51646     -2460.599          41.950    27090336.531   106308268.09507     -1837.505          42.600    27090330.223   115552429.08906     -1997.209          40.300    27090350.599   109081613.48614     -1885.026          28.950    27090330.356   107694872.68206     -1861.678          38.600  
E21  27370686.724   143833925.75647     -3012.023          43.600    27370691.583   107408462.91507     -2249.147          44.100    27370688.999   116748329.61706     -2444.802          40.900    27370688.989   110210423.35807     -2307.789          45.550    27370689.974   108809438.77607     -2278.501          47.600  
E26  24346067.362   127939446.39548      1653.928          51.650    24346068.244    95539199.29508      1235.177          50.900    24346067.821   103846951.36508      1342.500          49.700    24346066.318    98031519.55608      1267.346          50.600    24346066.765    96785357.57108      1251.224          53.650  
E31  27301815.016   143472007.21247      1265.904          42.700    27301818.783   107138196.68107       945.368          45.200    27301814.138   116454555.13007      1027.629          44.150    27301816.524   109933097.51007       970.002          43.050    27301817.152   108535646.23507       957.754          47.050  
C11                                                                  21552615.238   112230121.22708      -282.658          50.850                                                                    21552612.715    91196159.92108      -229.632          49.350    21552612.750    86783445.30408      -218.539          53.550  
C12                                                                  24029756.673   125129228.06105     -2793.850          34.550                                                                    24029755.093   101677744.96006     -2270.358          38.850    24029754.971    96757856.50106     -2160.583          37.750  
C16                                                                  40403138.195   210389743.46006      1717.354          39.300                                                                    40403139.380   170958900.79105      1395.414          34.900    40403141.526   162686702.13307      1328.037          43.400  
C21  22606874.656   118799925.53708      -664.571          50.700    22606875.606   117719927.43308      -658.512          51.850    22606874.407    88714229.99809      -496.239          54.250    22606871.785    95657073.59008      -535.127          50.100  
C34  22162943.390   116467053.29508     -1707.428          50.150    22162944.459   115408261.16708     -1692.004          52.450    22162945.383    86972149.04908     -1275.076          53.300    22162945.430    93778665.00308     -1374.832          49.300  
C39  39889686.930   209621722.99706      1512.298          37.650    39889688.073   207716070.28106      1498.715          37.500    39889688.385   156535678.60307      1129.233          46.000    39889686.511   168786321.09506      1217.592          38.650  
C42  23029965.968   121023290.73708      2436.770          49.900    23029966.313   119923079.29708      2414.508          51.600    23029978.062    90374547.89408      1819.601          53.150    23029975.762    97447337.66808      1962.015          49.300  
C43  21921243.969   115196920.43108      1165.284          50.550    21921245.390   114149674.96408      1154.802          53.300    21921246.602    86023676.80609       870.248          54.250    21921245.546    92755963.51708       938.396          49.800  
> 2023 10 08 04 52  0.0000000  0 28
G02  21857738.419   114863188.90808      1877.783          50.250    21857734.365    89503768.51407      1463.206          45.850  
G08  20624665.476   108383344.12808      -654.358          51.950    20624666.719    84454555.64008      -509.890          52.000    20624665.342    80935613.86909      -488.698          55.200  
G10  21430396.956   112617489.57808     -1939.156          53.800    21430398.009    87753888.90508     -1511.032          53.850    21430396.178    84097474.10309     -1448.073          55.650  
G14  24116035.735   126730648.89307      1570.916          43.650    24116035.132    98751149.98507      1224.090          42.350    24116039.005    94636532.11108      1173.167          49.050  
G21  20991917.098   110313266.29908      1054.295          51.850    20991914.646    85958383.51808       821.529          48.050  
G27  21912619.697   115151587.43908     -3029.105          49.400    21912621.021    89728508.67908     -2360.343          49.650    21912620.987    85989817.41808     -2262.098          53.600  
G32  22581197.245   118664992.85908      2149.140          52.050    22581199.082    92466237.84808      1674.656          52.050    22581198.052    88613477.59708      1604.856          52.450  
R07  20254058.342   108421552.68208     -1675.013          48.700    20254059.503    84327879.53407     -1302.790          47.900  
R08  20043616.472   107332650.76807      2347.218          45.900    20043617.087    83480960.54407      1825.613          46.850  
R14  22727459.718   121150147.03207     -2023.751          43.550    22727462.346    94227900.22007     -1574.029          43.650  
R22  21327069.527   113845336.41607     -2920.850          47.550    21327072.404    88546376.49307     -2271.775          47.050    21327065.326    85511378.37408     -2193.938          51.300  
R23  19337009.619   103439958.89307       540.523          47.850  
R24  21956888.416   117413348.45807      3425.843          45.000    21956890.253    91321502.44907      2664.543          44.200    21956881.565    88036666.18908      2568.684          49.750  
E03  26261061.837   138002805.85755     -1213.811          32.650    26261065.181   103054064.38606      -906.319          36.900                                                                    26261063.515   105742419.33415      -929.925          30.200    26261063.819   104398224.53005      -918.209          35.750  
E08  25070287.151   131745236.52948      1471.556          50.700    25070289.624    98381192.68308      1098.863          51.800    25070287.051   106936067.03508      1194.403          48.800    25070287.256   100947658.07608      1127.574          52.200    25070287.925    99664419.52309      1113.191          55.050  
E13  23568429.564   123852930.98748      -829.477          53.750    23568432.838    92487573.64209      -619.376          54.100    23568428.862   100529971.97708      -673.276          52.150    23568430.788    94900293.72709      -635.569          54.150    23568431.457    93693938.33009      -627.489          57.200  
E15  27104378.392   142434469.49255     -2463.524          34.250    27104392.424   106363426.83507     -1839.316          44.500    27104389.552   115612384.42805     -1999.412          34.900    27104387.348   109138130.50216     -1887.251          37.050    27104386.394   107750750.82307     -1863.212          43.500  
E21  27387890.884   143924334.36247     -3014.720          42.950    27387895.789   107475975.79207     -2251.379          43.650    27387893.202   116821713.19306     -2447.189          40.050    27387893.085   110279697.43107     -2310.080          44.800    27387894.203   108877832.24907     -2280.675          47.350  
E26  24336641.425   127889912.67948      1648.682          51.200    24336642.311    95502209.80508      1231.200          50.850    24336641.882   103806745.39908      1338.186          49.900    24336640.391    97993565.12208      1263.303          50.850    24336640.834    96747885.60908      1247.236          53.900  
E31  27294627.217   143434235.31047      1252.453          42.200    27294631.004   107109990.41207       935.368          45.300    27294626.357   116423896.13307      1016.694          44.000    27294628.756   109904155.42907       959.825          42.800    27294629.364   108507072.06207       947.568          47.200  
C11                                                                  21554281.102   112238795.75408      -295.205          50.400                                                                    21554278.589    91203208.68108      -240.017          49.600    21554278.626    86790152.97708      -228.295          53.600  
C12                                                                  24045874.155   125213156.02707     -2800.562          42.400                                                                    24045872.690   101745943.26406     -2275.699          41.100    24045872.501    96822754.83107     -2165.648          42.800  
C16                                                                  40393256.200   210338285.47106      1713.952          38.200                                                                    40393257.323   170917086.98905      1392.280          34.650    40393259.489   162646911.62707      1325.053          42.900  
C21  22610717.221   118820118.50708      -681.148          50.700    22610718.168   117739936.83208      -674.938          52.150    22610716.921    88729309.12609      -508.681          54.650    22610714.310    95673332.82908      -548.447          50.350  
C34  22172725.766   116518457.88408     -1719.054          50.550    22172726.837   115459198.42108     -1703.386          52.800    22172728.077    87010535.52508     -1283.699          52.850    22172728.017    93820055.66208     -1384.186          48.900  
C39  39881069.162   209576436.29606      1507.350          37.950    39881070.296   207671195.27606      1493.641          36.800    39881070.648   156501860.63407      1125.615          46.300    39881068.764   168749856.47806      1213.823          38.350  
C42  23016092.470   120950383.43308      2424.332          50.150    23016092.833   119850834.77208      2402.259          51.400    23016104.790    90320104.12408      1810.345          52.700    23016102.418    97388633.07908      1952.005          49.250  
C43  21914625.952   115162142.03608      1153.583          50.750    21914627.404   114115212.73208      1143.069          53.100    21914628.660    85997705.90409       861.464          54.250    21914627.586    92727960.11208       928.956          50.050  
> 2023 10 08 04 52 30.0000000  0 29
G02  21847040.064   114806968.64908      1870.433          50.500    21847036.007    89459960.50707      1457.480          45.200  
G08  20628453.954   108403252.54708      -672.596          52.400    20628455.206    84470068.65608      -524.103          52.200    20628453.828    80950480.50309      -502.316          55.100  
G10  21441502.341   112675848.58008     -1951.303          53.600    21441503.409    87799363.41008     -1520.497          53.700    21441501.573    84141053.81709     -1457.117          55.550  
G14  24107116.592   126683778.54607      1553.918          45.050    24107115.980    98714627.66206      1210.847          41.500    24107119.847    94601531.55408      1160.340          49.300  
G21  20985926.523   110281785.56308      1044.515          51.850    20985924.057    85933853.06608       813.907          48.000  
G27  21929945.466   115242634.60008     -3040.375          49.900    21929946.817    89799454.42308     -2369.127          50.000    21929946.782    86057807.06908     -2270.421          52.900  
G32  22568969.563   118600735.87108      2134.844          48.700    22568971.415    92416167.45608      1663.513          48.750    22568970.385    88565493.49708      1594.197          52.050  
R01  23565697.537   125972141.94016      4620.399          38.600    23565699.784    97978353.03015      3593.646          32.650  
R07  20263514.381   108472171.33808     -1699.359          48.300    20263515.542    84367249.55107     -1321.725          47.650  
R08  20030532.163   107262584.89407      2324.080          46.400    20030532.786    83426464.85107      1807.618          47.750  
R14  22738908.837   121211177.42207     -2044.878          44.250    22738911.509    94275368.28607     -1590.462          42.600  
R22  21343514.182   113933118.40807     -2931.215          46.000    21343517.077    88614651.22407     -2279.839          45.000    21343509.967    85577312.94108     -2201.664          52.200  
R23  19334024.998   103423992.70407       524.121          47.250  
R24  21937682.362   117310644.96107      3421.289          44.250    21937684.195    91241621.93507      2661.001          43.050    21937675.512    87959658.97008      2565.198          49.700  
E03  26268025.722   138039408.13756     -1226.734          36.000    26268030.989   103081397.97505      -915.978          33.700                                                                    26268028.992   105770464.94615      -939.958          34.550    26268028.963   104425914.57406      -928.128          36.800  
E08  25061923.847   131701286.85648      1458.546          48.800    25061926.376    98348373.06708      1089.192          51.850    25061923.770   106900393.54508      1183.921          49.550    25061923.997   100913982.30108      1117.630          51.450    25061924.662    99631171.83009      1103.388          54.950  
E13  23573184.607   123877918.75248      -836.294          53.900    23573187.894    92506233.29008      -624.449          53.750    23573183.909   100550254.21308      -678.763          52.300    23573185.836    94919440.15808      -640.757          53.800    23573186.504    93712841.36709      -632.595          57.050  
E15  27118449.004   142508403.37556     -2464.853          36.350    27118459.968   106418631.27007     -1840.732          42.800    27118461.105   115672389.55505     -2001.057          34.900    27118455.970   109194775.08206     -1889.003          41.250    27118453.842   107806675.32207     -1864.987          44.100  
E21  27405109.745   144014820.06247     -3017.510          42.200    27405114.660   107543546.23507     -2253.272          43.900    27405112.034   116895159.31106     -2449.094          40.150    27405111.928   110349030.56307     -2311.927          44.100    27405113.105   108946284.04207     -2282.587          47.400  
E26  24327243.422   127840525.81948      1643.870          51.350    24327244.299    95465330.00108      1227.574          50.900    24327243.871   103766658.64908      1334.337          49.700    24327242.386    97955723.23208      1259.561          51.300    24327242.826    96710524.75809      1243.585          54.300  
E31  27287514.718   143396859.14147      1239.276          42.250    27287518.538   107082079.63507       925.499          45.350    27287513.887   116393558.34407      1005.982          43.950    27287516.296   109875516.55207       949.645          43.050    27287516.890   108478797.23707       937.601          47.400  
C11                                                                  21556017.773   112247838.95608      -307.547          51.100                                                                    21556015.272    91210556.97708      -249.842          49.700    21556015.315    86797145.71808      -237.809          53.600  
C12                                                                  24062027.882   125297272.14607     -2806.942          42.000                                                                    24062026.483   101814294.37606     -2280.848          39.950    24062026.235    96887798.59307     -2170.502          44.600  
C16                                                                  40383394.132   210286931.06306      1709.860          38.750                                                                    40383395.199   170875357.32505      1389.888          34.050    40383397.365   162607201.17407      1322.443          42.300  
C21  22614653.132   118840800.65808      -697.505          50.650    22614654.075   117760430.95408      -691.090          52.250    22614652.967    88744753.52709      -520.787          54.450    22614650.316    95689985.95408      -561.599          50.150  
C34  22182572.043   116570198.73108     -1730.210          51.550    22182573.129   115510468.88008     -1714.501          52.650    22182574.608    87049173.10008     -1292.041          52.850    22182574.466    93861717.06208     -1393.094          48.550  
C39  39872477.168   209531286.05306      1502.873          38.750    39872478.310   207626455.49706      1489.142          37.900    39872478.568   156468144.56807      1122.190          46.100    39872476.721   168713501.76006      1210.007          38.050  
C42  23002287.493   120877838.17808      2412.212          50.900    23002287.871   119778949.02108      2390.238          50.650    23002299.760    90265930.72208      1801.302          52.450    23002297.414    97330220.02008      1942.305          49.600  
C43  21908073.133   115127707.93808      1142.114          51.050    21908074.603   114081091.68308      1131.700          52.650    21908075.652    85971992.10109       852.894          54.300    21908074.643    92700233.94508       919.654          50.150  
> 2023 10 08 04 53  0.0000000  0 29
G02  21836385.489   114750978.44508      1862.742          50.300    21836381.435    89416331.76307      1451.487          45.750  
G08  20632348.767   108423719.79908      -691.306          51.900    20632350.025    84486017.13408      -538.681          51.800    20632348.647    80965764.44909      -516.242          55.100  
G10  21452678.672   112734580.35508     -1963.701          53.850    21452679.763    87845128.36908     -1530.159          53.850    21452677.927    84184911.89609     -1466.403          55.350  
G14  24098297.574   126637434.49507      1536.309          45.550    24098296.955    98678515.47906      1197.125          41.800    24098300.825    94566924.04108      1147.242          49.750  
G21  20979992.812   110250603.60608      1034.653          52.250    20979990.340    85909555.41907       806.222          47.800  
G27  21947336.697   115334025.81508     -3051.832          49.700    21947338.077    89870668.26608     -2378.052          49.850    21947338.045    86126053.65508     -2279.049          52.900  
G32  22556826.144   118536921.80408      2119.993          52.150    22556827.967    92366442.23008      1651.945          52.150    22556826.954    88517840.12708      1583.094          53.150  
R01  23539777.092   125833582.96706      4617.208          39.300    23539779.294    97870584.95205      3591.163          33.000  
R07  20273108.196   108523527.58108     -1723.947          48.950    20273109.340    84407193.26308     -1340.849          48.250  
R08  20017578.952   107193221.14807      2300.684          46.400    20017579.597    83372515.28307      1789.423          47.750  
R14  22750478.914   121272852.50207     -2066.414          44.850    22750481.601    94323337.78406     -1607.210          41.500  
R22  21360018.868   114021221.23507     -2941.919          47.150    21360021.748    88683175.56607     -2288.161          45.200    21360014.697    85643488.60608     -2209.710          52.050  
R23  19331134.157   103408528.37207       507.395          47.800  
R24  21918503.971   117208089.48607      3416.246          44.100    21918505.778    91161856.57506      2657.080          41.800    21918497.111    87882762.76008      2561.492          50.300  
E03  26275069.102   138076418.11446     -1240.110          36.500                                                                                                                                    26275071.905   105798823.18805      -950.449          35.500    26275071.568   104453912.27706      -938.354          36.150  
E08  25053636.520   131657736.48648      1445.186          50.700    25053639.091    98315851.67508      1079.212          51.650    25053636.453   106865044.17808      1173.100          48.750    25053636.707   100880612.53108      1107.380          51.700    25053637.369    99598226.24809      1093.275          54.850  
E13  23577980.403   123903120.68148      -843.369          53.750    23577983.695    92525052.87208      -629.800          53.850    23577979.704   100570710.28408      -684.549          52.000    23577981.634    94938750.69109      -646.222          54.050    23577982.302    93731906.42809      -638.037          57.150  
E15  27132532.371   142582400.67246     -2467.538          39.600    27132541.397   106473888.81406     -1842.595          36.200    27132542.330   115732452.23706     -2002.753          38.950    27132537.411   109251474.13306     -1890.702          41.550    27132535.116   107862653.59006     -1866.583          41.200  
E21  27422344.858   144105391.02347     -3020.271          42.450    27422349.751   107611180.33807     -2255.355          45.100    27422347.096   116968674.66206     -2451.525          41.400    27422347.074   110418429.04407     -2314.175          44.600    27422348.233   109014800.33208     -2284.712          48.100  
E26  24317875.389   127791296.45148      1638.631          51.100    24317876.256    95428567.80408      1223.605          51.250    24317875.834   103726699.74508      1330.039          49.550    24317874.352    97918002.02508      1255.528          51.750    24317874.788    96673283.05409      1239.599          54.650  
E31  27280479.660   143359889.90547      1225.764          42.350    27280483.510   107054472.74807       915.271          45.350    27280478.842   116363550.86007       994.867          44.200    27280481.270   109847189.48307       939.218          43.500    27280481.856   108450830.25807       927.256          47.600  
C11                                                                  21557827.268   112257261.33808      -320.206          50.600                                                                    21557824.785    91218213.41108      -260.176          49.550    21557824.823    86804431.66208      -247.617          53.550  
C12                                                                  24078219.517   125381585.51306     -2813.099          37.200                                                                    24078218.092   101882805.74706     -2286.264          36.550    24078217.799    96952994.94407     -2175.716          43.200  
C16                                                                  40373553.953   210235690.71106      1706.447          39.800                                                                    40373554.968   170833720.42105      1386.185          33.750    40373557.112   162567578.94506      1319.272          41.500  
C21  22618683.420   118861981.11508      -714.034          50.100    22618684.362   117781418.87208      -707.574          52.000    22618683.047    88760570.06809      -533.257          54.150    22618680.464    95707040.32208      -574.994          50.250  
C34  22192483.490   116622285.49108     -1741.625          50.650    22192484.586   115562082.13908     -1725.872          52.650    22192485.791    87088069.00008     -1300.646          53.400    22192485.740    93903657.01608     -1402.445          48.900  
C39  39863914.204   209486282.85906      1497.629          40.050    39863915.370   207581861.37806      1484.368          38.900    39863916.350   156434538.29507      1118.496          46.250    39863914.263   168677265.39806      1206.275          38.100  
C42  22988553.194   120805666.69208      2399.714          49.350    22988553.567   119707433.66508      2377.894          51.700    22988565.045    90212036.45608      1791.967          52.250    22988562.841    97272107.94208      1932.221          49.500  
C43  21901588.589   115093629.47208      1130.226          50.950    21901590.074   114047323.00408      1119.976          51.950    21901591.405    85946543.87809       843.974          54.200    21901590.307    92672794.12508       910.023          50.200  
> 2023 10 08 04 53 30.0000000  0 30
G02  21825774.264   114695216.02108      1854.795          49.550    21825770.214    89372880.50807      1445.295          46.150  
G08  20636349.348   108444742.85808      -710.314          51.800    20636350.615    84502398.70308      -553.493          51.750    20636349.238    80981463.43809      -530.326          55.450  
G10  21463925.005   112793680.06308     -1976.422          53.250    21463926.124    87891180.03908     -1540.071          53.300    21463924.279    84229044.73109     -1475.746          55.550  
G14  24089578.434   126591615.19407      1518.366          44.100    24089577.822    98642812.15807      1183.145          43.050    24089581.705    94532708.34408      1133.879          50.050  
G21  20974115.549   110219718.28908      1024.267          51.250    20974113.065    85885488.92408       798.130          48.400  
G27  21964792.439   115425756.09008     -3063.605          50.100    21964793.838    89942146.32808     -2387.227          50.050    21964793.806    86194553.42808     -2287.583          52.950  
G32  22544766.829   118473549.83308      2104.811          51.900    22544768.611    92317061.52008      1640.114          51.800    22544767.635    88470516.93408      1571.815          52.650  
R01  23513874.613   125695120.78906      4613.717          39.900    23513877.212    97762892.10305      3588.445          33.200  
R07  20282838.810   108575616.12908     -1748.655          49.550    20282839.954    84447706.53408     -1360.067          48.400  
R08  20004756.722   107124558.69807      2276.840          46.900    20004757.393    83319111.14207      1770.874          47.750  
R14  22762168.634   121335165.36807     -2087.971          45.350    22762171.304    94371803.35506     -1623.976          41.250  
R15  23190009.083   123920388.35716      1253.416          37.800  
R22  21376582.978   114109640.97208     -2952.839          50.000    21376585.860    88751946.32408     -2296.655          48.450    21376578.864    85709902.14108     -2217.825          51.200  
R23  19328336.743   103393563.99608       490.197          48.100  
R24  21899353.082   117105681.13807      3410.914          44.200    21899354.855    91082205.66307      2652.936          43.650    21899346.225    87805976.88608      2557.529          49.600  
E03                                                                  26282193.199   103136969.84115      -936.445          32.250                                                                    26282191.420   105827489.78805      -960.936          31.250    26282191.067   104482214.45605      -948.554          34.900  
E08  25045424.775   131614583.57048      1431.635          49.400    25045427.338    98283627.09508      1069.119          52.150    25045424.696   106830017.47708      1162.070          48.100    25045424.964   100847547.31508      1096.936          52.300    25045425.625    99565581.34709      1083.037          55.150  
E13  23582816.382   123928533.72248      -850.774          53.550    23582819.681    92544030.08709      -635.288          54.450    23582815.682   100591337.71808      -690.572          51.850    23582817.622    94958222.97508      -651.870          53.950    23582818.289    93751131.17409      -643.568          57.100  
E15  27146626.802   142656465.83246     -2469.940          36.650                                                                    27146635.515   115792570.01806     -2004.949          39.650    27146631.849   109308225.22606     -1892.890          36.800    27146629.398   107918683.21405     -1869.334          31.650  
E21  27439595.252   144196042.22147     -3022.994          43.100    27439600.127   107678874.34407     -2257.553          46.450    27439597.471   117042255.13507     -2453.889          42.700    27439597.536   110487888.99607     -2316.404          45.050    27439598.637   109083377.30808     -2286.921          48.750  
E26  24308536.847   127742222.01448      1633.162          51.550    24308537.706    95391921.28808      1219.541          51.700    24308537.297   103686866.59708      1325.548          49.600    24308535.818    97880399.52108      1251.305          51.250    24308536.247    96636158.54809      1235.412          54.400  
E31  27273521.680   143323325.62547      1211.968          42.650    27273525.545   107027168.27407       905.000          44.850    27273520.853   116333872.07507       983.730          44.550    27273523.306   109819172.72607       928.605          43.000    27273523.886   108423169.63607       916.865          46.850  
C11                                                                  21559709.091   112267060.41608      -333.067          50.300                                                                    21559706.623    91226175.94608      -270.658          49.800    21559706.657    86812008.90508      -257.557          52.800  
C12                                                                  24094448.204   125466092.27305     -2819.958          34.500                                                                    24094446.800   101951474.26106     -2291.427          37.100    24094446.471    97018340.87106     -2180.764          38.850  
C16                                                                  40363735.263   210184561.99306      1702.107          40.150                                                                    40363736.209   170792174.11505      1383.097          33.250    40363738.353   162528042.98306      1316.340          40.200  
C21  22622808.181   118883655.88808      -730.992          50.450    22622809.130   117802896.59308      -724.318          52.000    22622807.935    88776755.72409      -545.786          54.400    22622805.311    95724492.69008      -588.397          50.850  
C34  22202460.143   116674714.71808     -1753.612          50.600    22202461.243   115614034.75108     -1737.607          51.950    22202462.191    87127220.61508     -1309.408          53.850    22202462.225    93945872.68608     -1411.819          49.350  
C39  39855377.982   209441424.04306      1492.443          41.050    39855379.174   207537410.36006      1479.417          40.700    39855380.289   156401039.83207      1114.698          46.650    39855378.147   168641145.32306      1201.950          38.700  
C42  22974890.362   120733867.44108      2386.820          50.100    22974890.745   119636287.13008      2365.210          51.100    22974902.295    90158420.14108      1782.489          52.850    22974900.081    97214295.56908      1921.954          50.100  
C43  21895171.185   115059904.84208      1118.003          50.600    21895172.664   114013904.95208      1107.886          52.100    21895174.139    85921359.86009       834.972          54.400    21895173.001    92645639.19408       900.293          50.650  
> 2023 10 08 04 54  0.0000000  0 29
G02  21815206.835   114639683.76508      1847.478          50.250    21815202.797    89329608.60607      1439.592          45.950  
G08  20640455.919   108466322.93608      -728.331          52.650    20640457.198    84519214.31708      -567.532          52.450    20640455.824    80997578.39709      -543.873          54.750  
G10  21475241.395   112853147.90008     -1988.014          52.850    21475242.541    87937518.55508     -1549.104          52.700    21475240.696    84273452.48109     -1484.606          54.850  
G14  24080959.794   126546323.99007      1501.208          43.850    24080959.173    98607520.31507      1169.771          42.600    24080963.077    94498887.00908      1120.970          49.550  
G21  20968295.016   110189131.10408      1014.785          50.900    20968292.521    85861654.74608       790.741          48.850  
G27  21982312.657   115517825.21608     -3074.276          50.800    21982314.071    90013888.43708     -2395.542          51.000    21982314.050    86263306.26908     -2295.738          52.150  
G32  22532792.541   118410624.30508      2090.282          48.750    22532794.343    92268028.58808      1628.789          48.950    22532793.410    88423527.09808      1560.928          50.200  
R01  23487991.312   125556760.67106      4610.538          37.900    23487994.446    97655278.65905      3585.974          35.600  
R07  20292706.030   108628435.86208     -1772.478          49.150    20292707.175    84488788.48908     -1378.596          48.100  
R08  19992066.379   107056602.43807      2253.785          47.200    19992067.057    83266256.26207      1752.944          47.800  
R14  22773977.822   121398114.96407     -2108.480          43.850    22773980.468    94420764.15907     -1639.929          42.350  
R22  21393206.529   114198378.33207     -2962.820          47.400    21393209.428    88820964.22807     -2304.415          47.850    21393202.405    85776554.34108     -2225.469          53.550  
R23  19325633.376   103379102.82608       473.960          48.000  
R24  21880230.414   117003423.65407      3406.395          44.150    21880232.152    91002672.07507      2649.420          44.050    21880223.555    87729304.09908      2554.102          49.000  
E03  26289383.546   138151644.27655     -1266.795          35.750    26289390.902   103165213.86315      -946.269          31.500                                                                    26289385.658   105856465.39015      -970.715          32.500    26289387.431   104510821.77605      -958.610          35.200  
E08  25037289.288   131571831.10648      1418.654          48.300    25037291.858    98251701.50408      1059.422          51.650    25037289.213   106795315.76208      1151.572          48.650    25037289.489   100814788.87208      1087.040          52.300    25037290.155    99533239.33209      1073.237          55.000  
E13  23587692.867   123954159.68148      -857.409          53.300    23587696.168    92563166.31509      -640.272          54.050    23587692.164   100612137.99008      -695.974          51.700    23587694.110    94977858.41309      -656.959          54.500    23587694.781    93770517.00909      -648.620          57.350  
E15  27160731.521   142730603.36755     -2471.879          35.150    27160742.080   106584551.68416     -1846.205          39.300    27160739.726   115852744.16705     -2006.362          35.500                                                                    27160737.373   107974799.09415     -1870.206          35.300  
E21  27456860.862   144286773.49347     -3025.432          42.900    27456865.760   107746628.14307     -2259.234          46.450    27456863.115   117115900.61607     -2455.551          43.250    27456863.230   110557410.29407     -2318.141          46.300    27456864.282   109152014.86708     -2288.734          49.300  
E26  24299228.225   127693304.78548      1628.373          51.550    24299229.078    95355392.16208      1215.910          51.100    24299228.683   103647161.03608      1321.611          49.150    24299227.205    97842917.46808      1247.627          51.250    24299227.629    96599152.95709      1231.770          54.250  
E31  27266641.304   143287169.10047      1198.707          42.250    27266645.172   107000168.29307       895.026          43.750    27266640.466   116304524.26207       972.946          43.900    27266642.926   109791468.38107       918.467          43.400    27266643.508   108395817.47607       906.788          46.750  
C11                                                                  21561663.683   112277238.40408      -345.269          51.000                                                                    21561661.230    91234446.36508      -280.592          49.600    21561661.264    86819879.13808      -267.031          53.400  
C12                                                                  24110714.296   125550793.50706     -2826.665          38.900                                                                    24110713.052   102020300.82906     -2296.465          39.900    24110712.703    97083836.97506     -2185.327          37.800  
C16                                                                  40353938.417   210133547.17006      1698.841          40.850                                                                    40353939.296   170750720.37505      1380.409          32.050    40353941.442   162488595.11606      1313.728          39.650  
C21  22627026.961   118905825.77408      -746.830          49.900    22627027.924   117824864.93508      -740.096          51.850    22627026.710    88793311.13108      -557.771          53.950    22627024.093    95742343.76008      -601.456          50.750  
C34  22212503.009   116727487.79908     -1764.543          50.400    22212504.111   115666328.05308     -1748.349          51.700    22212505.440    87166629.02308     -1317.680          52.800    22212505.362    93988365.24808     -1420.845          48.800  
C39  39846868.924   209396711.87506      1488.426          41.000    39846870.147   207493104.69306      1474.990          41.600    39846870.801   156367650.89507      1111.391          45.600    39846868.772   168605143.31006      1198.544          38.800  
C42  22961299.024   120662443.78108      2374.885          50.750    22961299.413   119565512.77008      2353.261          51.150    22961311.066    90105084.29908      1773.408          52.600    22961308.826    97156785.61208      1912.180          50.100  
C43  21888821.237   115026537.05308      1106.700          50.300    21888822.697   113980840.51908      1096.466          52.300    21888823.986    85896442.34008       826.358          53.700    21888822.923    92618771.61808       891.024          50.500  
> 2023 10 08 04 54 30.0000000  0 29
G02  21804682.348   114584377.11008      1840.034          50.900    21804678.328    89286512.47807      1433.792          46.100  
G08  20644667.350   108488454.03508      -746.714          52.550    20644668.639    84536459.29308      -581.856          52.450    20644667.275    81014104.82409      -557.611          55.300  
G10  21486626.260   112912975.56708     -2000.057          52.950    21486627.417    87984137.46108     -1558.488          52.850    21486625.578    84318128.92109     -1493.558          55.150  
G14  24072440.772   126501556.51407      1483.609          43.950    24072440.152    98572636.62006      1156.061          40.100    24072444.060    94465456.82008      1107.924          50.250  
G21  20962530.178   110158836.60308      1005.206          51.950    20962527.680    85838048.62808       783.276          48.100  
G27  21999895.874   115610225.33908     -3085.199          50.400    21999897.307    90085888.44908     -2404.053          50.550    21999897.299    86332306.27108     -2303.974          52.600  
G32  22520902.439   118348141.43908      2075.584          52.750    22520904.215    92219340.66508      1617.341          52.600    22520903.317    88376867.83708      1549.887          51.800  
R01  23462126.669   125418499.86406      4607.312          38.300    23462130.573    97547742.45405      3583.465          35.600  
R07  20302708.120   108681977.59908     -1796.529          48.550    20302709.247    84530432.02508     -1397.302          48.000  
R08  19979507.135   106989348.15007      2230.328          47.150    19979507.807    83213947.36208      1734.699          48.350  
R14  22785904.846   121461692.15807     -2129.418          44.050    22785907.493    94470212.99106     -1656.218          41.600  
R22  21409888.354   114287426.33108     -2973.217          48.800    21409891.308    88890223.61307     -2312.511          45.650    21409884.353    85843439.87308     -2233.273          53.600  
R23  19323023.271   103365140.52907       457.269          47.850  
R24  21861135.273   116901313.22607      3401.393          46.050    21861136.986    90923252.82006      2645.526          41.600    21861128.424    87652741.56208      2550.364          49.450  
E03  26296656.410   138189860.67955     -1280.287          34.800                                                                    26296659.284   112167106.92215     -1038.756          31.500    26296657.654   105885744.87205      -980.803          35.250    26296658.938   104539729.01906      -968.348          36.100  
E08  25029229.079   131529474.21648      1405.537          50.300    25029231.645    98220071.32408      1049.576          51.000    25029229.003   106760935.13608      1140.846          49.350    25029229.278   100782333.55808      1076.942          50.950    25029229.948    99501196.58709      1063.217          54.050  
E13  23592608.751   123979992.65148      -864.266          53.500    23592612.055    92582457.12409      -645.439          54.450    23592608.047   100633106.28208      -701.561          51.850    23592609.994    94997652.46409      -662.297          54.450    23592610.669    93790059.44109      -653.885          57.400  
E15  27174852.042   142804801.40146     -2474.394          37.250    27174861.799   106639959.10306     -1847.504          41.850                                                                    27174856.019   109421873.95515     -1895.580          34.000    27174857.145   108030929.18606     -1871.658          40.700  
E21  27474140.224   144377576.95346     -3027.626          41.800    27474145.175   107814435.81607     -2260.894          46.950    27474142.542   117189604.67707     -2457.691          43.250    27474142.659   110626986.88207     -2319.991          47.200    27474143.690   109220706.99108     -2290.461          49.950  
E26  24289948.518   127644539.40148      1623.111          52.250    24289949.375    95318976.39908      1212.100          51.600    24289948.985   103607578.70108      1317.506          49.400    24289947.511    97805551.73608      1243.770          51.400    24289947.933    96562262.21109      1227.886          54.550  
E31  27259837.599   143251415.42547      1185.406          42.850    27259841.440   106973469.14807       885.078          43.400    27259836.742   116275503.44707       962.092          43.500    27259839.189   109764072.72207       908.185          43.700    27259839.771   108368770.07507       896.678          46.500  
C11                                                                  21563689.999   112287789.86108      -357.689          50.700                                                                    21563687.555    91243020.26208      -290.759          49.650    21563687.592    86828038.16208      -276.664          53.600  
C12                                                                  24127016.438   125635682.60506     -2832.413          37.850                                                                    24127015.260   102089280.12206     -2301.726          41.000    24127014.920    97149478.45206     -2190.370          40.700  
C16                                                                  40344162.441   210082640.90306      1695.168          41.850                                                                    40344163.282   170709354.83505      1377.699          32.250    40344165.430   162449231.14306      1311.093          38.750  
C21  22631338.432   118928483.86508      -763.143          50.450    22631339.415   117847317.05308      -756.217          51.700    22631338.021    88810231.09509      -569.915          54.600    22631335.455    95760587.90408      -614.504          50.900  
C34  22222609.539   116780598.29108     -1775.689          50.700    22222610.616   115718955.72508     -1759.543          53.050    22222611.917    87206289.39408     -1326.039          52.250    22222611.857    94031129.49508     -1429.845          48.350  
C39  39838387.328   209352140.89306      1483.629          41.550    39838388.592   207448938.90006      1470.129          41.900    39838389.227   156334367.36207      1107.790          45.800    39838387.166   168569254.98906      1194.494          38.850  
C42  22947778.051   120591391.29608      2362.561          50.700    22947778.433   119495106.22308      2340.956          51.800    22947790.001    90052025.63208      1764.164          52.800    22947787.781    97099574.51308      1902.225          49.850  
C43  21882538.483   114993521.46608      1094.904          50.600    21882539.933   113948125.07908      1084.996          52.850    21882541.164    85871787.81109       817.551          54.000    21882540.134    92592187.61708       881.599          50.400  
> 2023 10 08 04 55  0.0000000  0 29
G02  21794202.224   114529303.61308      1831.824          50.100    21794198.226    89243598.03707      1427.394          47.050  
G08  20648984.905   108511142.82008      -765.577          52.400    20648986.205    84554138.83008      -596.554          52.300    20648984.848    81031047.71109      -571.755          55.200  
G10  21498080.665   112973168.68808     -2012.675          52.750    21498081.817    88031041.14608     -1568.320          52.700    21498079.987    84363078.27709     -1502.925          55.050  
G14  24064023.025   126457321.22806      1465.785          41.500    24064022.418    98538167.58806      1142.168          41.800    24064026.327    94432424.02708      1094.360          50.150  
G21  20956822.608   110128843.00508       994.749          52.250    20956820.115    85814676.96508       775.128          48.900  
G27  22017543.016   115702961.44408     -3096.868          50.600    22017544.460    90158150.28408     -2413.146          50.650    22017544.456    86401557.15908     -2312.638          53.250  
G32  22509098.345   118286110.52608      2060.100          48.900    22509100.070    92171004.90508      1605.272          49.050    22509099.219    88330546.02808      1538.333          52.000  
R01  23436282.675   125280349.37305      4603.432          35.250    23436287.355    97440292.01405      3580.444          34.850  
R07  20312845.946   108736246.02708     -1821.180          49.000    20312847.082    84572640.76707     -1416.475          47.450  
R08  19967080.742   106922805.30008      2206.180          48.200    19967081.414    83162191.81408      1715.918          48.300  
R14  22797950.212   121525900.41907     -2150.900          43.500    22797952.861    94520152.68607     -1672.922          43.900  
R22  21426629.540   114376791.20807     -2984.214          47.450    21426632.489    88959729.47808     -2321.059          48.600    21426625.640    85910563.34408     -2241.488          51.000  
R23  19320507.925   103351685.13208       439.933          48.400  
R24  21842069.348   116799359.01907      3395.755          45.100    21842071.009    90843955.06306      2641.142          41.600    21842062.508    87576296.17808      2546.171          50.400  
E03                                                                                                                                                                                                  26304006.447   105915332.67805      -991.291          34.850    26304007.411   104568940.66205      -978.875          35.950  
E08  25021245.672   131487521.10848      1391.576          49.650    25021248.228    98188742.71908      1039.166          50.100    25021245.583   106726882.29308      1129.511          48.850    25021245.859   100750187.69408      1066.252          50.300    25021246.529    99469459.34908      1052.729          53.500  
E13  23597565.364   124006039.64648      -871.872          53.000    23597568.675    92601907.75709      -651.073          54.300    23597564.655   100654248.28908      -707.724          52.050    23597566.609    95017610.51309      -668.108          54.100    23597567.285    93809763.78009      -659.601          57.350  
E15                                                                  27188994.586   106695418.99006     -1849.796          40.300                                                                    27188990.644   109478780.60106     -1897.887          37.800    27188989.700   108087112.43306     -1873.889          40.950  
E21  27491434.279   144468457.69146     -3030.746          39.550    27491439.284   107882301.21707     -2263.198          46.850    27491436.659   117263371.44007     -2459.978          43.350    27491436.731   110696622.68907     -2322.229          47.850    27491437.786   109289457.59108     -2292.646          50.450  
E26  24280699.090   127595933.28648      1617.463          51.450    24280699.956    95282679.60408      1207.829          51.900    24280699.564   103568125.67308      1312.847          49.600    24280698.094    97768308.07408      1239.330          51.550    24280698.517    96525491.98209      1223.596          54.850  
E31  27253112.122   143216072.66447      1170.940          43.900    27253115.939   106947076.82207       874.529          43.100    27253111.259   116246816.13407       950.520          43.200    27253113.688   109736991.88707       897.368          43.800    27253114.262   108342033.49307       886.033          46.650  
C11                                                                  21565789.488   112298722.30808      -370.836          51.200                                                                    21565787.057    91251903.73808      -301.323          49.500    21565787.095    86836491.78008      -286.761          53.550  
C12                                                                  24143355.802   125720765.64305     -2840.099          33.950                                                                    24143354.659   102158416.98506     -2307.313          37.150    24143354.324    97215269.95306     -2195.620          41.250  
C16                                                                  40334408.721   210031850.63807      1690.951          42.300                                                                    40334409.512   170668083.53905      1373.948          32.300    40334411.683   162409956.89306      1307.587          37.900  
C21  22635744.405   118951636.19408      -780.062          50.100    22635745.400   117870258.89508      -772.969          52.050    22635744.184    88827520.11709      -582.519          54.600    22635741.555    95779229.99508      -628.070          50.750  
C34  22232781.574   116834052.79108     -1787.678          51.250    22232782.633   115771924.27508     -1771.333          53.550    22232783.931    87246206.65708     -1334.950          51.850    22232783.870    94074170.73807     -1439.427          47.900  
C39  39829934.294   209307718.56006      1478.262          41.750    39829935.614   207404920.39006      1464.632          41.950    39829936.432   156301194.82207      1103.802          45.250    39829934.262   168533486.34606      1190.146          38.700  
C42  22934329.951   120520718.59408      2349.361          50.250    22934330.325   119425075.97708      2327.944          52.550    22934342.285    89999250.58008      1754.325          52.350    22934339.936    97042669.21808      1891.716          50.000  
C43  21876324.386   114960866.30908      1082.444          50.500    21876325.830   113915766.78708      1072.543          52.700    21876327.048    85847402.42508       808.284          53.900    21876326.033    92565893.82608       871.515          50.000  
> 2023 10 08 04 55 30.0000000  0 29
G02  21783766.115   114474461.52108      1824.250          50.550    21783762.123    89200863.94107      1421.494          46.650  
G08  20653408.096   108534386.70208      -783.897          52.100    20653409.409    84572250.90508      -610.830          52.050    20653408.057    81048405.10409      -585.401          55.300  
G10  21509603.742   113033722.61908     -2024.357          52.900    21509604.882    88078225.97108     -1577.423          52.750    21509603.065    84408297.06109     -1511.685          55.150  
G14  24055706.390   126413617.02407      1448.121          42.750    24055705.799    98504112.35907      1128.408          42.800    24055709.700    94399787.75608      1081.294          50.150  
G21  20951171.796   110099147.69308       984.958          51.700    20951169.313    85791537.73808       767.499          48.950  
G27  22035253.239   115796028.97608     -3107.700          49.350    22035254.700    90230670.35708     -2421.587          49.600    22035254.702    86471055.54108     -2320.600          53.700  
G32  22497380.315   118224531.38508      2045.163          51.950    22497382.059    92123021.04908      1593.632          52.050    22497381.239    88284561.54008      1527.215          49.650  
R01  23410459.470   125142309.68506      4599.277          38.350    23410464.739    97332927.68205      3577.215          34.800  
R07  20323118.585   108791236.14208     -1844.874          49.100    20323119.754    84615410.80907     -1434.904          47.500  
R08  19954787.234   106856974.10407      2182.594          47.600    19954787.908    83110989.78708      1697.573          48.750  
R14  22810112.766   121590733.63007     -2171.304          45.300    22810115.447    94570578.48707     -1688.794          44.000  
R22  21443429.299   114466469.20508     -2994.386          48.200    21443432.295    89029478.96707     -2328.971          46.900    21443425.432    85977922.02908     -2249.148          51.850  
R23  19318087.084   103338735.49108       423.361          48.150  
R24  21823032.500   116697560.38407      3390.832          42.550    21823034.124    90764778.31407      2637.313          43.650    21823025.677    87499967.41908      2542.459          49.550  
E03                                                                                                                                                                                                  26311430.603   105945225.95105     -1001.226          32.400    26311431.505   104598453.92505      -988.666          35.400  
E08  25013338.816   131445970.28047      1378.563          47.850    25013341.365    98157714.50008      1029.358          50.400    25013338.711   106693155.97508      1118.904          49.000    25013338.994   100718350.03808      1056.272          51.500    25013339.666    99438026.41308      1042.805          53.700  
E13  23602562.209   124032298.08748      -878.670          53.050    23602565.534    92621516.28809      -656.173          54.400    23602561.496   100675561.91708      -713.197          51.900    23602563.459    95037730.57709      -673.312          54.250    23602564.138    93829628.07509      -664.731          57.000  
E15  27203129.858   142953413.03955     -2478.984          34.150    27203140.927   106750929.18105     -1851.024          35.800    27203136.461   116033625.03516     -2012.059          36.000    27203136.890   109535738.88306     -1899.249          37.150    27203135.491   108143346.62306     -1874.978          37.600  
E21  27508742.203   144559411.08346     -3033.159          38.250    27508747.233   107950220.86207     -2264.691          47.100    27508744.601   117337197.16107     -2461.752          42.850    27508744.621   110766314.16408     -2323.829          48.250    27508745.722   109358263.15608     -2294.292          50.300  
E26  24271479.566   127547484.35248      1612.513          51.650    24271480.446    95246500.18908      1204.146          52.200    24271480.048   103528800.22508      1308.833          49.150    24271478.586    97731184.85008      1235.516          52.000    24271479.009    96488840.66309      1219.807          54.800  
E31  27246464.473   143181139.09047      1157.698          43.950    27246468.250   106920990.06807       864.694          43.400    27246463.606   116218460.98507       939.621          43.400    27246466.008   109710224.61907       887.090          43.550    27246466.571   108315606.48807       875.852          46.100  
C11                                                                  21567961.709   112310033.51808      -383.211          50.850                                                                    21567959.287    91261094.99308      -311.401          49.500    21567959.323    86845238.29208      -296.332          53.750  
C12                                                                  24159731.595   125806039.04605     -2845.532          34.800                                                                    24159730.501   102227708.53405     -2312.078          33.050    24159730.188    97281208.76806     -2200.227          40.350  
C16                                                                  40324676.885   209981174.30407      1687.608          42.250                                                                    40324677.645   170626904.84105      1371.319          33.250    40324679.815   162370770.72806      1304.825          36.600  
C21  22640243.734   118975279.07708      -796.156          50.250    22640244.724   117893686.83108      -788.864          51.850    22640243.689    88845175.45909      -594.488          54.800    22640240.997    95798267.07908      -641.031          50.650  
C34  22243018.597   116887848.27608     -1798.758          51.300    22243019.644   115825230.70608     -1782.496          52.600    22243021.001    87286378.54308     -1343.229          52.700    22243020.913    94117486.51907     -1448.292          47.950  
C39  39821508.697   209263442.67407      1473.507          42.300    39821510.068   207361047.01707      1460.016          42.050    39821510.720   156268131.64507      1100.338          44.950    39821508.543   168497835.61606      1186.544          38.350  
C42  22920952.873   120450424.44908      2336.959          50.550    22920953.249   119355420.89608      2315.713          52.100    22920964.792    89946758.20208      1745.137          52.350    22920962.586    96986068.75108      1881.714          50.050  
C43  21870178.835   114928570.18708      1070.808          50.050    21870180.273   113883764.25808      1060.950          52.350    21870181.647    85823285.16209       799.534          54.100    21870180.587    92539889.12808       862.150          50.100  
> 2023 10 08 04 56  0.0000000  0 29
G02  21773372.628   114419843.32308      1816.493          50.750    21773368.652    89158304.28307      1415.449          46.200  
G08  20657935.100   108558176.16908      -802.427          52.400    20657936.419    84590788.12608      -625.269          52.600    20657935.073    81066169.92709      -599.191          55.400  
G10  21521193.506   113094627.05908     -2036.297          53.300    21521194.638    88125683.93608     -1586.726          53.150    21521192.823    84453777.59009     -1520.613          54.950  
G14  24047489.463   126370436.77107      1430.303          42.400    24047488.878    98470465.41207      1114.520          42.300    24047492.762    94367542.75908      1067.992          49.950  
G21  20945576.157   110069742.34108       975.153          51.650    20945573.682    85768624.45808       759.859          48.250  
G27  22053024.530   115889417.41608     -3118.519          49.150    22053026.010    90303440.48508     -2430.018          49.100    22053026.018    86540793.56008     -2328.873          53.650  
G32  22485746.870   118163397.50608      2030.045          51.650    22485748.613    92075384.33008      1581.856          51.400    22485747.775    88238909.70008      1515.899          49.250  
R01  23384656.085   125004375.72106      4595.639          39.750    23384661.563    97225645.70305      3574.385          34.800  
R07  20333523.746   108846935.72708     -1868.720          48.650    20333524.954    84658732.67307     -1453.450          47.700  
R08  19942625.471   106791848.33307      2158.816          47.750    19942626.175    83060336.38808      1679.078          48.250  
R14  22822390.366   121656180.05907     -2191.979          45.850    22822393.094    94621481.22707     -1704.874          42.800  
R22  21460286.067   114556450.90207     -3004.748          47.600    21460289.132    89099464.51707     -2337.033          43.500    21460282.321    86045508.87808     -2256.989          51.450  
R23  19315759.489   103326284.58008       406.383          48.250  
R24  21804023.503   116595910.83507      3385.522          44.250    21804025.129    90685717.54907      2633.184          43.000    21804016.683    87423750.43508      2538.442          49.350  
E03                                                                  26318928.490   103281133.51715      -986.004          33.600                                                                    26318927.868   105975419.38915     -1011.393          32.150    26318930.178   104628261.59605      -998.666          35.500  
E08  25005507.151   131404814.39548      1364.891          49.650    25005509.691    98126981.14208      1019.298          50.950    25005507.039   106659750.19408      1107.877          50.100    25005507.335   100686814.95608      1045.851          52.700    25005507.999    99406892.19409      1032.538          54.600  
E13  23607597.656   124058759.44348      -885.780          53.650    23607600.997    92641276.35609      -661.482          54.350    23607596.949   100697040.27408      -718.999          52.150    23607598.917    95058006.12309      -678.724          54.300    23607599.597    93849645.88209      -670.089          56.950  
E15  27217288.166   143027803.45856     -2481.562          36.250    27217314.972   106806587.41415     -1853.207          30.750    27217293.675   116094009.94705     -2013.731          35.450    27217294.011   109592742.14005     -1901.119          32.750    27217292.569   108199625.23704     -1877.100          29.800  
E21  27526061.954   144650426.67646     -3035.104          40.100    27526066.978   108018187.00707     -2266.499          47.250    27526064.312   117411073.41107     -2463.705          43.600    27526064.320   110836053.33708     -2325.691          48.200    27526065.449   109427115.81808     -2296.107          50.500  
E26  24262288.437   127499184.63948      1607.173          51.750    24262289.330    95210432.20908      1200.125          52.150    24262288.923   103489595.90708      1304.447          49.150    24262287.467    97694175.95808      1231.441          52.350    24262287.892    96452302.22809      1215.753          54.900  
E31  27239893.297   143146607.33947      1143.954          43.550    27239897.083   106895203.39407       854.323          43.650    27239892.443   116190431.96107       928.503          43.500    27239894.832   109683765.23007       876.470          42.700    27239895.384   108289483.45507       865.358          45.750  
C11                                                                  21570205.148   112321715.55308      -395.919          51.000                                                                    21570202.738    91270587.56308      -321.772          49.650    21570202.772    86854271.54508      -306.161          53.900  
C12                                                                  24176142.473   125891494.00606     -2851.907          38.350                                                                    24176141.399   102297147.47405     -2317.335          33.850    24176141.138    97347287.76505     -2205.210          31.550  
C16                                                                  40314965.463   209930604.04007      1683.489          42.300                                                                    40314966.227   170585812.34605      1367.738          34.250    40314968.379   162331666.51905      1301.814          35.500  
C21  22644834.214   118999403.00808      -812.477          50.300    22644835.193   117917591.46108      -805.079          51.500    22644834.037    88863190.04609      -606.730          54.700    22644831.385    95817691.52808      -654.236          50.700  
C34  22253318.688   116941975.69908     -1810.091          50.350    22253319.715   115878866.06208     -1793.699          52.700    22253321.047    87326798.30108     -1351.678          52.900    22253320.970    94161069.58308     -1457.592          48.250  
C39  39813110.109   209219305.18307      1468.533          43.250    39813111.521   207317310.75007      1455.239          42.950    39813112.535   156235171.80607      1096.610          44.700    39813110.176   168462296.33906      1182.339          37.300  
C42  22907647.278   120380501.99008      2324.347          51.550    22907647.661   119286134.08608      2303.095          52.050    22907659.364    89894543.36608      1735.614          51.850    22907657.119    96929767.53808      1871.383          49.850  
C43  21864099.916   114896625.80108      1058.494          50.650    21864101.346   113852110.28108      1048.999          52.600    21864102.634    85799430.55008       790.502          53.950    21864101.602    92514167.65408       852.381          50.150  
> 2023 10 08 04 56 30.0000000  0 28
G02  21763024.344   114365462.70208      1809.501          50.350    21763020.383    89115929.76307      1410.001          46.950  
G08  20662568.477   108582524.56108      -820.039          52.950    20662569.805    84609760.85408      -638.993          53.000    20662568.468    81084352.12209      -612.413          55.650  
G10  21532852.149   113155893.41108     -2047.424          53.000    21532853.292    88173423.89308     -1595.397          52.750    21532851.479    84499528.36909     -1528.904          55.150  
G14  24039375.042   126327795.13407      1413.268          43.950    24039374.455    98437238.15407      1101.246          42.800    24039378.327    94335699.97108      1055.368          49.950  
G21  20940038.324   110040640.77708       965.828          51.300    20940035.851    85745947.90108       752.592          48.700  
G27  22070858.994   115983137.90408     -3128.715          48.950    22070860.498    90376469.36908     -2437.962          48.650    22070860.502    86610779.54308     -2336.366          53.850  
G32  22474201.248   118102724.63707      2015.748          46.000    22474202.984    92028106.71507      1570.706          46.000    22474202.159    88193601.96208      1505.140          50.950  
R01  23358875.615   124866564.23706      4592.536          38.900    23358881.046    97118459.02905      3571.975          34.150  
R07  20344063.507   108903355.83508     -1891.799          48.950    20344064.771    84702614.93007     -1471.401          47.900  
R08  19930598.366   106727443.61207      2135.534          47.050    19930599.080    83010243.80408      1660.970          48.200  
R14  22834784.880   121722249.67807     -2211.822          44.500    22834787.622    94672868.68707     -1720.304          42.250  
R22  21477201.890   114646748.20608     -3014.260          48.650    21477204.963    89169695.62807     -2344.427          47.300    21477198.179    86113332.75408     -2264.120          49.400  
R23  19313527.905   103314346.82607       390.230          47.700  
R24  21785045.260   116494425.89407      3380.868          43.250    21785046.883    90606784.86507      2629.565          42.300    21785038.413    87347656.91308      2535.103          49.850  
E03                                                                  26326502.740   103310857.02105      -995.404          33.300                                                                    26326504.647   106005918.32605     -1021.424          32.450    26326505.293   104658372.83605     -1008.308          35.700  
E08  24997753.322   131364067.60348      1352.186          50.100    24997755.846    98096553.31808      1009.814          50.950    24997753.206   106626676.48408      1097.660          50.500    24997753.515   100655593.37008      1036.131          52.350    24997754.164    99376067.48909      1022.952          54.650  
E13  23612674.243   124085436.94148      -891.961          53.100    23612677.607    92661197.81309      -666.132          54.600    23612673.544   100718694.04908      -723.997          52.050    23612675.524    95078447.27609      -683.489          54.000    23612676.202    93869827.18909      -674.818          57.250  
E21  27543395.655   144741515.73446     -3036.680          41.000    27543400.734   108086207.98007     -2267.650          47.700    27543398.023   117485009.28007     -2464.889          43.000    27543398.069   110905848.77407     -2326.752          47.800    27543399.184   109496024.02108     -2297.211          50.700  
E26  24253128.313   127451047.79748      1602.681          51.700    24253129.214    95174485.84808      1196.793          52.400    24253128.793   103450523.78408      1300.900          49.400    24253127.348    97657291.86608      1228.034          52.150    24253127.769    96415886.99909      1212.416          55.200  
E31  27233401.262   143112491.51647      1131.016          42.950    27233405.085   106869727.27807       844.629          43.850    27233400.437   116162740.52707       918.069          42.900    27233402.811   109657624.50906       866.709          41.750    27233403.357   108263675.03407       855.684          45.700  
C11                                                                  21572522.401   112333781.94408      -407.762          50.900                                                                    21572520.007    91280392.46808      -331.362          49.400    21572520.034    86863602.00608      -315.309          53.050  
C12                                                                  24192590.714   125977142.52806     -2857.133          37.600                                                                    24192589.583   102366743.74506     -2321.782          36.400    24192589.408    97413516.32705     -2209.780          33.650  
C16                                                                  40305276.971   209880153.33107      1680.541          42.850                                                                    40305277.746   170544816.99605      1365.600          35.300    40305279.877   162292654.78305      1299.518          35.050  
C21  22649518.999   119024020.13808      -827.915          50.550    22649519.971   117941984.78408      -820.381          51.800    22649519.037    88881572.91309      -618.239          54.750    22649516.318    95837513.07008      -666.682          50.650  
C34  22263684.246   116996447.78308     -1820.685          50.400    22263685.258   115932842.95208     -1804.075          53.150    22263686.463    87367475.43408     -1359.564          52.600    22263686.434    94204930.15708     -1465.915          48.350  
C39  39804739.612   209175319.68407      1464.759          43.950    39804741.043   207273725.13307      1451.317          43.900    39804741.768   156202325.47807      1093.612          45.000    39804739.410   168426879.40706      1179.367          37.000  
C42  22894415.014   120310965.81208      2312.279          51.050    22894415.394   119217230.05308      2291.283          52.400    22894427.128    89842617.00608      1726.704          52.000    22894424.879    96873777.36908      1861.797          50.050  
C43  21858091.026   114865047.58108      1047.258          50.600    21858092.447   113820819.12408      1037.814          52.350    21858093.923    85775849.38309       782.062          54.200    21858092.827    92488741.01308       843.256          50.050  
> 2023 10 08 04 57  0.0000000  0 29
G02  21752721.192   114311319.17808      1800.571          50.900    21752717.250    89073739.98007      1403.042          47.100  
G08  20667307.945   108607430.54908      -839.740          52.150    20667309.280    84629168.09208      -654.344          52.300    20667307.945    81102950.70609      -627.016          55.450  
G10  21544579.021   113217518.38908     -2060.286          52.950    21544580.181    88221443.31708     -1605.419          53.050    21544578.359    84545546.96509     -1538.518          55.050  
G14  24031363.091   126285692.04307      1394.069          44.200    24031362.500    98404430.56706      1086.287          41.650    24031366.366    94304259.36308      1041.175          49.250  
G21  20934558.030   110011841.56308       954.621          51.450    20934555.551    85723506.93908       743.860          48.800  
G27  22088756.025   116077187.01208     -3140.684          48.350    22088757.573    90449754.26608     -2447.290          48.300    22088757.585    86681010.88908     -2345.280          53.750  
G32  22462743.362   118042513.15208      1999.130          52.250    22462745.096    91981188.68408      1557.765          52.300    22462744.269    88148638.84108      1492.850          50.200  
R01  23333118.440   124728877.20906      4587.237          38.000    23333123.754    97011369.12505      3567.851          33.750  
R07  20354737.000   108960491.84208     -1916.631          49.700    20354738.312    84747054.00508     -1490.714          48.200  
R08  19918706.046   106663760.74707      2110.386          47.050    19918706.764    82960712.68508      1641.410          48.350  
R14  22847295.352   121788937.53907     -2233.431          43.150    22847298.079    94724737.03507     -1737.112          42.550  
R22  21494176.437   114737359.21708     -3025.847          49.550    21494179.557    89240170.80107     -2353.440          45.400    21494172.623    86181392.23508     -2272.705          50.850  
R23  19311392.250   103302922.02507       371.974          47.350  
R24  21766097.912   116393106.07707      3374.331          44.650    21766099.522    90527980.57807      2624.478          42.750    21766091.066    87271687.20808      2530.047          50.750  
E03  26334152.939   138386907.31155     -1346.664          33.800    26334154.366   103340878.29005     -1005.756          33.650                                                                    26334154.525   106036727.71715     -1032.028          32.350    26334154.856   104688785.63206     -1019.031          36.200  
E08  24990077.272   131323729.48248      1337.654          49.450    24990079.806    98066430.66808       998.859          50.300    24990077.170   106593934.46208      1085.693          49.800    24990077.497   100624684.91908      1024.895          51.400    24990078.138    99345551.93909      1011.862          54.100  
E13  23617791.661   124112329.01848      -900.223          53.450    23617795.050    92681279.50709      -672.218          54.350    23617790.973   100740522.00008      -730.664          52.000    23617792.961    95099052.84709      -689.755          54.000    23617793.637    93890170.82309      -681.013          57.300  
E15  27245645.716   143176834.10555     -2485.869          32.700    27245647.816   106917764.96615     -1856.436          33.350                                                                                                                                    27245646.507   108312345.50015     -1880.423          33.600  
E21  27560742.560   144832674.71647     -3039.991          42.250    27560747.776   108154281.18007     -2270.090          47.350    27560745.048   117559001.94207     -2467.620          43.450    27560745.154   110975697.82007     -2329.257          47.300    27560746.219   109564985.14408     -2299.668          50.400  
E26  24243999.002   127403072.78148      1596.275          52.000    24243999.908    95138660.31508      1192.065          52.200    24243999.474   103411583.01308      1295.679          49.950    24243998.043    97620531.77208      1223.117          52.050    24243998.459    96379594.18609      1207.605          55.250  
E31  27226988.286   143078791.04947      1116.237          43.100    27226992.161   106844561.29607       833.497          43.600    27226987.495   116135386.20707       905.987          43.250    27226989.867   109631802.04806       855.318          41.900    27226990.406   108238180.81507       844.392          45.800  
C11                                                                  21574913.253   112346231.57608      -421.604          51.050                                                                    21574910.873    91290508.79608      -342.581          49.400    21574910.890    86873228.81208      -325.972          53.550  
C12                                                                  24209077.630                       -2866.006          28.700                                                                    24209074.584   102436495.43905     -2327.913          35.200    24209073.422    97479892.86406     -2215.112          37.650  
C16                                                                  40295611.229   209829821.12607      1675.562          43.050                                                                    40295612.040   170503917.95005      1361.622          35.950    40295614.139   162253734.67405      1295.750          35.750  
C21  22654296.714   119049127.81608      -845.348          50.300    22654297.681   117966864.21608      -837.683          51.750    22654296.645    88900322.11209      -631.190          54.850    22654293.966    95857729.60608      -680.607          50.750  
C34  22274115.592   117051262.54308     -1833.177          50.950    22274116.599   115987159.37508     -1816.459          53.050    22274118.130    87408408.44508     -1368.839          52.550    22274118.006    94249066.66208     -1475.994          48.000  
C39  39796398.321   209131485.17207      1458.315          43.900    39796399.778   207230289.10707      1445.114          43.900    39796400.570   156169591.87207      1089.130          45.200    39796398.085   168391584.04206      1174.297          36.900  
C42  22881256.203   120241815.88208      2298.245          50.600    22881256.569   119148708.76108      2277.415          51.550    22881268.285    89790979.06508      1716.304          52.350    22881266.037    96818098.19908      1850.635          50.150  
C43  21852151.499   114833835.16808      1033.988          50.250    21852152.917   113789890.46108      1024.680          52.400    21852154.391    85752541.38009       772.229          54.150    21852153.292    92463608.91708       832.622          50.250  
> 2023 10 08 04 57 30.0000000  0 29
G02  21742462.386   114257408.71208      1793.930          50.700    21742458.462    89031731.80507      1397.866          47.600  
G08  20672152.340   108632887.84708      -856.982          52.250    20672153.680    84649004.90408      -667.780          52.400    20672152.363    81121960.97909      -639.965          55.550  
G10  21556372.846   113279495.12208     -2070.882          53.100    21556374.029    88269736.81708     -1613.676          53.250    21556372.199    84591828.22109     -1546.527          55.250  
G14  24023452.923   126244123.96407      1377.694          43.950    24023452.332    98372039.87406      1073.528          40.800    24023456.201    94273218.29808      1028.590          49.300  
G21  20929134.511   109983340.58508       945.824          50.650    20929132.028    85701298.33708       737.005          49.050  
G27  22106714.214   116171557.68308     -3150.112          48.250    22106715.789    90523289.77907     -2454.635          47.950    22106715.802    86751482.40709     -2352.473          54.400  
G32  22451372.769   117982760.52108      1984.886          48.300    22451374.504    91934628.23708      1546.665          48.750    22451373.672    88104018.43608      1482.187          49.600  
R01  23307384.242   124591313.01306      4584.121          36.350    23307389.531    96904374.69405      3565.424          34.350  
R07  20365542.819   109018336.04008     -1939.157          49.650    20365544.161    84792043.87308     -1508.235          48.050  
R08  19906948.040   106600797.19507      2087.727          46.400    19906948.767    82911741.04708      1623.787          48.800  
R14  22859920.196   121856235.01907     -2252.385          42.000    22859922.954    94777079.47706     -1751.855          41.800  
R22  21511208.630   114828277.42908     -3034.879          48.850    21511211.785    89310884.79706     -2360.469          41.850    21511204.793    86249682.53608     -2279.664          52.450  
R23  19309351.771   103292006.61007       356.186          47.700  
R24  21747180.974   116291948.54107      3370.042          45.500    21747182.588    90449302.42407      2621.141          42.550    21747174.175    87195839.14308      2526.800          52.300  
E03                                                                  26341879.628   103371192.73205     -1014.975          33.500                                                                    26341876.524   106067829.94315     -1041.386          33.150    26341879.406   104719495.47706     -1028.120          36.650  
E08  24982478.234   131283796.23348      1325.154          50.550    24982480.784    98036610.39408       989.490          51.100    24982478.147   106561521.09108      1075.566          48.300    24982478.496   100594086.71608      1015.355          51.400    24982479.131    99315342.69609      1002.430          54.600  
E13  23622948.981   124139430.83748      -906.076          53.350    23622952.393    92701517.83909      -676.626          54.500    23622948.302   100762520.19908      -735.480          51.800    23622950.301    95119819.13809      -694.299          54.000    23622950.972    93910673.13009      -685.445          57.550  
E15  27259842.313   143251435.08746     -2486.994          38.850    27259846.980   106973473.17005     -1857.215          34.500                                                                    27259841.670   109764103.17415     -1905.286          32.500    27259843.890   108368780.33506     -1881.355          36.200  
E21  27578101.499   144923896.86847     -3041.030          43.050    27578106.837   108222401.53207     -2270.907          47.350    27578104.119   117633045.83407     -2468.331          43.750    27578104.277   111045595.23807     -2330.113          47.250    27578105.295   109633994.03108     -2300.517          50.600  
E26  24234899.650   127355255.25648      1592.014          52.150    24234900.567    95102952.39408      1188.844          52.550    24234900.123   103372770.06708      1292.207          49.600    24234898.701    97583892.35208      1219.858          52.000    24234899.117    96343420.51509      1204.353          55.600  
E31  27220653.598   143045502.11047      1103.597          43.000    27220657.516   106819702.67407       824.069          42.950    27220652.832   116108365.94807       895.762          42.650    27220655.205   109606294.95607       845.496          42.500    27220655.739   108212997.95407       834.822          45.950  
C11                                                                  21577376.844   112359060.00208      -433.132          50.700                                                                    21577374.464    91300932.91708      -351.998          50.000    21577374.476    86883148.54008      -334.995          53.550  
C12                                                                  24225598.063   126149022.30615     -2870.225          33.400                                                                    24225595.469   102506397.86405     -2332.181          32.700    24225593.627    97546412.93905     -2219.401          33.200  
C16                                                                  40285967.426   209779603.29507      1672.674          43.300                                                                    40285968.267   170463111.84506      1359.108          37.000    40285970.346   162214903.03906      1293.665          37.350  
C21  22659166.974   119074720.12608      -860.322          50.150    22659167.947   117992223.85708      -852.539          52.250    22659167.060    88919433.21009      -642.518          55.300    22659164.342    95878336.36408      -692.827          50.950  
C34  22284610.763   117106414.54808     -1843.268          50.700    22284611.759   116041809.99308     -1826.432          52.900    22284613.336    87449593.31608     -1376.462          52.350    22284613.201    94293474.72107     -1484.248          47.250  
C39  39788084.549   209087797.01407      1454.697          44.000    39788086.042   207186998.12207      1441.459          43.750    39788086.641   156136967.58507      1086.280          45.750    39788084.103   168356406.53306      1171.260          38.250  
C42  22868170.555   120173048.79808      2286.658          51.050    22868170.911   119080566.81808      2265.806          52.500    22868182.850    89739627.02108      1707.502          52.600    22868180.532    96762727.29708      1841.072          50.200  
C43  21846281.055   114802984.91308      1023.129          50.550    21846282.471   113759320.65608      1013.816          52.550    21846284.076    85729503.82509       763.949          54.150    21846282.931    92438768.43108       823.742          50.400  
> 2023 10 08 04 58  0.0000000  0 29
G02  21732247.194   114203727.43408      1785.357          50.900    21732243.284    88989902.21807      1391.187          47.850  
G08  20677100.789   108658891.98808      -876.121          52.200    20677102.136    84669267.83508      -682.693          52.250    20677100.834    81141379.61509      -654.255          55.650  
G10  21568232.382   113341817.23208     -2083.393          52.850    21568233.590    88318299.45508     -1623.425          52.850    21568231.747    84638367.39709     -1555.719          55.050  
G14  24015644.008   126203087.82507      1358.847          44.050    24015643.439    98340063.65407      1058.838          42.550    24015647.306    94242574.40908      1014.728          49.450  
G21  20923766.856   109955133.33808       935.105          49.900    20923764.364    85679318.65508       728.653          49.450  
G27  22124732.394   116266243.51508     -3161.624          48.300    22124733.998    90597070.85008     -2463.607          48.350    22124734.013    86822189.23809     -2360.968          54.050  
G32  22440089.125   117923464.52308      1968.578          49.000    22440090.860    91888423.53408      1533.957          48.700    22440090.038    88059738.91808      1470.100          50.300  
R01  23281672.753   124453870.38106      4579.016          37.600    23281678.071    96797474.84806      3561.456          36.350  
R07  20376479.559   109076881.02008     -1963.423          49.800    20376480.910    84837578.79708     -1527.110          48.100  
R08  19895323.883   106538550.28808      2062.719          48.100    19895324.641    82863326.76508      1604.338          48.000  
R14  22872657.897   121924134.21307     -2273.448          42.050    22872660.724    94829889.93107     -1768.235          43.000  
R22  21528297.313   114919497.43907     -3045.963          47.850    21528300.394    89381833.58707     -2369.083          44.850    21528293.466    86318199.47108     -2287.778          51.350  
R23  19307405.960   103281597.46507       338.344          47.900  
R24  21728293.974   116190951.05107      3363.634          43.450    21728295.598    90370748.74807      2616.158          42.400    21728287.239    87120111.06808      2522.158          51.100  
E03                                                                  26349681.380   103401807.18315     -1025.116          33.500                                                                    26349674.697   106099231.79105     -1051.572          34.750    26349677.943   104750498.13006     -1038.529          37.050  
E08  24974955.560   131244264.42748      1310.850          49.750    24974958.105    98007089.88408       978.807          52.150    24974955.483   106529433.59008      1063.962          48.550    24974955.846   100563796.10608      1004.410          52.000    24974956.476    99285437.13409       991.625          55.050  
E13  23628145.363   124166737.87848      -913.894          53.250    23628148.795    92721909.41209      -682.453          54.450    23628144.692   100784684.97008      -741.735          51.800    23628146.701    95140742.66909      -700.229          54.250    23628147.367    93931330.68409      -691.352          57.400  
E15  27274050.238   143326096.28846     -2490.039          39.250    27274054.877   107029226.32305     -1859.433          35.700    27274049.880   116336121.28515     -2021.300          32.800    27274051.392   109821298.78715     -1907.745          34.500    27274051.673   108425260.70806     -1883.593          37.400  
E21  27595471.280   145015175.69347     -3043.713          43.000    27595476.680   108290564.19907     -2272.908          47.050    27595473.994   117707135.72707     -2470.597          44.350    27595474.172   111115536.06507     -2332.193          47.000    27595475.160   109703045.77408     -2302.506          50.100  
E26  24225829.490   127307591.18748      1586.077          52.200    24225830.417    95067359.07308      1184.393          52.600    24225829.969   103334081.68108      1287.414          49.450    24225828.552    97547370.51108      1215.284          52.250    24225828.974    96307362.93509      1199.839          55.600  
E31  27214396.521   143012621.05247      1088.919          42.900    27214400.462   106795148.63307       813.327          42.100    27214395.774   116081676.77707       883.975          42.700    27214398.137   109581100.38307       834.471          42.800    27214398.672   108188123.65307       823.875          45.550  
C11                                                                  21579912.423   112372263.21808      -446.589          50.900                                                                    21579910.050    91311661.56908      -362.859          50.200    21579910.059    86893358.05808      -345.307          53.750  
C12                                                                  24242155.801   126235227.86105     -2877.041          32.700                                                                    24242150.387   102576446.72105     -2337.407          31.700    24242148.469    97613072.22004     -2224.481          29.150  
C16                                                                  40276344.781   209729495.62907      1668.140          43.350                                                                    40276345.651   170422395.28506      1355.226          37.850    40276347.710   162176156.59606      1289.885          38.900  
C21  22664128.086   119100791.42708      -877.252          50.400    22664129.069   118018058.14908      -869.275          52.550    22664128.094    88938901.98409      -655.056          55.450    22664125.409    95899328.80008      -706.350          51.350  
C34  22295169.070   117161898.85608     -1855.222          50.900    22295170.067   116096789.89808     -1838.374          52.300    22295171.602    87491026.33608     -1385.326          51.300    22295171.479    94338150.32707     -1493.739          47.750  
C39  39779798.128   209044251.26507      1448.792          43.850    39779799.657   207143848.23907      1435.669          43.500    39779800.263   156104449.62507      1081.914          45.900    39779797.616   168321343.67906      1166.830          39.050  
C42  22855156.775   120104661.44908      2273.026          51.300    22855157.128   119012801.17808      2252.315          52.150    22855168.984    89688558.54908      1697.351          52.200    22855166.686    96707662.15208      1830.287          50.500  
C43  21840478.747   114772493.49708      1010.206          50.000    21840480.154   113729106.43308      1001.101          52.850    21840481.760    85706734.22809       754.384          54.100    21840480.619    92414216.87908       813.434          50.850  
> 2023 10 08 04 58 30.0000000  0 29
G02  21722077.156   114150283.49208      1777.805          50.900    21722073.258    88948257.57907      1385.302          47.900  
G08  20682154.486   108685449.20608      -894.105          51.650    20682155.845    84689961.73208      -696.707          51.700    20682154.554    81161211.25709      -667.806          55.650  
G10  21580158.570   113404489.53008     -2094.695          52.000    21580159.803    88367134.95008     -1632.233          51.900    21580157.952    84685168.07309     -1564.255          55.100  
G14  24007937.849   126162591.71907      1340.911          44.650    24007937.294    98308508.26307      1044.866          42.800    24007941.152    94212333.81708      1001.416          50.550  
G21  20918456.471   109927226.94808       925.510          51.150    20918453.990    85657573.37508       721.175          49.200  
G27  22142811.425   116361249.10808     -3171.888          48.400    22142813.051    90671101.08008     -2471.604          48.050    22142813.083    86893134.86008     -2368.667          53.950  
G32  22428893.997   117864633.90008      1953.619          49.700    22428895.718    91842581.52408      1522.300          49.850    22428894.897    88015807.00208      1458.693          50.900  
R01  23255985.969   124316559.69106      4575.078          40.750    23255991.375    96690677.63905      3558.395          35.800  
R07  20387547.885   109136130.45008     -1986.396          48.600    20387549.235    84883661.65407     -1544.976          47.900  
R08  19883835.352   106477029.66507      2038.843          46.250    19883836.117    82815477.38407      1585.766          47.750  
R14  22885509.066   121992638.34507     -2293.253          44.650    22885511.980    94883170.92507     -1783.643          44.500  
R22  21545443.593   115011025.21207     -3055.776          47.500    21545446.630    89453021.80507     -2376.716          44.500    21545439.740    86386947.57108     -2295.303          52.300  
R23  19305556.246   103271702.37408       321.599          49.050  
R24  21709438.415   116090122.14507      3358.405          44.350    21709440.044    90292326.30306      2612.094          41.600    21709431.686    87044509.42008      2518.240          49.100  
E03                                                                  26357555.868   103432703.86405     -1034.556          35.650                                                                    26357548.983   106130934.62305     -1062.033          33.850    26357552.207   104781797.87606     -1048.076          37.300  
E08  24967510.812   131205141.86848      1297.445          48.750    24967513.376    97977874.93708       968.876          51.950    24967510.757   106497678.21608      1053.078          49.900    24967511.149   100533819.02808       994.153          51.550    24967511.769    99255841.12809       981.502          54.700  
E13  23633382.084   124194256.90048      -920.608          52.650    23633385.533    92742459.28209      -687.483          54.600    23633381.424   100807021.80908      -747.259          52.250    23633383.443    95161828.62509      -705.412          54.450    23633384.103    93952148.59909      -696.428          57.450  
E15  27288275.727   143400856.27655     -2492.451          31.400    27288275.887   107085029.30106     -1860.845          36.700    27288271.723   116396776.78005     -2022.632          34.700    27288273.558   109878557.51705     -1909.261          35.650    27288271.864   108481791.54306     -1884.977          37.950  
E21  27612852.790   145106515.93647     -3045.528          42.850    27612858.213   108358772.73707     -2274.190          47.050    27612855.561   117781275.46607     -2471.943          43.900    27612855.733   111185523.96907     -2333.580          46.950    27612856.706   109772143.99508     -2303.846          49.950  
E26  24216789.916   127260087.85548      1581.013          52.200    24216790.854    95031885.78108      1180.565          53.050    24216790.401   103295523.76808      1283.228          49.100    24216788.994    97510971.83708      1211.405          52.900    24216789.424    96271426.95309      1195.963          56.000  
E31  27208218.491   142980155.48546      1075.219          41.800    27208222.431   106770904.86206       803.144          40.800    27208217.754   116055324.88207       872.755          42.750    27208220.096   109556224.16707       824.037          43.400    27208220.629   108163563.65207       813.681          45.300  
C11                                                                  21582521.329   112385848.31308      -458.936          51.100                                                                    21582518.966    91322700.54808      -373.006          49.950    21582518.969    86903862.87808      -354.949          53.600  
C12                                                                  24258746.350   126321619.44805     -2882.858          33.000                                                                    24258741.097   102646646.78005     -2342.238          31.250    24258739.547    97679875.43906     -2229.257          36.600  
C16                                                                  40266744.697   209679505.45007      1664.811          44.150                                                                    40266745.581   170381774.16506      1352.362          38.100    40266747.621   162137501.01006      1287.231          40.050  
C21  22669181.223   119127347.35308      -892.926          49.700    22669182.218   118044372.67208      -884.848          52.300    22669180.996    88958732.65909      -666.845          55.450    22669178.393    95920711.46508      -719.094          51.250  
C34  22305791.961   117217721.71008     -1866.270          50.100    22305792.968   116152105.26408     -1849.178          52.850    22305794.593    87532712.15708     -1393.587          51.300    22305794.442    94383098.55208     -1502.694          48.600  
C39  39771539.605   209000855.01907      1444.270          43.900    39771541.149   207100846.52607      1431.005          44.000    39771541.350   156072043.32307      1078.458          46.200    39771538.750   168286401.24806      1162.776          39.300  
C42  22842217.081   120036662.11808      2260.438          50.650    22842217.428   118945420.01508      2239.888          52.300    22842229.386    89637779.82608      1687.937          52.300    22842227.053    96652909.44008      1820.032          49.750  
C43  21834746.117   114742368.84608       998.323          50.300    21834747.518   113699255.64808       989.276          53.300    21834749.024    85684238.51909       745.441          54.150    21834747.923    92389960.64408       803.794          50.600  
> 2023 10 08 04 59  0.0000000  0 29
G02  21711953.312   114097082.23308      1769.817          51.200    21711949.425    88906802.02507      1379.077          47.750  
G08  20687314.301   108712564.06808      -912.659          52.350    20687315.670    84711090.15808      -711.164          52.350    20687314.383    81181459.31409      -681.495          55.750  
G10  21592152.091   113467515.66608     -2106.266          52.500    21592153.337    88416246.16608     -1641.248          52.400    21592151.490    84732232.97809     -1572.836          55.100  
G14  24000335.647   126122641.90507      1322.969          45.600    24000335.078    98277378.53807      1030.884          42.600    24000338.937    94182501.18608       987.941          50.400  
G21  20913204.486   109899627.46908       915.377          50.700    20913202.015    85636067.25208       713.279          49.200  
G27  22160951.869   116456577.51208     -3182.548          48.350    22160953.520    90745382.87308     -2479.909          48.600    22160953.557    86964321.55208     -2376.526          53.950  
G32  22417788.906   117806276.08707      1937.762          47.100    22417790.645    91797107.86107      1509.941          47.250    22417789.808    87972228.06708      1447.147          50.000  
R01  23230325.448   124179389.50506      4570.280          40.200    23230330.940    96583989.76405      3554.665          35.150  
R07  20398748.226   109196086.58308     -2009.805          48.150    20398749.610    84930294.14507     -1563.184          47.700  
R08  19872483.766   106416242.46507      2014.433          47.100    19872484.530    82768198.45207      1566.782          46.800  
R14  22898474.083   122061749.04607     -2313.166          43.100    22898477.091    94936923.64207     -1799.130          42.900  
R22  21562648.331   115102864.64208     -3066.034          48.850    21562651.382    89524452.28907     -2384.699          43.900    21562644.593    86455929.75708     -2302.908          52.550  
R23  19303803.897   103262328.19807       304.196          47.900  
R24  21690615.831   115989469.52307      3352.559          46.500    21690617.468    90214040.95407      2607.547          42.750    21690609.084    86969039.97108      2513.783          48.900  
E03                                                                  26365503.348   103463896.83906     -1044.436          37.200                                                                                                                                    26365499.989   104813397.66106     -1057.637          36.350  
E08  24960145.057   131166434.51748      1283.822          50.400    24960147.630    97948970.09808       958.681          50.700    24960145.014   106466259.88808      1042.095          49.750    24960145.432   100504160.15208       983.659          50.250    24960146.037    99226559.26708       971.208          53.400  
E13  23638660.105   124221992.90348      -927.679          52.750    23638663.566    92763171.17409      -692.737          54.350    23638659.452   100829534.75008      -752.995          52.050    23638661.477    95183080.83909      -710.848          54.100    23638662.135    93973130.65209      -701.785          57.050  
E15                                                                  27302510.113   107140885.78605     -1862.537          34.700    27302505.565   116457490.41505     -2024.424          35.550    27302507.205   109935871.11405     -1910.933          35.350    27302505.421   108538376.57206     -1886.892          36.500  
E21  27630246.570   145197920.57447     -3047.300          42.600    27630251.980   108427029.39807     -2275.603          46.800    27630249.361   117855467.52507     -2473.513          42.600    27630249.505   111255561.24807     -2334.925          46.650    27630250.474   109841290.96808     -2305.240          49.550  
E26  24207781.972   127212750.77348      1575.570          52.400    24207782.915    94996536.64508      1176.600          53.250    24207782.452   103257100.79108      1278.885          48.800    24207781.061    97474700.54508      1207.300          53.200    24207781.498    96235616.73509      1191.960          56.000  
E31  27202120.656   142948111.38946      1061.882          41.850    27202124.599   106746975.88106       792.578          39.950    27202119.930   116029315.10007       861.601          42.650    27202122.256   109531670.91907       813.492          43.100    27202122.789   108139322.54407       802.986          44.600  
C11                                                                  21585204.591   112399820.58808      -471.772          50.750                                                                    21585202.240    91334054.13708      -383.319          50.000    21585202.238    86914667.08408      -364.779          53.100  
C12                                                                  24275372.891   126408201.41404     -2889.490          28.900                                                                    24275368.649   102717001.46805     -2347.282          30.050    24275367.035    97746825.91006     -2233.920          39.200  
C16                                                                  40257168.201   209629638.17907      1660.608          44.000                                                                    40257169.090   170341252.92106      1349.238          37.900    40257171.108   162098940.48406      1283.959          40.700  
C21  22674327.850   119154391.84108      -909.212          49.950    22674328.862   118071171.28908      -900.947          51.800    22674327.797    88978928.15809      -678.869          54.950    22674325.146    95942487.49608      -732.003          51.150  
C34  22316479.532   117273887.55308     -1877.358          49.600    22316480.545   116207760.52808     -1860.323          52.650    22316481.809    87574654.12008     -1401.996          52.150    22316481.773    94428322.95308     -1511.624          48.400  
C39  39763310.905   208957613.74407      1439.214          44.750    39763312.450   207057998.36107      1426.108          44.150    39763312.525   156039752.74807      1074.782          45.950    39763309.894   168251583.59206      1158.908          39.100  
C42  22829352.218   119969057.18408      2247.374          51.350    22829352.569   118878429.67508      2226.986          51.950    22829364.460    89587295.62208      1678.260          52.650    22829362.144    96598474.28408      1809.639          49.400  
C43  21829084.597   114712617.15808       986.022          50.700    21829085.998   113669774.42808       976.965          52.700    21829087.518    85662021.31409       736.282          54.050    21829086.421    92366004.71008       793.902          50.500  
> 2023 10 08 04 59 30.0000000  0 29
G02  21701873.455   114044112.15108      1761.555          51.250    21701869.573    88865526.61608      1372.640          48.000  
G08  20692577.868   108740224.15308      -931.129          52.550    20692579.252    84732643.43408      -725.556          52.650    20692577.964    81202114.53009      -695.357          55.750  
G10  21604210.191   113530881.11908     -2117.955          51.950    21604211.445    88465621.77108     -1650.357          51.750    21604209.613    84779551.25909     -1581.572          54.850  
G14  23992835.356   126083227.49207      1304.889          45.900    23992834.780    98246665.99607      1016.799          43.300    23992838.635    94153068.33208       974.322          49.550  
G21  20908008.580   109872322.70408       905.002          50.850    20908006.115    85614790.78408       705.195          48.900  
G27  22179151.047   116552214.46208     -3193.234          48.900    22179152.734    90819905.06708     -2488.237          48.950    22179152.772    87035738.63608     -2384.488          53.100  
G32  22406771.760   117748380.75408      1921.869          52.350    22406773.489    91751994.65108      1497.563          52.250    22406772.646    87928994.57008      1435.281          49.400  
R01  23204689.492   124042350.82606      4565.457          37.550    23204695.002    96477404.19705      3550.913          35.050  
R07  20410077.684   109256733.98008     -2033.186          48.800    20410079.108    84977464.29407     -1581.369          47.500  
R08  19861267.225   106356178.31407      1989.982          46.900    19861267.977    82721481.86108      1547.763          48.000  
R14  22911549.904   122131450.39006     -2333.145          40.050    22911552.973    94991135.76807     -1814.668          42.450  
R22  21579908.929   115195002.18307     -3076.285          47.250    21579911.949    89596114.65007     -2392.671          46.750    21579905.267    86525135.80008     -2310.694          52.250  
R23  19302146.687   103253463.40808       286.877          48.550  
R24  21671824.332   115888982.78307      3346.549          46.700    21671825.968    90135884.57007      2602.870          44.600    21671817.547    86893694.87008      2509.337          51.050  
E03                                                                  26373524.610   103495375.97906     -1053.999          36.150                                                                                                                                    26373521.462   104845287.36806     -1067.585          36.200  
E08  24952856.156   131128131.19248      1269.794          49.750    24952858.725    97920366.97308       948.307          49.600    24952856.119   106435169.53108      1030.773          49.000    24952856.545   100474810.85008       973.106          50.200    24952857.145    99197583.05308       960.720          53.300  
E13  23643977.082   124249933.65548      -934.879          52.900    23643980.550    92784035.97909      -698.150          54.050    23643976.432   100852213.90608      -758.826          52.000    23643978.459    95204489.95408      -716.380          53.750    23643979.117    93994267.61009      -707.243          57.250  
E15                                                                  27316776.412   107196897.55414     -1864.325          29.450    27316752.758   116518252.06205     -2026.216          35.450    27316754.003   109993230.09005     -1912.855          32.200    27316751.135   108595016.35215     -1888.272          30.650  
E21  27647649.946   145289375.59747     -3049.374          43.100    27647655.348   108495323.67207     -2277.170          46.200    27647652.746   117929700.45907     -2475.050          42.000    27647652.857   111325637.12907     -2336.601          46.250    27647653.844   109910476.04608     -2306.884          49.400  
E26  24198803.438   127165568.21548      1570.062          52.650    24198804.393    94961302.89408      1172.489          53.150    24198803.914   103218803.24708      1274.414          49.600    24198802.534    97438547.65008      1203.062          53.550    24198802.983    96199923.41409      1187.773          56.600  
E31  27196100.921   142916477.53046      1047.425          40.000    27196104.868   106723353.19906       782.185          39.350    27196100.213   116003638.26807       850.299          43.400    27196102.539   109507431.98707       802.565          43.300    27196103.058   108115391.73107       792.359          44.950  
C11                                                                  21587959.956   112414168.35208      -484.762          50.700                                                                    21587957.608    91345712.82908      -393.836          49.800    21587957.605    86925761.65308      -374.731          53.900  
C12                                                                                                                                                                                                  24292029.649   102787500.24005     -2352.779          30.800    24292029.088    97813913.48606     -2238.474          38.700  
C16                                                                  40247613.096   209579882.21007      1656.493          44.550                                                                    40247613.989   170300822.10306      1346.033          37.650    40247615.986   162060466.00706      1280.912          41.100  
C21  22679564.334   119181911.47208      -925.383          49.650    22679565.356   118098440.75708      -916.961          52.450    22679564.024    88999478.49209      -691.001          54.450    22679561.465    95964646.12908      -745.108          51.000  
C34  22327230.546   117330383.64008     -1888.835          50.550    22327231.578   116263743.00608     -1871.603          51.850    22327232.934    87616842.67708     -1410.448          52.150    22327232.866    94473813.23007     -1520.851          47.850  
C39  39755109.371   208914515.63307      1434.114          44.900    39755110.902   207015292.06307      1421.027          45.000    39755110.797   156007569.07607      1070.874          45.100    39755108.159   168216881.19006      1154.882          38.150  
C42  22816560.542   119901835.88908      2234.118          51.450    22816560.894   118811819.47708      2213.888          52.300    22816572.857    89537097.89208      1668.377          52.750    22816570.519    96544348.04608      1798.972          49.400  
C43  21823492.245   114683227.42208       973.463          51.300    21823493.645   113640651.85608       964.662          53.150    21823495.408    85640074.38609       726.949          54.000    21823494.249    92342340.21708       783.876          50.350  
> 2023 10 08 05 00  0.0000000  0 29
G02  21691837.555   113991373.08808      1753.719          52.350    21691833.674    88824431.23207      1366.534          47.700  
G08  20697944.850   108768427.66808      -949.609          52.800    20697946.247    84754620.15908      -739.956          52.900    20697944.962    81223175.54909      -709.115          55.700  
G10  21616332.244   113594582.67908     -2129.419          52.950    21616333.503    88515259.28708     -1659.290          53.250    21616331.681    84827120.53009     -1590.126          54.750  
G14  23985436.974   126044348.55007      1286.496          47.000    23985436.390    98216370.69706      1002.463          41.900    23985440.236    94124035.33208       960.760          49.200  
G21  20902868.535   109845311.52608       895.105          51.150    20902866.072    85593743.09308       697.484          48.700  
G27  22197408.268   116648156.52808     -3203.640          49.750    22197409.982    90894665.04408     -2496.346          49.500    22197410.019    87107383.58808     -2392.235          52.900  
G32  22395842.790   117690948.78508      1906.095          49.100    22395844.510    91707242.49308      1485.268          49.200    22395843.679    87886107.09808      1423.462          49.900  
R01  23179078.534   123905445.85905      4560.885          35.700    23179084.033    96370922.59305      3547.355          35.300  
R07  20421535.485   109318068.32608     -2056.315          48.750    20421536.935    85025168.72707     -1599.358          47.000  
R08  19850185.890   106296838.27007      1965.517          45.200    19850186.640    82675328.48607      1528.736          47.750  
R14  22924735.630   122201737.61606     -2353.123          39.650    22924738.759    95045803.58507     -1830.210          42.050  
R22  21597224.850   115287435.47107     -3086.461          46.900    21597227.874    89668007.13707     -2400.584          45.950    21597221.222    86594564.04908     -2318.290          52.600  
R23  19300584.734   103245108.08407       269.576          47.750  
R24  21653063.954   115788662.43907      3340.848          43.000    21653065.581    90057857.61607      2598.438          43.650    21653057.137    86818474.55408      2504.934          50.850  
E03                                                                  26381619.310   103527139.43305     -1063.879          32.800                                                                                                                                    26381616.226   104877465.14405     -1077.578          35.750  
E08  24945644.083   131090231.63348      1256.095          49.950    24945646.654    97892065.32708       938.022          49.950    24945644.051   106404406.90808      1019.592          48.850    24945644.486   100445770.90108       962.484          50.800    24945645.081    99168912.25608       950.275          53.350  
E13  23649332.781   124278077.87048      -942.029          53.100    23649336.261    92805052.71309      -703.430          54.200    23649332.135   100875058.20708      -764.600          51.650    23649334.167    95226054.95608      -721.779          53.600    23649334.826    94015558.47609      -712.586          56.900  
E15                                                                  27331023.607   107252816.34815     -1865.983          33.550    27331019.688   116579119.58915     -2028.181          32.000  
E21  27665062.256   145380877.68547     -3051.107          43.100    27665067.665   108563653.08807     -2278.478          45.650    27665065.067   118003971.59106     -2476.673          40.550    27665065.151   111395749.06507     -2337.927          45.850    27665066.174   109979696.71908     -2308.185          48.750  
E26  24189854.165   127118539.37248      1564.617          53.350    24189855.142    94926183.92008      1168.384          53.350    24189854.637   103180630.46508      1270.001          49.800    24189853.264    97402512.53308      1198.862          53.150    24189853.724    96164346.36809      1183.627          56.200  
E31  27190159.144   142885253.38146      1033.575          39.850    27190163.071   106700036.46906       771.865          40.500    27190158.450   115978294.00107       838.888          43.550    27190160.778   109483506.98507       791.964          43.450    27190161.271   108091770.86907       781.916          45.250  
C11                                                                  21590787.254   112428890.65408      -497.481          51.200                                                                    21590784.914    91357675.87608      -404.169          49.500    21590784.905    86937145.83008      -384.617          53.700  
C12                                                                  24308732.181   126581914.53815     -2900.869          33.150                                                                    24308723.339   102858141.33205     -2357.211          32.350    24308724.686    97881136.46505     -2242.774          33.750  
C16                                                                  40238079.213   209530236.75207      1652.558          45.350                                                                    40238080.093   170260481.09106      1343.099          37.550    40238082.084   162022077.00006      1277.793          40.900  
C21  22684890.975   119209903.82208      -941.276          50.300    22684892.013   118126178.63808      -932.819          52.700    22684890.571    89020381.82909      -702.964          54.800    22684888.059    95987185.39208      -757.990          50.800  
C34  22338044.836   117387208.14508     -1900.066          50.700    22338045.887   116320050.87708     -1882.737          51.950    22338047.950    87659276.47308     -1418.865          51.700    22338047.655    94519567.95608     -1529.857          48.050  
C39  39746935.295   208871559.81207      1428.962          45.300    39746936.801   206972726.74307      1416.072          45.600    39746936.814   155975491.64707      1067.098          44.750    39746934.081   168182293.35506      1150.772          37.850  
C42  22803841.709   119834998.28108      2221.022          51.600    22803842.063   118745589.48608      2200.791          52.800    22803853.963    89487186.68608      1658.621          52.900    22803851.637    96490530.73708      1788.424          49.250  
C43  21817967.821   114654199.45208       961.196          51.300    21817969.212   113611887.80408       952.317          53.200    21817970.502    85618397.63309       717.740          54.100    21817969.505    92318967.03008       773.888          50.250  
> 2023 10 08 05 00 30.0000000  0 29
G02  21681850.707   113938891.72508      1744.787          51.650    21681846.830    88783536.63508      1359.575          48.350  
G08  20703419.977   108797199.47808      -968.773          53.150    20703421.391    84777039.70508      -754.889          53.000    20703420.110    81244660.94009      -723.432          55.650  
G10  21628522.808   113658644.22508     -2141.713          52.800    21628524.085    88565177.29908     -1668.870          52.900    21628522.268    84874958.61609     -1599.259          54.650  
G14  23978145.579   126006032.00607      1267.681          45.450    23978144.970    98186513.64207       987.803          42.150    23978148.813    94095422.35508       946.560          49.250  
G21  20897789.356   109818620.18908       883.940          50.800    20897786.892    85572944.62608       688.784          49.250  
G27  22215728.075   116744427.47308     -3214.871          49.650    22215729.813    90969681.28008     -2505.096          49.600    22215729.858    87179274.13008     -2400.658          52.250  
G32  22385007.417   117634008.19908      1889.515          50.450    22385009.153    91662873.12708      1472.349          50.600    22385008.329    87843586.47008      1410.995          49.950  
R01  23153498.147   123768704.17905      4555.031          35.600    23153503.673    96264567.91905      3542.800          35.150  
R07  20433125.925   109380112.77108     -2080.207          49.850    20433127.377    85073425.48607     -1617.941          47.050  
R08  19839244.942   106238250.00907      1940.160          46.100    19839245.687    82629759.84507      1509.013          47.800  
R14  22938035.427   122272633.10206     -2373.760          37.500    22938038.636    95100944.51706     -1846.256          40.350  
R22  21614601.033   115380189.81507     -3097.470          47.800    21614604.122    89740149.17707     -2409.152          45.250    21614597.527    86664233.37908     -2326.567          52.800  
R23  19299123.156   103237289.65207       251.379          47.900  
R24  21634340.042   115688537.24907      3333.841          44.200    21634341.669    89979982.46306      2592.986          41.750    21634333.198    86743400.53108      2499.811          50.950  
E03                                                                  26389790.817   103559203.51315     -1073.931          32.250                                                                                                                                    26389788.705   104909949.60505     -1088.006          35.400  
E08  24938513.944   131052762.54848      1241.544          50.550    24938516.534    97864085.12208       927.133          50.250    24938513.924   106373993.67508      1007.726          49.450    24938514.372   100417060.78708       951.254          51.150    24938514.961    99140567.09809       939.185          54.000  
E13  23654732.097   124306451.30548      -949.894          53.200    23654735.590    92826240.62009      -709.305          54.400    23654731.455   100898088.55308      -770.975          51.750    23654733.492    95247795.60008      -727.826          53.850    23654734.156    94037022.75309      -718.538          57.400  
E15  27345276.408   143700398.90455     -2501.448          35.650    27345289.816   107308822.19406     -1868.157          38.100    27345288.454   116639993.65915     -2029.989          32.100                                                                    27345279.489   108708422.42816     -1892.345          36.850  
E21  27682488.030   145472450.66747     -3053.963          43.700    27682493.478   108632035.42807     -2280.433          45.200    27682490.832   118078300.22306     -2478.842          40.750    27682490.956   111465915.30007     -2339.954          45.450    27682492.013   110048971.01108     -2310.257          48.700  
E26  24180939.148   127071690.52048      1558.323          53.200    24180940.148    94891199.35208      1163.705          53.400    24180939.618   103142603.78808      1264.910          49.800    24180938.251    97366615.32808      1194.072          53.150    24180938.719    96128905.48409      1178.884          56.600  
E31  27184300.412   142854465.65847      1018.658          42.050    27184304.350   106677045.61906       760.629          41.150    27184299.767   115953303.94807       826.911          43.650    27184302.107   109459916.38107       780.562          43.650    27184302.568   108068480.14407       770.565          45.700  
C11                                                                  21593691.452   112444013.48008      -511.163          50.950                                                                    21593689.119    91369964.41508      -415.297          49.400    21593689.101    86948839.73908      -395.165          53.050  
C12                                                                  24325462.940                       -2908.261          30.950                                                                    24325457.308   102928944.80905     -2363.037          31.200  
C16                                                                  40228571.546   209480727.75307      1647.646          45.400                                                                    40228572.406   170220250.99406      1338.894          37.500    40228574.394   161983793.51006      1274.099          41.100  
C21  22690312.614   119238393.45008      -958.263          50.650    22690313.669   118154409.25708      -949.472          52.000    22690312.405    89041656.50609      -715.513          55.250    22690309.851    96010125.05208      -771.526          50.850  
C34  22348924.635   117444386.25608     -1912.173          49.900    22348925.685   116376709.22708     -1894.716          52.100    22348927.066    87701974.34608     -1427.831          51.250    22348926.992    94565607.45507     -1539.557          47.550  
C39  39738792.825   208828772.35207      1423.205          45.000    39738794.290   206930328.27607      1410.262          45.050    39738794.084   155943539.94407      1062.753          44.350    39738791.371   168147841.09006      1146.096          37.100  
C42  22791201.037   119768571.54808      2206.990          51.100    22791201.404   118679766.63708      2186.972          51.850    22791213.222    89437582.30808      1648.167          52.850    22791210.911    96437044.28108      1777.088          49.000  
C43  21812518.364   114625560.23108       947.892          51.200    21812519.753   113583508.92008       939.186          53.050    21812521.345    85597011.16909       707.797          54.100    21812520.261    92295906.85008       763.205          50.250  
> 2023 10 08 05 01  0.0000000  0 29
G02  21671906.853   113886636.30508      1738.107          51.700    21671902.969    88742818.10508      1354.368          48.400  
G08  20708996.943   108826506.52808      -985.672          52.650    20708998.371    84799876.33808      -768.058          52.600    20708997.089    81266546.03709      -736.162          55.600  
G10  21640775.417   113723031.91108     -2151.598          52.450    21640776.720    88615349.46608     -1676.572          52.400    21640774.891    84923040.26309     -1606.758          54.250  
G14  23970955.322   125968246.86707      1250.605          44.050    23970954.701    98157070.68307       974.498          43.150    23970958.529    94067206.18808       933.899          49.250  
G21  20892764.996   109792216.88108       875.338          49.600    20892762.539    85552370.58708       682.081          49.350  
G27  22234103.913   116840992.84408     -3223.800          49.050    22234105.673    91044926.93408     -2512.055          48.950    22234105.720    87251384.52508     -2407.341          52.050  
G32  22374259.649   117577528.47508      1875.073          49.550    22374261.362    91618862.99308      1461.096          49.400    22374260.539    87801410.09608      1400.077          48.900  
R01  23127942.773   123632096.38106      4551.368          37.150    23127948.308    96158317.45905      3539.956          34.900  
R07  20444842.279   109442831.12408     -2101.650          50.100    20444843.725    85122206.37407     -1634.619          47.050  
R08  19828438.745   106180383.25607      1917.001          46.150    19828439.504    82584752.35907      1491.000          46.850  
R14  22951442.461   122344100.22006     -2391.771          40.800    22951445.761    95156530.01906     -1860.272          39.750  
R22  21632030.852   115473231.18907     -3106.065          44.200    21632033.974    89812514.62307     -2415.827          46.400    21632027.428    86734118.42708     -2333.205          51.250  
R23  19297755.998   103229976.38207       235.491          47.550  
R24  21615646.887   115588576.45907      3329.360          46.250    21615648.504    89902235.14806      2589.502          41.350    21615640.040    86668449.80008      2496.319          51.400  
E03                                                                  26398033.700   103591547.42605     -1082.995          33.800                                                                                                                                    26398031.287   104942715.41105     -1097.417          32.800  
E08  24931459.778   131015692.55248      1229.049          49.450    24931462.382    97836402.94308       917.773          50.350    24931459.764   106343904.36708       997.580          49.800    24931460.216   100388656.47508       941.719          50.750    24931460.803    99112523.85208       929.740          53.750  
E13  23660168.879   124335021.61848      -955.668          52.950    23660172.390    92847575.54009      -713.625          54.500    23660168.252   100921278.71208      -775.694          51.850    23660170.287    95269687.09408      -732.293          53.800    23660170.956    94058635.96009      -722.946          57.350  
E15  27359563.312   143775474.90456     -2502.489          37.200    27359570.340   107364865.76806     -1868.801          39.450    27359564.592   116700901.74815     -2031.218          35.800    27359565.519   110165630.98716     -1917.456          38.150    27359561.454   108765197.02206     -1893.162          40.000  
E21  27699920.750   145564060.16847     -3054.093          42.900    27699926.253   108700445.02307     -2280.706          44.400    27699923.568   118152658.50406     -2479.168          41.700    27699923.753   111536109.50907     -2340.259          44.200    27699924.815   110118272.91007     -2310.493          47.500  
E26  24172052.316   127024989.79248      1554.273          53.050    24172053.332    94856325.40308      1160.613          53.500    24172052.786   103104697.33908      1261.520          49.800    24172051.425    97330831.63508      1190.888          53.100    24172051.895    96093576.66209      1175.741          56.550  
E31  27178518.705   142824082.76747      1005.951          43.900    27178522.620   106654357.09807       751.300          43.300    27178518.085   115928642.52507       816.610          43.850    27178520.426   109436636.00207       770.904          42.950    27178520.862   108045495.69507       761.076          46.300  
C11                                                                  21596666.476   112459505.04308      -522.386          50.000                                                                    21596664.148    91382552.54108      -424.670          49.600    21596664.123    86960818.76208      -404.044          53.150  
C12                                                                  24342225.253                       -2912.266          29.850                                                                    24342222.459   102999883.79404     -2366.805          26.800    24342222.951    98016040.13315     -2252.252          33.300  
C16                                                                  40219084.035   209431323.65107      1645.015          45.100                                                                    40219084.875   170180106.12706      1336.539          37.050    40219086.858   161945591.12106      1272.006          40.800  
C21  22695822.173   119267346.81508      -972.699          50.650    22695823.226   118183099.41408      -963.926          51.550    22695821.893    89063277.47209      -726.449          55.450    22695819.373    96033438.11408      -783.288          51.050  
C34  22359865.859   117501885.09308     -1921.909          49.550    22359866.921   116433685.36908     -1904.391          50.550    22359867.928    87744911.71608     -1435.257          51.100    22359867.970    94611905.17107     -1547.506          47.150  
C39  39730676.951   208786121.40007      1419.443          44.800    39730678.375   206888065.04607      1406.657          45.200    39730678.436   155911690.17007      1060.018          43.950    39730675.589   168113498.71806      1143.022          37.500  
C42  22778632.341   119702524.68108      2195.267          50.700    22778632.723   118614320.21408      2175.321          51.700    22778644.220    89388261.59408      1639.290          52.850    22778642.001    96383863.69408      1767.587          48.350  
C43  21807136.697   114597278.48008       936.861          50.650    21807138.084   113555484.26708       928.314          52.650    21807139.811    85575891.64809       699.511          54.250    21807138.695    92273134.51808       754.244          50.300  
> 2023 10 08 05 01 30.0000000  0 29
G02  21662008.998   113834622.59808      1729.535          52.000    21662005.113    88702287.91508      1347.688          48.200  
G08  20714678.561   108856363.47908     -1004.518          52.800    20714680.005    84823141.45508      -782.743          52.700    20714678.718    81288841.77009      -750.162          55.750  
G10  21653092.559   113787758.68308     -2163.359          53.550    21653093.903    88665785.84708     -1685.737          53.650    21653092.045    84971375.11608     -1615.476          53.900  
G14  23963869.221   125931009.05207      1231.825          43.900    23963868.594    98128054.21507       959.862          42.550    23963872.405    94039398.73008       920.007          48.900  
G21  20887798.252   109766116.38808       864.851          50.200    20887795.805    85532032.52108       673.908          49.150  
G27  22252538.208   116937865.46908     -3234.419          48.650    22252539.995    91120412.02908     -2520.328          49.000    22252540.035    87323724.38308     -2415.270          52.250  
G32  22363602.922   117521526.82508      1858.552          48.950    22363604.629    91575225.29708      1448.220          48.800    22363603.829    87759590.66008      1387.917          48.950  
R01  23102415.956   123495640.83806      4545.637          39.950    23102421.514    96052185.35505      3535.496          35.150  
R07  20456686.838   109506235.73008     -2125.099          49.500    20456688.265    85171521.02107     -1652.857          47.050  
R08  19817770.508   106123255.28207      1891.677          46.350    19817771.267    82540319.48407      1471.303          46.700  
R14  22964958.937   122416150.48807     -2411.408          42.950    22964962.274    95212569.07506     -1875.538          40.000  
R22  21649517.157   115566573.66408     -3116.622          49.700    21649520.372    89885114.13107     -2424.048          44.700    21649513.835    86804229.48108     -2340.854          50.850  
R23  19296486.343   103223184.65907       217.470          47.700  
R24  21596987.725   115488797.33307      3322.733          46.550    21596989.339    89824629.10707      2584.347          42.650    21596980.891    86593635.26208      2491.389          51.350  
E03                                                                  26406348.335   103624181.27315     -1092.718          33.900                                                                                                                                    26406346.510   104975772.75605     -1106.765          31.700  
E08  24924484.604   130979037.50448      1214.724          50.400    24924487.225    97809030.62708       907.138          50.650    24924484.588   106314151.84608       986.066          49.050    24924485.043   100360570.11908       930.796          50.150    24924485.646    99084794.51708       918.975          53.800  
E13  23665645.951   124363803.66448      -963.182          53.050    23665649.475    92869068.58009      -719.222          54.650    23665645.330   100944640.72608      -781.718          51.650    23665647.362    95291740.81808      -737.941          53.700    23665648.038    94080409.34209      -728.586          57.500  
E15  27373863.627   143850629.34755     -2505.442          35.550    27373864.042   107420958.14706     -1870.632          37.900    27373858.004   116761871.81905     -2032.939          34.700    27373859.387   110223186.67106     -1919.538          38.850    27373855.713   108822021.04206     -1895.217          39.550  
E21  27717362.881   145655719.14346     -3056.319          40.800    27717368.434   108768891.57307     -2282.288          44.000    27717365.747   118227056.93906     -2480.792          41.500    27717365.983   111606341.61907     -2341.764          42.750    27717367.019   110187612.23907     -2312.017          46.700  
E26  24163196.603   126978452.62748      1548.414          53.100    24163197.625    94821573.60708      1156.207          53.600    24163197.067   103066923.64508      1256.794          49.850    24163195.712    97295173.27208      1186.391          53.050    24163196.187    96058371.58109      1171.336          56.650  
E31  27172817.053   142794120.49647       991.643          44.900    27172820.942   106631982.67307       740.509          43.850    27172816.449   115904322.51307       804.827          43.550    27172818.775   109413677.89807       759.832          42.950    27172819.201   108022829.42807       750.179          46.700  
C11                                                                  21599715.217   112475380.49208      -535.700          50.250                                                                    21599712.901    91395452.61108      -435.268          49.550    21599712.867    86973094.62808      -414.273          53.900  
C12                                                                                                                                                                                                                                                                  24359024.641    98083686.49005     -2257.257          35.750  
C16                                                                  40209619.596   209382039.71407      1640.739          44.950                                                                    40209620.410   170140058.86906      1333.279          37.100    40209622.391   161907481.64906      1268.604          40.350  
C21  22701422.835   119296777.65908      -989.151          50.500    22701423.875   118212262.69808      -980.140          51.250    22701422.671    89085254.98709      -738.636          55.250    22701420.114    96057135.63408      -796.469          51.250  
C34  22370871.814   117559718.99308     -1933.580          49.650    22370872.885   116490993.48008     -1915.985          50.250    22370874.308    87788099.29008     -1443.817          51.250    22370874.221    94658472.66207     -1556.915          47.950  
C39  39722589.506   208743622.22207      1414.030          44.750    39722590.884   206845952.23207      1401.131          45.550    39722590.853   155879953.75407      1055.879          44.050    39722588.001   168079278.59306      1138.509          38.350  
C42  22766139.748   119636873.98308      2181.515          50.900    22766140.146   118549266.32608      2161.609          51.450    22766151.865    89339236.69208      1629.100          52.800    22766149.574    96331002.07408      1756.585          48.100  
C43  21801825.846   114569370.33108       923.895          51.100    21801827.242   113527829.83308       915.424          52.500    21801828.888    85555051.11509       689.914          54.050    21801827.803    92250662.99308       743.957          50.000  
> 2023 10 08 05 02  0.0000000  0 29
G02  21652157.224   113782850.99508      1721.779          50.900    21652153.340    88661946.36908      1341.645          49.250  
G08  20720464.703   108886769.68508     -1022.615          52.600    20720466.161    84846834.56208      -796.844          52.650    20720464.862    81311547.64709      -763.646          55.750  
G10  21665473.716   113852821.91308     -2174.243          52.100    21665475.114    88716484.41308     -1694.217          52.100    21665473.210    85019961.22408     -1623.634          53.700  
G14  23956887.431   125894319.33607      1213.856          43.350    23956886.822    98099464.83307       945.864          43.350    23956890.611    94012000.53208       906.419          49.750  
G21  20882889.137   109740318.71408       855.053          49.950    20882886.695    85511930.41408       666.274          49.700  
G27  22271030.478   117035042.67607     -3244.174          47.700    22271032.295    91196134.44707     -2527.931          47.750    22271032.321    87396291.68508     -2422.651          52.400  
G32  22353037.396   117466004.58708      1842.864          49.750    22353039.091    91531961.20808      1435.998          49.750    22353038.300    87718129.25308      1376.109          49.350  
R01  23076918.177   123359340.61606      4540.776          40.950    23076923.744    95946174.10805      3531.717          35.300  
R07  20468658.933   109570323.05308     -2147.362          48.000    20468660.335    85221366.67807     -1670.172          47.050  
R08  19807240.446   106066867.12607      1867.461          46.200    19807241.209    82496461.99907      1452.470          46.850  
R14  22978584.035   122488779.81206     -2430.510          40.600    22978587.363    95269058.54607     -1890.397          42.300  
R22  21667059.589   115660215.48007     -3126.351          44.250    21667062.819    89957946.46007     -2431.610          43.850    21667056.312    86874565.44708     -2348.233          50.200  
R23  19295314.350   103216915.36107       200.301          47.550  
R24  21578362.844   115389201.62607      3316.933          45.450    21578364.462    89747165.76807      2579.836          43.500    21578356.013    86518958.26308      2486.966          50.700  
E03                                                                                                                                                                                                                                                                  26414734.630   105009120.47405     -1116.353          33.500  
E08  24917588.420   130942797.76748      1201.176          49.800    24917591.037    97781968.47508       896.945          51.050    24917588.391   106284736.47108       974.937          48.900    24917588.840   100332802.01208       920.356          50.200    24917589.467    99057379.38708       908.645          53.700  
E13  23671163.212   124392796.87848      -969.859          52.500    23671166.748    92890719.30509      -724.248          54.900    23671162.601   100968174.14508      -787.189          51.800    23671164.626    95313956.35408      -743.160          53.600    23671165.310    94102342.47409      -733.710          57.250  
E15  27388169.077   143925805.26655     -2506.934          35.300    27388171.708   107477098.74405     -1872.064          34.750                                                                    27388166.651   110280791.80906     -1921.032          36.150    27388171.786   108878940.41716     -1896.451          38.250  
E21  27734813.933   145747425.02846     -3057.752          38.100    27734819.518   108837373.18207     -2283.242          43.550    27734816.854   118301493.47106     -2481.632          40.300    27734817.137   111676609.70606     -2342.788          41.600    27734818.126   110256987.09307     -2313.071          45.750  
E26  24154372.014   126932078.96848      1543.181          52.700    24154373.039    94786943.89708      1152.339          53.750    24154372.479   103029282.67908      1252.514          50.350    24154371.125    97259640.18408      1182.437          53.400    24154371.608    96023290.18309      1167.377          56.650  
E31  27167195.509   142764579.13047       977.754          43.600    27167199.384   106609922.54907       730.135          44.600    27167194.922   115880344.13307       793.588          43.750    27167197.235   109391042.31407       749.180          43.400    27167197.662   108000481.57907       739.605          47.050  
C11                                                                  21602837.641   112491639.60208      -548.262          50.200                                                                    21602835.336    91408664.43508      -445.503          49.550    21602835.298    86985667.15908      -423.975          53.700  
C12                                                                                                                                                                                                                                                                  24375858.427    98151471.52505     -2261.423          32.950  
C16                                                                  40200178.235   209332875.91907      1636.868          44.600                                                                    40200179.030   170100109.24906      1330.083          37.500    40200181.012   161869465.06906      1265.727          39.950  
C21  22707113.680   119326684.13308     -1004.713          50.000    22707114.704   118241897.30308      -995.579          51.150    22707113.381    89107587.68809      -750.292          55.250    22707110.856    96081216.14208      -808.987          51.300  
C34  22381940.865   117617886.76908     -1944.282          48.650    22381941.934   116548632.45208     -1926.765          51.100    22381943.435    87831536.20608     -1452.012          51.500    22381943.332    94705309.00608     -1565.641          49.250  
C39  39714531.287   208701274.60507      1409.340          43.200    39714532.627   206803989.58207      1396.398          45.450    39714532.792   155848330.51507      1052.193          44.400    39714529.853   168045180.49906      1134.779          39.300  
C42  22753722.465   119571620.21008      2168.683          49.800    22753722.876   118484605.76408      2148.964          51.350    22753734.655    89290508.20908      1619.391          53.800    22753732.343    96278460.05708      1746.126          48.550  
C43  21796586.527   114541836.29508       911.710          50.300    21796587.933   113500546.09508       903.403          52.450    21796589.759    85534489.94409       680.785          54.250    21796588.623    92228492.70708       734.038          50.050  
> 2023 10 08 05 02 30.0000000  0 31
G02  21642351.876   113731323.45008      1714.293          50.700    21642347.987    88621795.02508      1335.812          49.650  
G08  20726355.406   108917725.37608     -1040.312          52.100    20726356.881    84870955.83808      -810.634          52.150    20726355.574    81334663.85709      -776.789          55.900  
G10  21677918.807   113918221.05308     -2184.701          52.600    21677920.256    88767444.71308     -1702.367          52.400    21677918.320    85068798.17408     -1631.455          53.350  
G14  23950010.374   125858180.04807      1196.269          43.850    23950009.783    98071304.34507       932.158          43.100    23950013.556    93985013.37308       893.325          50.150  
G21  20878038.010   109714825.72808       845.553          50.150    20878035.578    85492065.71108       658.871          49.900  
G27  22289580.544   117132523.55107     -3253.623          47.750    22289582.390    91272093.46907     -2535.294          47.500    22289582.414    87469085.72308     -2429.663          52.100  
G32  22342563.693   117410964.99308      1827.357          49.100    22342565.361    91489073.23108      1423.913          49.350    22342564.580    87677028.24408      1364.708          48.850  
R01  23051450.289   123223200.12806      4535.984          37.700    23051455.922    95840287.08006      3527.987          36.500  
R07  20480758.161   109635090.82107     -2169.362          47.800    20480759.542    85271741.54907     -1687.283          47.500  
R08  19796849.118   106011222.04307      1843.233          45.700    19796849.860    82453182.51007      1433.626          47.000  
R14  22992317.339   122561985.70906     -2448.916          39.100    22992320.677    95325996.44007     -1904.716          42.700  
R22  21684657.999   115754156.64407     -3135.640          47.100    21684661.250    90031011.71007     -2438.837          44.100    21684654.752    86945126.31607     -2355.076          47.850  
R23  19294240.436   103211170.45207       183.548          47.550  
R24  21559772.817   115289792.40407      3311.198          47.250    21559774.431    89669847.50807      2575.376          43.500    21559765.968    86444421.09908      2482.862          50.300  
E03                                                                                                                                                                                                                                                                  26423196.026   105042758.58405     -1125.290          34.050  
E08  24910771.650   130906975.39848      1187.921          50.100    24910774.264    97755218.00008       887.074          51.650    24910771.615   106255659.87408       964.203          49.250    24910772.059   100305353.69408       910.196          50.550    24910772.708    99030279.99109       898.626          54.050  
E13  23676720.862   124422002.38348      -976.264          52.600    23676724.415    92912528.56409      -729.019          54.950    23676720.268   100991879.88408      -792.409          51.800    23676722.282    95336334.55708      -748.031          53.500    23676722.975    94124436.20209      -738.517          57.250  
E15  27402484.835   144001050.57046     -2508.551          37.000    27402492.133   107533288.27405     -1873.282          33.250                                                                    27402499.629   110338512.17015     -1922.074          31.450    27402490.524   108935862.85505     -1897.544          35.400  
E21  27752273.806   145839177.01946     -3058.289          38.400    27752279.388   108905889.20607     -2283.776          42.500    27752276.759   118375967.45706     -2482.556          38.450    27752277.082   111746913.12106     -2343.433          41.450    27752278.018   110326396.80407     -2313.526          45.000  
E26  24145578.859   126885870.46248      1538.298          52.900    24145579.899    94752437.49608      1148.798          53.850    24145579.337   102991775.74908      1248.667          50.550    24145577.981    97224233.62508      1178.731          53.600    24145578.472    95988333.70409      1163.769          56.800  
E31  27161654.434   142735460.65747       964.541          43.800    27161658.294   106588178.22707       720.080          45.250    27161653.863   115856709.01807       782.721          43.950    27161656.158   109368730.76907       738.874          44.500    27161656.591   107978453.64007       729.529          47.850  
C11                                                                  21606034.010   112508283.82808      -560.519          49.750                                                                    21606031.715    91422189.23008      -455.450          49.800    21606031.672    86998537.50408      -433.358          53.000  
C12                                                                  24392740.123   127019422.87315     -2930.185          31.650                                                                    24392731.550   103213682.07615     -2380.906          32.500  
C13                                                                  40091422.287   208766554.77916      -943.862          39.050                                                                    40091425.305   169639934.05516      -766.985          36.350    40091426.622   161431538.09816      -729.816          40.800  
C16                                                                  40190760.215   209283833.74307      1633.615          44.350                                                                    40190760.990   170060258.46006      1327.442          37.550    40190762.977   161831542.54706      1263.249          39.400  
C21  22712895.386   119357066.18008     -1019.835          50.600    22712896.394   118272003.14108     -1010.719          51.600    22712895.233    89130275.51709      -761.557          54.950    22712892.642    96105679.56408      -821.155          51.350  
C28  25777977.524   135464164.25315      3138.163          35.700    25777980.134   134232704.80716      3109.722          40.000    25777980.100   101158329.37817      2343.529          44.700    25777979.691                        2526.708          38.750  
C34  22393073.583   117676389.00208     -1954.878          49.400    22393074.651   116606602.84108     -1937.039          50.650    22393076.213    87875222.86408     -1459.779          51.600    22393076.104    94752414.65108     -1574.022          49.000  
C39  39706502.426   208659080.15107      1404.705          43.400    39706503.740   206762178.69207      1392.013          45.400    39706504.258   155816821.62507      1049.056          44.800    39706501.201   168011205.74706      1131.044          39.900  
C42  22741380.919   119506765.84808      2155.839          50.350    22741381.337   118420340.99508      2136.270          51.350    22741392.973    89242077.99109      1609.936          54.600    22741390.698    96226239.65308      1735.943          48.800  
C43  21791418.358   114514678.69108       899.669          51.050    21791419.771   113473635.38908       891.585          53.350    21791421.398    85514209.88309       671.948          54.450    21791420.326    92206625.52108       724.450          50.300  
> 2023 10 08 05 03  0.0000000  0 31
G02  21632593.023   113680040.24208      1705.070          52.700    21632589.133    88581834.06907      1328.626          47.850  
G08  20732350.446   108949229.34408     -1059.614          53.850    20732351.935    84895504.34008      -825.675          53.700    20732350.626    81358189.51009      -791.335          55.400  
G10  21690427.280   113983953.32608     -2196.853          53.650    21690428.751    88818664.61208     -1711.835          53.800    21690426.809    85117883.91408     -1640.690          52.850  
G14  23943238.152   125822591.77607      1176.756          46.150    23943237.556    98043573.23106       916.953          41.900    23943241.320    93958437.72508       878.612          49.750  
G21  20873244.839   109689637.33408       834.027          51.650    20873242.415    85472438.35508       649.890          48.600  
G27  22308187.886   117230305.48107     -3264.840          47.700    22308189.761    91348287.09608     -2544.033          48.550    22308189.786    87542104.59208     -2438.071          52.450  
G32  22332182.151   117356409.61708      1810.006          51.450    22332183.797    91446562.54608      1410.395          51.600    22332183.034    87636288.84608      1351.586          48.450  
R01  23026012.910   123087222.70405      4529.487          34.050    23026018.683    95734526.81605      3522.932          33.200  
R07  20492983.798   109700535.30207     -2193.073          47.000    20492985.151    85322642.76907     -1705.725          47.100  
R08  19786596.859   105956321.56207      1817.136          46.700    19786597.586    82410482.12207      1413.328          46.950  
R14  23006157.993   122635764.02905     -2468.948          34.650    23006161.407    95383379.55407     -1920.292          42.000  
R22  21702312.296   115848395.84407     -3146.555          45.800    21702315.578    90104308.70506     -2447.326          41.400    21702309.018    87015910.94607     -2363.576          47.000  
R23  19293264.752   103205950.98107       164.825          47.000  
R24  21541218.099   115190571.70607      3303.985          44.550    21541219.681    89592675.81807      2569.765          43.800    21541211.239    86370025.28808      2477.150          51.300  
E03                                                                                                                                                                                                                                                                  26431730.740   105076705.74115     -1135.653          32.900  
E08  24904034.382   130871570.82148      1172.737          52.200    24904037.011    97728779.50308       875.687          51.450    24904034.362   106226922.38208       951.877          50.200    24904034.798   100278225.47208       898.575          50.550    24904035.461    99003496.63309       887.117          54.000  
E13  23682318.825   124451419.72048      -984.560          53.700    23682322.393    92934496.00309      -735.277          54.500    23682318.245   101015757.54908      -799.161          52.050    23682320.249    95358875.06608      -754.459          53.850    23682320.957    94146690.18109      -744.844          57.250  
E15  27416814.502   144076360.59146     -2511.501          37.850    27416823.947   107589526.11805     -1875.893          34.250                                                                    27416827.510   110396217.16605     -1924.764          34.900    27416821.676   108992834.26806     -1900.227          37.550  
E21  27769742.022   145930972.71246     -3061.006          40.350    27769747.595   108974437.86106     -2285.849          41.050    27769744.952   118450476.87006     -2484.612          38.800    27769745.316   111817249.99806     -2345.483          41.300    27769746.225   110395839.57207     -2315.632          44.300  
E26  24136817.110   126839827.10049      1531.559          54.750    24136818.169    94718054.44508      1143.665          53.550    24136817.599   102954402.87508      1243.159          50.900    24136816.242    97188953.62608      1173.492          53.950    24136816.738    95953502.18009      1158.562          56.850  
E31  27156193.954   142706765.43547       949.146          44.950    27156197.831   106566749.94207       708.548          45.250    27156193.410   115833417.39807       770.326          43.900    27156195.700   109346743.49307       727.117          45.100    27156196.150   107956745.86108       717.839          48.250  
C11                                                                  21609304.312   112525313.00508      -574.486          50.050                                                                    21609302.017    91436026.77808      -466.767          49.600    21609301.979    87011705.50908      -444.215          53.250  
C12                                                                  24409642.034   127107441.81806     -2937.257          36.550                                                                                                                                    24409647.731    98287545.59915     -2271.592          31.950  
C13                                                                  40096862.916   208794885.68006      -944.410          40.050                                                                    40096866.196   169662955.13006      -767.543          36.450    40096867.882   161453445.20606      -730.354          41.750  
C16                                                                  40181365.565   209234913.21507      1628.420          44.100                                                                    40181366.335   170020506.52706      1322.919          37.400    40181368.332   161793714.07006      1259.058          39.800  
C21  22718767.237   119387922.06708     -1036.789          52.150    22718768.227   118302578.51208     -1027.313          52.100    22718767.208    89153317.21209      -774.286          54.600    22718764.559    96130524.53308      -834.870          50.850  
C28  25760070.339   135370063.18406      3135.347          38.550    25760070.734   134139459.32606      3106.706          38.300    25760070.069   101088059.16607      2341.305          44.000    25760070.612   108999297.60916      2524.577          39.100  
C34  22404269.632   117735224.59408     -1967.120          50.400    22404270.698   116664903.56308     -1949.167          50.050    22404272.230    87919158.45008     -1468.965          51.450    22404272.145    94799788.70307     -1583.985          47.900  
C39  39698502.235   208617038.64107      1398.453          44.950    39698503.534   206720519.37607      1385.721          45.800    39698504.083   155785426.99707      1044.295          45.000    39698501.007   167977354.15406      1125.834          40.000  
C42  22729115.914   119442311.74708      2141.419          51.300    22729116.345   118356472.83008      2121.880          50.600    22729128.133    89193946.68209      1599.011          54.150    22729125.795    96174341.55408      1724.189          48.150  
C43  21786322.267   114487898.14608       885.962          52.400    21786323.698   113447098.30008       877.954          53.250    21786325.373    85494211.39808       661.546          53.950    21786324.278    92185061.94308       713.316          49.800  
> 2023 10 08 05 03 30.0000000  0 31
G02  21622880.608   113629001.04008      1697.390          51.900    21622876.719    88542063.23708      1322.640          49.000  
G08  20738449.399   108981279.38508     -1077.208          53.100    20738450.897    84920478.35508      -839.385          53.200    20738449.589    81382122.93009      -804.419          55.300  
G10  21702998.619   114050015.84908     -2207.386          53.050    21703000.087    88870141.82408     -1720.043          53.050    21702998.161    85167216.22608     -1648.370          53.000  
G14  23936570.759   125787554.36207      1159.150          44.550    23936570.151    98016271.32007       903.232          42.750    23936573.918    93932273.41708       865.451          49.650  
G21  20868509.318   109664751.89308       824.567          50.300    20868506.899    85453047.07008       642.519          50.050  
G27  22326851.871   117328385.03207     -3274.152          47.650    22326853.786    91424712.63007     -2551.291          47.550    22326853.792    87615345.70708     -2444.940          52.950  
G32  22321892.857   117302339.06608      1794.413          49.550    22321894.493    91404429.65708      1398.244          49.550    22321893.728    87595911.49608      1340.003          49.550  
R01  23000606.332   122951410.10006      4524.220          39.400    23000612.143    95628894.78605      3518.839          34.400  
R07  20505335.042   109766652.17707     -2214.843          47.650    20505336.383    85374066.94707     -1722.658          47.150  
R08  19776483.698   105902165.99407      1792.949          46.100    19776484.422    82368361.11707      1394.514          46.700  
R14  23020105.100   122710109.63306     -2487.642          40.750    23020108.648    95441203.79206     -1934.834          40.650  
R22  21720021.896   115942930.33307     -3155.737          44.750    21720025.163    90177835.38206     -2454.467          40.650    21720018.596    87086917.48008     -2370.444          48.050  
R23  19292387.182   103201256.46007       147.996          47.650  
R24  21522698.772   115091540.38607      3297.943          44.550    21522700.331    89515651.43807      2565.065          43.600    21522691.899    86295771.44908      2472.856          52.050  
E03                                                                                                                                                                                                                                                                  26440337.632   105110921.96315     -1145.081          32.150  
E08  24897376.563   130836583.68448      1159.482          51.550    24897379.230    97702652.71208       865.846          51.000    24897376.577   106198523.70008       941.123          49.650    24897377.005   100251417.10208       888.414          49.350    24897377.667    98977029.05208       877.137          53.500  
E13  23687956.842   124481047.53548      -990.925          52.700    23687960.423    92956620.61609      -739.975          54.500    23687956.276   101039806.05508      -804.288          51.700    23687958.272    95381576.84608      -759.250          53.650    23687958.990    94169103.37609      -749.615          57.250  
E15                                                                  27431164.978   107645811.08905     -1876.986          33.600    27431157.529   117006253.75215     -2040.562          33.550    27431164.603   110453970.46606     -1925.842          36.900    27431165.488   109049853.42406     -1901.477          38.100  
E21  27787217.945   146022808.83646     -3061.519          38.550    27787223.533   109043016.69106     -2286.345          40.150    27787220.832   118525019.12905     -2485.151          35.200    27787221.230   111887617.85906     -2346.135          40.750    27787222.136   110465312.91507     -2316.229          43.800  
E26  24128086.649   126793948.11448      1526.827          53.300    24128087.735    94683794.13208      1140.145          53.700    24128087.151   102917163.41708      1239.284          50.850    24128085.796    97153799.56908      1169.887          53.900    24128086.292    95918794.99509      1155.010          57.050  
E31  27150813.919   142678492.92947       935.426          44.100    27150817.800   106545637.30307       698.595          45.300    27150813.383   115810468.90107       759.442          43.050    27150815.669   109325080.10007       716.942          45.700    27150816.137   107935357.84308       707.769          48.750  
C11                                                                  21612648.343   112542726.10808      -586.648          49.750                                                                    21612646.057    91450176.32608      -476.697          49.700    21612646.015    87025170.38908      -453.641          53.550  
C12                                                                  24426579.368   127195636.82005     -2942.246          33.550                                                                                                                                    24426570.612    98355743.43805     -2275.392          33.050  
C13                                                                  40102298.735   208823191.09606      -942.856          39.600                                                                    40102302.072   169685955.47806      -766.300          36.050    40102303.861   161475332.61206      -729.189          41.350  
C16                                                                  40171994.109   209186113.54107      1624.783          43.300                                                                    40171994.878   169980852.76006      1320.362          37.700    40171996.894   161755979.04906      1256.378          40.000  
C21  22724729.099   119419249.25008     -1051.926          51.350    22724730.074   118333620.87808     -1042.343          51.000    22724729.439    89176710.82109      -785.505          55.100    22724726.658    96155748.96208      -846.956          51.050  
C28  25742173.168   135276011.34906      3134.534          37.000    25742172.630   134046262.52906      3105.427          37.150    25742173.052   101017825.68307      2340.600          44.750    25742173.573   108923567.61806      2523.693          40.100  
C34  22415527.735   117794391.62708     -1977.414          49.550    22415528.792   116723532.76308     -1959.508          49.350    22415529.526    87963341.57608     -1476.717          51.100    22415529.711    94847429.66308     -1592.347          48.300  
C39  39690530.867   208575149.21807      1393.929          43.850    39690532.159   206679010.76907      1381.242          45.100    39690532.645   155754145.93107      1040.977          45.100    39690529.583   167943625.01906      1122.187          40.100  
C42  22716926.310   119378257.92008      2128.741          50.700    22716926.735   118293001.33908      2109.327          50.700    22716938.071    89146114.25909      1589.563          54.100    22716935.864    96122765.72407      1714.029          47.700  
C43  21781297.660   114461494.45208       874.052          51.650    21781299.105   113420934.64708       866.097          53.050    21781300.641    85474494.31708       652.704          53.900    21781299.586    92163801.80108       703.749          50.150  
> 2023 10 08 05 04  0.0000000  0 31
G02  21613214.340   113578204.33108      1688.730          51.300    21613210.453    88502481.35808      1315.893          48.850  
G08  20744651.784   109013873.00308     -1095.906          52.400    20744653.300    84945875.94108      -853.954          52.450    20744651.987    81406462.26709      -818.386          55.350  
G10  21715632.039   114116404.70708     -2218.775          52.650    21715633.482    88921873.34908     -1728.919          52.650    21715631.593    85216792.25708     -1656.863          53.000  
G14  23930008.034   125753066.88407      1139.928          43.100    23930007.415    97989397.92206       888.256          41.700    23930011.190    93906519.74708       851.306          50.050  
G21  20863831.221   109640168.26108       813.936          50.250    20863828.805    85433890.97508       634.235          49.600  
G27  22345571.691   117426757.95407     -3284.369          46.350    22345573.642    91501366.75307     -2559.252          45.800    22345573.642    87688805.89508     -2452.635          53.300  
G32  22311695.847   117248753.32208      1777.567          50.050    22311697.487    91362674.50308      1385.117          50.100    22311696.709    87555896.11408      1327.437          49.900  
R01  22975230.842   122815763.68206      4518.572          39.200    22975236.594    95523392.05605      3514.446          35.900  
R07  20517810.878   109833436.08908     -2237.635          48.550    20517812.213    85426009.93407     -1740.384          47.300  
R08  19766509.636   105848755.36907      1767.626          47.250    19766510.364    82326819.51407      1374.819          47.100  
R14  23034157.409   122785016.32106     -2506.520          40.150    23034161.002    95499464.53906     -1949.515          38.950  
R22  21737786.219   116037757.11507     -3166.162          45.500    21737789.452    90251589.42507     -2462.575          42.200    21737782.964    87158143.53308     -2378.194          48.400  
R23  19291607.591   103197086.04907       129.793          47.700  
R24  21504214.888   114992698.45907      3291.187          45.350    21504216.467    89438774.30107      2559.810          43.650    21504208.067    86221659.61408      2467.679          52.350  
E03                                                                                                                                                                                                                                                                  26449015.592   105145420.74405     -1155.138          34.450  
E08  24890797.934   130802012.70748      1145.009          50.950    24890800.641    97676836.68908       855.007          50.000    24890797.978   106170462.81408       929.357          48.300    24890798.400   100224927.63008       877.332          49.000    24890799.056    98950876.30408       866.163          52.850  
E13  23693634.499   124510883.67948      -998.416          52.700    23693638.103    92978900.79409      -745.586          54.400    23693633.955   101064023.66508      -810.426          51.800    23693635.948    95404438.25508      -765.016          53.650    23693636.672    94191674.16909      -755.305          57.100  
E15                                                                                                                                                                                                  27445516.648   110511770.42405     -1927.992          34.300    27445520.949   109106918.61605     -1903.348          33.700  
E21  27804692.350   146114646.21055     -3063.798          34.050    27804706.840   109111622.59006     -2287.612          38.200    27804701.044   118599590.83105     -2486.705          32.750    27804703.314   111958013.46606     -2347.201          39.650    27804704.810   110534813.67307     -2317.421          42.100  
E26  24119387.159   126748231.87548      1520.728          52.700    24119388.268    94649655.35508      1135.583          53.850    24119387.671   102880056.06008      1234.384          50.850    24119386.318    97118770.21909      1165.229          54.050    24119386.812    95884210.93109      1150.392          57.100  
E31  27145514.030   142650641.72447       920.987          43.650    27145517.907   106524839.32507       687.722          45.200    27145513.484   115787862.40007       747.470          43.000    27145515.766   109303739.55107       705.676          45.700    27145516.253   107914288.58008       696.712          48.600  
C11                                                                  21616065.745   112560521.28808      -599.822          50.500                                                                    21616063.469    91464636.34908      -487.535          49.700    21616063.426    87038930.71608      -463.938          53.400  
C12                                                                  24443550.488   127284004.93004     -2950.201          29.800                                                                                                                                    24443542.859    98424075.09104     -2280.848          29.050  
C13                                                                  40107729.325   208851469.11706      -942.739          39.850                                                                    40107732.736   169708933.56406      -766.218          36.050    40107734.542   161497198.79506      -728.869          41.700  
C16                                                                  40162645.506   209137432.97407      1620.287          42.550                                                                    40162646.292   169941295.84806      1316.400          37.500    40162648.314   161718336.14406      1252.996          40.350  
C21  22730779.062   119451044.28908     -1068.003          50.750    22730780.017   118365126.89308     -1058.337          52.000    22730779.045    89200453.82309      -797.555          55.400    22730776.376    96181350.13008      -860.047          50.950  
C28  25724285.603   135182008.06305      3132.236          35.100    25724284.591   133953113.77606      3103.671          36.900    25724286.472   100947628.39007      2339.014          45.050    25724286.734   108847876.63406      2522.017          38.950  
C34  22426850.149   117853887.41008     -1989.161          49.100    22426851.195   116782487.64008     -1971.025          49.400    22426852.524    88007770.14708     -1485.360          50.750    22426852.536    94895335.30108     -1601.641          49.000  
C39  39682587.949   208533410.12507      1388.311          43.250    39682589.245   206637651.13207      1375.417          44.750    39682589.551   155722977.12907      1036.715          45.200    39682586.526   167910016.89906      1117.893          40.150  
C42  22704813.479   119314603.47808      2114.839          49.850    22704813.899   118229925.56508      2095.576          51.250    22704825.386    89098580.08009      1579.168          54.300    22704823.134    96071511.49807      1702.763          47.950  
C43  21776344.818   114435466.62008       860.848          51.900    21776346.285   113395143.42808       853.059          52.650    21776347.870    85455057.90909       642.869          54.150    21776346.792    92142844.29508       693.156          50.150  
> 2023 10 08 05 04 30.0000000  0 31
G02  21603595.014   113527654.27808      1681.420          51.350    21603591.128    88463091.67408      1310.195          48.900  
G08  20750958.086   109047012.70008     -1113.342          52.800    20750959.618    84971699.04008      -867.542          52.850    20750958.305    81431209.39909      -831.439          55.300  
G10  21728327.770   114183120.95808     -2228.972          52.250    21728329.195    88973859.96908     -1736.863          52.200    21728327.344    85266612.74808     -1664.496          53.050  
G14  23923550.736   125719133.53207      1122.190          45.250    23923550.092    97962956.31606       874.432          39.300    23923553.890    93881179.89808       837.970          50.100  
G21  20859211.199   109615889.78508       804.729          50.250    20859208.790    85414972.65308       627.061          49.650  
G27  22364347.561   117525425.38907     -3293.493          46.700    22364349.550    91578250.35907     -2566.361          46.700    22364349.546    87762485.99108     -2459.435          53.650  
G32  22301592.019   117195657.42808      1762.051          51.700    22301593.661    91321301.09508      1373.026          51.750    22301592.867    87516246.59808      1315.789          49.850  
R01  22949887.723   122680290.05206      4513.449          37.750    22949893.457    95418023.67006      3510.459          36.800  
R07  20530411.249   109900886.74808     -2259.022          48.950    20530412.598    85478471.50207     -1757.019          46.750  
R08  19756675.566   105796094.29108      1743.243          48.050    19756676.298    82285860.87607      1355.856          46.650  
R14  23048314.918   122860483.81406     -2524.446          41.900    23048318.500    95558161.47406     -1963.461          39.950  
R22  21755605.719   116132878.15607     -3175.328          44.650    21755608.936    90325572.29406     -2469.706          41.000    21755602.543    87229590.53807     -2384.892          47.850  
R23  19290926.778   103193444.17107       112.985          47.850  
R24  21485767.395   114894051.46907      3285.273          47.300    21485768.987    89362048.87207      2555.213          44.350    21485760.591    86147693.97108      2463.290          51.400  
E03                                                                                                                                                                                                                                                                  26457765.315   105180205.62505     -1163.939          35.750  
E08  24884299.258   130767861.98448      1131.753          51.200    24884301.974    97651334.50908       845.071          49.950    24884299.305   106142743.07507       918.572          47.400    24884299.724   100198760.18808       867.203          50.000    24884300.375    98925041.49008       856.115          53.100  
E13  23699352.407   124540931.37248     -1004.725          52.600    23699356.023    93001338.96209      -750.340          54.050    23699351.881   101088413.00408      -815.565          52.200    23699353.867    95427461.77808      -769.877          53.650    23699354.599    94214405.01609      -760.119          56.900  
E21  27822183.922   146206573.11155     -3063.742          34.550    27822196.566   109180256.58806     -2287.953          37.600    27822185.229   118674166.04815     -2487.023          32.050    27822192.947   112028437.91606     -2347.675          38.200    27822194.671   110604342.90806     -2317.974          40.900  
E26  24110719.339   126702682.13248      1515.876          52.300    24110720.468    94615640.92208      1131.965          53.850    24110719.866   102843083.86708      1230.385          51.250    24110718.510    97083868.45408      1161.533          53.900    24110719.004    95849752.83209      1146.753          56.900  
E31  27140295.060   142623215.83447       907.450          43.900    27140298.940   106504358.96307       677.600          45.000    27140294.509   115765601.12907       736.460          43.100    27140296.788   109282724.91007       695.242          45.950    27140297.286   107893541.07808       686.440          48.550  
C06                                                                  40209109.377                        1870.802          29.650                                                                    40209112.868   170137919.01915      1521.174          33.400    40209111.822   161905441.00916      1447.240          37.250  
C11                                                                  21619557.208   112578702.08808      -612.037          50.700                                                                    21619554.935    91479409.70008      -497.369          49.950    21619554.897    87052989.22608      -473.324          53.100  
C12                                                                  24460560.786   127372548.21705     -2954.630          31.950                                                                                                                                    24460569.287    98492537.40315     -2284.533          32.850  
C13                                                                  40113155.209   208879722.74506      -940.846          39.650                                                                    40113158.683   169731891.80806      -764.406          36.650    40113160.497   161519046.14206      -727.675          41.450  
C16                                                                  40153320.465   209088875.15207      1616.767          42.050                                                                    40153321.255   169901838.61406      1314.059          37.650    40153323.292   161680788.16106      1250.379          40.800  
C21  22736918.995   119483309.14008     -1082.873          50.850    22736919.942   118397098.41908     -1073.040          52.600    22736919.073    89224547.64209      -808.688          55.150    22736916.384    96207329.57008      -872.023          50.750  
C28  25706406.903   135088057.65305      3131.561          34.800    25706406.055   133860017.46806      3102.947          39.550    25706408.229   100877470.61707      2338.148          44.400    25706408.499   108772228.27306      2520.944          38.250  
C34  22438234.621   117913714.50508     -1999.188          48.450    22438235.620   116841770.86408     -1981.144          51.750    22438236.783    88052446.15408     -1493.106          51.400    22438236.866    94943507.73208     -1609.967          49.100  
C39  39674674.890   208491825.00507      1383.956          43.200    39674676.203   206596444.04307      1371.522          44.150    39674676.764   155691923.31007      1033.378          44.700    39674673.637   167876532.77106      1114.365          40.050  
C42  22692776.792   119251352.97408      2102.078          49.650    22692777.197   118167250.09208      2082.892          50.500    22692788.262    89051347.54809      1569.614          54.250    22692786.143    96020582.51908      1692.467          48.450  
C43  21771464.442   114409818.97608       848.976          51.650    21771465.921   113369728.93308       841.243          52.750    21771467.667    85435905.41509       633.923          54.100    21771466.537    92122192.91908       683.558          50.400  
> 2023 10 08 05 05  0.0000000  0 31
G02  21594022.175   113477348.50908      1673.241          50.600    21594018.286    88423892.34308      1303.823          49.250  
G08  20757367.552   109080694.45508     -1131.326          52.450    20757369.102    84997944.50508      -881.554          52.500    20757367.793    81456361.29909      -844.828          55.250  
G10  21741084.910   114250159.92608     -2239.558          52.250    21741086.328    89026098.06008     -1745.112          52.200    21741084.503    85316674.23608     -1672.398          53.700  
G14  23917198.480   125685752.08707      1103.849          45.100    23917197.805    97936944.76106       860.139          40.550    23917201.644    93856252.16108       824.354          50.500  
G21  20854648.776   109591913.99408       794.601          49.950    20854646.369    85396290.19108       619.170          49.700  
G27  22383178.448   117624381.89607     -3303.018          47.050    22383180.480    91655359.20807     -2573.785          46.700    22383180.476    87836381.93209     -2466.427          54.450  
G32  22291581.215   117143050.15208      1745.936          49.800    22291582.878    91280308.37708      1360.468          49.400    22291582.073    87476961.91908      1303.710          49.900  
R01  22924577.002   122544989.62406      4507.693          38.600    22924582.788    95312789.99206      3505.985          36.000  
R07  20543134.992   109968997.72708     -2280.865          50.000    20543136.334    85531446.64107     -1774.008          46.800  
R08  19746981.248   105744181.67607      1718.363          47.800    19746981.965    82245484.40607      1336.505          47.150  
R14  23062576.327   122936505.13406     -2542.714          41.300    23062579.873    95617289.17506     -1977.667          40.800  
R22  21773479.496   116228288.96507     -3184.727          42.950    21773482.679    90399780.54307     -2477.015          42.950    21773476.390    87301255.24608     -2392.115          49.400  
R23  19290344.359   103190328.62507        95.472          47.750  
R24  21467356.130   114795598.19207      3279.057          46.700    21467357.744    89285474.11907      2550.378          43.600    21467349.317    86073873.57208      2458.529          50.650  
E03                                                                                                                                                                                                                                                                  26466586.602   105215273.12706     -1173.540          36.000  
E08  24877880.118   130734129.06948      1117.895          51.500    24877882.843    97626144.32008       834.773          51.600    24877880.156   106115362.44408       907.414          48.800    24877880.597   100172912.87108       856.574          51.350    24877881.239    98899522.73909       845.679          54.300  
E13  23705109.943   124571187.26748     -1011.479          52.450    23705113.569    93023932.59809      -755.398          54.300    23705109.433   101112971.31508      -821.005          52.350    23705111.413    95450644.82208      -775.086          53.850    23705112.155    94237293.35409      -765.247          56.900  
E21  27839681.412   146298499.35456     -3064.816          37.200    27839692.514   109248914.72706     -2288.787          37.950    27839684.842   118748806.46415     -2487.609          32.750    27839688.952   112098887.12206     -2348.261          36.650    27839690.650   110673896.57006     -2318.609          39.950  
E26  24102082.679   126657296.09348      1510.598          52.650    24102083.834    94581748.71508      1128.028          53.950    24102083.223   102806244.52608      1226.074          51.350    24102081.866    97049092.10908      1157.434          53.900    24102082.365    95815418.55509      1142.733          56.750  
E31  27135156.515   142596212.67447       893.440          43.800    27135160.412   106484194.26507       667.251          45.350    27135155.978   115743682.98507       725.258          43.550    27135158.251   109262034.17407       684.650          45.450    27135158.754   107873113.36108       676.003          48.250  
C06                                                                  40198338.622   209323288.91115      1869.544          34.650                                                                    40198340.231   170092337.06805      1518.592          30.600    40198338.872   161862064.66905      1445.142          35.600  
C11                                                                  21623122.161   112597265.53808      -624.638          50.500                                                                    21623119.890    91494493.98308      -507.630          49.850    21623119.853    87067343.62108      -483.105          53.850  
C12                                                                  24477598.013   127461262.56406     -2959.441          36.550                                                                                                                                    24477599.808    98561136.84905     -2288.396          33.200  
C13                                                                  40118575.825   208907948.92906      -940.072          39.950                                                                    40118579.355   169754827.77006      -763.698          36.150    40118581.190   161540872.27306      -726.872          41.650  
C16                                                                  40144018.452   209040437.36107      1613.041          42.200                                                                    40144019.256   169862478.96606      1310.916          37.350    40144021.296   161643333.01706      1247.254          41.350  
C21  22743147.543   119516039.20008     -1098.250          50.750    22743148.499   118429530.92208     -1088.358          53.300    22743147.798    89248988.86209      -820.147          55.250    22743145.071    96233683.59708      -884.330          50.700  
C28  25688538.316   134994158.13205      3129.766          34.150    25688537.705   133766971.56706      3100.952          39.300    25688540.094   100807350.81507      2336.957          43.500    25688540.288   108696620.82206      2519.949          38.100  
C34  22449681.683   117973868.98508     -2010.169          50.050    22449682.654   116901378.48608     -1991.877          50.750    22449683.833    88097366.63708     -1501.096          52.000    22449683.906    94991943.72808     -1618.526          49.250  
C39  39666790.377   208450390.85007      1379.091          42.700    39666791.725   206555386.55407      1366.617          43.250    39666792.409   155660982.21407      1029.703          44.550    39666789.227   167843170.18806      1110.544          40.250  
C42  22680817.658   119188504.41208      2088.755          50.250    22680818.048   118104972.85608      2069.633          50.400    22680829.539    89004415.15009      1559.729          54.600    22680827.280    95969977.16008      1681.748          48.800  
C43  21766655.780   114384549.28408       836.328          51.050    21766657.261   113344688.96508       828.887          53.000    21766659.020    85417035.15409       624.611          54.450    21766657.892    92101845.87008       673.473          50.600  
> 2023 10 08 05 05 30.0000000  0 31
G02  21584496.778   113427292.15308      1664.502          50.700    21584492.886    88384887.38008      1297.014          49.100  
G08  20763880.948   109114922.45108     -1149.853          51.950    20763882.508    85024615.63608      -895.990          51.950    20763881.200    81481921.11909      -858.755          55.650  
G10  21753903.834   114317523.60308     -2250.741          51.950    21753905.266    89078589.18108     -1753.826          52.100    21753903.438    85366978.20809     -1680.818          54.000  
G14  23910952.265   125652927.95107      1085.026          45.200    23910951.544    97911367.50906       845.474          39.750    23910955.431    93831740.62308       810.114          50.500  
G21  20850144.578   109568244.18608       784.184          50.150    20850142.175    85377846.16208       611.051          49.900  
G27  22402064.763   117723629.67807     -3313.023          47.300    22402066.835    91732695.01707     -2581.580          47.500    22402066.846    87910495.41509     -2474.068          54.900  
G32  22281664.536   117090937.70508      1729.115          51.250    22281666.197    91239701.29108      1347.364          51.100    22281665.382    87438046.78308      1291.009          49.950  
R01  22899300.095   122409870.05106      4500.998          38.050    22899305.929    95207696.99106      3500.777          36.000  
R07  20555982.336   110037770.35308     -2303.239          49.100    20555983.648    85584936.41607     -1791.410          46.850  
R08  19737427.834   105693023.54707      1692.790          47.250    19737428.547    82205694.74607      1316.616          47.200  
R14  23076941.800   123013080.70106     -2561.428          38.250    23076945.347    95676847.85506     -1992.224          39.900  
R22  21791408.143   116323992.92007     -3194.925          44.800    21791411.347    90474216.83407     -2484.947          43.850    21791405.114    87373140.12708     -2399.781          49.700  
R23  19289861.401   103187745.15207        77.385          47.300  
R24  21448982.430   114697345.56207      3271.859          46.350    21448984.053    89209055.36707      2544.780          44.000    21448975.622    86000203.60208      2453.156          51.750  
E03                                                                                                                                                                                                                                                                  26475479.651   105250625.61305     -1183.080          34.800  
E08  24871541.488   130700819.16548      1103.382          50.850    24871544.230    97601270.00908       823.859          52.450    24871541.527   106088325.15108       895.528          49.050    24871541.997   100147389.67408       845.396          50.950    24871542.621    98874323.98609       834.601          54.400  
E13  23710907.940   124601655.75248     -1019.075          52.100    23710911.578    93046684.97909      -761.055          54.800    23710907.452   101137702.19408      -827.214          52.150    23710909.422    95473990.75208      -780.907          53.700    23710910.175    94260342.51209      -770.966          56.950  
E21  27857186.501   146390476.40746     -3066.581          36.750    27857195.360   109317598.76706     -2289.744          38.500    27857194.843   118823496.07115     -2489.012          34.000    27857191.542   112169362.95005     -2349.499          35.800    27857193.349   110743476.50706     -2319.774          39.800  
E26  24093478.104   126612078.63448      1504.496          52.550    24093479.278    94547982.39109      1123.402          54.000    24093478.662   102769542.00708      1221.121          51.600    24093477.300    97014444.92508      1152.759          53.850    24093477.807    95781211.79809      1138.088          56.700  
E31  27130099.354   142569637.39047       878.759          43.000    27130103.273   106464349.11807       656.221          45.950    27130098.846   115722112.16607       713.227          44.350    27130101.105   109241671.32507       673.320          45.250    27130101.611   107853009.36708       664.715          48.300  
C06                                                                  40187587.166   209267290.44006      1864.930          37.000                                                                                                                                    40187583.973   161818763.11605      1442.108          34.550  
C11                                                                  21626761.480   112616216.19908      -638.032          50.100                                                                    21626759.220    91509892.92308      -518.425          49.450    21626759.179    87081997.42008      -493.468          53.550  
C12                                                                  24494667.648   127550151.46705     -2965.945          34.500                                                                                                                                    24494638.209                       -2293.185          29.350  
C13                                                                  40123991.990   208936151.94106      -939.513          39.900                                                                    40123995.573   169777744.94406      -763.613          36.500    40123997.436   161562680.49506      -726.653          41.500  
C16                                                                  40134740.413   208992124.37906      1608.412          41.800                                                                    40134741.248   169823220.71206      1307.109          36.400    40134743.297   161605974.36006      1243.773          41.800  
C21  22749464.754   119549237.50308     -1114.182          50.900    22749465.723   118462427.43208     -1104.149          52.700    22749464.842    89273779.76109      -832.153          55.150    22749462.192    96260414.67908      -897.372          50.550  
C28  25670680.751   134900315.23105      3127.060          35.750    25670680.615   133673981.75306      3098.818          40.900    25670683.286   100737273.28107      2335.153          43.150    25670683.361   108621058.98206      2517.919          38.350  
C34  22461193.033   118034354.58208     -2021.600          49.700    22461193.990   116961314.15008     -2003.199          49.950    22461196.181    88142534.37008     -1509.727          51.550    22461195.933    95040646.35508     -1627.908          49.400  
C39  39658935.485   208409112.42207      1373.449          42.250    39658936.881   206514483.37507      1361.019          42.400    39658937.697   155630157.40507      1025.508          44.500    39658934.475   167809933.02906      1105.794          40.300  
C42  22668935.710   119126063.39708      2074.700          49.600    22668936.082   118043099.47808      2055.904          50.950    22668947.723    88957787.09609      1549.172          55.050    22668945.425    95919699.97508      1670.449          48.600  
C43  21761920.029   114359663.04808       823.311          50.950    21761921.499   113320028.97108       815.838          52.350    21761923.232    85398451.25009       614.678          54.750    21761922.119    92081807.58208       662.803          50.350  
> 2023 10 08 05 06  0.0000000  0 32
G02  21575017.806   113377479.67608      1656.138          50.500    21575013.923    88346072.42708      1290.496          49.550  
G08  20770496.809   109149688.83508     -1168.096          52.750    20770498.382    85051706.27308      -910.207          52.800    20770497.073    81507882.96009      -872.245          55.200  
G10  21766783.020   114385203.95508     -2261.514          52.050    21766784.485    89131327.05808     -1762.220          51.800    21766782.629    85417518.64308     -1688.705          53.300  
G14  23904811.065   125620655.66107      1066.231          45.550    23904810.320    97886220.29407       830.830          42.600    23904814.238    93807641.16708       796.280          49.900  
G21  20845697.749   109544875.82408       773.651          49.850    20845695.355    85359637.02008       602.843          49.750  
G27  22421004.876   117823160.14308     -3322.653          48.300    22421006.981    91810251.09607     -2589.086          47.900    22421007.003    87984819.95909     -2481.182          54.850  
G32  22271841.176   117039315.57708      1712.435          50.050    22271842.829    91199476.25308      1334.362          50.050    22271842.025    87399497.77508      1278.714          49.950  
R01  22874056.357   122274928.08006      4494.775          40.150    22874062.150    95102742.20106      3495.939          36.100  
R07  20568951.392   110107194.49808     -2325.247          49.100    20568952.680    85638932.93107     -1808.527          46.250  
R08  19728014.395   105642614.95607      1667.522          46.650    19728015.107    82166488.05207      1296.961          47.600  
R14  23091409.271   123090200.17105     -2579.874          34.800    23091412.842    95736829.58006     -2006.571          37.700  
R15                                       622.126          38.500                                         483.872          38.150  
R22  21809390.343   116419982.25607     -3204.581          45.900    21809393.614    90548874.97907     -2492.461          43.900    21809387.406    87445239.29408     -2406.934          50.500  
R23  19289476.826   103185687.99007        59.532          47.050  
R24  21430645.370   114599288.89607      3265.037          46.050    21430646.976    89132789.04807      2539.472          44.400    21430638.556    85926680.56408      2448.146          52.750  
E03                                                                                                                                                                                                                                                                  26484442.981   105286257.09305     -1192.450          33.400  
E08  24865282.267   130667926.63748      1089.337          51.250    24865285.014    97576707.36508       813.388          51.000    24865282.301   106061626.65008       884.106          48.350    24865282.797   100122186.27508       834.631          49.300    24865283.405    98849440.96908       824.015          53.400  
E13  23716745.152   124632330.28348     -1026.090          52.450    23716748.801    93069591.22209      -766.238          54.300    23716744.680   101162600.31408      -832.871          52.050    23716746.646    95497494.56308      -786.231          53.300    23716747.407    94283547.53509      -776.213          57.050  
E21  27874694.935   146482479.69746     -3067.373          36.600    27874703.158   109386302.40506     -2290.501          38.050    27874701.339   118898162.95115     -2489.813          34.000    27874699.166   112239858.89505     -2350.282          34.450    27874701.048   110813076.29506     -2320.377          39.400  
E26  24084904.468   126567023.74048      1498.964          52.650    24084905.653    94514337.46708      1119.341          53.450    24084905.038   102732971.45108      1216.627          51.900    24084903.669    96979922.30708      1148.584          53.800    24084904.182    95747128.02809      1133.968          56.850
[truncated: 10,311,901 more chars]
