# Supplementary material for: The Real-Time Detection of Vertical Displacements by Low-Cost GNSS Receivers Using Precise Point Positioning
Source: Sensors (Basel). 2024 Aug 29;24(17):5599. doi: 10.3390/s24175599 (PMC11487381; doi:10.3390/s24175599)
Supplement: Supplementary file 1 [file sensors-24-05599-s001.zip › The real-time detection of vertical displacements by low-cost GNSS receivers using Precise Point Positioning (dataset)/DISPLACEMENTS DETECTION/BX08_10_0.01m/BX0800POL_S_20233030000_01D_30S_MO_101000_sk10g_RAW_F_Est.log]

Stat	YY	MM	DD	hh	mm	ss	nG	nR	nE	nC	nJ	nS	PDop	TDop	HDop	VDop	GDop	RecX	RecY	RecZ	RecmX	RecmY	RecmZ	RecN	RecE	RecU	RecmN	RecmE	RecmU	ZTD	mZTD	ExZTD	m0	RecClkG	RecClkR	RecClkE	RecClkC	RecClkJ	RecClkS	mRecClk1	ZWD
BX08	2023	10	30	00	00	00.00	7	0	2	0	0	0	2.43	0.92	0.83	2.28	2.60	3835737.0724	1177272.8826	4941623.5604	4.4668	2.5153	4.2442	5664459.6769	644359.0066	190.7510	3.1978	2.3854	5.3270	2.3338	0.0500	NaN	0.00	11.9444	0.0000	20.6007	0.0000	0.0000	0.0000	-1.00	0.0609
BX08	2023	10	30	00	00	05.00	7	0	2	0	0	0	2.43	0.92	0.83	2.28	2.60	3835737.8409	1177272.8900	4941623.5896	3.4984	1.8455	3.3098	5664459.1158	644358.8039	191.2363	2.4104	1.7407	4.2141	2.3338	0.0500	NaN	0.00	13.2652	0.0000	20.5724	0.0000	0.0000	0.0000	-1.00	0.0609
BX08	2023	10	30	00	00	10.00	7	0	2	0	0	0	2.43	0.93	0.83	2.28	2.60	3835738.1202	1177272.9147	4941623.1229	2.9682	1.5277	2.8139	5664458.6081	644358.7598	191.0453	2.0203	1.4373	3.5937	2.3339	0.0500	NaN	0.00	13.6188	0.0000	19.7948	0.0000	0.0000	0.0000	-1.00	0.0610
BX08	2023	10	30	00	00	15.00	7	0	2	0	0	0	2.43	0.93	0.83	2.29	2.60	3835738.2731	1177272.9049	4941622.5583	2.6199	1.3326	2.4893	5664458.1408	644358.7186	190.6957	1.7750	1.2516	3.1810	2.3340	0.0500	NaN	0.00	13.5469	0.0000	18.6919	0.0000	0.0000	0.0000	-1.00	0.0611
BX08	2023	10	30	00	00	20.00	7	0	2	0	0	0	2.43	0.93	0.83	2.29	2.60	3835738.1824	1177272.7658	4941621.7665	2.3681	1.1971	2.2529	5664457.7402	644358.6235	189.9993	1.6017	1.1231	2.8792	2.3343	0.0500	NaN	0.00	13.3488	0.0000	17.6287	0.0000	0.0000	0.0000	-1.00	0.0612
BX08	2023	10	30	00	00	25.00	7	0	2	0	0	0	2.43	0.93	0.83	2.29	2.60	3835738.1739	1177272.7545	4941621.1146	2.1750	1.0960	2.0688	5664457.3399	644358.6264	189.4847	1.4704	1.0272	2.6447	2.3344	0.0500	NaN	0.00	13.2087	0.0000	16.7767	0.0000	0.0000	0.0000	-1.00	0.0612
BX08	2023	10	30	00	00	30.00	7	0	2	0	0	0	2.44	0.93	0.83	2.29	2.61	3835738.1663	1177272.7977	4941620.5605	2.0208	1.0167	1.9188	5664456.9893	644358.6797	189.0568	1.3661	0.9522	2.4548	2.3345	0.0500	NaN	0.00	13.1019	0.0000	16.0817	0.0000	0.0000	0.0000	-1.00	0.0611
BX08	2023	10	30	00	00	35.00	7	0	2	0	0	0	2.44	0.93	0.83	2.29	2.61	3835738.1779	1177272.8256	4941620.0377	1.8938	0.9523	1.7927	5664456.6469	644358.7126	188.6619	1.2804	0.8914	2.2963	2.3346	0.0500	NaN	0.00	13.6781	0.0000	16.1559	0.0000	0.0000	0.0000	-1.00	0.0611
BX08	2023	10	30	00	00	40.00	7	0	2	0	0	0	2.44	0.93	0.83	2.29	2.61	3835738.1688	1177272.8996	4941619.5675	1.7870	0.8987	1.6839	5664456.3439	644358.7946	188.3041	1.2082	0.8408	2.1610	2.3347	0.0500	NaN	0.00	13.0265	0.0000	15.0695	0.0000	0.0000	0.0000	-1.00	0.0611
BX08	2023	10	30	00	00	45.00	7	0	2	0	0	0	2.44	0.93	0.82	2.30	2.61	3835738.0196	1177272.9622	4941619.1082	1.6953	0.8532	1.5885	5664456.1552	644358.9035	187.8686	1.1461	0.7978	2.0433	2.3348	0.0499	NaN	0.00	13.1131	0.0000	14.7671	0.0000	0.0000	0.0000	-1.00	0.0611
BX08	2023	10	30	00	00	50.00	7	0	2	0	0	0	2.44	0.93	0.82	2.30	2.61	3835737.9346	1177273.0078	4941618.7823	1.6156	0.8139	1.5035	5664456.0054	644358.9763	187.5723	1.0920	0.7607	1.9396	2.3347	0.0499	NaN	0.00	13.0205	0.0000	14.3385	0.0000	0.0000	0.0000	-1.00	0.0610
BX08	2023	10	30	00	00	55.00	7	0	2	0	0	0	2.44	0.93	0.82	2.30	2.61	3835737.9584	1177273.0662	4941618.5802	1.5499	0.7828	1.4443	5664455.8490	644359.0295	187.4401	1.0511	0.7306	1.8607	2.3344	0.0499	NaN	0.00	12.9385	0.0000	13.9428	0.0000	0.0000	0.0000	-1.00	0.0606
BX08	2023	10	30	00	01	00.00	7	0	2	0	0	0	2.44	0.93	0.82	2.30	2.62	3835737.9526	1177273.0931	4941618.3678	1.4920	0.7553	1.3915	5664455.7147	644359.0607	187.2761	1.0141	0.7039	1.7914	2.3340	0.0499	NaN	0.00	12.9828	0.0000	13.6892	0.0000	0.0000	0.0000	-1.00	0.0601
BX08	2023	10	30	00	01	05.00	7	0	2	0	0	0	2.45	0.93	0.82	2.30	2.62	3835737.9940	1177273.1427	4941618.1836	1.4401	0.7305	1.3434	5664455.5580	644359.1003	187.1668	0.9802	0.6800	1.7289	2.3335	0.0499	NaN	0.00	12.9838	0.0000	13.4189	0.0000	0.0000	0.0000	-1.00	0.0596
BX08	2023	10	30	00	01	10.00	7	0	2	0	0	0	2.45	0.93	0.82	2.30	2.62	3835737.9736	1177273.1589	4941617.9322	1.3957	0.7165	1.3002	5664455.4123	644359.1259	186.9618	0.9516	0.6662	1.6741	2.3331	0.0499	NaN	0.00	12.9847	0.0000	13.2903	0.0000	0.0000	0.0000	-1.00	0.0591
BX08	2023	10	30	00	01	15.00	7	0	2	0	0	0	2.45	0.93	0.82	2.31	2.62	3835737.9452	1177273.1816	4941617.7011	1.3517	0.6954	1.2584	5664455.2841	644359.1595	186.7691	0.9216	0.6456	1.6211	2.3324	0.0499	NaN	0.00	12.9416	0.0000	13.0214	0.0000	0.0000	0.0000	-1.00	0.0584
BX08	2023	10	30	00	01	20.00	7	0	2	0	0	0	2.45	0.94	0.82	2.31	2.62	3835737.9288	1177273.2321	4941617.4775	1.3121	0.6760	1.2191	5664455.1460	644359.2165	186.5946	0.8941	0.6271	1.5723	2.3315	0.0498	NaN	0.00	12.8895	0.0000	12.7617	0.0000	0.0000	0.0000	-1.00	0.0575
BX08	2023	10	30	00	01	25.00	7	0	2	0	0	0	2.45	0.94	0.82	2.31	2.62	3835737.9413	1177273.2909	4941617.2633	1.2758	0.6583	1.1820	5664454.9903	644359.2735	186.4461	0.8686	0.6101	1.5270	2.3306	0.0498	NaN	0.00	12.8558	0.0000	12.5505	0.0000	0.0000	0.0000	-1.00	0.0565
BX08	2023	10	30	00	01	30.00	7	0	2	0	0	0	2.45	0.94	0.82	2.31	2.63	3835737.9561	1177273.3418	4941617.0634	1.2424	0.6419	1.1469	5664454.8434	644359.3219	186.3088	0.8446	0.5945	1.4846	2.3296	0.0498	NaN	0.00	12.6664	0.0000	12.2156	0.0000	0.0000	0.0000	-1.00	0.0555
BX08	2023	10	30	00	01	35.00	7	0	2	0	0	0	2.46	0.94	0.82	2.31	2.63	3835737.9861	1177273.3948	4941616.9478	1.2127	0.6269	1.1245	5664454.7378	644359.3667	186.2465	0.8243	0.5801	1.4533	2.3292	0.0498	NaN	0.00	12.6573	0.0000	12.0755	0.0000	0.0000	0.0000	-1.00	0.0550
BX08	2023	10	30	00	01	40.00	7	0	2	0	0	0	2.46	0.94	0.82	2.31	2.63	3835738.0066	1177273.4450	4941616.8572	1.1850	0.6129	1.1040	5664454.6554	644359.4110	186.1975	0.8053	0.5668	1.4244	2.3288	0.0498	NaN	0.00	12.6103	0.0000	11.9085	0.0000	0.0000	0.0000	-1.00	0.0546
BX08	2023	10	30	00	01	45.00	7	0	2	0	0	0	2.46	0.94	0.82	2.32	2.63	3835738.0251	1177273.4718	4941616.7935	1.1591	0.5998	1.0851	5664454.5961	644359.4328	186.1640	0.7875	0.5544	1.3976	2.3284	0.0497	NaN	0.00	12.7449	0.0000	11.9460	0.0000	0.0000	0.0000	-1.00	0.0542
BX08	2023	10	30	00	01	50.00	7	0	2	0	0	0	2.46	0.94	0.82	2.32	2.63	3835738.0356	1177273.5072	4941616.7279	1.1348	0.5875	1.0674	5664454.5399	644359.4652	186.1258	0.7708	0.5427	1.3724	2.3279	0.0497	NaN	0.00	12.7594	0.0000	11.8696	0.0000	0.0000	0.0000	-1.00	0.0537
BX08	2023	10	30	00	01	55.00	7	0	2	0	0	0	2.46	0.94	0.82	2.32	2.63	3835738.0422	1177273.5432	4941616.6835	1.1118	0.5760	1.0506	5664454.4998	644359.4988	186.1018	0.7550	0.5319	1.3487	2.3275	0.0497	NaN	0.00	12.7625	0.0000	11.7868	0.0000	0.0000	0.0000	-1.00	0.0533
BX08	2023	10	30	00	02	00.00	7	0	6	0	0	0	1.55	0.65	0.53	1.46	1.68	3835738.0529	1177273.5283	4941616.3712	1.0702	0.5627	1.0180	5664454.2988	644359.4871	185.8624	0.7189	0.5174	1.3091	2.3280	0.0497	NaN	0.00	12.5971	0.0000	11.4212	0.0000	0.0000	0.0000	-1.00	0.0538
BX08	2023	10	30	00	02	05.00	7	0	6	0	0	0	1.55	0.66	0.53	1.46	1.68	3835738.0664	1177273.5014	4941616.1327	1.0349	0.5503	0.9901	5664454.1445	644359.4617	185.6799	0.6891	0.5047	1.2747	2.3284	0.0497	NaN	0.00	12.4573	0.0000	11.1360	0.0000	0.0000	0.0000	-1.00	0.0541
BX08	2023	10	30	00	02	10.00	7	0	6	0	0	0	1.55	0.66	0.53	1.46	1.69	3835738.0617	1177273.4743	4941615.9214	1.0033	0.5388	0.9648	5664454.0209	644359.4406	185.5076	0.6632	0.4930	1.2429	2.3287	0.0496	NaN	0.00	12.5069	0.0000	11.0596	0.0000	0.0000	0.0000	-1.00	0.0543
BX08	2023	10	30	00	02	15.00	7	0	6	0	0	0	1.55	0.66	0.53	1.46	1.69	3835738.0551	1177273.4740	4941615.8030	0.9746	0.5279	0.9414	5664453.9516	644359.4442	185.4115	0.6404	0.4821	1.2134	2.3288	0.0496	NaN	0.00	12.6263	0.0000	11.0835	0.0000	0.0000	0.0000	-1.00	0.0544
BX08	2023	10	30	00	02	20.00	7	0	6	0	0	0	1.55	0.66	0.53	1.46	1.69	3835738.0362	1177273.4827	4941615.6883	0.9484	0.5177	0.9197	5664453.8921	644359.4598	185.3124	0.6198	0.4721	1.1859	2.3287	0.0496	NaN	0.00	12.6277	0.0000	10.9793	0.0000	0.0000	0.0000	-1.00	0.0543
BX08	2023	10	30	00	02	25.00	7	0	6	0	0	0	1.55	0.66	0.53	1.46	1.69	3835738.0342	1177273.4868	4941615.6010	0.9244	0.5081	0.8992	5664453.8380	644359.4658	185.2440	0.6011	0.4627	1.1601	2.3285	0.0496	NaN	0.00	12.4576	0.0000	10.7348	0.0000	0.0000	0.0000	-1.00	0.0540
BX08	2023	10	30	00	02	30.00	7	0	6	0	0	0	1.56	0.66	0.53	1.46	1.69	3835738.0521	1177273.5040	4941615.5212	0.9021	0.4989	0.8800	5664453.7710	644359.4788	185.1959	0.5840	0.4539	1.1358	2.3284	0.0495	NaN	0.00	12.6138	0.0000	10.8098	0.0000	0.0000	0.0000	-1.00	0.0539
BX08	2023	10	30	00	02	35.00	7	0	6	0	0	0	1.56	0.66	0.53	1.46	1.69	3835738.0614	1177273.5134	4941615.4283	0.8815	0.4903	0.8616	5664453.7039	644359.4870	185.1308	0.5681	0.4455	1.1129	2.3280	0.0495	NaN	0.00	12.4722	0.0000	10.6157	0.0000	0.0000	0.0000	-1.00	0.0536
BX08	2023	10	30	00	02	40.00	7	0	6	0	0	0	1.56	0.66	0.53	1.46	1.69	3835738.0356	1177273.5223	4941615.3284	0.8622	0.4820	0.8441	5664453.6587	644359.5043	185.0392	0.5532	0.4377	1.0912	2.3279	0.0495	NaN	0.00	12.5125	0.0000	10.5962	0.0000	0.0000	0.0000	-1.00	0.0534
BX08	2023	10	30	00	02	45.00	7	0	6	0	0	0	1.56	0.66	0.53	1.47	1.69	3835738.0054	1177273.5343	4941615.2282	0.8442	0.4742	0.8274	5664453.6162	644359.5259	184.9453	0.5392	0.4303	1.0706	2.3278	0.0495	NaN	0.00	12.2763	0.0000	10.3023	0.0000	0.0000	0.0000	-1.00	0.0533
BX08	2023	10	30	00	02	50.00	7	0	6	0	0	0	1.56	0.66	0.53	1.47	1.69	3835737.9674	1177273.5438	4941615.1609	0.8273	0.4667	0.8113	5664453.6006	644359.5465	184.8719	0.5260	0.4232	1.0510	2.3275	0.0494	NaN	0.00	12.3637	0.0000	10.3546	0.0000	0.0000	0.0000	-1.00	0.0530
BX08	2023	10	30	00	02	55.00	7	0	6	0	0	0	1.56	0.66	0.53	1.47	1.69	3835737.9782	1177273.5757	4941615.1239	0.8114	0.4595	0.7957	5664453.5629	644359.5750	184.8554	0.5135	0.4165	1.0322	2.3274	0.0494	NaN	0.00	12.0754	0.0000	10.0143	0.0000	0.0000	0.0000	-1.00	0.0529
BX08	2023	10	30	00	03	00.00	7	0	6	0	0	0	1.56	0.66	0.53	1.47	1.69	3835737.9666	1177273.5987	4941615.0562	0.7963	0.4526	0.7807	5664453.5245	644359.6014	184.8000	0.5015	0.4101	1.0143	2.3272	0.0494	NaN	0.00	12.0483	0.0000	9.9384	0.0000	0.0000	0.0000	-1.00	0.0526
BX08	2023	10	30	00	03	05.00	7	0	6	0	0	0	1.56	0.66	0.53	1.47	1.69	3835737.9501	1177273.6122	4941614.9975	0.7821	0.4460	0.7662	5664453.4973	644359.6199	184.7469	0.4901	0.4039	0.9971	2.3269	0.0493	NaN	0.00	12.2422	0.0000	10.0820	0.0000	0.0000	0.0000	-1.00	0.0524
BX08	2023	10	30	00	03	10.00	7	0	6	0	0	0	1.56	0.66	0.53	1.47	1.70	3835737.9372	1177273.6379	4941614.9304	0.7686	0.4397	0.7521	5664453.4598	644359.6493	184.6917	0.4791	0.3981	0.9806	2.3266	0.0493	NaN	0.00	12.1542	0.0000	9.9318	0.0000	0.0000	0.0000	-1.00	0.0521
BX08	2023	10	30	00	03	15.00	7	0	6	0	0	0	1.56	0.66	0.53	1.47	1.70	3835737.9093	1177273.6453	4941614.8613	0.7557	0.4336	0.7384	5664453.4359	644359.6653	184.6225	0.4686	0.3924	0.9648	2.3265	0.0492	NaN	0.00	11.9714	0.0000	9.7033	0.0000	0.0000	0.0000	-1.00	0.0519
BX08	2023	10	30	00	03	20.00	7	0	6	0	0	0	1.56	0.66	0.53	1.47	1.70	3835737.8835	1177273.6581	4941614.7816	0.7435	0.4278	0.7252	5664453.4027	644359.6860	184.5473	0.4585	0.3870	0.9495	2.3263	0.0492	NaN	0.00	12.1284	0.0000	9.8195	0.0000	0.0000	0.0000	-1.00	0.0517
BX08	2023	10	30	00	03	25.00	7	0	6	0	0	0	1.56	0.66	0.53	1.47	1.70	3835737.8707	1177273.6721	4941614.7259	0.7318	0.4221	0.7123	5664453.3746	644359.7039	184.4988	0.4488	0.3818	0.9348	2.3261	0.0491	NaN	0.00	12.0588	0.0000	9.7131	0.0000	0.0000	0.0000	-1.00	0.0514
BX08	2023	10	30	00	03	30.00	7	0	6	0	0	0	1.56	0.66	0.53	1.47	1.70	3835737.8474	1177273.6827	4941614.6653	0.7207	0.4167	0.6998	5664453.3519	644359.7215	184.4397	0.4393	0.3768	0.9207	2.3260	0.0491	NaN	0.00	11.8738	0.0000	9.4897	0.0000	0.0000	0.0000	-1.00	0.0514
BX08	2023	10	30	00	03	35.00	7	0	6	0	0	0	1.57	0.66	0.53	1.47	1.70	3835737.8269	1177273.7060	4941614.6165	0.7100	0.4114	0.6876	5664453.3321	644359.7504	184.3936	0.4303	0.3720	0.9070	2.3260	0.0490	NaN	0.00	11.9298	0.0000	9.5051	0.0000	0.0000	0.0000	-1.00	0.0514
BX08	2023	10	30	00	03	40.00	7	0	6	0	0	0	1.57	0.66	0.53	1.48	1.70	3835737.8045	1177273.7277	4941614.5709	0.6998	0.4063	0.6757	5664453.3159	644359.7782	184.3487	0.4215	0.3673	0.8938	2.3259	0.0490	NaN	0.00	11.9424	0.0000	9.4884	0.0000	0.0000	0.0000	-1.00	0.0512
BX08	2023	10	30	00	03	45.00	7	0	6	0	0	0	1.57	0.66	0.53	1.48	1.70	3835737.7805	1177273.7491	4941614.5093	0.6900	0.4014	0.6642	5664453.2910	644359.8064	184.2903	0.4130	0.3628	0.8810	2.3259	0.0489	NaN	0.00	12.1136	0.0000	9.6256	0.0000	0.0000	0.0000	-1.00	0.0512
BX08	2023	10	30	00	03	50.00	7	0	6	0	0	0	1.57	0.66	0.53	1.48	1.70	3835737.7774	1177273.7629	4941614.4649	0.6805	0.3966	0.6530	5664453.2626	644359.8213	184.2564	0.4048	0.3584	0.8686	2.3258	0.0489	NaN	0.00	11.9547	0.0000	9.4333	0.0000	0.0000	0.0000	-1.00	0.0511
BX08	2023	10	30	00	03	55.00	7	0	6	0	0	0	1.57	0.66	0.53	1.48	1.70	3835737.7608	1177273.7825	4941614.4184	0.6714	0.3920	0.6421	5664453.2420	644359.8455	184.2139	0.3968	0.3542	0.8567	2.3256	0.0488	NaN	0.00	11.7946	0.0000	9.2440	0.0000	0.0000	0.0000	-1.00	0.0509
BX08	2023	10	30	00	04	00.00	7	0	6	0	0	0	1.57	0.66	0.53	1.48	1.70	3835737.7466	1177273.8052	4941614.3825	0.6627	0.3875	0.6315	5664453.2256	644359.8718	184.1816	0.3891	0.3501	0.8451	2.3251	0.0487	NaN	0.00	11.7529	0.0000	9.1691	0.0000	0.0000	0.0000	-1.00	0.0504
BX08	2023	10	30	00	04	05.00	7	0	6	0	0	0	1.57	0.66	0.53	1.48	1.70	3835737.7288	1177273.8209	4941614.3402	0.6543	0.3832	0.6212	5664453.2093	644359.8925	184.1408	0.3817	0.3461	0.8339	2.3250	0.0486	NaN	0.00	11.8320	0.0000	9.2216	0.0000	0.0000	0.0000	-1.00	0.0502
BX08	2023	10	30	00	04	10.00	7	0	6	0	0	0	1.57	0.66	0.53	1.48	1.71	3835737.7273	1177273.8351	4941614.3088	0.6461	0.3790	0.6112	5664453.1878	644359.9071	184.1182	0.3744	0.3422	0.8230	2.3246	0.0486	NaN	0.00	11.5570	0.0000	8.9288	0.0000	0.0000	0.0000	-1.00	0.0499
BX08	2023	10	30	00	04	15.00	7	0	6	0	0	0	1.57	0.67	0.53	1.48	1.71	3835737.7302	1177273.8544	4941614.2769	0.6382	0.3749	0.6015	5664453.1618	644359.9255	184.0986	0.3674	0.3385	0.8124	2.3244	0.0485	NaN	0.00	11.5261	0.0000	8.8719	0.0000	0.0000	0.0000	-1.00	0.0497
BX08	2023	10	30	00	04	20.00	7	0	6	0	0	0	1.57	0.67	0.53	1.48	1.71	3835737.7227	1177273.8709	4941614.2248	0.6306	0.3709	0.5920	5664453.1314	644359.9443	184.0566	0.3607	0.3349	0.8022	2.3244	0.0484	NaN	0.00	11.8606	0.0000	9.1802	0.0000	0.0000	0.0000	-1.00	0.0497
BX08	2023	10	30	00	04	25.00	6	0	6	0	0	0	2.01	1.07	0.71	1.88	2.27	3835737.7457	1177273.8960	4941614.1947	0.6249	0.3674	0.5837	5664453.0901	644359.9627	184.0516	0.3544	0.3314	0.7941	2.3241	0.0484	NaN	0.00	11.6670	0.0000	8.9631	0.0000	0.0000	0.0000	-1.00	0.0494
BX08	2023	10	30	00	04	30.00	6	0	6	0	0	0	2.01	1.07	0.71	1.88	2.28	3835737.7572	1177273.9131	4941614.1616	0.6192	0.3640	0.5756	5664453.0573	644359.9766	184.0359	0.3484	0.3280	0.7863	2.3240	0.0484	NaN	0.00	11.7338	0.0000	9.0095	0.0000	0.0000	0.0000	-1.00	0.0493
BX08	2023	10	30	00	04	35.00	6	0	6	0	0	0	2.01	1.07	0.71	1.88	2.28	3835737.7653	1177273.9323	4941614.1330	0.6136	0.3607	0.5678	5664453.0294	644359.9933	184.0220	0.3425	0.3248	0.7786	2.3239	0.0483	NaN	0.00	11.5420	0.0000	8.7888	0.0000	0.0000	0.0000	-1.00	0.0492
BX08	2023	10	30	00	04	40.00	6	0	6	0	0	0	2.01	1.07	0.71	1.88	2.28	3835737.7810	1177273.9525	4941614.1039	0.6081	0.3575	0.5602	5664452.9953	644360.0090	184.0125	0.3369	0.3216	0.7710	2.3237	0.0483	NaN	0.00	11.6687	0.0000	8.8838	0.0000	0.0000	0.0000	-1.00	0.0490
BX08	2023	10	30	00	04	45.00	7	0	6	0	0	0	1.58	0.67	0.53	1.49	1.71	3835737.7703	1177273.9622	4941614.0563	0.6016	0.3543	0.5522	5664452.9715	644360.0221	183.9708	0.3310	0.3185	0.7625	2.3240	0.0483	NaN	0.00	11.6147	0.0000	8.8029	0.0000	0.0000	0.0000	-1.00	0.0492
BX08	2023	10	30	00	04	50.00	7	0	6	0	0	0	1.58	0.67	0.53	1.49	1.71	3835737.7747	1177273.9752	4941614.0083	0.5957	0.3512	0.5446	5664452.9354	644360.0342	183.9385	0.3255	0.3155	0.7545	2.3239	0.0482	NaN	0.00	11.4016	0.0000	8.5620	0.0000	0.0000	0.0000	-1.00	0.0491
BX08	2023	10	30	00	04	55.00	6	0	6	0	0	0	2.02	1.08	0.71	1.89	2.29	3835737.7871	1177273.9939	4941613.9693	0.5906	0.3483	0.5375	5664452.8979	644360.0496	183.9190	0.3204	0.3125	0.7475	2.3239	0.0482	NaN	0.00	11.3944	0.0000	8.5366	0.0000	0.0000	0.0000	-1.00	0.0492
BX08	2023	10	30	00	05	00.00	6	0	6	0	0	0	2.02	1.08	0.71	1.89	2.29	3835737.8089	1177274.0127	4941613.9426	0.5857	0.3454	0.5306	5664452.8609	644360.0621	183.9148	0.3154	0.3097	0.7406	2.3237	0.0482	NaN	0.00	11.5332	0.0000	8.6509	0.0000	0.0000	0.0000	-1.00	0.0489
BX08	2023	10	30	00	05	05.00	7	0	6	0	0	0	1.58	0.67	0.53	1.49	1.71	3835737.7959	1177274.0211	4941613.9010	0.5798	0.3425	0.5233	5664452.8429	644360.0745	183.8762	0.3103	0.3069	0.7327	2.3236	0.0481	NaN	0.00	11.6061	0.0000	8.7057	0.0000	0.0000	0.0000	-1.00	0.0488
BX08	2023	10	30	00	05	10.00	6	0	7	0	0	0	1.39	0.66	0.59	1.26	1.54	3835737.7812	1177274.0188	4941613.8597	0.5742	0.3394	0.5164	5664452.8285	644360.0771	183.8348	0.3052	0.3041	0.7252	2.3234	0.0481	NaN	0.00	11.8031	0.0000	8.8732	0.0000	0.0000	0.0000	-1.00	0.0486
BX08	2023	10	30	00	05	15.00	6	0	7	0	0	0	1.39	0.66	0.59	1.26	1.54	3835737.7826	1177274.0177	4941613.8255	0.5691	0.3366	0.5098	5664452.8062	644360.0762	183.8088	0.3005	0.3014	0.7182	2.3231	0.0480	NaN	0.00	11.5314	0.0000	8.5790	0.0000	0.0000	0.0000	-1.00	0.0483
BX08	2023	10	30	00	05	20.00	7	0	7	0	0	0	1.27	0.51	0.49	1.17	1.37	3835737.7710	1177274.0182	4941613.7824	0.5631	0.3337	0.5029	5664452.7878	644360.0806	183.7684	0.2957	0.2988	0.7104	2.3229	0.0480	NaN	0.00	11.4985	0.0000	8.5241	0.0000	0.0000	0.0000	-1.00	0.0481
BX08	2023	10	30	00	05	25.00	6	0	7	0	0	0	1.39	0.66	0.59	1.26	1.54	3835737.7626	1177274.0205	4941613.7322	0.5582	0.3310	0.4966	5664452.7622	644360.0860	183.7246	0.2912	0.2962	0.7037	2.3232	0.0480	NaN	0.00	11.8645	0.0000	8.8692	0.0000	0.0000	0.0000	-1.00	0.0484
BX08	2023	10	30	00	05	30.00	7	0	7	0	0	0	1.27	0.51	0.49	1.17	1.37	3835737.7527	1177274.0166	4941613.6917	0.5525	0.3283	0.4900	5664452.7450	644360.0856	183.6865	0.2867	0.2937	0.6962	2.3232	0.0479	NaN	0.00	11.6681	0.0000	8.6488	0.0000	0.0000	0.0000	-1.00	0.0483
BX08	2023	10	30	00	05	35.00	7	0	7	0	0	0	1.27	0.51	0.49	1.17	1.37	3835737.7405	1177274.0128	4941613.6423	0.5473	0.3256	0.4837	5664452.7240	644360.0861	183.6400	0.2824	0.2912	0.6892	2.3235	0.0479	NaN	0.00	11.6506	0.0000	8.6086	0.0000	0.0000	0.0000	-1.00	0.0486
BX08	2023	10	30	00	05	40.00	7	0	7	0	0	0	1.27	0.51	0.49	1.17	1.37	3835737.7305	1177274.0073	4941613.6013	0.5422	0.3230	0.4776	5664452.7068	644360.0843	183.6011	0.2783	0.2888	0.6824	2.3236	0.0478	NaN	0.00	11.6752	0.0000	8.6148	0.0000	0.0000	0.0000	-1.00	0.0487
BX08	2023	10	30	00	05	45.00	7	0	7	0	0	0	1.27	0.51	0.49	1.17	1.37	3835737.7165	1177273.9951	4941613.5644	0.5372	0.3205	0.4717	5664452.6967	644360.0771	183.5617	0.2742	0.2865	0.6757	2.3236	0.0477	NaN	0.00	11.5107	0.0000	8.4349	0.0000	0.0000	0.0000	-1.00	0.0488
BX08	2023	10	30	00	05	50.00	7	0	7	0	0	0	1.27	0.51	0.49	1.17	1.37	3835737.7080	1177273.9850	4941613.5213	0.5323	0.3181	0.4659	5664452.6781	644360.0704	183.5212	0.2703	0.2842	0.6691	2.3241	0.0477	NaN	0.00	11.6517	0.0000	8.5629	0.0000	0.0000	0.0000	-1.00	0.0492
BX08	2023	10	30	00	05	55.00	7	0	7	0	0	0	1.27	0.51	0.49	1.17	1.37	3835737.7140	1177273.9788	4941613.4927	0.5276	0.3156	0.4602	5664452.6569	644360.0633	183.5014	0.2666	0.2819	0.6627	2.3243	0.0476	NaN	0.00	11.4803	0.0000	8.3787	0.0000	0.0000	0.0000	-1.00	0.0494
BX08	2023	10	30	00	06	00.00	7	0	7	0	0	0	1.27	0.51	0.49	1.17	1.37	3835737.7107	1177273.9712	4941613.4579	0.5229	0.3133	0.4546	5664452.6390	644360.0576	183.4709	0.2629	0.2797	0.6564	2.3245	0.0475	NaN	0.00	11.3596	0.0000	8.2431	0.0000	0.0000	0.0000	-1.00	0.0496
BX08	2023	10	30	00	06	05.00	7	0	7	0	0	0	1.27	0.52	0.49	1.17	1.37	3835737.7003	1177273.9668	4941613.4150	0.5183	0.3110	0.4492	5664452.6208	644360.0568	183.4305	0.2594	0.2775	0.6502	2.3252	0.0475	NaN	0.00	11.3829	0.0000	8.2554	0.0000	0.0000	0.0000	-1.00	0.0502
BX08	2023	10	30	00	06	10.00	7	0	7	0	0	0	1.27	0.52	0.49	1.18	1.37	3835737.6933	1177273.9525	4941613.3839	0.5138	0.3087	0.4439	5664452.6095	644360.0455	183.3995	0.2559	0.2754	0.6442	2.3256	0.0474	NaN	0.00	11.5346	0.0000	8.3975	0.0000	0.0000	0.0000	-1.00	0.0506
BX08	2023	10	30	00	06	15.00	7	0	7	0	0	0	1.27	0.52	0.49	1.18	1.38	3835737.6879	1177273.9322	4941613.3508	0.5093	0.3065	0.4387	5664452.5968	644360.0281	183.3667	0.2526	0.2734	0.6382	2.3257	0.0473	NaN	0.00	11.4206	0.0000	8.2641	0.0000	0.0000	0.0000	-1.00	0.0508
BX08	2023	10	30	00	06	20.00	7	0	7	0	0	0	1.28	0.52	0.49	1.18	1.38	3835737.6808	1177273.9109	4941613.3183	0.5050	0.3043	0.4337	5664452.5861	644360.0102	183.3332	0.2494	0.2713	0.6324	2.3258	0.0472	NaN	0.00	11.4489	0.0000	8.2745	0.0000	0.0000	0.0000	-1.00	0.0509
BX08	2023	10	30	00	06	25.00	7	0	7	0	0	0	1.28	0.52	0.49	1.18	1.38	3835737.6629	1177273.8980	4941613.2886	0.5007	0.3022	0.4287	5664452.5835	644360.0031	183.2970	0.2462	0.2693	0.6267	2.3262	0.0471	NaN	0.00	11.4391	0.0000	8.2553	0.0000	0.0000	0.0000	-1.00	0.0512
BX08	2023	10	30	00	06	30.00	7	0	7	0	0	0	1.28	0.52	0.49	1.18	1.38	3835737.6428	1177273.8803	4941613.2552	0.4966	0.3001	0.4239	5664452.5812	644359.9921	183.2557	0.2432	0.2674	0.6210	2.3265	0.0470	NaN	0.00	11.3722	0.0000	8.1800	0.0000	0.0000	0.0000	-1.00	0.0516
BX08	2023	10	30	00	06	35.00	7	0	7	0	0	0	1.28	0.52	0.49	1.18	1.38	3835737.6261	1177273.8666	4941613.2297	0.4924	0.2980	0.4192	5664452.5806	644359.9839	183.2233	0.2402	0.2654	0.6155	2.3269	0.0469	NaN	0.00	11.4022	0.0000	8.2018	0.0000	0.0000	0.0000	-1.00	0.0519
BX08	2023	10	30	00	06	40.00	7	0	7	0	0	0	1.28	0.52	0.49	1.18	1.38	3835737.6149	1177273.8494	4941613.2075	0.4884	0.2960	0.4145	5664452.5785	644359.9708	183.1961	0.2374	0.2636	0.6100	2.3271	0.0468	NaN	0.00	11.3581	0.0000	8.1490	0.0000	0.0000	0.0000	-1.00	0.0522
BX08	2023	10	30	00	06	45.00	7	0	7	0	0	0	1.28	0.52	0.49	1.18	1.38	3835737.5953	1177273.8381	4941613.1808	0.4844	0.2940	0.4100	5664452.5788	644359.9658	183.1615	0.2346	0.2617	0.6047	2.3271	0.0467	NaN	0.00	11.2647	0.0000	8.0368	0.0000	0.0000	0.0000	-1.00	0.0521
BX08	2023	10	30	00	06	50.00	7	0	7	0	0	0	1.28	0.52	0.49	1.18	1.38	3835737.5802	1177273.8309	4941613.1616	0.4805	0.2920	0.4055	5664452.5795	644359.9633	183.1362	0.2319	0.2599	0.5994	2.3276	0.0465	NaN	0.00	11.2203	0.0000	7.9822	0.0000	0.0000	0.0000	-1.00	0.0526
BX08	2023	10	30	00	06	55.00	7	0	7	0	0	0	1.28	0.52	0.49	1.18	1.38	3835737.5707	1177273.8271	4941613.1450	0.4766	0.2901	0.4012	5664452.5770	644359.9625	183.1168	0.2292	0.2581	0.5942	2.3280	0.0464	NaN	0.00	11.1856	0.0000	7.9425	0.0000	0.0000	0.0000	-1.00	0.0530
BX08	2023	10	30	00	07	00.00	7	0	7	0	0	0	1.28	0.52	0.49	1.19	1.38	3835737.5621	1177273.8198	4941613.1349	0.4728	0.2882	0.3969	5664452.5786	644359.9580	183.1025	0.2267	0.2563	0.5891	2.3282	0.0462	NaN	0.00	11.0854	0.0000	7.8349	0.0000	0.0000	0.0000	-1.00	0.0532
BX08	2023	10	30	00	07	05.00	7	0	7	0	0	0	1.28	0.52	0.49	1.19	1.38	3835737.5474	1177273.8168	4941613.1153	0.4691	0.2864	0.3927	5664452.5780	644359.9595	183.0778	0.2242	0.2546	0.5841	2.3286	0.0461	NaN	0.00	10.9975	0.0000	7.7405	0.0000	0.0000	0.0000	-1.00	0.0536
BX08	2023	10	30	00	07	10.00	7	0	7	0	0	0	1.28	0.52	0.49	1.19	1.39	3835737.5392	1177273.8047	4941613.1024	0.4654	0.2845	0.3886	5664452.5785	644359.9504	183.0606	0.2218	0.2529	0.5792	2.3290	0.0459	NaN	0.00	10.9814	0.0000	7.7205	0.0000	0.0000	0.0000	-1.00	0.0540
BX08	2023	10	30	00	07	15.00	7	0	7	0	0	0	1.28	0.52	0.49	1.19	1.39	3835737.5320	1177273.7943	4941613.0915	0.4618	0.2827	0.3845	5664452.5792	644359.9424	183.0459	0.2194	0.2512	0.5743	2.3294	0.0458	NaN	0.00	11.2589	0.0000	7.9944	0.0000	0.0000	0.0000	-1.00	0.0544
BX08	2023	10	30	00	07	20.00	7	0	7	0	0	0	1.29	0.52	0.49	1.19	1.39	3835737.5131	1177273.7831	4941613.0702	0.4582	0.2810	0.3806	5664452.5822	644359.9372	183.0159	0.2171	0.2496	0.5695	2.3301	0.0456	NaN	0.00	11.4161	0.0000	8.1441	0.0000	0.0000	0.0000	-1.00	0.0550
BX08	2023	10	30	00	07	25.00	7	0	7	0	0	0	1.29	0.52	0.49	1.19	1.39	3835737.4951	1177273.7718	4941613.0556	0.4547	0.2792	0.3767	5664452.5890	644359.9315	182.9916	0.2149	0.2480	0.5647	2.3307	0.0454	NaN	0.00	11.2011	0.0000	7.9248	0.0000	0.0000	0.0000	-1.00	0.0557
BX08	2023	10	30	00	07	30.00	7	0	7	0	0	0	1.29	0.52	0.49	1.19	1.39	3835737.4750	1177273.7620	4941613.0403	0.4512	0.2775	0.3728	5664452.5963	644359.9279	182.9659	0.2127	0.2464	0.5600	2.3315	0.0452	NaN	0.00	11.0664	0.0000	7.7828	0.0000	0.0000	0.0000	-1.00	0.0565
BX08	2023	10	30	00	07	35.00	7	0	7	0	0	0	1.29	0.52	0.49	1.19	1.39	3835737.4523	1177273.7506	4941613.0189	0.4478	0.2758	0.3691	5664452.6023	644359.9234	182.9335	0.2106	0.2448	0.5554	2.3323	0.0450	NaN	0.00	11.0990	0.0000	7.8074	0.0000	0.0000	0.0000	-1.00	0.0572
BX08	2023	10	30	00	07	40.00	7	0	7	0	0	0	1.29	0.52	0.49	1.19	1.39	3835737.4406	1177273.7446	4941613.0047	0.4444	0.2742	0.3654	5664452.6034	644359.9211	182.9143	0.2085	0.2433	0.5509	2.3329	0.0448	NaN	0.00	10.9421	0.0000	7.6445	0.0000	0.0000	0.0000	-1.00	0.0579
BX08	2023	10	30	00	07	45.00	7	0	7	0	0	0	1.29	0.52	0.49	1.19	1.39	3835737.4321	1177273.7389	4941612.9929	0.4410	0.2725	0.3618	5664452.6036	644359.9182	182.8990	0.2065	0.2418	0.5464	2.3337	0.0446	NaN	0.00	11.3728	0.0000	8.0735	0.0000	0.0000	0.0000	-1.00	0.0587
BX08	2023	10	30	00	07	50.00	7	0	7	0	0	0	1.29	0.52	0.49	1.19	1.39	3835737.4229	1177273.7280	4941612.9820	0.4377	0.2709	0.3582	5664452.6058	644359.9104	182.8830	0.2045	0.2403	0.5420	2.3344	0.0444	NaN	0.00	11.0393	0.0000	7.7288	0.0000	0.0000	0.0000	-1.00	0.0594
BX08	2023	10	30	00	07	55.00	7	0	7	0	0	0	1.29	0.52	0.49	1.19	1.39	3835737.4127	1177273.7177	4941612.9719	0.4344	0.2693	0.3547	5664452.6093	644359.9034	182.8671	0.2025	0.2388	0.5376	2.3351	0.0442	NaN	0.00	10.9755	0.0000	7.6601	0.0000	0.0000	0.0000	-1.00	0.0601
BX08	2023	10	30	00	08	00.00	7	0	7	0	0	0	1.29	0.52	0.49	1.20	1.39	3835737.4096	1177273.7136	4941612.9655	0.4312	0.2677	0.3512	5664452.6084	644359.9004	182.8595	0.2007	0.2374	0.5333	2.3353	0.0439	NaN	0.00	11.0995	0.0000	7.7773	0.0000	0.0000	0.0000	-1.00	0.0602
BX08	2023	10	30	00	08	05.00	6	0	7	0	0	0	1.43	0.69	0.58	1.30	1.58	3835737.4056	1177273.7080	4941612.9554	0.4284	0.2662	0.3480	5664452.6062	644359.8963	182.8482	0.1990	0.2360	0.5293	2.3360	0.0438	NaN	0.00	11.0392	0.0000	7.7130	0.0000	0.0000	0.0000	-1.00	0.0609
BX08	2023	10	30	00	08	10.00	6	0	7	0	0	0	1.43	0.69	0.58	1.30	1.59	3835737.4012	1177273.7072	4941612.9517	0.4255	0.2647	0.3447	5664452.6073	644359.8968	182.8426	0.1973	0.2346	0.5254	2.3366	0.0436	NaN	0.00	11.0248	0.0000	7.6953	0.0000	0.0000	0.0000	-1.00	0.0616
BX08	2023	10	30	00	08	15.00	6	0	7	0	0	0	1.43	0.69	0.58	1.31	1.59	3835737.4048	1177273.7097	4941612.9487	0.4226	0.2633	0.3415	5664452.6023	644359.8982	182.8428	0.1957	0.2332	0.5214	2.3371	0.0434	NaN	0.00	11.1237	0.0000	7.7880	0.0000	0.0000	0.0000	-1.00	0.0620
BX08	2023	10	30	00	08	20.00	6	0	7	0	0	0	1.43	0.69	0.58	1.31	1.59	3835737.4018	1177273.7140	4941612.9418	0.4198	0.2618	0.3384	5664452.5993	644359.9033	182.8365	0.1941	0.2319	0.5176	2.3382	0.0432	NaN	0.00	11.0926	0.0000	7.7480	0.0000	0.0000	0.0000	-1.00	0.0631
BX08	2023	10	30	00	08	25.00	6	0	7	0	0	0	1.43	0.69	0.58	1.31	1.59	3835737.4026	1177273.7201	4941612.9372	0.4170	0.2604	0.3353	5664452.5946	644359.9091	182.8345	0.1925	0.2306	0.5137	2.3387	0.0430	NaN	0.00	11.0157	0.0000	7.6601	0.0000	0.0000	0.0000	-1.00	0.0636
BX08	2023	10	30	00	08	30.00	6	0	7	0	0	0	1.43	0.69	0.58	1.31	1.59	3835737.3966	1177273.7279	4941612.9275	0.4142	0.2590	0.3323	5664452.5914	644359.9184	182.8248	0.1909	0.2292	0.5099	2.3394	0.0428	NaN	0.00	10.8472	0.0000	7.4789	0.0000	0.0000	0.0000	-1.00	0.0644
BX08	2023	10	30	00	08	35.00	6	0	7	0	0	0	1.43	0.69	0.58	1.31	1.59	3835737.3949	1177273.7298	4941612.9283	0.4115	0.2576	0.3293	5664452.5929	644359.9206	182.8247	0.1894	0.2280	0.5062	2.3399	0.0426	NaN	0.00	10.9681	0.0000	7.5847	0.0000	0.0000	0.0000	-1.00	0.0649
BX08	2023	10	30	00	08	40.00	6	0	7	0	0	0	1.44	0.69	0.58	1.31	1.59	3835737.3876	1177273.7273	4941612.9186	0.4087	0.2562	0.3263	5664452.5928	644359.9204	182.8124	0.1879	0.2267	0.5025	2.3416	0.0423	NaN	0.00	11.0942	0.0000	7.7012	0.0000	0.0000	0.0000	-1.00	0.0665
BX08	2023	10	30	00	08	45.00	6	0	7	0	0	0	1.44	0.69	0.58	1.31	1.59	3835737.3816	1177273.7266	4941612.9113	0.4060	0.2549	0.3234	5664452.5929	644359.9215	182.8029	0.1865	0.2254	0.4988	2.3428	0.0421	NaN	0.00	10.9263	0.0000	7.5202	0.0000	0.0000	0.0000	-1.00	0.0677
BX08	2023	10	30	00	08	50.00	6	0	7	0	0	0	1.44	0.69	0.58	1.31	1.60	3835737.3752	1177273.7212	4941612.9062	0.4034	0.2535	0.3205	5664452.5955	644359.9182	182.7941	0.1851	0.2242	0.4951	2.3436	0.0419	NaN	0.00	11.1389	0.0000	7.7239	0.0000	0.0000	0.0000	-1.00	0.0685
BX08	2023	10	30	00	08	55.00	6	0	7	0	0	0	1.44	0.69	0.58	1.32	1.60	3835737.3759	1177273.7245	4941612.9038	0.4007	0.2522	0.3177	5664452.5928	644359.9212	182.7933	0.1837	0.2230	0.4915	2.3443	0.0417	NaN	0.00	10.8378	0.0000	7.4091	0.0000	0.0000	0.0000	-1.00	0.0692
BX08	2023	10	30	00	09	00.00	6	0	7	0	0	0	1.44	0.69	0.58	1.32	1.60	3835737.3787	1177273.7244	4941612.9019	0.3981	0.2509	0.3149	5664452.5896	644359.9204	182.7935	0.1823	0.2218	0.4880	2.3453	0.0414	NaN	0.00	10.8915	0.0000	7.4510	0.0000	0.0000	0.0000	-1.00	0.0702
BX08	2023	10	30	00	09	05.00	6	0	7	0	0	0	1.44	0.69	0.58	1.32	1.60	3835737.3678	1177273.7215	4941612.8911	0.3955	0.2496	0.3121	5664452.5916	644359.9207	182.7779	0.1810	0.2206	0.4845	2.3466	0.0412	NaN	0.00	10.8436	0.0000	7.3983	0.0000	0.0000	0.0000	-1.00	0.0715
BX08	2023	10	30	00	09	10.00	6	0	7	0	0	0	1.44	0.70	0.58	1.32	1.60	3835737.3569	1177273.7231	4941612.8817	0.3930	0.2483	0.3094	5664452.5935	644359.9254	182.7644	0.1797	0.2194	0.4810	2.3475	0.0410	NaN	0.00	10.8340	0.0000	7.3778	0.0000	0.0000	0.0000	-1.00	0.0724
BX08	2023	10	30	00	09	15.00	6	0	7	0	0	0	1.44	0.70	0.58	1.32	1.60	3835737.3506	1177273.7249	4941612.8702	0.3904	0.2471	0.3067	5664452.5906	644359.9291	182.7520	0.1785	0.2183	0.4775	2.3481	0.0407	NaN	0.00	10.9512	0.0000	7.4821	0.0000	0.0000	0.0000	-1.00	0.0730
BX08	2023	10	30	00	09	20.00	6	0	7	0	0	0	1.44	0.70	0.58	1.32	1.60	3835737.3428	1177273.7214	4941612.8629	0.3879	0.2458	0.3040	5664452.5927	644359.9279	182.7409	0.1772	0.2171	0.4741	2.3489	0.0405	NaN	0.00	11.0022	0.0000	7.5243	0.0000	0.0000	0.0000	-1.00	0.0738
BX08	2023	10	30	00	09	25.00	6	0	7	0	0	0	1.45	0.70	0.58	1.32	1.61	3835737.3301	1177273.7116	4941612.8480	0.3855	0.2446	0.3014	5664452.5949	644359.9222	182.7200	0.1760	0.2160	0.4708	2.3504	0.0403	NaN	0.00	10.8910	0.0000	7.4028	0.0000	0.0000	0.0000	-1.00	0.0753
BX08	2023	10	30	00	09	30.00	6	0	7	0	0	0	1.45	0.70	0.58	1.32	1.61	3835737.3218	1177273.7019	4941612.8396	0.3830	0.2434	0.2988	5664452.5978	644359.9153	182.7067	0.1748	0.2149	0.4674	2.3510	0.0400	NaN	0.00	10.8263	0.0000	7.3268	0.0000	0.0000	0.0000	-1.00	0.0759
BX08	2023	10	30	00	09	35.00	6	0	7	0	0	0	1.45	0.70	0.58	1.33	1.61	3835737.3134	1177273.6963	4941612.8306	0.3806	0.2422	0.2963	5664452.5996	644359.9123	182.6936	0.1736	0.2138	0.4642	2.3517	0.0398	NaN	0.00	10.8465	0.0000	7.3310	0.0000	0.0000	0.0000	-1.00	0.0766
BX08	2023	10	30	00	09	40.00	6	0	7	0	0	0	1.45	0.70	0.58	1.33	1.61	3835737.2237	1177273.6693	4941612.7650	0.3618	0.2390	0.2829	5664452.6313	644359.9120	182.5837	0.1679	0.2127	0.4412	2.3455	0.0384	NaN	0.00	10.7343	0.0000	7.2012	0.0000	0.0000	0.0000	-1.00	0.0703
BX08	2023	10	30	00	09	45.00	6	0	7	0	0	0	1.45	0.70	0.58	1.33	1.61	3835737.1768	1177273.6504	4941612.7278	0.3513	0.2369	0.2745	5664452.6470	644359.9072	182.5232	0.1648	0.2116	0.4277	2.3426	0.0376	NaN	0.00	10.7577	0.0000	7.2186	0.0000	0.0000	0.0000	-1.00	0.0674
BX08	2023	10	30	00	09	50.00	6	0	7	0	0	0	1.45	0.70	0.58	1.33	1.61	3835737.1459	1177273.6333	4941612.7032	0.3437	0.2351	0.2681	5664452.6583	644359.8996	182.4822	0.1625	0.2105	0.4178	2.3413	0.0370	NaN	0.00	10.6202	0.0000	7.0702	0.0000	0.0000	0.0000	-1.00	0.0661
BX08	2023	10	30	00	09	55.00	6	0	7	0	0	0	1.45	0.70	0.58	1.33	1.61	3835737.1141	1177273.6176	4941612.6809	0.3376	0.2336	0.2628	5664452.6713	644359.8936	182.4429	0.1605	0.2094	0.4099	2.3401	0.0364	NaN	0.00	10.7440	0.0000	7.1878	0.0000	0.0000	0.0000	-1.00	0.0649
BX08	2023	10	30	00	10	00.00	6	0	7	0	0	0	1.45	0.70	0.58	1.33	1.61	3835737.0842	1177273.6019	4941612.6576	0.3325	0.2321	0.2583	5664452.6824	644359.8870	182.4039	0.1588	0.2083	0.4031	2.3396	0.0360	NaN	0.00	10.5890	0.0000	7.0258	0.0000	0.0000	0.0000	-1.00	0.0644
BX08	2023	10	30	00	10	05.00	6	0	7	0	0	0	1.45	0.70	0.58	1.33	1.62	3835737.0595	1177273.5895	4941612.6411	0.3280	0.2308	0.2543	5664452.6931	644359.8821	182.3740	0.1572	0.2073	0.3972	2.3397	0.0355	NaN	0.00	10.8512	0.0000	7.2743	0.0000	0.0000	0.0000	-1.00	0.0645
BX08	2023	10	30	00	10	10.00	6	0	7	0	0	0	1.46	0.70	0.58	1.33	1.62	3835737.0392	1177273.5795	4941612.6269	0.3239	0.2294	0.2506	5664452.7015	644359.8783	182.3489	0.1557	0.2063	0.3919	2.3389	0.0352	NaN	0.00	10.7306	0.0000	7.1445	0.0000	0.0000	0.0000	-1.00	0.0637
BX08	2023	10	30	00	10	15.00	6	0	7	0	0	0	1.46	0.70	0.58	1.34	1.62	3835737.0241	1177273.5731	4941612.6125	0.3202	0.2281	0.2473	5664452.7051	644359.8765	182.3275	0.1542	0.2053	0.3870	2.3389	0.0348	NaN	0.00	10.6679	0.0000	7.0699	0.0000	0.0000	0.0000	-1.00	0.0637
BX08	2023	10	30	00	10	20.00	6	0	7	0	0	0	1.46	0.70	0.58	1.34	1.62	3835737.0097	1177273.5653	4941612.5980	0.3167	0.2269	0.2442	5664452.7084	644359.8731	182.3061	0.1528	0.2043	0.3825	2.3384	0.0344	NaN	0.00	10.8009	0.0000	7.1878	0.0000	0.0000	0.0000	-1.00	0.0632
BX08	2023	10	30	00	10	25.00	6	0	7	0	0	0	1.46	0.71	0.58	1.34	1.62	3835736.9978	1177273.5591	4941612.5884	0.3134	0.2257	0.2412	5664452.7126	644359.8706	182.2904	0.1515	0.2033	0.3783	2.3380	0.0341	NaN	0.00	10.7406	0.0000	7.1173	0.0000	0.0000	0.0000	-1.00	0.0628
BX08	2023	10	30	00	10	30.00	6	0	7	0	0	0	1.46	0.71	0.58	1.34	1.62	3835736.9806	1177273.5516	4941612.5782	0.3103	0.2245	0.2385	5664452.7206	644359.8682	182.2707	0.1501	0.2023	0.3743	2.3383	0.0337	NaN	0.00	10.7569	0.0000	7.1228	0.0000	0.0000	0.0000	-1.00	0.0631
BX08	2023	10	30	00	10	35.00	6	0	7	0	0	0	1.46	0.71	0.58	1.34	1.62	3835736.9134	1177273.5353	4941612.5248	0.2813	0.2226	0.2124	5664452.7410	644359.8718	182.1858	0.1455	0.2001	0.3355	2.3414	0.0328	NaN	0.00	10.6189	0.0000	6.9714	0.0000	0.0000	0.0000	-1.00	0.0662
BX08	2023	10	30	00	10	40.00	6	0	7	0	0	0	1.46	0.71	0.58	1.34	1.62	3835736.8831	1177273.5243	4941612.5005	0.2663	0.2212	0.1981	5664452.7507	644359.8699	182.1467	0.1430	0.1983	0.3151	2.3426	0.0322	NaN	0.00	10.5488	0.0000	6.8952	0.0000	0.0000	0.0000	-1.00	0.0674
BX08	2023	10	30	00	10	45.00	6	0	7	0	0	0	1.46	0.71	0.58	1.34	1.63	3835736.8568	1177273.5131	4941612.4787	0.2562	0.2199	0.1882	5664452.7590	644359.8668	182.1119	0.1411	0.1967	0.3013	2.3433	0.0317	NaN	0.00	10.4197	0.0000	6.7521	0.0000	0.0000	0.0000	-1.00	0.0680
BX08	2023	10	30	00	10	50.00	6	0	7	0	0	0	1.46	0.71	0.58	1.34	1.63	3835736.8347	1177273.4968	4941612.4604	0.2486	0.2186	0.1806	5664452.7674	644359.8573	182.0814	0.1395	0.1953	0.2909	2.3440	0.0313	NaN	0.00	10.5456	0.0000	6.8695	0.0000	0.0000	0.0000	-1.00	0.0687
BX08	2023	10	30	00	10	55.00	6	0	7	0	0	0	1.47	0.71	0.58	1.35	1.63	3835736.8243	1177273.4805	4941612.4548	0.2426	0.2174	0.1747	5664452.7750	644359.8446	182.0678	0.1380	0.1940	0.2827	2.3436	0.0309	NaN	0.00	10.6973	0.0000	7.0101	0.0000	0.0000	0.0000	-1.00	0.0683
BX08	2023	10	30	00	11	00.00	6	0	7	0	0	0	1.47	0.71	0.58	1.35	1.63	3835736.8164	1177273.4648	4941612.4499	0.2376	0.2162	0.1698	5664452.7810	644359.8318	182.0563	0.1367	0.1928	0.2760	2.3431	0.0305	NaN	0.00	10.7570	0.0000	7.0551	0.0000	0.0000	0.0000	-1.00	0.0678
BX08	2023	10	30	00	11	05.00	6	0	7	0	0	0	1.47	0.71	0.58	1.35	1.63	3835736.7989	1177273.4491	4941612.4374	0.2333	0.2150	0.1657	5664452.7895	644359.8217	182.0331	0.1354	0.1916	0.2704	2.3432	0.0302	NaN	0.00	11.0277	0.0000	7.3185	0.0000	0.0000	0.0000	-1.00	0.0679
BX08	2023	10	30	00	11	10.00	6	0	7	0	0	0	1.47	0.71	0.58	1.35	1.63	3835736.7868	1177273.4349	4941612.4286	0.2296	0.2139	0.1622	5664452.7960	644359.8115	182.0165	0.1342	0.1905	0.2655	2.3435	0.0299	NaN	0.00	10.7385	0.0000	7.0234	0.0000	0.0000	0.0000	-1.00	0.0682
BX08	2023	10	30	00	11	15.00	6	0	7	0	0	0	1.47	0.71	0.58	1.35	1.63	3835736.7679	1177273.4164	4941612.4160	0.2263	0.2127	0.1592	5664452.8060	644359.7990	181.9919	0.1330	0.1894	0.2612	2.3437	0.0296	NaN	0.00	10.8079	0.0000	7.0833	0.0000	0.0000	0.0000	-1.00	0.0684
BX08	2023	10	30	00	11	20.00	6	0	7	0	0	0	1.47	0.71	0.58	1.35	1.63	3835736.7512	1177273.4038	4941612.4021	0.2233	0.2116	0.1564	5664452.8124	644359.7917	181.9687	0.1318	0.1884	0.2574	2.3440	0.0293	NaN	0.00	10.8496	0.0000	7.1175	0.0000	0.0000	0.0000	-1.00	0.0687
BX08	2023	10	30	00	11	25.00	6	0	7	0	0	0	1.47	0.71	0.58	1.35	1.64	3835736.7393	1177273.3932	4941612.3939	0.2205	0.2105	0.1540	5664452.8183	644359.7849	181.9533	0.1307	0.1873	0.2539	2.3444	0.0290	NaN	0.00	10.8925	0.0000	7.1514	0.0000	0.0000	0.0000	-1.00	0.0691
BX08	2023	10	30	00	11	30.00	6	0	7	0	0	0	1.47	0.71	0.58	1.35	1.64	3835736.7292	1177273.3813	4941612.3937	0.2179	0.2094	0.1517	5664452.8282	644359.7763	181.9449	0.1296	0.1863	0.2507	2.3445	0.0287	NaN	0.00	10.9863	0.0000	7.2359	0.0000	0.0000	0.0000	-1.00	0.0692
BX08	2023	10	30	00	11	35.00	6	0	7	0	0	0	1.47	0.72	0.58	1.36	1.64	3835736.7260	1177273.3680	4941612.3910	0.2155	0.2083	0.1497	5664452.8316	644359.7643	181.9383	0.1285	0.1854	0.2477	2.3447	0.0285	NaN	0.00	10.9797	0.0000	7.2190	0.0000	0.0000	0.0000	-1.00	0.0694
BX08	2023	10	30	00	11	40.00	6	0	7	0	0	0	1.47	0.72	0.58	1.36	1.64	3835736.7166	1177273.3565	4941612.3872	0.2133	0.2072	0.1478	5664452.8386	644359.7559	181.9277	0.1275	0.1844	0.2450	2.3448	0.0282	NaN	0.00	10.9427	0.0000	7.1785	0.0000	0.0000	0.0000	-1.00	0.0694
BX08	2023	10	30	00	11	45.00	6	0	7	0	0	0	1.48	0.72	0.58	1.36	1.64	3835736.7131	1177273.3438	4941612.3883	0.2111	0.2062	0.1460	5664452.8445	644359.7446	181.9241	0.1265	0.1835	0.2424	2.3445	0.0279	NaN	0.00	10.9279	0.0000	7.1574	0.0000	0.0000	0.0000	-1.00	0.0692
BX08	2023	10	30	00	11	50.00	6	0	7	0	0	0	1.48	0.72	0.58	1.36	1.64	3835736.7015	1177273.3296	4941612.3829	0.2091	0.2051	0.1444	5664452.8526	644359.7342	181.9103	0.1254	0.1825	0.2400	2.3449	0.0277	NaN	0.00	11.4484	0.0000	7.6781	0.0000	0.0000	0.0000	-1.00	0.0695
BX08	2023	10	30	00	11	55.00	6	0	7	0	0	0	1.48	0.72	0.58	1.36	1.64	3835736.6981	1177273.3191	4941612.3780	0.2072	0.2042	0.1433	5664452.8543	644359.7251	181.9025	0.1250	0.1817	0.2378	2.3452	0.0274	NaN	0.00	11.1810	0.0000	7.3971	0.0000	0.0000	0.0000	-1.00	0.0699
BX08	2023	10	30	00	12	00.00	6	0	7	0	0	0	1.48	0.72	0.58	1.36	1.64	3835736.6878	1177273.3074	4941612.3775	0.2053	0.2031	0.1416	5664452.8641	644359.7167	181.8938	0.1237	0.1808	0.2355	2.3455	0.0272	NaN	0.00	11.2294	0.0000	7.4372	0.0000	0.0000	0.0000	-1.00	0.0701
BX08	2023	10	30	00	12	05.00	6	0	7	0	0	0	1.48	0.72	0.58	1.36	1.65	3835736.6797	1177273.2998	4941612.3724	0.2035	0.2021	0.1401	5664452.8685	644359.7117	181.8836	0.1227	0.1799	0.2334	2.3458	0.0270	NaN	0.00	11.2020	0.0000	7.3987	0.0000	0.0000	0.0000	-1.00	0.0704
BX08	2023	10	30	00	12	10.00	6	0	7	0	0	0	1.48	0.72	0.58	1.36	1.65	3835736.6692	1177273.2905	4941612.3692	0.2017	0.2011	0.1387	5664452.8762	644359.7056	181.8731	0.1217	0.1790	0.2314	2.3460	0.0267	NaN	0.00	11.0055	0.0000	7.1927	0.0000	0.0000	0.0000	-1.00	0.0707
BX08	2023	10	30	00	12	15.00	6	0	7	0	0	0	1.48	0.72	0.58	1.37	1.65	3835736.6626	1177273.2827	4941612.3682	0.2000	0.2001	0.1374	5664452.8821	644359.7000	181.8669	0.1208	0.1781	0.2294	2.3459	0.0265	NaN	0.00	11.1812	0.0000	7.3616	0.0000	0.0000	0.0000	-1.00	0.0706
BX08	2023	10	30	00	12	20.00	6	0	7	0	0	0	1.48	0.72	0.58	1.37	1.65	3835736.6555	1177273.2744	4941612.3675	0.1984	0.1991	0.1362	5664452.8887	644359.6939	181.8605	0.1199	0.1773	0.2275	2.3459	0.0263	NaN	0.00	11.0596	0.0000	7.2343	0.0000	0.0000	0.0000	-1.00	0.0705
BX08	2023	10	30	00	12	25.00	6	0	7	0	0	0	1.48	0.72	0.58	1.37	1.65	3835736.6506	1177273.2642	4941612.3648	0.1968	0.1981	0.1349	5664452.8928	644359.6855	181.8536	0.1190	0.1764	0.2256	2.3460	0.0261	NaN	0.00	11.1242	0.0000	7.2866	0.0000	0.0000	0.0000	-1.00	0.0706
BX08	2023	10	30	00	12	30.00	6	0	7	0	0	0	1.49	0.72	0.58	1.37	1.65	3835736.6442	1177273.2562	4941612.3631	0.1952	0.1972	0.1338	5664452.8981	644359.6795	181.8470	0.1181	0.1756	0.2238	2.3459	0.0259	NaN	0.00	10.8205	0.0000	6.9724	0.0000	0.0000	0.0000	-1.00	0.0706
BX08	2023	10	30	00	12	35.00	6	0	7	0	0	0	1.49	0.72	0.58	1.37	1.65	3835736.6415	1177273.2493	4941612.3607	0.1937	0.1962	0.1326	5664452.9000	644359.6737	181.8422	0.1172	0.1748	0.2221	2.3460	0.0256	NaN	0.00	10.9768	0.0000	7.1205	0.0000	0.0000	0.0000	-1.00	0.0706
BX08	2023	10	30	00	12	40.00	6	0	7	0	0	0	1.49	0.72	0.58	1.37	1.65	3835736.6377	1177273.2424	4941612.3606	0.1922	0.1953	0.1315	5664452.9042	644359.6680	181.8386	0.1164	0.1740	0.2204	2.3457	0.0254	NaN	0.00	10.7551	0.0000	6.8868	0.0000	0.0000	0.0000	-1.00	0.0704
BX08	2023	10	30	00	12	45.00	7	0	6	0	0	0	1.83	0.91	0.62	1.72	2.04	3835736.6353	1177273.2393	4941612.3603	0.1911	0.1945	0.1308	5664452.9064	644359.6658	181.8363	0.1156	0.1732	0.2192	2.3452	0.0253	NaN	0.00	11.0585	0.0000	7.1806	0.0000	0.0000	0.0000	-1.00	0.0698
BX08	2023	10	30	00	12	50.00	7	0	7	0	0	0	1.32	0.58	0.51	1.22	1.45	3835736.6326	1177273.2335	4941612.3600	0.1898	0.1937	0.1300	5664452.9095	644359.6610	181.8334	0.1148	0.1724	0.2180	2.3454	0.0252	NaN	0.00	10.9410	0.0000	7.0505	0.0000	0.0000	0.0000	-1.00	0.0701
BX08	2023	10	30	00	12	55.00	7	0	7	0	0	0	1.32	0.59	0.51	1.22	1.45	3835736.6269	1177273.2295	4941612.3597	0.1886	0.1929	0.1293	5664452.9143	644359.6587	181.8291	0.1140	0.1717	0.2168	2.3457	0.0250	NaN	0.00	10.8469	0.0000	6.9554	0.0000	0.0000	0.0000	-1.00	0.0704
BX08	2023	10	30	00	13	00.00	7	0	6	0	0	0	1.84	0.91	0.62	1.73	2.05	3835736.6215	1177273.2196	4941612.3530	0.1874	0.1921	0.1286	5664452.9163	644359.6507	181.8188	0.1133	0.1709	0.2156	2.3460	0.0249	NaN	0.00	10.9132	0.0000	7.0180	0.0000	0.0000	0.0000	-1.00	0.0706
BX08	2023	10	30	00	13	05.00	7	0	7	0	0	0	1.33	0.59	0.51	1.23	1.45	3835736.6164	1177273.2120	4941612.3491	0.1861	0.1912	0.1278	5664452.9191	644359.6448	181.8112	0.1125	0.1702	0.2143	2.3463	0.0248	NaN	0.00	11.0147	0.0000	7.1085	0.0000	0.0000	0.0000	-1.00	0.0709
BX08	2023	10	30	00	13	10.00	7	0	7	0	0	0	1.33	0.59	0.51	1.23	1.45	3835736.6142	1177273.2085	4941612.3468	0.1849	0.1904	0.1271	5664452.9200	644359.6421	181.8075	0.1117	0.1694	0.2131	2.3464	0.0247	NaN	0.00	11.1253	0.0000	7.2145	0.0000	0.0000	0.0000	-1.00	0.0711
BX08	2023	10	30	00	13	15.00	7	0	7	0	0	0	1.33	0.59	0.51	1.23	1.45	3835736.6146	1177273.2040	4941612.3439	0.1836	0.1896	0.1264	5664452.9189	644359.6378	181.8047	0.1109	0.1687	0.2118	2.3465	0.0246	NaN	0.00	10.8835	0.0000	6.9668	0.0000	0.0000	0.0000	-1.00	0.0712
BX08	2023	10	30	00	13	20.00	7	0	7	0	0	0	1.33	0.59	0.51	1.23	1.46	3835736.6142	1177273.2000	4941612.3443	0.1824	0.1887	0.1256	5664452.9202	644359.6341	181.8040	0.1102	0.1679	0.2105	2.3466	0.0245	NaN	0.00	11.0823	0.0000	7.1622	0.0000	0.0000	0.0000	-1.00	0.0712
BX08	2023	10	30	00	13	25.00	7	0	7	0	0	0	1.33	0.59	0.51	1.23	1.46	3835736.6138	1177273.1928	4941612.3424	0.1811	0.1879	0.1249	5664452.9207	644359.6273	181.8009	0.1094	0.1672	0.2093	2.3464	0.0244	NaN	0.00	10.8191	0.0000	6.8967	0.0000	0.0000	0.0000	-1.00	0.0711
BX08	2023	10	30	00	13	30.00	7	0	7	0	0	0	1.33	0.59	0.51	1.23	1.46	3835736.6147	1177273.1884	4941612.3407	0.1799	0.1871	0.1242	5664452.9199	644359.6227	181.7994	0.1087	0.1665	0.2080	2.3466	0.0243	NaN	0.00	10.9750	0.0000	7.0455	0.0000	0.0000	0.0000	-1.00	0.0712
BX08	2023	10	30	00	13	35.00	7	0	7	0	0	0	1.33	0.59	0.51	1.23	1.46	3835736.6153	1177273.1792	4941612.3408	0.1787	0.1863	0.1234	5664452.9213	644359.6138	181.7981	0.1079	0.1658	0.2067	2.3466	0.0242	NaN	0.00	10.9603	0.0000	7.0283	0.0000	0.0000	0.0000	-1.00	0.0713
BX08	2023	10	30	00	13	40.00	7	0	7	0	0	0	1.34	0.59	0.51	1.23	1.46	3835736.6154	1177273.1744	4941612.3379	0.1775	0.1855	0.1227	5664452.9204	644359.6092	181.7950	0.1072	0.1651	0.2055	2.3468	0.0240	NaN	0.00	10.7132	0.0000	6.7763	0.0000	0.0000	0.0000	-1.00	0.0715
BX08	2023	10	30	00	13	45.00	7	0	7	0	0	0	1.34	0.59	0.51	1.24	1.46	3835736.6110	1177273.1684	4941612.3363	0.1763	0.1847	0.1220	5664452.9240	644359.6047	181.7900	0.1065	0.1644	0.2042	2.3471	0.0239	NaN	0.00	10.8623	0.0000	6.9208	0.0000	0.0000	0.0000	-1.00	0.0717
BX08	2023	10	30	00	13	50.00	7	0	7	0	0	0	1.34	0.59	0.51	1.24	1.46	3835736.6092	1177273.1674	4941612.3327	0.1751	0.1839	0.1212	5664452.9233	644359.6043	181.7860	0.1058	0.1637	0.2030	2.3472	0.0238	NaN	0.00	10.8628	0.0000	6.9212	0.0000	0.0000	0.0000	-1.00	0.0718
BX08	2023	10	30	00	13	55.00	7	0	7	0	0	0	1.34	0.59	0.51	1.24	1.47	3835736.6035	1177273.1632	4941612.3287	0.1739	0.1832	0.1205	5664452.9259	644359.6018	181.7786	0.1051	0.1630	0.2018	2.3476	0.0237	NaN	0.00	10.7529	0.0000	6.8104	0.0000	0.0000	0.0000	-1.00	0.0722
BX08	2023	10	30	00	14	00.00	7	0	7	0	0	0	1.34	0.60	0.51	1.24	1.47	3835736.6039	1177273.1608	4941612.3282	0.1728	0.1824	0.1198	5664452.9258	644359.5994	181.7780	0.1044	0.1623	0.2006	2.3477	0.0236	NaN	0.00	10.8059	0.0000	6.8638	0.0000	0.0000	0.0000	-1.00	0.0723
BX08	2023	10	30	00	14	05.00	7	0	7	0	0	0	1.34	0.60	0.51	1.24	1.47	3835736.6032	1177273.1608	4941612.3260	0.1716	0.1816	0.1191	5664452.9248	644359.5996	181.7760	0.1037	0.1616	0.1994	2.3474	0.0235	NaN	0.00	10.9870	0.0000	7.0450	0.0000	0.0000	0.0000	-1.00	0.0721
BX08	2023	10	30	00	14	10.00	7	0	7	0	0	0	1.34	0.60	0.51	1.24	1.47	3835736.6011	1177273.1540	4941612.3266	0.1705	0.1809	0.1184	5664452.9282	644359.5936	181.7739	0.1031	0.1610	0.1982	2.3474	0.0234	NaN	0.00	10.9158	0.0000	6.9713	0.0000	0.0000	0.0000	-1.00	0.0721
BX08	2023	10	30	00	14	15.00	7	0	7	0	0	0	1.34	0.60	0.51	1.24	1.47	3835736.6030	1177273.1467	4941612.3264	0.1694	0.1801	0.1177	5664452.9281	644359.5861	181.7735	0.1024	0.1603	0.1970	2.3472	0.0233	NaN	0.00	10.8750	0.0000	6.9286	0.0000	0.0000	0.0000	-1.00	0.0718
BX08	2023	10	30	00	14	20.00	7	0	7	0	0	0	1.35	0.60	0.51	1.25	1.47	3835736.6040	1177273.1412	4941612.3260	0.1683	0.1794	0.1170	5664452.9282	644359.5805	181.7728	0.1017	0.1596	0.1958	2.3468	0.0232	NaN	0.00	10.9525	0.0000	7.0007	0.0000	0.0000	0.0000	-1.00	0.0715
BX08	2023	10	30	00	14	25.00	7	0	7	0	0	0	1.35	0.60	0.51	1.25	1.47	3835736.6040	1177273.1418	4941612.3261	0.1672	0.1786	0.1164	5664452.9282	644359.5812	181.7730	0.1011	0.1590	0.1946	2.3469	0.0231	NaN	0.00	10.7398	0.0000	6.7840	0.0000	0.0000	0.0000	-1.00	0.0715
BX08	2023	10	30	00	14	30.00	7	0	7	0	0	0	1.35	0.60	0.51	1.25	1.48	3835736.6036	1177273.1432	4941612.3260	0.1661	0.1779	0.1157	5664452.9281	644359.5826	181.7729	0.1005	0.1583	0.1935	2.3467	0.0230	NaN	0.00	10.9492	0.0000	6.9858	0.0000	0.0000	0.0000	-1.00	0.0713
BX08	2023	10	30	00	14	35.00	7	0	7	0	0	0	1.35	0.60	0.51	1.25	1.48	3835736.6036	1177273.1424	4941612.3263	0.1650	0.1771	0.1150	5664452.9285	644359.5818	181.7730	0.0998	0.1577	0.1923	2.3469	0.0229	NaN	0.00	10.8332	0.0000	6.8647	0.0000	0.0000	0.0000	-1.00	0.0715
BX08	2023	10	30	00	14	40.00	7	0	7	0	0	0	1.35	0.60	0.51	1.25	1.48	3835736.6020	1177273.1387	4941612.3214	0.1639	0.1764	0.1143	5664452.9274	644359.5788	181.7676	0.0992	0.1570	0.1912	2.3465	0.0228	NaN	0.00	10.8998	0.0000	6.9323	0.0000	0.0000	0.0000	-1.00	0.0712
BX08	2023	10	30	00	14	45.00	7	0	7	0	0	0	1.35	0.60	0.51	1.25	1.48	3835736.6020	1177273.1392	4941612.3169	0.1628	0.1757	0.1137	5664452.9244	644359.5793	181.7641	0.0986	0.1564	0.1901	2.3466	0.0226	NaN	0.00	10.8872	0.0000	6.9161	0.0000	0.0000	0.0000	-1.00	0.0713
BX08	2023	10	30	00	14	50.00	7	0	7	0	0	0	1.35	0.60	0.51	1.25	1.48	3835736.6023	1177273.1354	4941612.3176	0.1618	0.1750	0.1130	5664452.9254	644359.5756	181.7642	0.0980	0.1558	0.1889	2.3466	0.0225	NaN	0.00	11.1329	0.0000	7.1626	0.0000	0.0000	0.0000	-1.00	0.0712
BX08	2023	10	30	00	14	55.00	7	0	7	0	0	0	1.35	0.60	0.51	1.25	1.48	3835736.6015	1177273.1340	4941612.3168	0.1607	0.1743	0.1124	5664452.9258	644359.5745	181.7628	0.0974	0.1552	0.1878	2.3464	0.0224	NaN	0.00	10.9198	0.0000	6.9438	0.0000	0.0000	0.0000	-1.00	0.0710
BX08	2023	10	30	00	15	00.00	7	0	7	0	0	0	1.36	0.60	0.51	1.26	1.48	3835736.6012	1177273.1291	4941612.3185	0.1597	0.1736	0.1117	5664452.9281	644359.5698	181.7630	0.0968	0.1545	0.1867	2.3462	0.0223	NaN	0.00	11.0068	0.0000	7.0336	0.0000	0.0000	0.0000	-1.00	0.0708
BX08	2023	10	30	00	15	05.00	7	0	7	0	0	0	1.36	0.61	0.51	1.26	1.49	3835736.6036	1177273.1275	4941612.3196	0.1587	0.1729	0.1111	5664452.9273	644359.5676	181.7650	0.0962	0.1539	0.1856	2.3459	0.0222	NaN	0.00	10.9053	0.0000	6.9387	0.0000	0.0000	0.0000	-1.00	0.0706
BX08	2023	10	30	00	15	10.00	7	0	7	0	0	0	1.36	0.61	0.51	1.26	1.49	3835736.6034	1177273.1237	4941612.3204	0.1577	0.1722	0.1104	5664452.9287	644359.5640	181.7648	0.0956	0.1533	0.1845	2.3456	0.0221	NaN	0.00	11.2109	0.0000	7.2452	0.0000	0.0000	0.0000	-1.00	0.0702
BX08	2023	10	30	00	15	15.00	7	0	7	0	0	0	1.36	0.61	0.51	1.26	1.49	3835736.6028	1177273.1188	4941612.3199	0.1566	0.1715	0.1098	5664452.9298	644359.5595	181.7632	0.0950	0.1527	0.1834	2.3455	0.0220	NaN	0.00	11.2421	0.0000	7.2762	0.0000	0.0000	0.0000	-1.00	0.0701
BX08	2023	10	30	00	15	20.00	7	0	7	0	0	0	1.36	0.61	0.51	1.26	1.49	3835736.6012	1177273.1174	4941612.3202	0.1556	0.1708	0.1092	5664452.9315	644359.5585	181.7623	0.0945	0.1521	0.1823	2.3452	0.0219	NaN	0.00	11.1459	0.0000	7.1777	0.0000	0.0000	0.0000	-1.00	0.0699
BX08	2023	10	30	00	15	25.00	7	0	7	0	0	0	1.36	0.61	0.51	1.26	1.49	3835736.5997	1177273.1156	4941612.3174	0.1546	0.1701	0.1085	5664452.9312	644359.5573	181.7588	0.0939	0.1515	0.1813	2.3452	0.0218	NaN	0.00	11.4749	0.0000	7.5107	0.0000	0.0000	0.0000	-1.00	0.0698
BX08	2023	10	30	00	15	30.00	7	0	7	0	0	0	1.36	0.61	0.51	1.26	1.49	3835736.6002	1177273.1140	4941612.3154	0.1536	0.1694	0.1079	5664452.9300	644359.5556	181.7572	0.0933	0.1509	0.1802	2.3452	0.0217	NaN	0.00	11.1792	0.0000	7.2141	0.0000	0.0000	0.0000	-1.00	0.0698
BX08	2023	10	30	00	15	35.00	7	0	7	0	0	0	1.36	0.61	0.51	1.27	1.49	3835736.6004	1177273.1081	4941612.3146	0.1526	0.1687	0.1073	5664452.9305	644359.5499	181.7557	0.0928	0.1503	0.1791	2.3450	0.0216	NaN	0.00	11.3634	0.0000	7.4009	0.0000	0.0000	0.0000	-1.00	0.0697
BX08	2023	10	30	00	15	40.00	7	0	7	0	0	0	1.37	0.61	0.51	1.27	1.50	3835736.5959	1177273.1044	4941612.3146	0.1517	0.1681	0.1067	5664452.9346	644359.5475	181.7523	0.0922	0.1497	0.1781	2.3452	0.0215	NaN	0.00	11.1311	0.0000	7.1685	0.0000	0.0000	0.0000	-1.00	0.0699
BX08	2023	10	30	00	15	45.00	7	0	7	0	0	0	1.37	0.61	0.51	1.27	1.50	3835736.5940	1177273.1014	4941612.3127	0.1507	0.1674	0.1060	5664452.9354	644359.5452	181.7491	0.0917	0.1491	0.1770	2.3453	0.0213	NaN	0.00	11.0609	0.0000	7.0975	0.0000	0.0000	0.0000	-1.00	0.0699
BX08	2023	10	30	00	15	50.00	7	0	7	0	0	0	1.37	0.61	0.51	1.27	1.50	3835736.5910	1177273.0984	4941612.3115	0.1497	0.1667	0.1054	5664452.9375	644359.5432	181.7459	0.0912	0.1485	0.1760	2.3455	0.0212	NaN	0.00	11.2791	0.0000	7.3204	0.0000	0.0000	0.0000	-1.00	0.0701
BX08	2023	10	30	00	15	55.00	7	0	7	0	0	0	1.37	0.61	0.51	1.27	1.50	3835736.5919	1177273.0965	4941612.3115	0.1488	0.1662	0.1052	5664452.9373	644359.5411	181.7461	0.0912	0.1481	0.1750	2.3453	0.0211	NaN	0.00	11.1966	0.0000	7.2379	0.0000	0.0000	0.0000	-1.00	0.0699
BX08	2023	10	30	00	16	00.00	7	0	7	0	0	0	1.37	0.61	0.51	1.27	1.50	3835736.5969	1177273.0962	4941612.3100	0.1478	0.1655	0.1044	5664452.9326	644359.5395	181.7478	0.0903	0.1475	0.1739	2.3454	0.0210	NaN	0.00	11.0553	0.0000	7.1021	0.0000	0.0000	0.0000	-1.00	0.0701
BX08	2023	10	30	00	16	05.00	7	0	7	0	0	0	1.37	0.61	0.51	1.27	1.50	3835736.5985	1177273.0953	4941612.3086	0.1469	0.1648	0.1037	5664452.9307	644359.5382	181.7475	0.0897	0.1469	0.1729	2.3453	0.0209	NaN	0.00	11.1450	0.0000	7.1965	0.0000	0.0000	0.0000	-1.00	0.0699
BX08	2023	10	30	00	16	10.00	7	0	8	0	0	0	1.30	0.60	0.46	1.21	1.43	3835736.6009	1177273.0978	4941612.3095	0.1459	0.1642	0.1031	5664452.9290	644359.5400	181.7501	0.0891	0.1463	0.1718	2.3451	0.0208	NaN	0.00	11.3031	0.0000	7.3574	0.0000	0.0000	0.0000	-1.00	0.0697
BX08	2023	10	30	00	16	15.00	7	0	8	0	0	0	1.30	0.60	0.46	1.21	1.43	3835736.6005	1177273.0965	4941612.3090	0.1450	0.1635	0.1025	5664452.9292	644359.5388	181.7493	0.0886	0.1457	0.1708	2.3450	0.0207	NaN	0.00	10.9959	0.0000	7.0495	0.0000	0.0000	0.0000	-1.00	0.0696
BX08	2023	10	30	00	16	20.00	7	0	8	0	0	0	1.30	0.60	0.46	1.22	1.43	3835736.5999	1177273.0941	4941612.3089	0.1440	0.1629	0.1019	5664452.9301	644359.5367	181.7484	0.0881	0.1451	0.1698	2.3448	0.0206	NaN	0.00	11.0577	0.0000	7.1134	0.0000	0.0000	0.0000	-1.00	0.0695
BX08	2023	10	30	00	16	25.00	7	0	8	0	0	0	1.30	0.60	0.46	1.22	1.43	3835736.6030	1177273.0942	4941612.3126	0.1431	0.1622	0.1013	5664452.9301	644359.5358	181.7531	0.0876	0.1446	0.1688	2.3445	0.0205	NaN	0.00	11.2396	0.0000	7.2971	0.0000	0.0000	0.0000	-1.00	0.0691
BX08	2023	10	30	00	16	30.00	7	0	8	0	0	0	1.30	0.60	0.46	1.22	1.43	3835736.6059	1177273.0934	4941612.3126	0.1422	0.1616	0.1007	5664452.9280	644359.5343	181.7547	0.0871	0.1440	0.1677	2.3445	0.0204	NaN	0.00	10.9520	0.0000	7.0103	0.0000	0.0000	0.0000	-1.00	0.0691
BX08	2023	10	30	00	16	35.00	7	0	8	0	0	0	1.30	0.60	0.46	1.22	1.44	3835736.6057	1177273.0921	4941612.3099	0.1412	0.1610	0.1001	5664452.9268	644359.5331	181.7522	0.0866	0.1435	0.1667	2.3446	0.0203	NaN	0.00	11.2725	0.0000	7.3337	0.0000	0.0000	0.0000	-1.00	0.0693
BX08	2023	10	30	00	16	40.00	7	0	8	0	0	0	1.30	0.60	0.46	1.22	1.44	3835736.6075	1177273.0907	4941612.3086	0.1403	0.1603	0.0995	5664452.9249	644359.5313	181.7520	0.0861	0.1429	0.1657	2.3444	0.0202	NaN	0.00	11.2583	0.0000	7.3254	0.0000	0.0000	0.0000	-1.00	0.0691
BX08	2023	10	30	00	16	45.00	7	0	8	0	0	0	1.31	0.60	0.46	1.22	1.44	3835736.6098	1177273.0910	4941612.3076	0.1394	0.1597	0.0989	5664452.9225	644359.5310	181.7527	0.0856	0.1424	0.1647	2.3444	0.0200	NaN	0.00	11.2125	0.0000	7.2795	0.0000	0.0000	0.0000	-1.00	0.0690
BX08	2023	10	30	00	16	50.00	7	0	8	0	0	0	1.31	0.60	0.46	1.22	1.44	3835736.6091	1177273.0892	4941612.3050	0.1385	0.1591	0.0983	5664452.9217	644359.5296	181.7499	0.0851	0.1418	0.1637	2.3446	0.0199	NaN	0.00	11.1312	0.0000	7.1998	0.0000	0.0000	0.0000	-1.00	0.0692
BX08	2023	10	30	00	16	55.00	7	0	8	0	0	0	1.31	0.60	0.46	1.22	1.44	3835736.6099	1177273.0876	4941612.3053	0.1376	0.1585	0.0977	5664452.9216	644359.5278	181.7504	0.0846	0.1413	0.1627	2.3446	0.0198	NaN	0.00	11.3426	0.0000	7.4186	0.0000	0.0000	0.0000	-1.00	0.0692
BX08	2023	10	30	00	17	00.00	7	0	8	0	0	0	1.31	0.61	0.46	1.23	1.44	3835736.6105	1177273.0817	4941612.3052	0.1367	0.1578	0.0971	5664452.9223	644359.5219	181.7495	0.0842	0.1407	0.1617	2.3449	0.0197	NaN	0.00	11.5330	0.0000	7.6109	0.0000	0.0000	0.0000	-1.00	0.0695
BX08	2023	10	30	00	17	05.00	6	0	8	0	0	0	1.40	0.71	0.49	1.31	1.57	3835736.6092	1177273.0782	4941612.3046	0.1359	0.1572	0.0966	5664452.9236	644359.5190	181.7477	0.0837	0.1402	0.1609	2.3452	0.0196	NaN	0.00	11.4363	0.0000	7.5162	0.0000	0.0000	0.0000	-1.00	0.0698
BX08	2023	10	30	00	17	10.00	6	0	8	0	0	0	1.40	0.71	0.49	1.32	1.57	3835736.6094	1177273.0750	4941612.3054	0.1351	0.1566	0.0961	5664452.9246	644359.5157	181.7479	0.0833	0.1397	0.1600	2.3452	0.0195	NaN	0.00	11.4223	0.0000	7.5007	0.0000	0.0000	0.0000	-1.00	0.0698
BX08	2023	10	30	00	17	15.00	7	0	8	0	0	0	1.31	0.61	0.46	1.23	1.45	3835736.6082	1177273.0770	4941612.3040	0.1343	0.1564	0.0959	5664452.9242	644359.5180	181.7464	0.0829	0.1396	0.1591	2.3452	0.0194	NaN	0.00	11.6478	0.0000	7.7253	0.0000	0.0000	0.0000	-1.00	0.0699
BX08	2023	10	30	00	17	20.00	7	0	8	0	0	0	1.31	0.61	0.46	1.23	1.45	3835736.6103	1177273.0726	4941612.3043	0.1334	0.1556	0.0951	5664452.9237	644359.5133	181.7470	0.0824	0.1388	0.1582	2.3451	0.0193	NaN	0.00	11.4912	0.0000	7.5677	0.0000	0.0000	0.0000	-1.00	0.0697
BX08	2023	10	30	00	17	25.00	7	0	8	0	0	0	1.32	0.61	0.46	1.23	1.45	3835736.6123	1177273.0696	4941612.3040	0.1325	0.1550	0.0946	5664452.9226	644359.5098	181.7475	0.0819	0.1382	0.1572	2.3451	0.0192	NaN	0.00	11.2020	0.0000	7.2804	0.0000	0.0000	0.0000	-1.00	0.0697
BX08	2023	10	30	00	17	30.00	7	0	8	0	0	0	1.32	0.61	0.46	1.23	1.45	3835736.6129	1177273.0681	4941612.3041	0.1317	0.1543	0.0940	5664452.9225	644359.5082	181.7477	0.0815	0.1376	0.1563	2.3453	0.0191	NaN	0.00	11.2411	0.0000	7.3178	0.0000	0.0000	0.0000	-1.00	0.0699
BX08	2023	10	30	00	17	35.00	7	0	8	0	0	0	1.32	0.61	0.46	1.23	1.45	3835736.6146	1177273.0698	4941612.3081	0.1309	0.1541	0.0937	5664452.9235	644359.5093	181.7521	0.0812	0.1376	0.1554	2.3451	0.0190	NaN	0.00	11.3330	0.0000	7.4041	0.0000	0.0000	0.0000	-1.00	0.0698
BX08	2023	10	30	00	17	40.00	7	0	7	0	0	0	1.39	0.63	0.51	1.30	1.53	3835736.6174	1177273.0688	4941612.3074	0.1301	0.1533	0.0930	5664452.9211	644359.5075	181.7530	0.0806	0.1368	0.1545	2.3446	0.0189	NaN	0.00	11.4781	0.0000	7.5533	0.0000	0.0000	0.0000	-1.00	0.0692
BX08	2023	10	30	00	17	45.00	7	0	8	0	0	0	1.32	0.61	0.46	1.24	1.46	3835736.6182	1177273.0702	4941612.3072	0.1293	0.1527	0.0925	5664452.9201	644359.5087	181.7536	0.0802	0.1362	0.1536	2.3445	0.0188	NaN	0.00	11.4322	0.0000	7.5183	0.0000	0.0000	0.0000	-1.00	0.0691
BX08	2023	10	30	00	17	50.00	7	0	8	0	0	0	1.32	0.61	0.46	1.24	1.46	3835736.6199	1177273.0696	4941612.3073	0.1285	0.1521	0.0919	5664452.9190	644359.5077	181.7546	0.0798	0.1357	0.1527	2.3445	0.0187	NaN	0.00	11.3676	0.0000	7.4553	0.0000	0.0000	0.0000	-1.00	0.0692
BX08	2023	10	30	00	17	55.00	7	0	8	0	0	0	1.32	0.61	0.46	1.24	1.46	3835736.6191	1177273.0667	4941612.3051	0.1277	0.1515	0.0914	5664452.9188	644359.5051	181.7519	0.0794	0.1351	0.1518	2.3443	0.0186	NaN	0.00	11.2812	0.0000	7.3732	0.0000	0.0000	0.0000	-1.00	0.0690
BX08	2023	10	30	00	18	00.00	7	0	8	0	0	0	1.32	0.61	0.46	1.24	1.46	3835736.6216	1177273.0686	4941612.3049	0.1269	0.1509	0.0909	5664452.9164	644359.5063	181.7535	0.0790	0.1346	0.1509	2.3441	0.0185	NaN	0.00	11.2199	0.0000	7.3141	0.0000	0.0000	0.0000	-1.00	0.0688
BX08	2023	10	30	00	18	05.00	7	0	8	0	0	0	1.32	0.62	0.46	1.24	1.46	3835736.6229	1177273.0690	4941612.3050	0.1261	0.1504	0.0904	5664452.9154	644359.5064	181.7545	0.0785	0.1341	0.1500	2.3441	0.0184	NaN	0.00	11.2680	0.0000	7.3645	0.0000	0.0000	0.0000	-1.00	0.0687
BX08	2023	10	30	00	18	10.00	7	0	8	0	0	0	1.33	0.62	0.46	1.24	1.46	3835736.6232	1177273.0674	4941612.3051	0.1252	0.1498	0.0898	5664452.9156	644359.5047	181.7545	0.0781	0.1336	0.1491	2.3439	0.0183	NaN	0.00	11.2042	0.0000	7.3023	0.0000	0.0000	0.0000	-1.00	0.0685
BX08	2023	10	30	00	18	15.00	7	0	8	0	0	0	1.33	0.62	0.46	1.24	1.46	3835736.6201	1177273.0659	4941612.3042	0.1244	0.1492	0.0893	5664452.9176	644359.5041	181.7517	0.0777	0.1331	0.1482	2.3439	0.0182	NaN	0.00	11.3033	0.0000	7.4000	0.0000	0.0000	0.0000	-1.00	0.0685
BX08	2023	10	30	00	18	20.00	7	0	8	0	0	0	1.33	0.62	0.46	1.25	1.47	3835736.6187	1177273.0653	4941612.3015	0.1236	0.1487	0.0888	5664452.9171	644359.5040	181.7486	0.0773	0.1326	0.1473	2.3439	0.0181	NaN	0.00	11.2496	0.0000	7.3447	0.0000	0.0000	0.0000	-1.00	0.0685
BX08	2023	10	30	00	18	25.00	7	0	8	0	0	0	1.33	0.62	0.46	1.25	1.47	3835736.6180	1177273.0627	4941612.3009	0.1228	0.1481	0.0882	5664452.9177	644359.5017	181.7472	0.0769	0.1321	0.1464	2.3439	0.0180	NaN	0.00	11.5001	0.0000	7.5959	0.0000	0.0000	0.0000	-1.00	0.0685
BX08	2023	10	30	00	18	30.00	7	0	8	0	0	0	1.33	0.62	0.46	1.25	1.47	3835736.6190	1177273.0623	4941612.3013	0.1221	0.1475	0.0877	5664452.9174	644359.5010	181.7480	0.0765	0.1316	0.1455	2.3439	0.0179	NaN	0.00	11.3123	0.0000	7.4096	0.0000	0.0000	0.0000	-1.00	0.0685
BX08	2023	10	30	00	18	35.00	7	0	8	0	0	0	1.33	0.62	0.46	1.25	1.47	3835736.6182	1177273.0618	4941612.3022	0.1213	0.1470	0.0872	5664452.9187	644359.5007	181.7482	0.0761	0.1311	0.1446	2.3440	0.0178	NaN	0.00	11.5302	0.0000	7.6234	0.0000	0.0000	0.0000	-1.00	0.0686
BX08	2023	10	30	00	18	40.00	7	0	8	0	0	0	1.33	0.62	0.46	1.25	1.47	3835736.6177	1177273.0599	4941612.3023	0.1205	0.1464	0.0867	5664452.9194	644359.4991	181.7476	0.0757	0.1307	0.1438	2.3442	0.0177	NaN	0.00	11.6039	0.0000	7.6956	0.0000	0.0000	0.0000	-1.00	0.0688
BX08	2023	10	30	00	18	45.00	7	0	7	0	0	0	1.70	0.89	0.55	1.61	1.92	3835736.6210	1177273.0617	4941612.3015	0.1201	0.1460	0.0863	5664452.9161	644359.4999	181.7493	0.0755	0.1302	0.1433	2.3443	0.0176	NaN	0.00	11.5506	0.0000	7.6417	0.0000	0.0000	0.0000	-1.00	0.0689
BX08	2023	10	30	00	18	50.00	7	0	7	0	0	0	1.71	0.89	0.55	1.62	1.92	3835736.6227	1177273.0630	4941612.3020	0.1195	0.1456	0.0860	5664452.9149	644359.5006	181.7509	0.0752	0.1298	0.1427	2.3444	0.0176	NaN	0.00	11.6987	0.0000	7.7816	0.0000	0.0000	0.0000	-1.00	0.0691
BX08	2023	10	30	00	18	55.00	7	0	8	0	0	0	1.34	0.62	0.46	1.25	1.47	3835736.6226	1177273.0621	4941612.3016	0.1189	0.1451	0.0856	5664452.9149	644359.4999	181.7504	0.0749	0.1293	0.1420	2.3445	0.0175	NaN	0.00	11.7530	0.0000	7.8265	0.0000	0.0000	0.0000	-1.00	0.0692
BX08	2023	10	30	00	19	00.00	7	0	8	0	0	0	1.34	0.62	0.46	1.26	1.48	3835736.6285	1177273.0641	4941612.3022	0.1182	0.1446	0.0852	5664452.9104	644359.5002	181.7548	0.0745	0.1289	0.1414	2.3445	0.0174	NaN	0.00	11.8334	0.0000	7.8992	0.0000	0.0000	0.0000	-1.00	0.0691
BX08	2023	10	30	00	19	05.00	7	0	8	0	0	0	1.34	0.62	0.46	1.26	1.48	3835736.6315	1177273.0640	4941612.3004	0.1175	0.1441	0.0848	5664452.9070	644359.4993	181.7552	0.0741	0.1284	0.1406	2.3445	0.0173	NaN	0.00	11.4506	0.0000	7.5129	0.0000	0.0000	0.0000	-1.00	0.0692
BX08	2023	10	30	00	19	10.00	7	0	8	0	0	0	1.34	0.63	0.46	1.26	1.48	3835736.6344	1177273.0644	4941612.3016	0.1168	0.1435	0.0844	5664452.9055	644359.4988	181.7580	0.0737	0.1279	0.1399	2.3445	0.0172	NaN	0.00	11.5754	0.0000	7.6345	0.0000	0.0000	0.0000	-1.00	0.0692
BX08	2023	10	30	00	19	15.00	7	0	8	0	0	0	1.34	0.63	0.46	1.26	1.48	3835736.6352	1177273.0644	4941612.3022	0.1161	0.1432	0.0840	5664452.9053	644359.4986	181.7589	0.0736	0.1276	0.1391	2.3448	0.0171	NaN	0.00	11.5441	0.0000	7.6025	0.0000	0.0000	0.0000	-1.00	0.0694
BX08	2023	10	30	00	19	20.00	7	0	8	0	0	0	1.34	0.63	0.46	1.26	1.48	3835736.6400	1177273.0717	4941612.3015	0.1154	0.1426	0.0835	5664452.8998	644359.5043	181.7626	0.0730	0.1271	0.1383	2.3448	0.0171	NaN	0.00	11.7735	0.0000	7.8348	0.0000	0.0000	0.0000	-1.00	0.0695
BX08	2023	10	30	00	19	25.00	7	0	8	0	0	0	1.34	0.63	0.46	1.26	1.48	3835736.6431	1177273.0709	4941612.3025	0.1147	0.1421	0.0831	5664452.8982	644359.5027	181.7650	0.0726	0.1266	0.1375	2.3449	0.0170	NaN	0.00	11.5537	0.0000	7.6180	0.0000	0.0000	0.0000	-1.00	0.0695
BX08	2023	10	30	00	19	30.00	7	0	8	0	0	0	1.34	0.63	0.46	1.26	1.48	3835736.6413	1177273.0681	4941612.3035	0.1140	0.1418	0.0827	5664452.9008	644359.5005	181.7642	0.0725	0.1263	0.1368	2.3451	0.0169	NaN	0.00	11.4768	0.0000	7.5455	0.0000	0.0000	0.0000	-1.00	0.0697
BX08	2023	10	30	00	19	35.00	7	0	8	0	0	0	1.35	0.63	0.46	1.26	1.49	3835736.6443	1177273.0655	4941612.3036	0.1133	0.1413	0.0823	5664452.8992	644359.4971	181.7656	0.0722	0.1260	0.1360	2.3452	0.0168	NaN	0.00	11.4931	0.0000	7.5674	0.0000	0.0000	0.0000	-1.00	0.0698
BX08	2023	10	30	00	19	40.00	7	0	8	0	0	0	1.35	0.63	0.46	1.27	1.49	3835736.6463	1177273.0668	4941612.3066	0.1126	0.1408	0.0817	5664452.8993	644359.4978	181.7694	0.0717	0.1255	0.1352	2.3453	0.0167	NaN	0.00	11.3626	0.0000	7.4359	0.0000	0.0000	0.0000	-1.00	0.0700
BX08	2023	10	30	00	19	45.00	6	0	8	0	0	0	1.44	0.71	0.49	1.36	1.61	3835736.6470	1177273.0643	4941612.3055	0.1120	0.1405	0.0814	5664452.8986	644359.4952	181.7685	0.0715	0.1253	0.1346	2.3456	0.0167	NaN	0.00	11.4251	0.0000	7.4986	0.0000	0.0000	0.0000	-1.00	0.0703
BX08	2023	10	30	00	19	50.00	6	0	8	0	0	0	1.45	0.71	0.49	1.36	1.61	3835736.6477	1177273.0616	4941612.3056	0.1113	0.1401	0.0811	5664452.8986	644359.4925	181.7685	0.0713	0.1249	0.1339	2.3459	0.0166	NaN	0.00	11.5484	0.0000	7.6214	0.0000	0.0000	0.0000	-1.00	0.0706
BX08	2023	10	30	00	19	55.00	6	0	8	0	0	0	1.45	0.71	0.49	1.36	1.61	3835736.6519	1177273.0593	4941612.3046	0.1106	0.1396	0.0806	5664452.8953	644359.4891	181.7698	0.0707	0.1245	0.1331	2.3460	0.0166	NaN	0.00	11.5441	0.0000	7.6102	0.0000	0.0000	0.0000	-1.00	0.0707
BX08	2023	10	30	00	20	00.00	7	0	8	0	0	0	1.35	0.63	0.46	1.27	1.49	3835736.6528	1177273.0587	4941612.3043	0.1100	0.1392	0.0801	5664452.8945	644359.4883	181.7700	0.0703	0.1242	0.1324	2.3462	0.0165	NaN	0.00	11.5699	0.0000	7.6274	0.0000	0.0000	0.0000	-1.00	0.0708
BX08	2023	10	30	00	20	05.00	7	0	8	0	0	0	1.35	0.63	0.46	1.27	1.49	3835736.6557	1177273.0603	4941612.3052	0.1093	0.1387	0.0797	5664452.8926	644359.4890	181.7727	0.0700	0.1238	0.1316	2.3461	0.0165	NaN	0.00	11.6284	0.0000	7.6810	0.0000	0.0000	0.0000	-1.00	0.0708
BX08	2023	10	30	00	20	10.00	7	0	8	0	0	0	1.35	0.63	0.46	1.27	1.49	3835736.6594	1177273.0612	4941612.3046	0.1086	0.1383	0.0792	5664452.8893	644359.4889	181.7747	0.0697	0.1233	0.1309	2.3461	0.0164	NaN	0.00	11.5410	0.0000	7.5874	0.0000	0.0000	0.0000	-1.00	0.0708
BX08	2023	10	30	00	20	15.00	7	0	8	0	0	0	1.35	0.64	0.46	1.27	1.50	3835736.6657	1177273.0610	4941612.3072	0.1080	0.1378	0.0788	5664452.8862	644359.4869	181.7804	0.0694	0.1229	0.1301	2.3460	0.0164	NaN	0.00	11.5523	0.0000	7.5930	0.0000	0.0000	0.0000	-1.00	0.0707
BX08	2023	10	30	00	20	20.00	7	0	8	0	0	0	1.36	0.64	0.46	1.28	1.50	3835736.6689	1177273.0603	4941612.3100	0.1073	0.1373	0.0783	5664452.8857	644359.4853	181.7845	0.0690	0.1224	0.1294	2.3458	0.0163	NaN	0.00	11.8582	0.0000	7.8965	0.0000	0.0000	0.0000	-1.00	0.0704
BX08	2023	10	30	00	20	25.00	7	0	8	0	0	0	1.36	0.64	0.46	1.28	1.50	3835736.6690	1177273.0604	4941612.3115	0.1067	0.1370	0.0780	5664452.8865	644359.4854	181.7856	0.0689	0.1221	0.1287	2.3458	0.0163	NaN	0.00	11.6689	0.0000	7.7030	0.0000	0.0000	0.0000	-1.00	0.0704
BX08	2023	10	30	00	20	30.00	7	0	8	0	0	0	1.36	0.64	0.46	1.28	1.50	3835736.6711	1177273.0601	4941612.3117	0.1060	0.1364	0.0775	5664452.8851	644359.4846	181.7871	0.0685	0.1216	0.1279	2.3458	0.0162	NaN	0.00	11.5632	0.0000	7.5935	0.0000	0.0000	0.0000	-1.00	0.0705
BX08	2023	10	30	00	20	35.00	7	0	8	0	0	0	1.36	0.64	0.46	1.28	1.50	3835736.6751	1177273.0609	4941612.3114	0.1054	0.1359	0.0770	5664452.8818	644359.4842	181.7893	0.0681	0.1212	0.1272	2.3458	0.0162	NaN	0.00	11.5406	0.0000	7.5660	0.0000	0.0000	0.0000	-1.00	0.0705
BX08	2023	10	30	00	20	40.00	7	0	8	0	0	0	1.36	0.64	0.46	1.28	1.50	3835736.6781	1177273.0623	4941612.3116	0.1047	0.1354	0.0766	5664452.8794	644359.4847	181.7915	0.0678	0.1208	0.1265	2.3459	0.0161	NaN	0.00	11.5622	0.0000	7.5903	0.0000	0.0000	0.0000	-1.00	0.0705
BX08	2023	10	30	00	20	45.00	7	0	8	0	0	0	1.36	0.64	0.46	1.28	1.50	3835736.6810	1177273.0630	4941612.3115	0.1042	0.1351	0.0763	5664452.8771	644359.4846	181.7933	0.0677	0.1205	0.1258	2.3458	0.0161	NaN	0.00	11.5810	0.0000	7.6097	0.0000	0.0000	0.0000	-1.00	0.0704
BX08	2023	10	30	00	20	50.00	7	0	8	0	0	0	1.36	0.64	0.46	1.28	1.51	3835736.6842	1177273.0650	4941612.3162	0.1035	0.1346	0.0758	5664452.8771	644359.4856	181.7993	0.0672	0.1200	0.1251	2.3458	0.0160	NaN	0.00	11.4504	0.0000	7.4791	0.0000	0.0000	0.0000	-1.00	0.0704
BX08	2023	10	30	00	20	55.00	7	0	8	0	0	0	1.36	0.64	0.46	1.28	1.51	3835736.6857	1177273.0647	4941612.3163	0.1029	0.1341	0.0754	5664452.8761	644359.4849	181.8002	0.0669	0.1196	0.1244	2.3459	0.0160	NaN	0.00	11.3168	0.0000	7.3440	0.0000	0.0000	0.0000	-1.00	0.0705
BX08	2023	10	30	00	21	00.00	7	0	8	0	0	0	1.36	0.64	0.46	1.28	1.51	3835736.6866	1177273.0650	4941612.3166	0.1023	0.1336	0.0750	5664452.8756	644359.4849	181.8010	0.0666	0.1192	0.1237	2.3461	0.0159	NaN	0.00	11.2587	0.0000	7.2855	0.0000	0.0000	0.0000	-1.00	0.0707
BX08	2023	10	30	00	21	05.00	7	0	8	0	0	0	1.37	0.64	0.46	1.29	1.51	3835736.6882	1177273.0635	4941612.3182	0.1017	0.1332	0.0746	5664452.8756	644359.4830	181.8029	0.0663	0.1188	0.1231	2.3462	0.0159	NaN	0.00	11.4302	0.0000	7.4532	0.0000	0.0000	0.0000	-1.00	0.0709
BX08	2023	10	30	00	21	10.00	7	0	8	0	0	0	1.37	0.64	0.46	1.29	1.51	3835736.6897	1177273.0609	4941612.3210	0.1011	0.1327	0.0742	5664452.8768	644359.4801	181.8055	0.0660	0.1183	0.1224	2.3462	0.0158	NaN	0.00	11.6401	0.0000	7.6614	0.0000	0.0000	0.0000	-1.00	0.0708
BX08	2023	10	30	00	21	15.00	7	0	8	0	0	0	1.37	0.64	0.46	1.29	1.51	3835736.6914	1177273.0624	4941612.3225	0.1005	0.1322	0.0738	5664452.8762	644359.4811	181.8080	0.0657	0.1179	0.1217	2.3461	0.0158	NaN	0.00	11.7255	0.0000	7.7480	0.0000	0.0000	0.0000	-1.00	0.0708
BX08	2023	10	30	00	21	20.00	7	0	8	0	0	0	1.37	0.64	0.46	1.29	1.51	3835736.6939	1177273.0655	4941612.3235	0.1000	0.1317	0.0735	5664452.8743	644359.4833	181.8109	0.0654	0.1175	0.1211	2.3460	0.0157	NaN	0.00	11.6002	0.0000	7.6268	0.0000	0.0000	0.0000	-1.00	0.0706
BX08	2023	10	30	00	21	25.00	7	0	8	0	0	0	1.37	0.65	0.46	1.29	1.51	3835736.6957	1177273.0683	4941612.3234	0.0994	0.1313	0.0731	5664452.8724	644359.4855	181.8124	0.0652	0.1171	0.1204	2.3461	0.0157	NaN	0.00	11.6541	0.0000	7.6833	0.0000	0.0000	0.0000	-1.00	0.0707
BX08	2023	10	30	00	21	30.00	7	0	8	0	0	0	1.37	0.65	0.46	1.29	1.52	3835736.6979	1177273.0725	4941612.3257	0.0988	0.1308	0.0727	5664452.8713	644359.4889	181.8163	0.0649	0.1166	0.1198	2.3460	0.0156	NaN	0.00	11.7598	0.0000	7.7942	0.0000	0.0000	0.0000	-1.00	0.0707
BX08	2023	10	30	00	21	35.00	7	0	8	0	0	0	1.37	0.65	0.46	1.29	1.52	3835736.6992	1177273.0738	4941612.3268	0.0983	0.1303	0.0724	5664452.8708	644359.4898	181.8181	0.0646	0.1162	0.1191	2.3460	0.0156	NaN	0.00	11.5876	0.0000	7.6233	0.0000	0.0000	0.0000	-1.00	0.0707
BX08	2023	10	30	00	21	40.00	7	0	8	0	0	0	1.37	0.65	0.46	1.29	1.52	3835736.6982	1177273.0760	4941612.3291	0.0977	0.1298	0.0720	5664452.8725	644359.4921	181.8197	0.0643	0.1158	0.1185	2.3461	0.0155	NaN	0.00	11.5386	0.0000	7.5803	0.0000	0.0000	0.0000	-1.00	0.0707
BX08	2023	10	30	00	21	45.00	7	0	8	0	0	0	1.37	0.65	0.46	1.29	1.52	3835736.6981	1177273.0766	4941612.3308	0.0971	0.1294	0.0716	5664452.8735	644359.4927	181.8211	0.0640	0.1154	0.1179	2.3462	0.0155	NaN	0.00	11.6374	0.0000	7.6831	0.0000	0.0000	0.0000	-1.00	0.0708
BX08	2023	10	30	00	21	50.00	7	0	8	0	0	0	1.37	0.65	0.46	1.30	1.52	3835736.6962	1177273.0753	4941612.3291	0.0966	0.1289	0.0713	5664452.8741	644359.4920	181.8184	0.0638	0.1149	0.1172	2.3464	0.0154	NaN	0.00	11.4519	0.0000	7.4963	0.0000	0.0000	0.0000	-1.00	0.0710
BX08	2023	10	30	00	21	55.00	7	0	8	0	0	0	1.38	0.65	0.46	1.30	1.52	3835736.6953	1177273.0748	4941612.3285	0.0961	0.1284	0.0709	5664452.8745	644359.4917	181.8173	0.0635	0.1145	0.1166	2.3466	0.0154	NaN	0.00	11.4266	0.0000	7.4672	0.0000	0.0000	0.0000	-1.00	0.0713
BX08	2023	10	30	00	22	00.00	7	0	8	0	0	0	1.38	0.65	0.46	1.30	1.52	3835736.6962	1177273.0736	4941612.3290	0.0955	0.1280	0.0706	5664452.8744	644359.4904	181.8180	0.0632	0.1141	0.1160	2.3469	0.0153	NaN	0.00	11.4631	0.0000	7.4980	0.0000	0.0000	0.0000	-1.00	0.0716
BX08	2023	10	30	00	22	05.00	6	0	8	0	0	0	1.49	0.74	0.49	1.41	1.67	3835736.6973	1177273.0723	4941612.3282	0.0951	0.1275	0.0703	5664452.8734	644359.4888	181.8178	0.0629	0.1137	0.1155	2.3473	0.0153	NaN	0.00	11.4183	0.0000	7.4421	0.0000	0.0000	0.0000	-1.00	0.0719
BX08	2023	10	30	00	22	10.00	6	0	8	0	0	0	1.50	0.75	0.49	1.41	1.67	3835736.6986	1177273.0717	4941612.3279	0.0946	0.1270	0.0701	5664452.8723	644359.4879	181.8183	0.0627	0.1133	0.1150	2.3475	0.0152	NaN	0.00	11.4075	0.0000	7.4245	0.0000	0.0000	0.0000	-1.00	0.0721
BX08	2023	10	30	00	22	15.00	6	0	8	0	0	0	1.50	0.75	0.49	1.42	1.67	3835736.6961	1177273.0728	4941612.3248	0.0941	0.1266	0.0698	5664452.8720	644359.4897	181.8145	0.0624	0.1129	0.1144	2.3479	0.0152	NaN	0.00	11.4136	0.0000	7.4291	0.0000	0.0000	0.0000	-1.00	0.0725
BX08	2023	10	30	00	22	20.00	6	0	8	0	0	0	1.50	0.75	0.49	1.42	1.68	3835736.6978	1177273.0707	4941612.3257	0.0936	0.1261	0.0694	5664452.8717	644359.4871	181.8159	0.0621	0.1125	0.1139	2.3481	0.0151	NaN	0.00	11.5538	0.0000	7.5669	0.0000	0.0000	0.0000	-1.00	0.0727
BX08	2023	10	30	00	22	25.00	6	0	8	0	0	0	1.50	0.75	0.49	1.42	1.68	3835736.6965	1177273.0706	4941612.3282	0.0931	0.1257	0.0691	5664452.8743	644359.4874	181.8170	0.0619	0.1121	0.1133	2.3483	0.0151	NaN	0.00	11.4153	0.0000	7.4292	0.0000	0.0000	0.0000	-1.00	0.0730
BX08	2023	10	30	00	22	30.00	6	0	8	0	0	0	1.50	0.75	0.49	1.42	1.68	3835736.6962	1177273.0696	4941612.3298	0.0926	0.1252	0.0688	5664452.8757	644359.4865	181.8179	0.0616	0.1117	0.1127	2.3486	0.0150	NaN	0.00	11.2865	0.0000	7.2983	0.0000	0.0000	0.0000	-1.00	0.0733
BX08	2023	10	30	00	22	35.00	7	0	8	0	0	0	1.38	0.66	0.46	1.31	1.53	3835736.6973	1177273.0687	4941612.3331	0.0921	0.1248	0.0685	5664452.8771	644359.4853	181.8210	0.0614	0.1113	0.1121	2.3486	0.0150	NaN	0.00	11.4654	0.0000	7.4750	0.0000	0.0000	0.0000	-1.00	0.0733
BX08	2023	10	30	00	22	40.00	7	0	8	0	0	0	1.38	0.66	0.46	1.31	1.53	3835736.6959	1177273.0675	4941612.3316	0.0916	0.1243	0.0681	5664452.8775	644359.4845	181.8187	0.0611	0.1109	0.1116	2.3486	0.0149	NaN	0.00	11.0840	0.0000	7.0868	0.0000	0.0000	0.0000	-1.00	0.0733
BX08	2023	10	30	00	22	45.00	7	0	8	0	0	0	1.39	0.66	0.46	1.31	1.53	3835736.6968	1177273.0671	4941612.3320	0.0911	0.1239	0.0678	5664452.8771	644359.4839	181.8195	0.0609	0.1105	0.1110	2.3487	0.0148	NaN	0.00	11.3956	0.0000	7.3958	0.0000	0.0000	0.0000	-1.00	0.0733
BX08	2023	10	30	00	22	50.00	7	0	8	0	0	0	1.39	0.66	0.46	1.31	1.53	3835736.6980	1177273.0675	4941612.3335	0.0906	0.1234	0.0675	5664452.8772	644359.4840	181.8215	0.0606	0.1101	0.1104	2.3487	0.0148	NaN	0.00	11.2571	0.0000	7.2561	0.0000	0.0000	0.0000	-1.00	0.0734
BX08	2023	10	30	00	22	55.00	7	0	8	0	0	0	1.39	0.66	0.46	1.31	1.54	3835736.6962	1177273.0656	4941612.3326	0.0901	0.1230	0.0671	5664452.8783	644359.4826	181.8193	0.0604	0.1097	0.1098	2.3488	0.0147	NaN	0.00	11.1280	0.0000	7.1277	0.0000	0.0000	0.0000	-1.00	0.0734
BX08	2023	10	30	00	23	00.00	7	0	8	0	0	0	1.39	0.66	0.46	1.31	1.54	3835736.6939	1177273.0658	4941612.3306	0.0896	0.1225	0.0668	5664452.8787	644359.4834	181.8165	0.0601	0.1093	0.1093	2.3487	0.0147	NaN	0.00	11.3600	0.0000	7.3615	0.0000	0.0000	0.0000	-1.00	0.0734
BX08	2023	10	30	00	23	05.00	7	0	8	0	0	0	1.39	0.66	0.46	1.31	1.54	3835736.6921	1177273.0634	4941612.3304	0.0891	0.1221	0.0665	5664452.8804	644359.4817	181.8147	0.0599	0.1089	0.1087	2.3490	0.0146	NaN	0.00	11.4647	0.0000	7.4623	0.0000	0.0000	0.0000	-1.00	0.0736
BX08	2023	10	30	00	23	10.00	7	0	8	0	0	0	1.39	0.66	0.46	1.31	1.54	3835736.6897	1177273.0594	4941612.3309	0.0887	0.1216	0.0662	5664452.8834	644359.4784	181.8130	0.0596	0.1085	0.1082	2.3490	0.0146	NaN	0.00	11.5195	0.0000	7.5158	0.0000	0.0000	0.0000	-1.00	0.0737
BX08	2023	10	30	00	23	15.00	7	0	8	0	0	0	1.39	0.66	0.46	1.31	1.54	3835736.6863	1177273.0583	4941612.3288	0.0882	0.1212	0.0658	5664452.8848	644359.4784	181.8091	0.0594	0.1081	0.1076	2.3493	0.0145	NaN	0.00	11.5641	0.0000	7.5584	0.0000	0.0000	0.0000	-1.00	0.0740
BX08	2023	10	30	00	23	20.00	7	0	8	0	0	0	1.39	0.66	0.46	1.31	1.54	3835736.6847	1177273.0561	4941612.3303	0.0877	0.1207	0.0655	5664452.8874	644359.4767	181.8089	0.0592	0.1077	0.1071	2.3494	0.0145	NaN	0.00	11.5534	0.0000	7.5434	0.0000	0.0000	0.0000	-1.00	0.0741
BX08	2023	10	30	00	23	25.00	7	0	8	0	0	0	1.39	0.66	0.46	1.32	1.54	3835736.6848	1177273.0559	4941612.3313	0.0873	0.1203	0.0652	5664452.8880	644359.4764	181.8098	0.0589	0.1073	0.1065	2.3495	0.0144	NaN	0.00	11.4704	0.0000	7.4545	0.0000	0.0000	0.0000	-1.00	0.0742
BX08	2023	10	30	00	23	30.00	7	0	8	0	0	0	1.39	0.66	0.46	1.32	1.54	3835736.6856	1177273.0560	4941612.3279	0.0868	0.1199	0.0649	5664452.8852	644359.4764	181.8075	0.0587	0.1069	0.1060	2.3494	0.0144	NaN	0.00	11.5875	0.0000	7.5671	0.0000	0.0000	0.0000	-1.00	0.0741
BX08	2023	10	30	00	23	35.00	7	0	8	0	0	0	1.40	0.66	0.46	1.32	1.55	3835736.6837	1177273.0544	4941612.3259	0.0863	0.1194	0.0646	5664452.8857	644359.4753	181.8046	0.0585	0.1066	0.1055	2.3495	0.0143	NaN	0.00	11.6382	0.0000	7.6128	0.0000	0.0000	0.0000	-1.00	0.0742
BX08	2023	10	30	00	23	40.00	7	0	8	0	0	0	1.40	0.66	0.46	1.32	1.55	3835736.6806	1177273.0533	4941612.3252	0.0859	0.1190	0.0643	5664452.8879	644359.4752	181.8020	0.0582	0.1062	0.1049	2.3496	0.0143	NaN	0.00	11.6454	0.0000	7.6164	0.0000	0.0000	0.0000	-1.00	0.0742
BX08	2023	10	30	00	23	45.00	7	0	7	0	0	0	1.79	0.95	0.55	1.70	2.03	3835736.6776	1177273.0553	4941612.3268	0.0858	0.1187	0.0641	5664452.8907	644359.4779	181.8018	0.0582	0.1058	0.1048	2.3497	0.0142	NaN	0.00	11.3877	0.0000	7.3551	0.0000	0.0000	0.0000	-1.00	0.0744
BX08	2023	10	30	00	23	50.00	7	0	8	0	0	0	1.40	0.67	0.46	1.32	1.55	3835736.6780	1177273.0564	4941612.3267	0.0856	0.1183	0.0640	5664452.8901	644359.4788	181.8021	0.0581	0.1055	0.1046	2.3499	0.0142	NaN	0.00	11.2146	0.0000	7.1784	0.0000	0.0000	0.0000	-1.00	0.0745
BX08	2023	10	30	00	23	55.00	7	0	8	0	0	0	1.40	0.67	0.46	1.32	1.55	3835736.6788	1177273.0576	4941612.3275	0.0853	0.1179	0.0638	5664452.8898	644359.4798	181.8034	0.0579	0.1051	0.1042	2.3499	0.0141	NaN	0.00	11.2932	0.0000	7.2567	0.0000	0.0000	0.0000	-1.00	0.0745
BX08	2023	10	30	00	24	00.00	7	0	8	0	0	0	1.40	0.67	0.46	1.32	1.55	3835736.6785	1177273.0591	4941612.3266	0.0849	0.1175	0.0636	5664452.8891	644359.4813	181.8028	0.0576	0.1047	0.1038	2.3499	0.0141	NaN	0.00	11.1249	0.0000	7.0922	0.0000	0.0000	0.0000	-1.00	0.0746
BX08	2023	10	30	00	24	05.00	7	0	8	0	0	0	1.40	0.67	0.46	1.32	1.55	3835736.6799	1177273.0590	4941612.3274	0.0845	0.1171	0.0634	5664452.8886	644359.4808	181.8043	0.0574	0.1043	0.1034	2.3500	0.0140	NaN	0.00	11.4323	0.0000	7.4043	0.0000	0.0000	0.0000	-1.00	0.0746
BX08	2023	10	30	00	24	10.00	7	0	8	0	0	0	1.40	0.67	0.46	1.32	1.55	3835736.6799	1177273.0585	4941612.3277	0.0841	0.1167	0.0631	5664452.8889	644359.4803	181.8045	0.0572	0.1040	0.1029	2.3501	0.0140	NaN	0.00	11.2966	0.0000	7.2813	0.0000	0.0000	0.0000	-1.00	0.0748
BX08	2023	10	30	00	24	15.00	7	0	8	0	0	0	1.40	0.67	0.46	1.33	1.55	3835736.6799	1177273.0556	4941612.3281	0.0836	0.1163	0.0629	5664452.8897	644359.4775	181.8042	0.0569	0.1036	0.1024	2.3503	0.0139	NaN	0.00	11.1193	0.0000	7.1091	0.0000	0.0000	0.0000	-1.00	0.0749
BX08	2023	10	30	00	24	20.00	7	0	8	0	0	0	1.40	0.67	0.46	1.33	1.56	3835736.6783	1177273.0531	4941612.3273	0.0832	0.1158	0.0626	5664452.8909	644359.4756	181.8021	0.0567	0.1032	0.1020	2.3506	0.0139	NaN	0.00	11.4283	0.0000	7.4203	0.0000	0.0000	0.0000	-1.00	0.0752
BX08	2023	10	30	00	24	25.00	7	0	8	0	0	0	1.40	0.67	0.46	1.33	1.56	3835736.6777	1177273.0495	4941612.3248	0.0828	0.1154	0.0623	5664452.8906	644359.4723	181.7992	0.0565	0.1028	0.1015	2.3508	0.0138	NaN	0.00	11.0932	0.0000	7.0879	0.0000	0.0000	0.0000	-1.00	0.0754
BX08	2023	10	30	00	24	30.00	7	0	8	0	0	0	1.41	0.67	0.46	1.33	1.56	3835736.6769	1177273.0467	4941612.3244	0.0823	0.1150	0.0621	5664452.8915	644359.4698	181.7979	0.0562	0.1025	0.1010	2.3509	0.0138	NaN	0.00	11.1890	0.0000	7.1855	0.0000	0.0000	0.0000	-1.00	0.0756
BX08	2023	10	30	00	24	35.00	7	0	7	0	0	0	1.80	0.96	0.55	1.72	2.04	3835736.6797	1177273.0478	4941612.3259	0.0821	0.1147	0.0618	5664452.8901	644359.4701	181.8009	0.0562	0.1021	0.1006	2.3512	0.0137	NaN	0.00	11.3482	0.0000	7.3464	0.0000	0.0000	0.0000	-1.00	0.0758
BX08	2023	10	30	00	24	40.00	7	0	7	0	0	0	1.80	0.96	0.55	1.72	2.04	3835736.6804	1177273.0477	4941612.3256	0.0818	0.1143	0.0616	5664452.8894	644359.4698	181.8012	0.0560	0.1018	0.1003	2.3512	0.0137	NaN	0.00	11.3149	0.0000	7.3178	0.0000	0.0000	0.0000	-1.00	0.0759
BX08	2023	10	30	00	24	45.00	6	0	7	0	0	0	1.93	1.06	0.59	1.84	2.20	3835736.6819	1177273.0473	4941612.3261	0.0816	0.1139	0.0615	5664452.8887	644359.4691	181.8023	0.0558	0.1014	0.1000	2.3513	0.0136	NaN	0.00	11.2484	0.0000	7.2456	0.0000	0.0000	0.0000	-1.00	0.0760
BX08	2023	10	30	00	24	50.00	7	0	7	0	0	0	1.81	0.97	0.55	1.72	2.05	3835736.6830	1177273.0480	4941612.3257	0.0813	0.1135	0.0613	5664452.8874	644359.4694	181.8028	0.0556	0.1011	0.0997	2.3513	0.0136	NaN	0.00	11.2783	0.0000	7.2686	0.0000	0.0000	0.0000	-1.00	0.0760
BX08	2023	10	30	00	24	55.00	7	0	7	0	0	0	1.81	0.97	0.55	1.72	2.05	3835736.6830	1177273.0450	4941612.3268	0.0810	0.1131	0.0612	5664452.8887	644359.4665	181.8032	0.0554	0.1007	0.0993	2.3515	0.0135	NaN	0.00	11.3497	0.0000	7.3347	0.0000	0.0000	0.0000	-1.00	0.0761
BX08	2023	10	30	00	25	00.00	7	0	7	0	0	0	1.81	0.97	0.55	1.72	2.05	3835736.6845	1177273.0444	4941612.3274	0.0806	0.1127	0.0609	5664452.8880	644359.4655	181.8044	0.0553	0.1004	0.0990	2.3516	0.0135	NaN	0.00	11.2661	0.0000	7.2494	0.0000	0.0000	0.0000	-1.00	0.0762
BX08	2023	10	30	00	25	05.00	7	0	7	0	0	0	1.81	0.97	0.55	1.72	2.05	3835736.6846	1177273.0422	4941612.3284	0.0803	0.1123	0.0607	5664452.8891	644359.4633	181.8049	0.0551	0.1000	0.0985	2.3517	0.0134	NaN	0.00	11.2551	0.0000	7.2370	0.0000	0.0000	0.0000	-1.00	0.0764
BX08	2023	10	30	00	25	10.00	7	0	7	0	0	0	1.81	0.97	0.55	1.72	2.05	3835736.6833	1177273.0427	4941612.3275	0.0799	0.1119	0.0605	5664452.8894	644359.4642	181.8034	0.0549	0.0997	0.0981	2.3520	0.0134	NaN	0.00	11.3213	0.0000	7.3044	0.0000	0.0000	0.0000	-1.00	0.0767
BX08	2023	10	30	00	25	15.00	7	0	7	0	0	0	1.81	0.97	0.55	1.72	2.05	3835736.6851	1177273.0425	4941612.3254	0.0795	0.1116	0.0602	5664452.8868	644359.4635	181.8028	0.0547	0.0993	0.0977	2.3523	0.0133	NaN	0.00	11.2772	0.0000	7.2576	0.0000	0.0000	0.0000	-1.00	0.0770
BX08	2023	10	30	00	25	20.00	7	0	8	0	0	0	1.41	0.68	0.46	1.34	1.57	3835736.6844	1177273.0420	4941612.3293	0.0792	0.1112	0.0600	5664452.8898	644359.4632	181.8054	0.0545	0.0990	0.0973	2.3525	0.0133	NaN	0.00	11.3338	0.0000	7.3125	0.0000	0.0000	0.0000	-1.00	0.0771
BX08	2023	10	30	00	25	25.00	7	0	8	0	0	0	1.41	0.68	0.46	1.34	1.57	3835736.6851	1177273.0428	4941612.3309	0.0788	0.1108	0.0597	5664452.8901	644359.4637	181.8071	0.0543	0.0986	0.0968	2.3527	0.0132	NaN	0.00	11.3143	0.0000	7.2935	0.0000	0.0000	0.0000	-1.00	0.0773
BX08	2023	10	30	00	25	30.00	7	0	8	0	0	0	1.42	0.68	0.46	1.34	1.57	3835736.6845	1177273.0421	4941612.3340	0.0784	0.1104	0.0595	5664452.8926	644359.4632	181.8091	0.0541	0.0983	0.0964	2.3528	0.0132	NaN	0.00	11.3419	0.0000	7.3166	0.0000	0.0000	0.0000	-1.00	0.0774
BX08	2023	10	30	00	25	35.00	7	0	8	0	0	0	1.42	0.68	0.46	1.34	1.57	3835736.6841	1177273.0430	4941612.3349	0.0781	0.1100	0.0592	5664452.8934	644359.4642	181.8097	0.0539	0.0979	0.0960	2.3531	0.0131	NaN	0.00	11.2702	0.0000	7.2425	0.0000	0.0000	0.0000	-1.00	0.0777
BX08	2023	10	30	00	25	40.00	7	0	8	0	0	0	1.42	0.68	0.46	1.34	1.57	3835736.6851	1177273.0438	4941612.3364	0.0777	0.1096	0.0590	5664452.8934	644359.4646	181.8116	0.0537	0.0975	0.0955	2.3532	0.0131	NaN	0.00	11.0898	0.0000	7.0618	0.0000	0.0000	0.0000	-1.00	0.0779
BX08	2023	10	30	00	25	45.00	7	0	8	0	0	0	1.42	0.68	0.46	1.34	1.57	3835736.6859	1177273.0441	4941612.3348	0.0773	0.1092	0.0587	5664452.8918	644359.4647	181.8109	0.0535	0.0972	0.0951	2.3535	0.0130	NaN	0.00	11.0129	0.0000	6.9847	0.0000	0.0000	0.0000	-1.00	0.0781
BX08	2023	10	30	00	25	50.00	7	0	8	0	0	0	1.42	0.68	0.46	1.34	1.57	3835736.6857	1177273.0413	4941612.3337	0.0769	0.1090	0.0586	5664452.8917	644359.4621	181.8094	0.0536	0.0970	0.0946	2.3536	0.0130	NaN	0.00	11.3187	0.0000	7.2936	0.0000	0.0000	0.0000	-1.00	0.0783
BX08	2023	10	30	00	25	55.00	7	0	8	0	0	0	1.42	0.68	0.46	1.34	1.58	3835736.6870	1177273.0382	4941612.3324	0.0766	0.1086	0.0584	5664452.8906	644359.4587	181.8086	0.0535	0.0967	0.0941	2.3539	0.0129	NaN	0.00	11.1250	0.0000	7.1015	0.0000	0.0000	0.0000	-1.00	0.0785
BX08	2023	10	30	00	26	00.00	7	0	8	0	0	0	1.42	0.68	0.46	1.34	1.58	3835736.6877	1177273.0382	4941612.3359	0.0761	0.1081	0.0580	5664452.8922	644359.4586	181.8118	0.0529	0.0962	0.0937	2.3539	0.0129	NaN	0.00	11.1811	0.0000	7.1540	0.0000	0.0000	0.0000	-1.00	0.0785
BX08	2023	10	30	00	26	05.00	7	0	8	0	0	0	1.42	0.68	0.46	1.34	1.58	3835736.6858	1177273.0376	4941612.3361	0.0757	0.1077	0.0578	5664452.8940	644359.4584	181.8107	0.0526	0.0959	0.0932	2.3540	0.0128	NaN	0.00	10.9873	0.0000	6.9586	0.0000	0.0000	0.0000	-1.00	0.0787
BX08	2023	10	30	00	26	10.00	7	0	8	0	0	0	1.42	0.69	0.46	1.35	1.58	3835736.6862	1177273.0368	4941612.3375	0.0753	0.1074	0.0575	5664452.8946	644359.4575	181.8119	0.0524	0.0956	0.0928	2.3542	0.0128	NaN	0.00	11.0821	0.0000	7.0526	0.0000	0.0000	0.0000	-1.00	0.0788
BX08	2023	10	30	00	26	15.00	7	0	8	0	0	0	1.42	0.69	0.46	1.35	1.58	3835736.6856	1177273.0353	4941612.3405	0.0749	0.1070	0.0573	5664452.8973	644359.4563	181.8135	0.0523	0.0953	0.0923	2.3542	0.0127	NaN	0.00	11.0132	0.0000	6.9820	0.0000	0.0000	0.0000	-1.00	0.0789
BX08	2023	10	30	00	26	20.00	7	0	8	0	0	0	1.42	0.69	0.46	1.35	1.58	3835736.6863	1177273.0362	4941612.3415	0.0745	0.1066	0.0570	5664452.8972	644359.4569	181.8149	0.0521	0.0950	0.0919	2.3542	0.0127	NaN	0.00	11.1768	0.0000	7.1460	0.0000	0.0000	0.0000	-1.00	0.0789
BX08	2023	10	30	00	26	25.00	7	0	8	0	0	0	1.42	0.69	0.46	1.35	1.58	3835736.6876	1177273.0374	4941612.3410	0.0742	0.1062	0.0568	5664452.8957	644359.4577	181.8156	0.0519	0.0946	0.0915	2.3542	0.0126	NaN	0.00	11.0221	0.0000	6.9896	0.0000	0.0000	0.0000	-1.00	0.0789
BX08	2023	10	30	00	26	30.00	7	0	8	0	0	0	1.42	0.69	0.46	1.35	1.58	3835736.6876	1177273.0377	4941612.3397	0.0738	0.1059	0.0566	5664452.8948	644359.4580	181.8146	0.0517	0.0943	0.0911	2.3543	0.0126	NaN	0.00	11.0962	0.0000	7.0619	0.0000	0.0000	0.0000	-1.00	0.0790
BX08	2023	10	30	00	26	35.00	7	0	8	0	0	0	1.43	0.69	0.46	1.35	1.58	3835736.6900	1177273.0397	4941612.3401	0.0735	0.1055	0.0563	5664452.8929	644359.4593	181.8167	0.0515	0.0939	0.0906	2.3544	0.0125	NaN	0.00	11.1129	0.0000	7.0770	0.0000	0.0000	0.0000	-1.00	0.0791
BX08	2023	10	30	00	26	40.00	7	0	8	0	0	0	1.43	0.69	0.46	1.35	1.58	3835736.6900	1177273.0386	4941612.3400	0.0732	0.1053	0.0563	5664452.8930	644359.4582	181.8164	0.0517	0.0937	0.0902	2.3546	0.0125	NaN	0.00	11.1028	0.0000	7.0671	0.0000	0.0000	0.0000	-1.00	0.0792
BX08	2023	10	30	00	26	45.00	8	0	8	0	0	0	1.15	0.41	0.43	1.07	1.22	3835736.6894	1177273.0379	4941612.3412	0.0728	0.1049	0.0561	5664452.8943	644359.4577	181.8168	0.0516	0.0934	0.0898	2.3547	0.0124	NaN	0.00	11.0750	0.0000	7.0433	0.0000	0.0000	0.0000	-1.00	0.0793
BX08	2023	10	30	00	26	50.00	8	0	8	0	0	0	1.15	0.41	0.43	1.07	1.22	3835736.6931	1177273.0392	4941612.3419	0.0725	0.1046	0.0560	5664452.8918	644359.4579	181.8198	0.0515	0.0931	0.0895	2.3547	0.0124	NaN	0.00	11.4014	0.0000	7.3707	0.0000	0.0000	0.0000	-1.00	0.0794
BX08	2023	10	30	00	26	55.00	8	0	8	0	0	0	1.15	0.41	0.43	1.07	1.22	3835736.6920	1177273.0387	4941612.3449	0.0722	0.1042	0.0558	5664452.8946	644359.4577	181.8214	0.0513	0.0928	0.0891	2.3549	0.0123	NaN	0.00	11.1848	0.0000	7.1541	0.0000	0.0000	0.0000	-1.00	0.0795
BX08	2023	10	30	00	27	00.00	8	0	8	0	0	0	1.15	0.41	0.43	1.07	1.22	3835736.6935	1177273.0404	4941612.3440	0.0718	0.1038	0.0553	5664452.8926	644359.4589	181.8220	0.0507	0.0925	0.0887	2.3549	0.0123	NaN	0.00	11.3187	0.0000	7.2891	0.0000	0.0000	0.0000	-1.00	0.0796
BX08	2023	10	30	00	27	05.00	8	0	8	0	0	0	1.15	0.41	0.43	1.07	1.22	3835736.6948	1177273.0391	4941612.3433	0.0714	0.1035	0.0551	5664452.8914	644359.4573	181.8219	0.0505	0.0922	0.0883	2.3549	0.0122	NaN	0.00	11.2968	0.0000	7.2676	0.0000	0.0000	0.0000	-1.00	0.0796
BX08	2023	10	30	00	27	10.00	8	0	8	0	0	0	1.15	0.41	0.43	1.07	1.22	3835736.6942	1177273.0405	4941612.3444	0.0711	0.1032	0.0548	5664452.8923	644359.4588	181.8227	0.0503	0.0919	0.0879	2.3550	0.0122	NaN	0.00	11.4358	0.0000	7.4072	0.0000	0.0000	0.0000	-1.00	0.0797
BX08	2023	10	30	00	27	15.00	8	0	8	0	0	0	1.15	0.41	0.43	1.07	1.22	3835736.6939	1177273.0416	4941612.3456	0.0708	0.1028	0.0546	5664452.8930	644359.4599	181.8237	0.0502	0.0916	0.0875	2.3552	0.0121	NaN	0.00	11.5341	0.0000	7.5073	0.0000	0.0000	0.0000	-1.00	0.0799
BX08	2023	10	30	00	27	20.00	8	0	8	0	0	0	1.15	0.41	0.43	1.07	1.23	3835736.6956	1177273.0427	4941612.3460	0.0705	0.1025	0.0544	5664452.8918	644359.4605	181.8252	0.0500	0.0913	0.0871	2.3554	0.0121	NaN	0.00	11.4281	0.0000	7.3996	0.0000	0.0000	0.0000	-1.00	0.0800
BX08	2023	10	30	00	27	25.00	8	0	8	0	0	0	1.15	0.41	0.43	1.07	1.23	3835736.6959	1177273.0453	4941612.3469	0.0702	0.1021	0.0542	5664452.8915	644359.4629	181.8266	0.0499	0.0910	0.0867	2.3555	0.0120	NaN	0.00	11.5451	0.0000	7.5174	0.0000	0.0000	0.0000	-1.00	0.0802
BX08	2023	10	30	00	27	30.00	8	0	8	0	0	0	1.15	0.41	0.43	1.07	1.23	3835736.6974	1177273.0480	4941612.3472	0.0698	0.1017	0.0540	5664452.8901	644359.4651	181.8283	0.0497	0.0906	0.0863	2.3557	0.0120	NaN	0.00	11.3788	0.0000	7.3483	0.0000	0.0000	0.0000	-1.00	0.0804
BX08	2023	10	30	00	27	35.00	8	0	8	0	0	0	1.16	0.41	0.43	1.07	1.23	3835736.6981	1177273.0501	4941612.3471	0.0695	0.1013	0.0538	5664452.8890	644359.4670	181.8289	0.0495	0.0903	0.0859	2.3559	0.0119	NaN	0.00	11.5141	0.0000	7.4823	0.0000	0.0000	0.0000	-1.00	0.0806
BX08	2023	10	30	00	27	40.00	8	0	8	0	0	0	1.16	0.41	0.43	1.07	1.23	3835736.6979	1177273.0479	4941612.3486	0.0692	0.1011	0.0538	5664452.8906	644359.4648	181.8296	0.0497	0.0901	0.0856	2.3562	0.0119	NaN	0.00	11.5741	0.0000	7.5405	0.0000	0.0000	0.0000	-1.00	0.0808
BX08	2023	10	30	00	27	45.00	8	0	8	0	0	0	1.16	0.41	0.42	1.08	1.23	3835736.6961	1177273.0490	4941612.3477	0.0689	0.1008	0.0537	5664452.8912	644359.4665	181.8280	0.0496	0.0898	0.0853	2.3564	0.0118	NaN	0.00	11.4014	0.0000	7.3665	0.0000	0.0000	0.0000	-1.00	0.0810
BX08	2023	10	30	00	27	50.00	8	0	8	0	0	0	1.16	0.41	0.42	1.08	1.23	3835736.6945	1177273.0525	4941612.3498	0.0686	0.1003	0.0533	5664452.8930	644359.4702	181.8293	0.0491	0.0894	0.0849	2.3567	0.0118	NaN	0.00	11.3054	0.0000	7.2697	0.0000	0.0000	0.0000	-1.00	0.0814
BX08	2023	10	30	00	27	55.00	8	0	8	0	0	0	1.16	0.41	0.42	1.08	1.23	3835736.6927	1177273.0529	4941612.3504	0.0683	0.0999	0.0530	5664452.8946	644359.4711	181.8287	0.0489	0.0891	0.0845	2.3569	0.0117	NaN	0.00	11.4684	0.0000	7.4342	0.0000	0.0000	0.0000	-1.00	0.0816
BX08	2023	10	30	00	28	00.00	8	0	8	0	0	0	1.16	0.41	0.42	1.08	1.23	3835736.6925	1177273.0555	4941612.3489	0.0681	0.0998	0.0530	5664452.8933	644359.4737	181.8280	0.0490	0.0889	0.0842	2.3572	0.0117	NaN	0.00	11.5971	0.0000	7.5628	0.0000	0.0000	0.0000	-1.00	0.0818
BX08	2023	10	30	00	28	05.00	8	0	8	0	0	0	1.16	0.41	0.42	1.08	1.23	3835736.6893	1177273.0566	4941612.3472	0.0678	0.0993	0.0527	5664452.8944	644359.4756	181.8249	0.0486	0.0885	0.0838	2.3575	0.0116	NaN	0.00	11.5911	0.0000	7.5499	0.0000	0.0000	0.0000	-1.00	0.0821
BX08	2023	10	30	00	28	10.00	8	0	8	0	0	0	1.16	0.42	0.42	1.08	1.23	3835736.6891	1177273.0552	4941612.3465	0.0675	0.0991	0.0527	5664452.8944	644359.4743	181.8240	0.0487	0.0883	0.0835	2.3577	0.0116	NaN	0.00	11.7407	0.0000	7.6932	0.0000	0.0000	0.0000	-1.00	0.0823
BX08	2023	10	30	00	28	15.00	8	0	8	0	0	0	1.16	0.42	0.42	1.08	1.23	3835736.6894	1177273.0540	4941612.3452	0.0672	0.0988	0.0526	5664452.8936	644359.4731	181.8230	0.0487	0.0880	0.0832	2.3578	0.0115	NaN	0.00	11.7005	0.0000	7.6484	0.0000	0.0000	0.0000	-1.00	0.0825
BX08	2023	10	30	00	28	20.00	8	0	8	0	0	0	1.16	0.42	0.42	1.08	1.23	3835736.6867	1177273.0564	4941612.3452	0.0669	0.0985	0.0525	5664452.8951	644359.4762	181.8218	0.0486	0.0878	0.0829	2.3582	0.0115	NaN	0.00	11.5920	0.0000	7.5357	0.0000	0.0000	0.0000	-1.00	0.0828
BX08	2023	10	30	00	28	25.00	8	0	8	0	0	0	1.16	0.42	0.42	1.08	1.23	3835736.6849	1177273.0554	4941612.3446	0.0667	0.0982	0.0527	5664452.8963	644359.4756	181.8200	0.0489	0.0875	0.0826	2.3584	0.0115	NaN	0.00	11.8126	0.0000	7.7577	0.0000	0.0000	0.0000	-1.00	0.0831
BX08	2023	10	30	00	28	30.00	8	0	8	0	0	0	1.16	0.42	0.42	1.08	1.23	3835736.6856	1177273.0584	4941612.3421	0.0664	0.0980	0.0524	5664452.8937	644359.4784	181.8190	0.0485	0.0874	0.0823	2.3586	0.0114	NaN	0.00	11.7254	0.0000	7.6709	0.0000	0.0000	0.0000	-1.00	0.0833
BX08	2023	10	30	00	28	35.00	8	0	8	0	0	0	1.16	0.42	0.42	1.08	1.23	3835736.6838	1177273.0568	4941612.3395	0.0661	0.0977	0.0521	5664452.8937	644359.4774	181.8157	0.0482	0.0871	0.0820	2.3589	0.0114	NaN	0.00	11.7349	0.0000	7.6806	0.0000	0.0000	0.0000	-1.00	0.0836
BX08	2023	10	30	00	28	40.00	7	0	8	0	0	0	1.44	0.71	0.46	1.37	1.61	3835736.6812	1177273.0576	4941612.3401	0.0660	0.0975	0.0520	5664452.8959	644359.4788	181.8147	0.0481	0.0869	0.0819	2.3591	0.0113	NaN	0.00	11.7608	0.0000	7.7078	0.0000	0.0000	0.0000	-1.00	0.0837
BX08	2023	10	30	00	28	45.00	8	0	8	0	0	0	1.16	0.42	0.42	1.08	1.23	3835736.6806	1177273.0577	4941612.3418	0.0658	0.0972	0.0515	5664452.8974	644359.4791	181.8157	0.0476	0.0866	0.0816	2.3592	0.0113	NaN	0.00	11.7146	0.0000	7.6601	0.0000	0.0000	0.0000	-1.00	0.0839
BX08	2023	10	30	00	28	50.00	8	0	8	0	0	0	1.16	0.42	0.42	1.08	1.23	3835736.6783	1177273.0575	4941612.3412	0.0656	0.0969	0.0512	5664452.8988	644359.4795	181.8138	0.0474	0.0863	0.0813	2.3594	0.0112	NaN	0.00	11.5968	0.0000	7.5416	0.0000	0.0000	0.0000	-1.00	0.0840
BX08	2023	10	30	00	28	55.00	8	0	8	0	0	0	1.16	0.42	0.42	1.08	1.24	3835736.6779	1177273.0567	4941612.3413	0.0653	0.0968	0.0513	5664452.8993	644359.4789	181.8135	0.0476	0.0862	0.0811	2.3595	0.0112	NaN	0.00	11.7238	0.0000	7.6696	0.0000	0.0000	0.0000	-1.00	0.0842
BX08	2023	10	30	00	29	00.00	8	0	8	0	0	0	1.16	0.42	0.42	1.08	1.24	3835736.6781	1177273.0586	4941612.3411	0.0651	0.0965	0.0513	5664452.8986	644359.4807	181.8138	0.0476	0.0859	0.0808	2.3597	0.0111	NaN	0.00	11.6318	0.0000	7.5734	0.0000	0.0000	0.0000	-1.00	0.0844
BX08	2023	10	30	00	29	05.00	8	0	8	0	0	0	1.16	0.42	0.42	1.08	1.24	3835736.6799	1177273.0578	4941612.3391	0.0648	0.0961	0.0512	5664452.8962	644359.4795	181.8132	0.0475	0.0856	0.0805	2.3599	0.0111	NaN	0.00	11.7491	0.0000	7.6897	0.0000	0.0000	0.0000	-1.00	0.0845
BX08	2023	10	30	00	29	10.00	8	0	8	0	0	0	1.16	0.42	0.42	1.08	1.24	3835736.6803	1177273.0600	4941612.3377	0.0646	0.0959	0.0511	5664452.8946	644359.4815	181.8127	0.0473	0.0854	0.0802	2.3600	0.0110	NaN	0.00	11.4580	0.0000	7.4011	0.0000	0.0000	0.0000	-1.00	0.0847
BX08	2023	10	30	00	29	15.00	8	0	8	0	0	0	1.16	0.42	0.42	1.08	1.24	3835736.6827	1177273.0611	4941612.3374	0.0643	0.0956	0.0509	5664452.8923	644359.4819	181.8141	0.0472	0.0852	0.0799	2.3602	0.0110	NaN	0.00	11.3592	0.0000	7.3011	0.0000	0.0000	0.0000	-1.00	0.0849
BX08	2023	10	30	00	29	20.00	8	0	8	0	0	0	1.16	0.42	0.42	1.08	1.24	3835736.6838	1177273.0615	4941612.3366	0.0641	0.0954	0.0508	5664452.8910	644359.4820	181.8143	0.0471	0.0849	0.0797	2.3604	0.0109	NaN	0.00	11.7067	0.0000	7.6466	0.0000	0.0000	0.0000	-1.00	0.0851
BX08	2023	10	30	00	29	25.00	8	0	8	0	0	0	1.16	0.42	0.42	1.09	1.24	3835736.6856	1177273.0586	4941612.3383	0.0638	0.0951	0.0506	5664452.8912	644359.4787	181.8162	0.0469	0.0847	0.0794	2.3606	0.0109	NaN	0.00	11.6194	0.0000	7.5531	0.0000	0.0000	0.0000	-1.00	0.0853
BX08	2023	10	30	00	29	30.00	8	0	8	0	0	0	1.17	0.42	0.42	1.09	1.24	3835736.6862	1177273.0569	4941612.3389	0.0636	0.0949	0.0505	5664452.8915	644359.4769	181.8166	0.0468	0.0846	0.0791	2.3607	0.0108	NaN	0.00	11.7363	0.0000	7.6648	0.0000	0.0000	0.0000	-1.00	0.0853
BX08	2023	10	30	00	29	35.00	8	0	8	0	0	0	1.17	0.42	0.42	1.09	1.24	3835736.6840	1177273.0573	4941612.3391	0.0633	0.0947	0.0503	5664452.8932	644359.4778	181.8156	0.0467	0.0844	0.0788	2.3608	0.0108	NaN	0.00	11.5272	0.0000	7.4559	0.0000	0.0000	0.0000	-1.00	0.0855
BX08	2023	10	30	00	29	40.00	8	0	8	0	0	0	1.17	0.42	0.42	1.09	1.24	3835736.6855	1177273.0568	4941612.3405	0.0631	0.0945	0.0502	5664452.8931	644359.4769	181.8175	0.0466	0.0842	0.0786	2.3608	0.0108	NaN	0.00	11.5998	0.0000	7.5329	0.0000	0.0000	0.0000	-1.00	0.0855
BX08	2023	10	30	00	29	45.00	7	0	8	0	0	0	1.32	0.52	0.47	1.24	1.42	3835736.6841	1177273.0579	4941612.3413	0.0629	0.0944	0.0502	5664452.8944	644359.4784	181.8174	0.0465	0.0841	0.0784	2.3608	0.0107	NaN	0.00	11.8850	0.0000	7.8197	0.0000	0.0000	0.0000	-1.00	0.0855
BX08	2023	10	30	00	29	50.00	7	0	8	0	0	0	1.32	0.52	0.47	1.24	1.42	3835736.6841	1177273.0565	4941612.3410	0.0627	0.0942	0.0501	5664452.8945	644359.4770	181.8169	0.0464	0.0839	0.0782	2.3608	0.0107	NaN	0.00	11.7079	0.0000	7.6473	0.0000	0.0000	0.0000	-1.00	0.0854
BX08	2023	10	30	00	29	55.00	6	0	8	0	0	0	1.65	0.85	0.49	1.57	1.86	3835736.6838	1177273.0553	4941612.3421	0.0626	0.0941	0.0500	5664452.8956	644359.4759	181.8174	0.0464	0.0838	0.0781	2.3607	0.0106	NaN	0.00	11.9160	0.0000	7.8552	0.0000	0.0000	0.0000	-1.00	0.0854
BX08	2023	10	30	00	30	00.00	7	0	8	0	0	0	1.32	0.52	0.47	1.24	1.42	3835736.6848	1177273.0566	4941612.3414	0.0625	0.0940	0.0499	5664452.8942	644359.4769	181.8177	0.0463	0.0837	0.0780	2.3606	0.0106	NaN	0.00	11.7947	0.0000	7.7362	0.0000	0.0000	0.0000	-1.00	0.0853
BX08	2023	10	30	00	30	05.00	8	0	8	0	0	0	1.17	0.42	0.42	1.09	1.24	3835736.6835	1177273.0573	4941612.3426	0.0623	0.0938	0.0498	5664452.8958	644359.4779	181.8180	0.0462	0.0836	0.0778	2.3606	0.0106	NaN	0.00	11.7741	0.0000	7.7145	0.0000	0.0000	0.0000	-1.00	0.0853
BX08	2023	10	30	00	30	10.00	8	0	8	0	0	0	1.17	0.42	0.42	1.09	1.24	3835736.6830	1177273.0572	4941612.3434	0.0621	0.0936	0.0497	5664452.8967	644359.4779	181.8183	0.0461	0.0834	0.0776	2.3605	0.0105	NaN	0.00	11.7378	0.0000	7.6764	0.0000	0.0000	0.0000	-1.00	0.0851
BX08	2023	10	30	00	30	15.00	8	0	8	0	0	0	1.17	0.42	0.42	1.09	1.24	3835736.6799	1177273.0577	4941612.3457	0.0619	0.0934	0.0495	5664452.9004	644359.4792	181.8183	0.0460	0.0832	0.0773	2.3604	0.0105	NaN	0.00	11.5282	0.0000	7.4657	0.0000	0.0000	0.0000	-1.00	0.0851
BX08	2023	10	30	00	30	20.00	8	0	8	0	0	0	1.17	0.42	0.42	1.09	1.24	3835736.6788	1177273.0551	4941612.3477	0.0617	0.0932	0.0494	5664452.9030	644359.4770	181.8187	0.0459	0.0830	0.0770	2.3603	0.0104	NaN	0.00	11.5981	0.0000	7.5357	0.0000	0.0000	0.0000	-1.00	0.0850
BX08	2023	10	30	00	30	25.00	7	0	8	0	0	0	1.33	0.53	0.47	1.24	1.43	3835736.6797	1177273.0533	4941612.3480	0.0615	0.0930	0.0493	5664452.9028	644359.4750	181.8192	0.0458	0.0829	0.0768	2.3602	0.0104	NaN	0.00	11.5941	0.0000	7.5274	0.0000	0.0000	0.0000	-1.00	0.0848
BX08	2023	10	30	00	30	30.00	7	0	8	0	0	0	1.33	0.53	0.47	1.25	1.43	3835736.6769	1177273.0525	4941612.3464	0.0612	0.0929	0.0492	5664452.9041	644359.4750	181.8161	0.0457	0.0827	0.0766	2.3601	0.0104	NaN	0.00	11.3952	0.0000	7.3267	0.0000	0.0000	0.0000	-1.00	0.0848
BX08	2023	10	30	00	30	35.00	8	0	8	0	0	0	1.17	0.43	0.42	1.09	1.24	3835736.6749	1177273.0527	4941612.3468	0.0610	0.0927	0.0490	5664452.9058	644359.4758	181.8153	0.0456	0.0825	0.0763	2.3601	0.0103	NaN	0.00	12.1761	0.0000	8.1066	0.0000	0.0000	0.0000	-1.00	0.0848
BX08	2023	10	30	00	30	40.00	7	0	8	0	0	0	1.33	0.53	0.47	1.25	1.43	3835736.6727	1177273.0522	4941612.3459	0.0608	0.0925	0.0489	5664452.9070	644359.4759	181.8132	0.0455	0.0824	0.0761	2.3601	0.0103	NaN	0.00	11.8659	0.0000	7.7979	0.0000	0.0000	0.0000	-1.00	0.0847
BX08	2023	10	30	00	30	45.00	8	0	8	0	0	0	1.17	0.43	0.42	1.09	1.25	3835736.6727	1177273.0526	4941612.3436	0.0606	0.0923	0.0488	5664452.9055	644359.4763	181.8114	0.0454	0.0822	0.0758	2.3600	0.0102	NaN	0.00	11.8454	0.0000	7.7707	0.0000	0.0000	0.0000	-1.00	0.0846
BX08	2023	10	30	00	30	50.00	7	0	8	0	0	0	1.33	0.53	0.47	1.25	1.44	3835736.6745	1177273.0506	4941612.3434	0.0604	0.0920	0.0481	5664452.9044	644359.4739	181.8120	0.0449	0.0820	0.0755	2.3597	0.0102	NaN	0.00	11.6667	0.0000	7.5896	0.0000	0.0000	0.0000	-1.00	0.0844
BX08	2023	10	30	00	30	55.00	8	0	8	0	0	0	1.17	0.43	0.42	1.09	1.25	3835736.6758	1177273.0512	4941612.3435	0.0602	0.0918	0.0478	5664452.9034	644359.4741	181.8130	0.0448	0.0818	0.0751	2.3595	0.0101	NaN	0.00	11.8192	0.0000	7.7385	0.0000	0.0000	0.0000	-1.00	0.0841
BX08	2023	10	30	00	31	00.00	7	0	8	0	0	0	1.34	0.53	0.47	1.25	1.44	3835736.6753	1177273.0536	4941612.3448	0.0599	0.0915	0.0476	5664452.9040	644359.4766	181.8141	0.0447	0.0815	0.0748	2.3593	0.0101	NaN	0.00	11.9477	0.0000	7.8667	0.0000	0.0000	0.0000	-1.00	0.0839
BX08	2023	10	30	00	31	05.00	7	0	8	0	0	0	1.34	0.53	0.47	1.25	1.44	3835736.6736	1177273.0553	4941612.3425	0.0597	0.0912	0.0475	5664452.9036	644359.4787	181.8115	0.0446	0.0812	0.0745	2.3591	0.0101	NaN	0.00	11.6944	0.0000	7.6129	0.0000	0.0000	0.0000	-1.00	0.0838
BX08	2023	10	30	00	31	10.00	7	0	8	0	0	0	1.34	0.53	0.47	1.26	1.44	3835736.6711	1177273.0589	4941612.3424	0.0595	0.0908	0.0473	5664452.9046	644359.4829	181.8107	0.0445	0.0809	0.0742	2.3591	0.0100	NaN	0.00	11.7071	0.0000	7.6218	0.0000	0.0000	0.0000	-1.00	0.0837
BX08	2023	10	30	00	31	15.00	7	0	8	0	0	0	1.34	0.53	0.47	1.26	1.44	3835736.6695	1177273.0607	4941612.3423	0.0593	0.0904	0.0472	5664452.9054	644359.4850	181.8099	0.0443	0.0805	0.0739	2.3591	0.0100	NaN	0.00	12.2592	0.0000	8.1719	0.0000	0.0000	0.0000	-1.00	0.0837
BX08	2023	10	30	00	31	20.00	7	0	8	0	0	0	1.34	0.53	0.47	1.26	1.44	3835736.6693	1177273.0618	4941612.3418	0.0590	0.0901	0.0474	5664452.9051	644359.4862	181.8097	0.0445	0.0803	0.0737	2.3591	0.0099	NaN	0.00	12.0946	0.0000	8.0054	0.0000	0.0000	0.0000	-1.00	0.0837
BX08	2023	10	30	00	31	25.00	7	0	8	0	0	0	1.34	0.54	0.47	1.26	1.44	3835736.6691	1177273.0614	4941612.3424	0.0588	0.0897	0.0475	5664452.9056	644359.4857	181.8099	0.0444	0.0799	0.0735	2.3590	0.0099	NaN	0.00	12.0452	0.0000	7.9544	0.0000	0.0000	0.0000	-1.00	0.0837
BX08	2023	10	30	00	31	30.00	7	0	8	0	0	0	1.34	0.54	0.47	1.26	1.45	3835736.6682	1177273.0594	4941612.3404	0.0586	0.0894	0.0475	5664452.9055	644359.4842	181.8075	0.0443	0.0796	0.0733	2.3591	0.0099	NaN	0.00	12.0983	0.0000	8.0052	0.0000	0.0000	0.0000	-1.00	0.0837
BX08	2023	10	30	00	31	35.00	7	0	8	0	0	0	1.34	0.54	0.47	1.26	1.45	3835736.6655	1177273.0599	4941612.3386	0.0584	0.0891	0.0474	5664452.9062	644359.4854	181.8045	0.0442	0.0794	0.0731	2.3591	0.0098	NaN	0.00	11.7957	0.0000	7.6988	0.0000	0.0000	0.0000	-1.00	0.0838
BX08	2023	10	30	00	31	40.00	7	0	8	0	0	0	1.34	0.54	0.47	1.26	1.45	3835736.6636	1177273.0625	4941612.3361	0.0582	0.0887	0.0468	5664452.9056	644359.4885	181.8019	0.0437	0.0790	0.0727	2.3591	0.0098	NaN	0.00	12.1051	0.0000	8.0021	0.0000	0.0000	0.0000	-1.00	0.0838
BX08	2023	10	30	00	31	45.00	7	0	8	0	0	0	1.35	0.54	0.47	1.26	1.45	3835736.6624	1177273.0639	4941612.3388	0.0580	0.0885	0.0465	5664452.9079	644359.4900	181.8036	0.0436	0.0788	0.0724	2.3591	0.0097	NaN	0.00	11.8392	0.0000	7.7354	0.0000	0.0000	0.0000	-1.00	0.0837
BX08	2023	10	30	00	31	50.00	7	0	8	0	0	0	1.35	0.54	0.47	1.26	1.45	3835736.6615	1177273.0665	4941612.3411	0.0578	0.0882	0.0463	5664452.9095	644359.4928	181.8053	0.0435	0.0786	0.0721	2.3590	0.0097	NaN	0.00	12.0057	0.0000	7.9011	0.0000	0.0000	0.0000	-1.00	0.0837
BX08	2023	10	30	00	31	55.00	7	0	8	0	0	0	1.35	0.54	0.47	1.26	1.45	3835736.6599	1177273.0699	4941612.3397	0.0576	0.0878	0.0462	5664452.9091	644359.4965	181.8039	0.0433	0.0782	0.0718	2.3590	0.0097	NaN	0.00	11.8710	0.0000	7.7664	0.0000	0.0000	0.0000	-1.00	0.0837
BX08	2023	10	30	00	32	00.00	6	0	8	0	0	0	1.47	0.67	0.52	1.37	1.62	3835736.6595	1177273.0711	4941612.3387	0.0578	0.0874	0.0463	5664452.9086	644359.4978	181.8031	0.0433	0.0779	0.0719	2.3591	0.0096	NaN	0.00	12.1381	0.0000	8.0382	0.0000	0.0000	0.0000	-1.00	0.0838
BX08	2023	10	30	00	32	05.00	7	0	8	0	0	0	1.35	0.54	0.47	1.27	1.45	3835736.6582	1177273.0726	4941612.3391	0.0577	0.0872	0.0467	5664452.9096	644359.4996	181.8029	0.0434	0.0777	0.0720	2.3592	0.0096	NaN	0.00	12.0991	0.0000	8.0038	0.0000	0.0000	0.0000	-1.00	0.0838
BX08	2023	10	30	00	32	10.00	7	0	8	0	0	0	1.35	0.54	0.47	1.27	1.46	3835736.6580	1177273.0727	4941612.3393	0.0576	0.0868	0.0469	5664452.9098	644359.4998	181.8029	0.0434	0.0774	0.0720	2.3593	0.0096	NaN	0.00	12.0299	0.0000	7.9387	0.0000	0.0000	0.0000	-1.00	0.0839
BX08	2023	10	30	00	32	15.00	7	0	8	0	0	0	1.35	0.54	0.46	1.27	1.46	3835736.6552	1177273.0741	4941612.3390	0.0574	0.0864	0.0464	5664452.9114	644359.5018	181.8013	0.0429	0.0770	0.0718	2.3593	0.0095	NaN	0.00	11.9221	0.0000	7.8311	0.0000	0.0000	0.0000	-1.00	0.0839
BX08	2023	10	30	00	32	20.00	7	0	8	0	0	0	1.35	0.54	0.46	1.27	1.46	3835736.6570	1177273.0746	4941612.3390	0.0573	0.0861	0.0462	5664452.9100	644359.5018	181.8025	0.0428	0.0767	0.0715	2.3592	0.0095	NaN	0.00	11.9916	0.0000	7.9059	0.0000	0.0000	0.0000	-1.00	0.0838
BX08	2023	10	30	00	32	25.00	7	0	8	0	0	0	1.35	0.54	0.46	1.27	1.46	3835736.6541	1177273.0770	4941612.3388	0.0571	0.0858	0.0461	5664452.9115	644359.5049	181.8010	0.0426	0.0764	0.0713	2.3592	0.0094	NaN	0.00	11.8893	0.0000	7.8075	0.0000	0.0000	0.0000	-1.00	0.0838
BX08	2023	10	30	00	32	30.00	7	0	8	0	0	0	1.35	0.54	0.46	1.27	1.46	3835736.6566	1177273.0770	4941612.3402	0.0568	0.0855	0.0459	5664452.9105	644359.5042	181.8036	0.0425	0.0761	0.0710	2.3592	0.0094	NaN	0.00	12.0409	0.0000	7.9582	0.0000	0.0000	0.0000	-1.00	0.0838
BX08	2023	10	30	00	32	35.00	7	0	8	0	0	0	1.36	0.55	0.46	1.27	1.46	3835736.6565	1177273.0803	4941612.3396	0.0566	0.0851	0.0458	5664452.9095	644359.5074	181.8037	0.0424	0.0758	0.0707	2.3591	0.0094	NaN	0.00	11.8334	0.0000	7.7458	0.0000	0.0000	0.0000	-1.00	0.0838
BX08	2023	10	30	00	32	40.00	7	0	8	0	0	0	1.36	0.55	0.46	1.27	1.46	3835736.6547	1177273.0830	4941612.3378	0.0564	0.0848	0.0457	5664452.9092	644359.5106	181.8017	0.0423	0.0755	0.0704	2.3591	0.0093	NaN	0.00	12.1745	0.0000	8.0839	0.0000	0.0000	0.0000	-1.00	0.0838
BX08	2023	10	30	00	32	45.00	7	0	8	0	0	0	1.36	0.55	0.46	1.28	1.46	3835736.6521	1177273.0829	4941612.3378	0.0562	0.0844	0.0455	5664452.9112	644359.5112	181.8001	0.0421	0.0752	0.0702	2.3591	0.0093	NaN	0.00	12.1320	0.0000	8.0380	0.0000	0.0000	0.0000	-1.00	0.0837
BX08	2023	10	30	00	32	50.00	7	0	8	0	0	0	1.36	0.55	0.46	1.28	1.46	3835736.6505	1177273.0813	4941612.3379	0.0560	0.0840	0.0454	5664452.9128	644359.5101	181.7989	0.0420	0.0749	0.0699	2.3591	0.0093	NaN	0.00	12.1187	0.0000	8.0246	0.0000	0.0000	0.0000	-1.00	0.0837
BX08	2023	10	30	00	32	55.00	7	0	8	0	0	0	1.36	0.55	0.46	1.28	1.47	3835736.6484	1177273.0817	4941612.3351	0.0558	0.0837	0.0452	5664452.9125	644359.5111	181.7956	0.0419	0.0746	0.0696	2.3591	0.0092	NaN	0.00	11.9588	0.0000	7.8670	0.0000	0.0000	0.0000	-1.00	0.0837
BX08	2023	10	30	00	33	00.00	7	0	8	0	0	0	1.36	0.55	0.46	1.28	1.47	3835736.6463	1177273.0816	4941612.3325	0.0556	0.0833	0.0451	5664452.9125	644359.5116	181.7923	0.0418	0.0742	0.0694	2.3591	0.0092	NaN	0.00	12.0892	0.0000	7.9976	0.0000	0.0000	0.0000	-1.00	0.0838
BX08	2023	10	30	00	33	05.00	7	0	8	0	0	0	1.36	0.55	0.46	1.28	1.47	3835736.6440	1177273.0826	4941612.3334	0.0553	0.0830	0.0450	5664452.9146	644359.5132	181.7917	0.0416	0.0739	0.0691	2.3591	0.0092	NaN	0.00	12.0308	0.0000	7.9397	0.0000	0.0000	0.0000	-1.00	0.0837
BX08	2023	10	30	00	33	10.00	7	0	8	0	0	0	1.36	0.55	0.46	1.28	1.47	3835736.6427	1177273.0832	4941612.3349	0.0551	0.0826	0.0449	5664452.9164	644359.5141	181.7922	0.0415	0.0736	0.0688	2.3592	0.0091	NaN	0.00	12.0310	0.0000	7.9373	0.0000	0.0000	0.0000	-1.00	0.0838
BX08	2023	10	30	00	33	15.00	7	0	8	0	0	0	1.36	0.55	0.46	1.28	1.47	3835736.6405	1177273.0841	4941612.3348	0.0549	0.0823	0.0447	5664452.9178	644359.5155	181.7911	0.0414	0.0733	0.0686	2.3591	0.0091	NaN	0.00	12.1571	0.0000	8.0611	0.0000	0.0000	0.0000	-1.00	0.0838
BX08	2023	10	30	00	33	20.00	7	0	8	0	0	0	1.36	0.55	0.46	1.28	1.47	3835736.6383	1177273.0853	4941612.3349	0.0548	0.0820	0.0446	5664452.9193	644359.5173	181.7900	0.0413	0.0730	0.0683	2.3591	0.0091	NaN	0.00	11.8471	0.0000	7.7462	0.0000	0.0000	0.0000	-1.00	0.0838
BX08	2023	10	30	00	33	25.00	7	0	8	0	0	0	1.37	0.55	0.46	1.28	1.47	3835736.6366	1177273.0864	4941612.3340	0.0546	0.0816	0.0445	5664452.9198	644359.5188	181.7885	0.0411	0.0727	0.0681	2.3592	0.0090	NaN	0.00	11.9771	0.0000	7.8748	0.0000	0.0000	0.0000	-1.00	0.0838
BX08	2023	10	30	00	33	30.00	7	0	8	0	0	0	1.37	0.55	0.46	1.28	1.47	3835736.6361	1177273.0877	4941612.3314	0.0544	0.0813	0.0444	5664452.9182	644359.5202	181.7864	0.0410	0.0724	0.0679	2.3592	0.0090	NaN	0.00	11.8318	0.0000	7.7249	0.0000	0.0000	0.0000	-1.00	0.0838
BX08	2023	10	30	00	33	35.00	6	0	8	0	0	0	1.49	0.68	0.52	1.39	1.64	3835736.6361	1177273.0890	4941612.3297	0.0544	0.0809	0.0444	5664452.9170	644359.5216	181.7853	0.0409	0.0722	0.0679	2.3592	0.0090	NaN	0.00	12.0800	0.0000	7.9687	0.0000	0.0000	0.0000	-1.00	0.0839
BX08	2023	10	30	00	33	40.00	7	0	8	0	0	0	1.37	0.55	0.46	1.29	1.48	3835736.6345	1177273.0906	4941612.3270	0.0544	0.0806	0.0444	5664452.9161	644359.5236	181.7826	0.0408	0.0719	0.0678	2.3593	0.0089	NaN	0.00	11.9623	0.0000	7.8498	0.0000	0.0000	0.0000	-1.00	0.0839
BX08	2023	10	30	00	33	45.00	7	0	8	0	0	0	1.37	0.55	0.46	1.29	1.48	3835736.6332	1177273.0909	4941612.3267	0.0542	0.0803	0.0443	5664452.9168	644359.5242	181.7816	0.0407	0.0716	0.0676	2.3593	0.0089	NaN	0.00	11.8861	0.0000	7.7744	0.0000	0.0000	0.0000	-1.00	0.0840
BX08	2023	10	30	00	33	50.00	7	0	8	0	0	0	1.37	0.56	0.46	1.29	1.48	3835736.6316	1177273.0924	4941612.3234	0.0541	0.0800	0.0443	5664452.9157	644359.5261	181.7784	0.0406	0.0713	0.0674	2.3595	0.0089	NaN	0.00	11.9375	0.0000	7.8237	0.0000	0.0000	0.0000	-1.00	0.0841
BX08	2023	10	30	00	33	55.00	7	0	8	0	0	0	1.37	0.56	0.46	1.29	1.48	3835736.6308	1177273.0896	4941612.3234	0.0539	0.0796	0.0442	5664452.9169	644359.5236	181.7774	0.0405	0.0710	0.0672	2.3597	0.0088	NaN	0.00	11.9353	0.0000	7.8193	0.0000	0.0000	0.0000	-1.00	0.0843
BX08	2023	10	30	00	34	00.00	7	0	8	0	0	0	1.37	0.56	0.46	1.29	1.48	3835736.6311	1177273.0895	4941612.3215	0.0537	0.0793	0.0441	5664452.9155	644359.5235	181.7760	0.0403	0.0707	0.0670	2.3597	0.0088	NaN	0.00	11.8325	0.0000	7.7181	0.0000	0.0000	0.0000	-1.00	0.0844
BX08	2023	10	30	00	34	05.00	7	0	8	0	0	0	1.37	0.56	0.46	1.29	1.48	3835736.6307	1177273.0893	4941612.3243	0.0535	0.0790	0.0439	5664452.9176	644359.5234	181.7779	0.0402	0.0704	0.0667	2.3599	0.0088	NaN	0.00	12.0448	0.0000	7.9307	0.0000	0.0000	0.0000	-1.00	0.0845
BX08	2023	10	30	00	34	10.00	7	0	8	0	0	0	1.37	0.56	0.46	1.29	1.48	3835736.6292	1177273.0883	4941612.3231	0.0533	0.0787	0.0438	5664452.9181	644359.5229	181.7760	0.0401	0.0701	0.0665	2.3599	0.0087	NaN	0.00	12.0674	0.0000	7.9561	0.0000	0.0000	0.0000	-1.00	0.0846
BX08	2023	10	30	00	34	15.00	7	0	8	0	0	0	1.37	0.56	0.46	1.29	1.48	3835736.6286	1177273.0891	4941612.3204	0.0531	0.0784	0.0437	5664452.9167	644359.5238	181.7736	0.0400	0.0699	0.0662	2.3601	0.0087	NaN	0.00	11.9797	0.0000	7.8754	0.0000	0.0000	0.0000	-1.00	0.0848
BX08	2023	10	30	00	34	20.00	7	0	8	0	0	0	1.37	0.56	0.46	1.29	1.48	3835736.6260	1177273.0894	4941612.3193	0.0529	0.0780	0.0436	5664452.9179	644359.5248	181.7713	0.0399	0.0696	0.0660	2.3602	0.0087	NaN	0.00	11.9332	0.0000	7.8319	0.0000	0.0000	0.0000	-1.00	0.0849
BX08	2023	10	30	00	34	25.00	7	0	8	0	0	0	1.38	0.56	0.46	1.30	1.49	3835736.6259	1177273.0900	4941612.3183	0.0527	0.0777	0.0435	5664452.9173	644359.5254	181.7705	0.0398	0.0693	0.0658	2.3603	0.0086	NaN	0.00	11.8383	0.0000	7.7415	0.0000	0.0000	0.0000	-1.00	0.0850
BX08	2023	10	30	00	34	30.00	7	0	8	0	0	0	1.38	0.56	0.46	1.30	1.49	3835736.6238	1177273.0878	4941612.3175	0.0525	0.0774	0.0433	5664452.9187	644359.5240	181.7683	0.0397	0.0690	0.0655	2.3604	0.0086	NaN	0.00	11.6972	0.0000	7.6043	0.0000	0.0000	0.0000	-1.00	0.0851
BX08	2023	10	30	00	34	35.00	7	0	8	0	0	0	1.38	0.56	0.46	1.30	1.49	3835736.6231	1177273.0899	4941612.3161	0.0523	0.0771	0.0432	5664452.9180	644359.5262	181.7671	0.0396	0.0688	0.0653	2.3605	0.0086	NaN	0.00	11.8746	0.0000	7.7883	0.0000	0.0000	0.0000	-1.00	0.0852
BX08	2023	10	30	00	34	40.00	7	0	8	0	0	0	1.38	0.56	0.46	1.30	1.49	3835736.6229	1177273.0910	4941612.3158	0.0522	0.0768	0.0431	5664452.9177	644359.5273	181.7669	0.0394	0.0685	0.0651	2.3606	0.0085	NaN	0.00	11.7149	0.0000	7.6321	0.0000	0.0000	0.0000	-1.00	0.0852
BX08	2023	10	30	00	34	45.00	7	0	8	0	0	0	1.38	0.56	0.46	1.30	1.49	3835736.6216	1177273.0915	4941612.3172	0.0520	0.0765	0.0430	5664452.9195	644359.5281	181.7673	0.0393	0.0682	0.0648	2.3607	0.0085	NaN	0.00	11.7116	0.0000	7.6310	0.0000	0.0000	0.0000	-1.00	0.0854
BX08	2023	10	30	00	34	50.00	7	0	8	0	0	0	1.38	0.56	0.46	1.30	1.49	3835736.6192	1177273.0897	4941612.3154	0.0518	0.0762	0.0429	5664452.9206	644359.5271	181.7642	0.0392	0.0680	0.0646	2.3608	0.0085	NaN	0.00	11.8038	0.0000	7.7289	0.0000	0.0000	0.0000	-1.00	0.0855
BX08	2023	10	30	00	34	55.00	7	0	8	0	0	0	1.38	0.56	0.46	1.30	1.49	3835736.6179	1177273.0874	4941612.3128	0.0517	0.0759	0.0428	5664452.9204	644359.5253	181.7610	0.0391	0.0677	0.0644	2.3610	0.0084	NaN	0.00	11.6166	0.0000	7.5423	0.0000	0.0000	0.0000	-1.00	0.0857
BX08	2023	10	30	00	35	00.00	7	0	8	0	0	0	1.38	0.56	0.46	1.30	1.49	3835736.6164	1177273.0859	4941612.3123	0.0515	0.0756	0.0427	5664452.9214	644359.5242	181.7594	0.0390	0.0674	0.0642	2.3612	0.0084	NaN	0.00	11.5422	0.0000	7.4639	0.0000	0.0000	0.0000	-1.00	0.0858
BX08	2023	10	30	00	35	05.00	7	0	8	0	0	0	1.38	0.57	0.46	1.30	1.49	3835736.6137	1177273.0879	4941612.3142	0.0513	0.0753	0.0426	5664452.9242	644359.5269	181.7596	0.0389	0.0672	0.0640	2.3614	0.0084	NaN	0.00	11.8188	0.0000	7.7406	0.0000	0.0000	0.0000	-1.00	0.0860
BX08	2023	10	30	00	35	10.00	7	0	8	0	0	0	1.38	0.57	0.46	1.30	1.49	3835736.6136	1177273.0893	4941612.3111	0.0512	0.0751	0.0425	5664452.9221	644359.5283	181.7574	0.0388	0.0669	0.0638	2.3616	0.0083	NaN	0.00	11.9072	0.0000	7.8292	0.0000	0.0000	0.0000	-1.00	0.0863
BX08	2023	10	30	00	35	15.00	7	0	8	0	0	0	1.38	0.57	0.46	1.30	1.50	3835736.6121	1177273.0905	4941612.3075	0.0510	0.0748	0.0424	5664452.9207	644359.5299	181.7540	0.0387	0.0667	0.0636	2.3618	0.0083	NaN	0.00	11.7396	0.0000	7.6579	0.0000	0.0000	0.0000	-1.00	0.0865
BX08	2023	10	30	00	35	20.00	7	0	8	0	0	0	1.38	0.57	0.46	1.31	1.50	3835736.6124	1177273.0904	4941612.3049	0.0509	0.0745	0.0423	5664452.9189	644359.5297	181.7521	0.0386	0.0664	0.0634	2.3620	0.0083	NaN	0.00	11.8415	0.0000	7.7569	0.0000	0.0000	0.0000	-1.00	0.0866
BX08	2023	10	30	00	35	25.00	7	0	8	0	0	0	1.39	0.57	0.46	1.31	1.50	3835736.6118	1177273.0919	4941612.3039	0.0507	0.0742	0.0422	5664452.9184	644359.5314	181.7512	0.0385	0.0662	0.0632	2.3622	0.0082	NaN	0.00	11.9904	0.0000	7.8986	0.0000	0.0000	0.0000	-1.00	0.0869
BX08	2023	10	30	00	35	30.00	7	0	8	0	0	0	1.39	0.57	0.46	1.31	1.50	3835736.6117	1177273.0940	4941612.3006	0.0506	0.0739	0.0421	5664452.9160	644359.5335	181.7489	0.0384	0.0659	0.0630	2.3624	0.0082	NaN	0.00	11.6390	0.0000	7.5472	0.0000	0.0000	0.0000	-1.00	0.0870
BX08	2023	10	30	00	35	35.00	7	0	8	0	0	0	1.39	0.57	0.46	1.31	1.50	3835736.6091	1177273.0966	4941612.2979	0.0504	0.0736	0.0420	5664452.9158	644359.5367	181.7458	0.0383	0.0657	0.0628	2.3626	0.0082	NaN	0.00	11.4685	0.0000	7.3800	0.0000	0.0000	0.0000	-1.00	0.0873
BX08	2023	10	30	00	35	40.00	7	0	8	0	0	0	1.39	0.57	0.46	1.31	1.50	3835736.6078	1177273.0986	4941612.2960	0.0503	0.0734	0.0419	5664452.9152	644359.5391	181.7439	0.0382	0.0654	0.0626	2.3629	0.0081	NaN	0.00	11.7122	0.0000	7.6282	0.0000	0.0000	0.0000	-1.00	0.0875
BX08	2023	10	30	00	35	45.00	7	0	8	0	0	0	1.39	0.57	0.46	1.31	1.50	3835736.6051	1177273.1001	4941612.2973	0.0501	0.0731	0.0418	5664452.9177	644359.5413	181.7436	0.0381	0.0652	0.0624	2.3631	0.0081	NaN	0.00	11.7668	0.0000	7.6844	0.0000	0.0000	0.0000	-1.00	0.0878
BX08	2023	10	30	00	35	50.00	7	0	8	0	0	0	1.39	0.57	0.46	1.31	1.50	3835736.6044	1177273.1025	4941612.2968	0.0500	0.0728	0.0417	5664452.9174	644359.5437	181.7432	0.0380	0.0650	0.0623	2.3634	0.0081	NaN	0.00	11.7189	0.0000	7.6318	0.0000	0.0000	0.0000	-1.00	0.0880
BX08	2023	10	30	00	35	55.00	7	0	8	0	0	0	1.39	0.57	0.46	1.31	1.50	3835736.6009	1177273.1042	4941612.2957	0.0498	0.0725	0.0417	5664452.9190	644359.5463	181.7406	0.0379	0.0647	0.0621	2.3637	0.0080	NaN	0.00	11.5290	0.0000	7.4427	0.0000	0.0000	0.0000	-1.00	0.0883
BX08	2023	10	30	00	36	00.00	7	0	8	0	0	0	1.39	0.57	0.46	1.31	1.50	3835736.5998	1177273.1045	4941612.2947	0.0497	0.0723	0.0416	5664452.9192	644359.5469	181.7391	0.0378	0.0645	0.0619	2.3639	0.0080	NaN	0.00	11.8908	0.0000	7.8016	0.0000	0.0000	0.0000	-1.00	0.0886
BX08	2023	10	30	00	36	05.00	7	0	8	0	0	0	1.39	0.57	0.46	1.31	1.51	3835736.5988	1177273.1058	4941612.2948	0.0495	0.0720	0.0415	5664452.9197	644359.5485	181.7389	0.0377	0.0642	0.0617	2.3643	0.0080	NaN	0.00	11.7460	0.0000	7.6545	0.0000	0.0000	0.0000	-1.00	0.0889
BX08	2023	10	30	00	36	10.00	7	0	8	0	0	0	1.39	0.57	0.46	1.31	1.51	3835736.5999	1177273.1084	4941612.2940	0.0494	0.0717	0.0414	5664452.9178	644359.5506	181.7394	0.0377	0.0640	0.0615	2.3646	0.0080	NaN	0.00	11.8862	0.0000	7.7902	0.0000	0.0000	0.0000	-1.00	0.0892
BX08	2023	10	30	00	36	15.00	7	0	8	0	0	0	1.39	0.57	0.46	1.31	1.51	3835736.6005	1177273.1076	4941612.2925	0.0493	0.0715	0.0413	5664452.9166	644359.5498	181.7384	0.0376	0.0638	0.0614	2.3648	0.0079	NaN	0.00	11.5475	0.0000	7.4501	0.0000	0.0000	0.0000	-1.00	0.0895
BX08	2023	10	30	00	36	20.00	7	0	8	0	0	0	1.39	0.57	0.46	1.32	1.51	3835736.5992	1177273.1091	4941612.2898	0.0491	0.0712	0.0412	5664452.9156	644359.5516	181.7359	0.0375	0.0635	0.0612	2.3651	0.0079	NaN	0.00	11.7033	0.0000	7.6085	0.0000	0.0000	0.0000	-1.00	0.0897
BX08	2023	10	30	00	36	25.00	7	0	8	0	0	0	1.40	0.58	0.46	1.32	1.51	3835736.5967	1177273.1081	4941612.2866	0.0490	0.0709	0.0412	5664452.9157	644359.5514	181.7317	0.0374	0.0633	0.0610	2.3654	0.0079	NaN	0.00	11.6073	0.0000	7.5122	0.0000	0.0000	0.0000	-1.00	0.0900
BX08	2023	10	30	00	36	30.00	7	0	8	0	0	0	1.40	0.58	0.46	1.32	1.51	3835736.5919	1177273.1063	4941612.2851	0.0489	0.0707	0.0411	5664452.9187	644359.5510	181.7273	0.0373	0.0631	0.0608	2.3658	0.0078	NaN	0.00	11.6637	0.0000	7.5663	0.0000	0.0000	0.0000	-1.00	0.0904
BX08	2023	10	30	00	36	35.00	7	0	8	0	0	0	1.40	0.58	0.46	1.32	1.51	3835736.5905	1177273.1081	4941612.2831	0.0487	0.0704	0.0410	5664452.9181	644359.5532	181.7252	0.0372	0.0628	0.0607	2.3661	0.0078	NaN	0.00	11.6751	0.0000	7.5782	0.0000	0.0000	0.0000	-1.00	0.0907
BX08	2023	10	30	00	36	40.00	7	0	8	0	0	0	1.40	0.58	0.46	1.32	1.51	3835736.5894	1177273.1096	4941612.2827	0.0486	0.0702	0.0409	5664452.9184	644359.5549	181.7246	0.0371	0.0626	0.0605	2.3663	0.0078	NaN	0.00	11.6287	0.0000	7.5263	0.0000	0.0000	0.0000	-1.00	0.0910
BX08	2023	10	30	00	36	45.00	7	0	8	0	0	0	1.40	0.58	0.46	1.32	1.51	3835736.5863	1177273.1098	4941612.2805	0.0485	0.0699	0.0409	5664452.9193	644359.5559	181.7210	0.0370	0.0624	0.0604	2.3667	0.0078	NaN	0.00	11.8878	0.0000	7.7795	0.0000	0.0000	0.0000	-1.00	0.0913
BX08	2023	10	30	00	36	50.00	7	0	8	0	0	0	1.40	0.58	0.46	1.32	1.51	3835736.5858	1177273.1116	4941612.2771	0.0483	0.0697	0.0408	5664452.9172	644359.5579	181.7184	0.0369	0.0622	0.0602	2.3670	0.0077	NaN	0.00	11.5740	0.0000	7.4621	0.0000	0.0000	0.0000	-1.00	0.0916
BX08	2023	10	30	00	36	55.00	7	0	8	0	0	0	1.40	0.58	0.46	1.32	1.51	3835736.5875	1177273.1124	4941612.2770	0.0482	0.0694	0.0407	5664452.9157	644359.5582	181.7194	0.0368	0.0620	0.0600	2.3673	0.0077	NaN	0.00	11.7180	0.0000	7.6053	0.0000	0.0000	0.0000	-1.00	0.0919
BX08	2023	10	30	00	37	00.00	7	0	8	0	0	0	1.40	0.58	0.46	1.32	1.52	3835736.5864	1177273.1128	4941612.2761	0.0481	0.0692	0.0406	5664452.9159	644359.5589	181.7181	0.0368	0.0617	0.0599	2.3676	0.0077	NaN	0.00	11.6228	0.0000	7.5115	0.0000	0.0000	0.0000	-1.00	0.0922
BX08	2023	10	30	00	37	05.00	7	0	9	0	0	0	1.08	0.48	0.42	0.99	1.18	3835736.5864	1177273.1130	4941612.2741	0.0479	0.0689	0.0406	5664452.9146	644359.5591	181.7166	0.0367	0.0615	0.0597	2.3679	0.0076	NaN	0.00	11.7120	0.0000	7.5981	0.0000	0.0000	0.0000	-1.00	0.0925
BX08	2023	10	30	00	37	10.00	7	0	9	0	0	0	1.08	0.48	0.42	0.99	1.18	3835736.5863	1177273.1121	4941612.2721	0.0478	0.0687	0.0405	5664452.9136	644359.5583	181.7148	0.0366	0.0613	0.0595	2.3682	0.0076	NaN	0.00	11.6251	0.0000	7.5073	0.0000	0.0000	0.0000	-1.00	0.0928
BX08	2023	10	30	00	37	15.00	7	0	9	0	0	0	1.08	0.48	0.42	1.00	1.18	3835736.5847	1177273.1117	4941612.2703	0.0477	0.0684	0.0404	5664452.9137	644359.5584	181.7124	0.0365	0.0611	0.0594	2.3684	0.0076	NaN	0.00	11.9265	0.0000	7.8078	0.0000	0.0000	0.0000	-1.00	0.0931
BX08	2023	10	30	00	37	20.00	7	0	9	0	0	0	1.08	0.48	0.42	1.00	1.18	3835736.5831	1177273.1121	4941612.2673	0.0476	0.0682	0.0403	5664452.9130	644359.5593	181.7092	0.0364	0.0608	0.0592	2.3688	0.0075	NaN	0.00	11.7927	0.0000	7.6700	0.0000	0.0000	0.0000	-1.00	0.0934
BX08	2023	10	30	00	37	25.00	7	0	9	0	0	0	1.08	0.48	0.42	1.00	1.18	3835736.5811	1177273.1136	4941612.2677	0.0474	0.0679	0.0402	5664452.9144	644359.5613	181.7086	0.0363	0.0606	0.0590	2.3690	0.0075	NaN	0.00	11.6221	0.0000	7.4974	0.0000	0.0000	0.0000	-1.00	0.0936
BX08	2023	10	30	00	37	30.00	7	0	9	0	0	0	1.08	0.48	0.42	1.00	1.18	3835736.5824	1177273.1138	4941612.2651	0.0473	0.0677	0.0401	5664452.9117	644359.5611	181.7074	0.0362	0.0604	0.0588	2.3692	0.0075	NaN	0.00	11.8882	0.0000	7.7651	0.0000	0.0000	0.0000	-1.00	0.0938
BX08	2023	10	30	00	37	35.00	7	0	9	0	0	0	1.08	0.48	0.42	1.00	1.18	3835736.5832	1177273.1164	4941612.2632	0.0472	0.0674	0.0400	5664452.9095	644359.5635	181.7068	0.0362	0.0602	0.0587	2.3693	0.0075	NaN	0.00	11.8985	0.0000	7.7725	0.0000	0.0000	0.0000	-1.00	0.0940
BX08	2023	10	30	00	37	40.00	7	0	9	0	0	0	1.08	0.48	0.42	1.00	1.18	3835736.5815	1177273.1156	4941612.2616	0.0471	0.0674	0.0405	5664452.9099	644359.5632	181.7045	0.0365	0.0602	0.0586	2.3696	0.0074	NaN	0.00	11.7345	0.0000	7.6066	0.0000	0.0000	0.0000	-1.00	0.0942
BX08	2023	10	30	00	37	45.00	7	0	8	0	0	0	1.22	0.52	0.50	1.12	1.33	3835736.5809	1177273.1166	4941612.2621	0.0472	0.0672	0.0409	5664452.9105	644359.5643	181.7047	0.0366	0.0602	0.0588	2.3696	0.0074	NaN	0.00	11.8116	0.0000	7.6798	0.0000	0.0000	0.0000	-1.00	0.0942
BX08	2023	10	30	00	37	50.00	7	0	8	0	0	0	1.22	0.52	0.50	1.12	1.33	3835736.5810	1177273.1179	4941612.2594	0.0472	0.0668	0.0402	5664452.9085	644359.5656	181.7028	0.0360	0.0597	0.0586	2.3696	0.0074	NaN	0.00	11.7478	0.0000	7.6088	0.0000	0.0000	0.0000	-1.00	0.0943
BX08	2023	10	30	00	37	55.00	7	0	8	0	0	0	1.22	0.52	0.50	1.12	1.33	3835736.5786	1177273.1202	4941612.2599	0.0471	0.0666	0.0400	5664452.9101	644359.5685	181.7023	0.0359	0.0595	0.0585	2.3697	0.0074	NaN	0.00	11.7431	0.0000	7.6050	0.0000	0.0000	0.0000	-1.00	0.0943
BX08	2023	10	30	00	38	00.00	7	0	8	0	0	0	1.22	0.52	0.50	1.12	1.33	3835736.5791	1177273.1225	4941612.2619	0.0470	0.0664	0.0398	5664452.9105	644359.5705	181.7046	0.0358	0.0594	0.0583	2.3697	0.0074	NaN	0.00	11.4951	0.0000	7.3577	0.0000	0.0000	0.0000	-1.00	0.0943
BX08	2023	10	30	00	38	05.00	7	0	8	0	0	0	1.23	0.52	0.50	1.12	1.33	3835736.5785	1177273.1227	4941612.2614	0.0469	0.0662	0.0397	5664452.9106	644359.5709	181.7038	0.0357	0.0592	0.0581	2.3697	0.0074	NaN	0.00	11.3937	0.0000	7.2559	0.0000	0.0000	0.0000	-1.00	0.0943
BX08	2023	10	30	00	38	10.00	7	0	8	0	0	0	1.23	0.52	0.50	1.12	1.33	3835736.5756	1177273.1254	4941612.2584	0.0468	0.0660	0.0396	5664452.9104	644359.5743	181.7002	0.0357	0.0590	0.0579	2.3697	0.0074	NaN	0.00	11.7539	0.0000	7.6177	0.0000	0.0000	0.0000	-1.00	0.0943
BX08	2023	10	30	00	38	15.00	7	0	8	0	0	0	1.23	0.52	0.50	1.12	1.33	3835736.5753	1177273.1262	4941612.2568	0.0466	0.0658	0.0395	5664452.9094	644359.5752	181.6989	0.0356	0.0588	0.0577	2.3698	0.0074	NaN	0.00	11.5280	0.0000	7.3925	0.0000	0.0000	0.0000	-1.00	0.0944
BX08	2023	10	30	00	38	20.00	7	0	8	0	0	0	1.23	0.52	0.50	1.13	1.34	3835736.5757	1177273.1250	4941612.2536	0.0465	0.0655	0.0394	5664452.9074	644359.5739	181.6965	0.0355	0.0586	0.0576	2.3698	0.0074	NaN	0.00	11.6573	0.0000	7.5227	0.0000	0.0000	0.0000	-1.00	0.0944
BX08	2023	10	30	00	38	25.00	7	0	8	0	0	0	1.23	0.52	0.50	1.13	1.34	3835736.5745	1177273.1253	4941612.2540	0.0464	0.0653	0.0394	5664452.9085	644359.5746	181.6961	0.0355	0.0584	0.0574	2.3698	0.0074	NaN	0.00	11.6431	0.0000	7.5100	0.0000	0.0000	0.0000	-1.00	0.0945
BX08	2023	10	30	00	38	30.00	7	0	8	0	0	0	1.23	0.52	0.50	1.13	1.34	3835736.5737	1177273.1267	4941612.2538	0.0463	0.0651	0.0393	5664452.9086	644359.5761	181.6958	0.0354	0.0582	0.0572	2.3699	0.0074	NaN	0.00	11.6906	0.0000	7.5619	0.0000	0.0000	0.0000	-1.00	0.0945
BX08	2023	10	30	00	38	35.00	7	0	8	0	0	0	1.23	0.52	0.50	1.13	1.34	3835736.5694	1177273.1280	4941612.2531	0.0462	0.0649	0.0392	5664452.9112	644359.5786	181.6929	0.0353	0.0581	0.0571	2.3700	0.0074	NaN	0.00	11.7521	0.0000	7.6248	0.0000	0.0000	0.0000	-1.00	0.0946
BX08	2023	10	30	00	38	40.00	7	0	8	0	0	0	1.23	0.52	0.50	1.13	1.34	3835736.5691	1177273.1272	4941612.2538	0.0460	0.0646	0.0391	5664452.9120	644359.5778	181.6930	0.0352	0.0579	0.0570	2.3701	0.0074	NaN	0.00	11.5151	0.0000	7.3810	0.0000	0.0000	0.0000	-1.00	0.0947
BX08	2023	10	30	00	38	45.00	7	0	8	0	0	0	1.24	0.52	0.50	1.13	1.34	3835736.5688	1177273.1292	4941612.2499	0.0459	0.0644	0.0391	5664452.9094	644359.5799	181.6902	0.0351	0.0577	0.0568	2.3701	0.0074	NaN	0.00	11.4681	0.0000	7.3322	0.0000	0.0000	0.0000	-1.00	0.0948
BX08	2023	10	30	00	38	50.00	7	0	8	0	0	0	1.24	0.52	0.50	1.13	1.34	3835736.5663	1177273.1304	4941612.2492	0.0458	0.0642	0.0390	5664452.9106	644359.5817	181.6884	0.0351	0.0575	0.0567	2.3702	0.0074	NaN	0.00	11.7325	0.0000	7.5933	0.0000	0.0000	0.0000	-1.00	0.0948
BX08	2023	10	30	00	38	55.00	7	0	8	0	0	0	1.24	0.53	0.50	1.13	1.35	3835736.5644	1177273.1307	4941612.2497	0.0457	0.0640	0.0389	5664452.9122	644359.5826	181.6877	0.0350	0.0573	0.0565	2.3703	0.0074	NaN	0.00	11.7408	0.0000	7.5991	0.0000	0.0000	0.0000	-1.00	0.0949
BX08	2023	10	30	00	39	00.00	7	0	8	0	0	0	1.24	0.53	0.50	1.14	1.35	3835736.5656	1177273.1313	4941612.2494	0.0456	0.0638	0.0389	5664452.9110	644359.5828	181.6883	0.0349	0.0571	0.0564	2.3704	0.0074	NaN	0.00	11.9053	0.0000	7.7629	0.0000	0.0000	0.0000	-1.00	0.0950
BX08	2023	10	30	00	39	05.00	7	0	8	0	0	0	1.24	0.53	0.50	1.14	1.35	3835736.5658	1177273.1326	4941612.2495	0.0455	0.0636	0.0388	5664452.9107	644359.5840	181.6887	0.0349	0.0569	0.0563	2.3704	0.0074	NaN	0.00	11.9111	0.0000	7.7670	0.0000	0.0000	0.0000	-1.00	0.0950
BX08	2023	10	30	00	39	10.00	7	0	8	0	0	0	1.24	0.53	0.50	1.14	1.35	3835736.5651	1177273.1343	4941612.2490	0.0454	0.0634	0.0388	5664452.9105	644359.5859	181.6882	0.0348	0.0567	0.0561	2.3705	0.0074	NaN	0.00	11.9694	0.0000	7.8252	0.0000	0.0000	0.0000	-1.00	0.0951
BX08	2023	10	30	00	39	15.00	7	0	8	0	0	0	1.24	0.53	0.50	1.14	1.35	3835736.5638	1177273.1351	4941612.2478	0.0453	0.0634	0.0394	5664452.9106	644359.5870	181.6867	0.0351	0.0568	0.0562	2.3705	0.0074	NaN	0.00	12.0943	0.0000	7.9493	0.0000	0.0000	0.0000	-1.00	0.0951
BX08	2023	10	30	00	39	20.00	7	0	8	0	0	0	1.24	0.53	0.50	1.14	1.35	3835736.5634	1177273.1347	4941612.2480	0.0452	0.0630	0.0389	5664452.9111	644359.5867	181.6866	0.0347	0.0564	0.0560	2.3706	0.0074	NaN	0.00	11.8805	0.0000	7.7349	0.0000	0.0000	0.0000	-1.00	0.0952
BX08	2023	10	30	00	39	25.00	7	0	8	0	0	0	1.25	0.53	0.50	1.14	1.35	3835736.5635	1177273.1350	4941612.2471	0.0451	0.0628	0.0387	5664452.9105	644359.5870	181.6859	0.0346	0.0562	0.0558	2.3706	0.0074	NaN	0.00	12.0267	0.0000	7.8798	0.0000	0.0000	0.0000	-1.00	0.0953
BX08	2023	10	30	00	39	30.00	7	0	7	0	0	0	1.56	0.61	0.72	1.38	1.67	3835736.5637	1177273.1356	4941612.2479	0.0456	0.0626	0.0387	5664452.9107	644359.5875	181.6868	0.0347	0.0560	0.0562	2.3707	0.0074	NaN	0.00	11.8464	0.0000	7.6972	0.0000	0.0000	0.0000	-1.00	0.0953
BX08	2023	10	30	00	39	35.00	7	0	8	0	0	0	1.25	0.53	0.50	1.14	1.36	3835736.5640	1177273.1352	4941612.2471	0.0458	0.0626	0.0395	5664452.9100	644359.5871	181.6863	0.0350	0.0561	0.0566	2.3707	0.0074	NaN	0.00	11.8837	0.0000	7.7345	0.0000	0.0000	0.0000	-1.00	0.0954
BX08	2023	10	30	00	39	40.00	7	0	8	0	0	0	1.25	0.53	0.50	1.15	1.36	3835736.5632	1177273.1359	4941612.2476	0.0458	0.0625	0.0400	5664452.9108	644359.5880	181.6863	0.0351	0.0560	0.0569	2.3708	0.0074	NaN	0.00	11.4849	0.0000	7.3354	0.0000	0.0000	0.0000	-1.00	0.0954
BX08	2023	10	30	00	39	45.00	7	0	7	0	0	0	1.63	0.66	0.53	1.54	1.76	3835736.5639	1177273.1363	4941612.2466	0.0458	0.0621	0.0396	5664452.9095	644359.5882	181.6861	0.0346	0.0555	0.0569	2.3709	0.0074	NaN	0.00	11.8807	0.0000	7.7231	0.0000	0.0000	0.0000	-1.00	0.0955
BX08	2023	10	30	00	39	50.00	7	0	7	0	0	0	1.63	0.66	0.53	1.54	1.76	3835736.5626	1177273.1390	4941612.2458	0.0458	0.0622	0.0402	5664452.9095	644359.5911	181.6852	0.0348	0.0556	0.0572	2.3709	0.0074	NaN	0.00	11.8556	0.0000	7.6982	0.0000	0.0000	0.0000	-1.00	0.0955
BX08	2023	10	30	00	39	55.00	7	0	7	0	0	0	1.63	0.67	0.53	1.55	1.76	3835736.5608	1177273.1418	4941612.2450	0.0457	0.0618	0.0397	5664452.9098	644359.5943	181.6839	0.0344	0.0552	0.0570	2.3709	0.0074	NaN	0.00	11.7395	0.0000	7.5790	0.0000	0.0000	0.0000	-1.00	0.0955
BX08	2023	10	30	00	40	00.00	7	0	7	0	0	0	1.64	0.67	0.53	1.55	1.77	3835736.5602	1177273.1418	4941612.2415	0.0456	0.0617	0.0394	5664452.9080	644359.5945	181.6808	0.0343	0.0551	0.0568	2.3709	0.0074	NaN	0.00	11.9776	0.0000	7.8179	0.0000	0.0000	0.0000	-1.00	0.0955
BX08	2023	10	30	00	40	05.00	7	0	7	0	0	0	1.64	0.67	0.53	1.55	1.77	3835736.5582	1177273.1430	4941612.2384	0.0454	0.0615	0.0393	5664452.9073	644359.5963	181.6775	0.0342	0.0549	0.0566	2.3710	0.0074	NaN	0.00	11.7659	0.0000	7.6038	0.0000	0.0000	0.0000	-1.00	0.0956
BX08	2023	10	30	00	40	10.00	7	0	8	0	0	0	1.26	0.54	0.50	1.15	1.37	3835736.5570	1177273.1421	4941612.2373	0.0453	0.0616	0.0399	5664452.9077	644359.5958	181.6757	0.0346	0.0551	0.0567	2.3710	0.0074	NaN	0.00	11.8499	0.0000	7.6887	0.0000	0.0000	0.0000	-1.00	0.0956
BX08	2023	10	30	00	40	15.00	7	0	8	0	0	0	1.26	0.54	0.50	1.16	1.37	3835736.5555	1177273.1443	4941612.2391	0.0452	0.0615	0.0403	5664452.9096	644359.5983	181.6766	0.0346	0.0550	0.0568	2.3710	0.0074	NaN	0.00	12.1074	0.0000	7.9455	0.0000	0.0000	0.0000	-1.00	0.0957
BX08	2023	10	30	00	40	20.00	7	0	8	0	0	0	1.26	0.54	0.50	1.16	1.37	3835736.5568	1177273.1464	4941612.2378	0.0451	0.0613	0.0404	5664452.9074	644359.5999	181.6768	0.0346	0.0548	0.0568	2.3711	0.0074	NaN	0.00	12.1368	0.0000	7.9760	0.0000	0.0000	0.0000	-1.00	0.0957
BX08	2023	10	30	00	40	25.00	7	0	8	0	0	0	1.26	0.54	0.50	1.16	1.37	3835736.5567	1177273.1485	4941612.2359	0.0450	0.0611	0.0405	5664452.9057	644359.6021	181.6756	0.0345	0.0547	0.0567	2.3711	0.0074	NaN	0.00	12.0550	0.0000	7.8996	0.0000	0.0000	0.0000	-1.00	0.0957
BX08	2023	10	30	00	40	30.00	7	0	8	0	0	0	1.26	0.54	0.50	1.16	1.37	3835736.5575	1177273.1496	4941612.2336	0.0449	0.0610	0.0405	5664452.9035	644359.6029	181.6745	0.0345	0.0545	0.0567	2.3712	0.0074	NaN	0.00	12.2338	0.0000	8.0814	0.0000	0.0000	0.0000	-1.00	0.0958
BX08	2023	10	30	00	40	35.00	7	0	8	0	0	0	1.26	0.54	0.50	1.16	1.37	3835736.5581	1177273.1502	4941612.2366	0.0448	0.0609	0.0405	5664452.9048	644359.6033	181.6773	0.0344	0.0544	0.0566	2.3712	0.0074	NaN	0.00	12.0780	0.0000	7.9280	0.0000	0.0000	0.0000	-1.00	0.0958
BX08	2023	10	30	00	40	40.00	7	0	8	0	0	0	1.26	0.54	0.50	1.16	1.37	3835736.5568	1177273.1481	4941612.2391	0.0447	0.0608	0.0404	5664452.9078	644359.6016	181.6781	0.0344	0.0543	0.0565	2.3712	0.0074	NaN	0.00	11.9996	0.0000	7.8519	0.0000	0.0000	0.0000	-1.00	0.0958
BX08	2023	10	30	00	40	45.00	7	0	8	0	0	0	1.26	0.54	0.50	1.16	1.38	3835736.5576	1177273.1475	4941612.2403	0.0446	0.0607	0.0403	5664452.9080	644359.6008	181.6794	0.0343	0.0542	0.0564	2.3712	0.0074	NaN	0.00	11.9247	0.0000	7.7786	0.0000	0.0000	0.0000	-1.00	0.0959
BX08	2023	10	30	00	40	50.00	7	0	8	0	0	0	1.27	0.54	0.50	1.16	1.38	3835736.5560	1177273.1466	4941612.2372	0.0445	0.0606	0.0403	5664452.9075	644359.6004	181.6759	0.0343	0.0541	0.0563	2.3713	0.0074	NaN	0.00	11.8743	0.0000	7.7320	0.0000	0.0000	0.0000	-1.00	0.0959
BX08	2023	10	30	00	40	55.00	7	0	8	0	0	0	1.27	0.54	0.50	1.17	1.38	3835736.5530	1177273.1497	4941612.2340	0.0443	0.0603	0.0390	5664452.9071	644359.6042	181.6721	0.0338	0.0538	0.0556	2.3714	0.0074	NaN	0.00	11.9995	0.0000	7.8571	0.0000	0.0000	0.0000	-1.00	0.0960
BX08	2023	10	30	00	41	00.00	7	0	8	0	0	0	1.27	0.54	0.50	1.17	1.38	3835736.5473	1177273.1577	4941612.2330	0.0445	0.0609	0.0388	5664452.9092	644359.6135	181.6695	0.0340	0.0547	0.0552	2.3714	0.0074	NaN	0.00	11.8336	0.0000	7.7224	0.0000	0.0000	0.0000	-1.00	0.0960
BX08	2023	10	30	00	41	05.00	7	0	8	0	0	0	1.27	0.54	0.50	1.17	1.38	3835736.5509	1177273.1526	4941612.2285	0.0441	0.0603	0.0383	5664452.9046	644359.6077	181.6671	0.0337	0.0539	0.0549	2.3715	0.0074	NaN	0.00	11.6624	0.0000	7.5670	0.0000	0.0000	0.0000	-1.00	0.0961
BX08	2023	10	30	00	41	10.00	7	0	8	0	0	0	1.27	0.54	0.50	1.17	1.38	3835736.5527	1177273.1517	4941612.2268	0.0439	0.0600	0.0381	5664452.9025	644359.6064	181.6667	0.0336	0.0536	0.0546	2.3715	0.0074	NaN	0.00	12.1465	0.0000	8.0548	0.0000	0.0000	0.0000	-1.00	0.0961
BX08	2023	10	30	00	41	15.00	7	0	8	0	0	0	1.27	0.54	0.50	1.17	1.38	3835736.5533	1177273.1521	4941612.2256	0.0437	0.0598	0.0380	5664452.9012	644359.6066	181.6662	0.0335	0.0534	0.0544	2.3715	0.0074	NaN	0.00	12.1146	0.0000	8.0217	0.0000	0.0000	0.0000	-1.00	0.0961
BX08	2023	10	30	00	41	20.00	7	0	8	0	0	0	1.27	0.54	0.50	1.17	1.38	3835736.5523	1177273.1523	4941612.2259	0.0436	0.0596	0.0379	5664452.9021	644359.6071	181.6659	0.0335	0.0532	0.0542	2.3716	0.0074	NaN	0.00	11.9424	0.0000	7.8504	0.0000	0.0000	0.0000	-1.00	0.0962
BX08	2023	10	30	00	41	25.00	7	0	8	0	0	0	1.27	0.55	0.50	1.17	1.39	3835736.5529	1177273.1506	4941612.2260	0.0434	0.0594	0.0378	5664452.9021	644359.6053	181.6661	0.0334	0.0530	0.0540	2.3716	0.0074	NaN	0.00	11.7122	0.0000	7.6198	0.0000	0.0000	0.0000	-1.00	0.0962
BX08	2023	10	30	00	41	30.00	7	0	8	0	0	0	1.28	0.55	0.50	1.17	1.39	3835736.5501	1177273.1501	4941612.2265	0.0433	0.0592	0.0377	5664452.9046	644359.6056	181.6646	0.0334	0.0529	0.0539	2.3716	0.0074	NaN	0.00	11.8104	0.0000	7.7167	0.0000	0.0000	0.0000	-1.00	0.0963
BX08	2023	10	30	00	41	35.00	7	0	8	0	0	0	1.28	0.55	0.50	1.18	1.39	3835736.5506	1177273.1508	4941612.2256	0.0432	0.0590	0.0377	5664452.9035	644359.6061	181.6644	0.0333	0.0527	0.0537	2.3717	0.0074	NaN	0.00	11.8628	0.0000	7.7702	0.0000	0.0000	0.0000	-1.00	0.0963
BX08	2023	10	30	00	41	40.00	7	0	8	0	0	0	1.28	0.55	0.50	1.18	1.39	3835736.5502	1177273.1483	4941612.2256	0.0432	0.0590	0.0386	5664452.9042	644359.6038	181.6637	0.0342	0.0526	0.0538	2.3717	0.0074	NaN	0.00	11.6890	0.0000	7.5954	0.0000	0.0000	0.0000	-1.00	0.0963
BX08	2023	10	30	00	41	45.00	7	0	7	0	0	0	1.60	0.64	0.72	1.43	1.72	3835736.5478	1177273.1487	4941612.2232	0.0435	0.0587	0.0380	5664452.9045	644359.6049	181.6604	0.0335	0.0525	0.0539	2.3718	0.0074	NaN	0.00	11.3778	0.0000	7.2809	0.0000	0.0000	0.0000	-1.00	0.0964
BX08	2023	10	30	00	41	50.00	7	0	7	0	0	0	1.60	0.64	0.72	1.43	1.72	3835736.5490	1177273.1483	4941612.2215	0.0436	0.0585	0.0379	5664452.9026	644359.6042	181.6597	0.0333	0.0523	0.0539	2.3718	0.0074	NaN	0.00	11.5380	0.0000	7.4391	0.0000	0.0000	0.0000	-1.00	0.0964
BX08	2023	10	30	00	41	55.00	7	0	7	0	0	0	1.60	0.64	0.72	1.43	1.72	3835736.5467	1177273.1476	4941612.2210	0.0436	0.0583	0.0378	5664452.9041	644359.6042	181.6579	0.0332	0.0521	0.0539	2.3719	0.0074	NaN	0.00	11.4821	0.0000	7.3863	0.0000	0.0000	0.0000	-1.00	0.0965
BX08	2023	10	30	00	42	00.00	7	0	7	0	0	0	1.60	0.64	0.72	1.43	1.72	3835736.5458	1177273.1474	4941612.2192	0.0436	0.0581	0.0378	5664452.9037	644359.6043	181.6559	0.0331	0.0519	0.0539	2.3719	0.0074	NaN	0.00	11.5345	0.0000	7.4388	0.0000	0.0000	0.0000	-1.00	0.0965
BX08	2023	10	30	00	42	05.00	7	0	7	0	0	0	1.60	0.64	0.72	1.43	1.73	3835736.5460	1177273.1459	4941612.2178	0.0435	0.0579	0.0377	5664452.9030	644359.6028	181.6546	0.0331	0.0518	0.0538	2.3719	0.0074	NaN	0.00	11.8344	0.0000	7.7378	0.0000	0.0000	0.0000	-1.00	0.0965
BX08	2023	10	30	00	42	10.00	7	0	7	0	0	0	1.60	0.64	0.72	1.43	1.73	3835736.5461	1177273.1448	4941612.2164	0.0434	0.0577	0.0377	5664452.9023	644359.6017	181.6534	0.0330	0.0516	0.0537	2.3720	0.0073	NaN	0.00	11.6606	0.0000	7.5627	0.0000	0.0000	0.0000	-1.00	0.0966
BX08	2023	10	30	00	42	15.00	7	0	7	0	0	0	1.61	0.64	0.72	1.43	1.73	3835736.5470	1177273.1436	4941612.2154	0.0433	0.0575	0.0376	5664452.9012	644359.6003	181.6530	0.0330	0.0515	0.0536	2.3720	0.0073	NaN	0.00	11.6098	0.0000	7.5058	0.0000	0.0000	0.0000	-1.00	0.0966
BX08	2023	10	30	00	42	20.00	7	0	7	0	0	0	1.61	0.64	0.72	1.44	1.73	3835736.5461	1177273.1427	4941612.2159	0.0433	0.0574	0.0376	5664452.9024	644359.5997	181.6527	0.0329	0.0513	0.0535	2.3720	0.0073	NaN	0.00	11.8070	0.0000	7.7007	0.0000	0.0000	0.0000	-1.00	0.0966
BX08	2023	10	30	00	42	25.00	7	0	7	0	0	0	1.61	0.64	0.72	1.44	1.73	3835736.5490	1177273.1411	4941612.2156	0.0432	0.0572	0.0376	5664452.9004	644359.5974	181.6539	0.0328	0.0511	0.0534	2.3721	0.0073	NaN	0.00	11.7669	0.0000	7.6576	0.0000	0.0000	0.0000	-1.00	0.0967
BX08	2023	10	30	00	42	30.00	7	0	8	0	0	0	1.29	0.55	0.50	1.19	1.40	3835736.5508	1177273.1412	4941612.2158	0.0431	0.0570	0.0375	5664452.8991	644359.5970	181.6551	0.0328	0.0510	0.0533	2.3720	0.0073	NaN	0.00	11.5922	0.0000	7.4855	0.0000	0.0000	0.0000	-1.00	0.0967
BX08	2023	10	30	00	42	35.00	7	0	7	0	0	0	1.61	0.64	0.72	1.44	1.73	3835736.5507	1177273.1398	4941612.2169	0.0430	0.0568	0.0375	5664452.9001	644359.5956	181.6556	0.0327	0.0508	0.0532	2.3721	0.0073	NaN	0.00	11.4452	0.0000	7.3448	0.0000	0.0000	0.0000	-1.00	0.0967
BX08	2023	10	30	00	42	40.00	7	0	8	0	0	0	1.29	0.56	0.50	1.19	1.41	3835736.5507	1177273.1357	4941612.2190	0.0429	0.0569	0.0382	5664452.9023	644359.5916	181.6565	0.0331	0.0510	0.0534	2.3720	0.0073	NaN	0.00	11.6702	0.0000	7.5691	0.0000	0.0000	0.0000	-1.00	0.0967
BX08	2023	10	30	00	42	45.00	7	0	8	0	0	0	1.29	0.56	0.50	1.19	1.41	3835736.5507	1177273.1360	4941612.2183	0.0428	0.0565	0.0377	5664452.9017	644359.5920	181.6560	0.0326	0.0505	0.0532	2.3721	0.0073	NaN	0.00	11.5917	0.0000	7.4884	0.0000	0.0000	0.0000	-1.00	0.0967
BX08	2023	10	30	00	42	50.00	7	0	8	0	0	0	1.29	0.56	0.50	1.19	1.41	3835736.5489	1177273.1371	4941612.2193	0.0427	0.0563	0.0375	5664452.9035	644359.5935	181.6559	0.0325	0.0503	0.0530	2.3720	0.0073	NaN	0.00	11.6942	0.0000	7.5878	0.0000	0.0000	0.0000	-1.00	0.0966
BX08	2023	10	30	00	42	55.00	7	0	8	0	0	0	1.29	0.56	0.50	1.19	1.41	3835736.5481	1177273.1365	4941612.2167	0.0425	0.0561	0.0373	5664452.9027	644359.5932	181.6533	0.0324	0.0502	0.0528	2.3720	0.0073	NaN	0.00	11.5014	0.0000	7.3940	0.0000	0.0000	0.0000	-1.00	0.0966
BX08	2023	10	30	00	43	00.00	7	0	8	0	0	0	1.30	0.56	0.50	1.20	1.41	3835736.5461	1177273.1390	4941612.2162	0.0424	0.0560	0.0372	5664452.9033	644359.5961	181.6521	0.0324	0.0500	0.0526	2.3720	0.0073	NaN	0.00	11.5893	0.0000	7.4797	0.0000	0.0000	0.0000	-1.00	0.0966
BX08	2023	10	30	00	43	05.00	7	0	8	0	0	0	1.30	0.56	0.50	1.20	1.41	3835736.5463	1177273.1390	4941612.2171	0.0422	0.0558	0.0371	5664452.9038	644359.5961	181.6530	0.0323	0.0499	0.0524	2.3720	0.0073	NaN	0.00	11.5504	0.0000	7.4447	0.0000	0.0000	0.0000	-1.00	0.0966
BX08	2023	10	30	00	43	10.00	7	0	8	0	0	0	1.30	0.56	0.50	1.20	1.41	3835736.5461	1177273.1392	4941612.2185	0.0421	0.0557	0.0371	5664452.9047	644359.5962	181.6540	0.0322	0.0497	0.0522	2.3720	0.0073	NaN	0.00	11.7256	0.0000	7.6179	0.0000	0.0000	0.0000	-1.00	0.0967
BX08	2023	10	30	00	43	15.00	7	0	8	0	0	0	1.30	0.56	0.50	1.20	1.41	3835736.5447	1177273.1391	4941612.2178	0.0419	0.0555	0.0370	5664452.9053	644359.5966	181.6526	0.0322	0.0496	0.0521	2.3720	0.0073	NaN	0.00	11.4263	0.0000	7.3189	0.0000	0.0000	0.0000	-1.00	0.0967
BX08	2023	10	30	00	43	20.00	7	0	8	0	0	0	1.30	0.56	0.50	1.20	1.42	3835736.5415	1177273.1392	4941612.2198	0.0418	0.0553	0.0369	5664452.9090	644359.5975	181.6523	0.0321	0.0494	0.0519	2.3721	0.0073	NaN	0.00	11.5619	0.0000	7.4549	0.0000	0.0000	0.0000	-1.00	0.0967
BX08	2023	10	30	00	43	25.00	7	0	8	0	0	0	1.30	0.56	0.50	1.20	1.42	3835736.5412	1177273.1378	4941612.2214	0.0417	0.0551	0.0369	5664452.9105	644359.5962	181.6530	0.0320	0.0493	0.0518	2.3721	0.0073	NaN	0.00	11.4427	0.0000	7.3347	0.0000	0.0000	0.0000	-1.00	0.0967
BX08	2023	10	30	00	43	30.00	7	0	8	0	0	0	1.30	0.56	0.50	1.20	1.42	3835736.5420	1177273.1388	4941612.2208	0.0415	0.0550	0.0368	5664452.9093	644359.5970	181.6533	0.0320	0.0491	0.0516	2.3721	0.0073	NaN	0.00	11.5845	0.0000	7.4765	0.0000	0.0000	0.0000	-1.00	0.0967
BX08	2023	10	30	00	43	35.00	7	0	8	0	0	0	1.30	0.56	0.50	1.20	1.42	3835736.5418	1177273.1407	4941612.2191	0.0414	0.0548	0.0367	5664452.9081	644359.5989	181.6522	0.0319	0.0490	0.0515	2.3721	0.0073	NaN	0.00	11.5481	0.0000	7.4422	0.0000	0.0000	0.0000	-1.00	0.0967
BX08	2023	10	30	00	43	40.00	7	0	7	0	0	0	1.63	0.65	0.72	1.46	1.76	3835736.5421	1177273.1401	4941612.2180	0.0417	0.0546	0.0367	5664452.9072	644359.5983	181.6514	0.0320	0.0489	0.0516	2.3721	0.0073	NaN	0.00	11.3931	0.0000	7.2794	0.0000	0.0000	0.0000	-1.00	0.0967
BX08	2023	10	30	00	43	45.00	7	0	8	0	0	0	1.31	0.56	0.50	1.21	1.42	3835736.5412	1177273.1398	4941612.2182	0.0418	0.0545	0.0368	5664452.9081	644359.5982	181.6510	0.0319	0.0487	0.0516	2.3721	0.0073	NaN	0.00	11.6062	0.0000	7.4868	0.0000	0.0000	0.0000	-1.00	0.0967
BX08	2023	10	30	00	43	50.00	7	0	8	0	0	0	1.31	0.56	0.50	1.21	1.42	3835736.5413	1177273.1395	4941612.2164	0.0417	0.0543	0.0368	5664452.9069	644359.5979	181.6495	0.0319	0.0486	0.0516	2.3721	0.0073	NaN	0.00	11.4724	0.0000	7.3490	0.0000	0.0000	0.0000	-1.00	0.0967
BX08	2023	10	30	00	43	55.00	7	0	8	0	0	0	1.31	0.57	0.50	1.21	1.42	3835736.5426	1177273.1393	4941612.2175	0.0416	0.0544	0.0376	5664452.9067	644359.5973	181.6511	0.0322	0.0488	0.0519	2.3720	0.0073	NaN	0.00	11.5462	0.0000	7.4204	0.0000	0.0000	0.0000	-1.00	0.0966
BX08	2023	10	30	00	44	00.00	7	0	8	0	0	0	1.31	0.57	0.50	1.21	1.43	3835736.5420	1177273.1383	4941612.2184	0.0416	0.0543	0.0381	5664452.9079	644359.5966	181.6513	0.0323	0.0487	0.0521	2.3720	0.0073	NaN	0.00	11.5317	0.0000	7.4080	0.0000	0.0000	0.0000	-1.00	0.0966
BX08	2023	10	30	00	44	05.00	7	0	8	0	0	0	1.31	0.57	0.50	1.21	1.43	3835736.5405	1177273.1393	4941612.2158	0.0415	0.0542	0.0384	5664452.9072	644359.5979	181.6486	0.0323	0.0486	0.0523	2.3720	0.0073	NaN	0.00	11.4628	0.0000	7.3427	0.0000	0.0000	0.0000	-1.00	0.0966
BX08	2023	10	30	00	44	10.00	7	0	8	0	0	0	1.31	0.57	0.50	1.21	1.43	3835736.5389	1177273.1391	4941612.2168	0.0414	0.0537	0.0373	5664452.9091	644359.5982	181.6484	0.0317	0.0480	0.0517	2.3720	0.0073	NaN	0.00	11.5060	0.0000	7.3860	0.0000	0.0000	0.0000	-1.00	0.0966
BX08	2023	10	30	00	44	15.00	7	0	8	0	0	0	1.31	0.57	0.50	1.21	1.43	3835736.5358	1177273.1401	4941612.2156	0.0412	0.0536	0.0368	5664452.9105	644359.6000	181.6458	0.0316	0.0479	0.0514	2.3720	0.0073	NaN	0.00	11.5007	0.0000	7.3786	0.0000	0.0000	0.0000	-1.00	0.0966
BX08	2023	10	30	00	44	20.00	7	0	8	0	0	0	1.31	0.57	0.50	1.21	1.43	3835736.5367	1177273.1400	4941612.2171	0.0411	0.0535	0.0366	5664452.9108	644359.5997	181.6474	0.0315	0.0478	0.0511	2.3720	0.0073	NaN	0.00	11.2575	0.0000	7.1280	0.0000	0.0000	0.0000	-1.00	0.0966
BX08	2023	10	30	00	44	25.00	7	0	7	0	0	0	1.64	0.66	0.72	1.47	1.77	3835736.5373	1177273.1401	4941612.2181	0.0412	0.0534	0.0365	5664452.9109	644359.5996	181.6486	0.0316	0.0477	0.0511	2.3720	0.0073	NaN	0.00	11.4879	0.0000	7.3555	0.0000	0.0000	0.0000	-1.00	0.0966
BX08	2023	10	30	00	44	30.00	7	0	8	0	0	0	1.32	0.57	0.50	1.22	1.43	3835736.5368	1177273.1417	4941612.2178	0.0412	0.0532	0.0365	5664452.9107	644359.6012	181.6483	0.0315	0.0476	0.0510	2.3720	0.0073	NaN	0.00	11.6291	0.0000	7.4900	0.0000	0.0000	0.0000	-1.00	0.0966
BX08	2023	10	30	00	44	35.00	7	0	7	0	0	0	1.64	0.66	0.72	1.48	1.77	3835736.5361	1177273.1434	4941612.2199	0.0412	0.0531	0.0365	5664452.9123	644359.6030	181.6498	0.0315	0.0475	0.0510	2.3721	0.0073	NaN	0.00	11.4475	0.0000	7.3035	0.0000	0.0000	0.0000	-1.00	0.0967
BX08	2023	10	30	00	44	40.00	7	0	7	0	0	0	1.64	0.66	0.72	1.48	1.77	3835736.5372	1177273.1425	4941612.2190	0.0411	0.0529	0.0364	5664452.9110	644359.6018	181.6496	0.0314	0.0473	0.0509	2.3721	0.0073	NaN	0.00	11.5093	0.0000	7.3593	0.0000	0.0000	0.0000	-1.00	0.0967
BX08	2023	10	30	00	44	45.00	7	0	7	0	0	0	1.65	0.66	0.72	1.48	1.77	3835736.5383	1177273.1432	4941612.2170	0.0411	0.0528	0.0364	5664452.9088	644359.6023	181.6489	0.0314	0.0472	0.0508	2.3721	0.0073	NaN	0.00	11.5633	0.0000	7.4135	0.0000	0.0000	0.0000	-1.00	0.0967
BX08	2023	10	30	00	44	50.00	7	0	7	0	0	0	1.65	0.66	0.72	1.48	1.78	3835736.5399	1177273.1441	4941612.2178	0.0410	0.0526	0.0364	5664452.9079	644359.6027	181.6506	0.0313	0.0471	0.0507	2.3721	0.0073	NaN	0.00	11.5166	0.0000	7.3688	0.0000	0.0000	0.0000	-1.00	0.0967
BX08	2023	10	30	00	44	55.00	7	0	7	0	0	0	1.65	0.67	0.72	1.48	1.78	3835736.5405	1177273.1434	4941612.2185	0.0409	0.0524	0.0364	5664452.9081	644359.6019	181.6514	0.0313	0.0469	0.0506	2.3721	0.0073	NaN	0.00	11.5206	0.0000	7.3717	0.0000	0.0000	0.0000	-1.00	0.0967
BX08	2023	10	30	00	45	00.00	7	0	7	0	0	0	1.65	0.67	0.72	1.48	1.78	3835736.5386	1177273.1441	4941612.2212	0.0409	0.0523	0.0363	5664452.9111	644359.6030	181.6525	0.0312	0.0468	0.0505	2.3722	0.0073	NaN	0.00	11.4706	0.0000	7.3238	0.0000	0.0000	0.0000	-1.00	0.0968
BX08	2023	10	30	00	45	05.00	7	0	8	0	0	0	1.32	0.57	0.50	1.22	1.44	3835736.5371	1177273.1453	4941612.2208	0.0408	0.0521	0.0363	5664452.9117	644359.6046	181.6515	0.0312	0.0467	0.0505	2.3722	0.0073	NaN	0.00	11.3441	0.0000	7.1952	0.0000	0.0000	0.0000	-1.00	0.0968
BX08	2023	10	30	00	45	10.00	7	0	8	0	0	0	1.32	0.57	0.50	1.23	1.44	3835736.5375	1177273.1474	4941612.2198	0.0407	0.0520	0.0363	5664452.9103	644359.6065	181.6514	0.0311	0.0465	0.0504	2.3722	0.0073	NaN	0.00	11.4244	0.0000	7.2748	0.0000	0.0000	0.0000	-1.00	0.0968
BX08	2023	10	30	00	45	15.00	7	0	8	0	0	0	1.32	0.58	0.50	1.23	1.44	3835736.5352	1177273.1462	4941612.2179	0.0406	0.0518	0.0362	5664452.9112	644359.6061	181.6483	0.0311	0.0464	0.0503	2.3722	0.0073	NaN	0.00	11.5380	0.0000	7.3893	0.0000	0.0000	0.0000	-1.00	0.0968
BX08	2023	10	30	00	45	20.00	7	0	8	0	0	0	1.33	0.58	0.50	1.23	1.45	3835736.5342	1177273.1481	4941612.2184	0.0404	0.0517	0.0362	5664452.9118	644359.6081	181.6484	0.0310	0.0462	0.0501	2.3722	0.0073	NaN	0.00	11.6154	0.0000	7.4676	0.0000	0.0000	0.0000	-1.00	0.0968
BX08	2023	10	30	00	45	25.00	7	0	8	0	0	0	1.33	0.58	0.50	1.23	1.45	3835736.5343	1177273.1481	4941612.2190	0.0403	0.0515	0.0361	5664452.9121	644359.6080	181.6490	0.0309	0.0461	0.0500	2.3722	0.0073	NaN	0.00	11.5003	0.0000	7.3511	0.0000	0.0000	0.0000	-1.00	0.0968
BX08	2023	10	30	00	45	30.00	7	0	8	0	0	0	1.33	0.58	0.50	1.23	1.45	3835736.5361	1177273.1473	4941612.2156	0.0401	0.0514	0.0361	5664452.9088	644359.6069	181.6473	0.0309	0.0460	0.0499	2.3723	0.0073	NaN	0.00	11.3990	0.0000	7.2475	0.0000	0.0000	0.0000	-1.00	0.0969
BX08	2023	10	30	00	45	35.00	7	0	8	0	0	0	1.33	0.58	0.50	1.23	1.45	3835736.5372	1177273.1469	4941612.2139	0.0400	0.0512	0.0360	5664452.9070	644359.6062	181.6465	0.0308	0.0458	0.0497	2.3723	0.0073	NaN	0.00	11.5247	0.0000	7.3711	0.0000	0.0000	0.0000	-1.00	0.0970
BX08	2023	10	30	00	45	40.00	7	0	8	0	0	0	1.33	0.58	0.50	1.23	1.45	3835736.5393	1177273.1484	4941612.2143	0.0399	0.0511	0.0359	5664452.9053	644359.6071	181.6483	0.0307	0.0457	0.0496	2.3724	0.0073	NaN	0.00	11.4513	0.0000	7.2997	0.0000	0.0000	0.0000	-1.00	0.0970
BX08	2023	10	30	00	45	45.00	7	0	8	0	0	0	1.33	0.58	0.50	1.23	1.45	3835736.5380	1177273.1472	4941612.2133	0.0398	0.0509	0.0359	5664452.9059	644359.6063	181.6466	0.0307	0.0456	0.0494	2.3724	0.0073	NaN	0.00	11.4990	0.0000	7.3474	0.0000	0.0000	0.0000	-1.00	0.0970
BX08	2023	10	30	00	45	50.00	7	0	8	0	0	0	1.33	0.58	0.50	1.23	1.45	3835736.5380	1177273.1482	4941612.2105	0.0396	0.0508	0.0358	5664452.9040	644359.6073	181.6446	0.0306	0.0454	0.0493	2.3725	0.0073	NaN	0.00	11.1921	0.0000	7.0419	0.0000	0.0000	0.0000	-1.00	0.0971
BX08	2023	10	30	00	45	55.00	7	0	8	0	0	0	1.33	0.58	0.50	1.24	1.45	3835736.5369	1177273.1465	4941612.2104	0.0395	0.0506	0.0358	5664452.9051	644359.6059	181.6435	0.0306	0.0453	0.0492	2.3725	0.0073	NaN	0.00	11.3900	0.0000	7.2419	0.0000	0.0000	0.0000	-1.00	0.0971
BX08	2023	10	30	00	46	00.00	7	0	8	0	0	0	1.33	0.58	0.50	1.24	1.46	3835736.5362	1177273.1443	4941612.2114	0.0394	0.0505	0.0357	5664452.9067	644359.6040	181.6434	0.0305	0.0452	0.0491	2.3725	0.0073	NaN	0.00	11.3448	0.0000	7.1964	0.0000	0.0000	0.0000	-1.00	0.0971
BX08	2023	10	30	00	46	05.00	7	0	8	0	0	0	1.33	0.58	0.50	1.24	1.46	3835736.5343	1177273.1431	4941612.2141	0.0393	0.0503	0.0357	5664452.9101	644359.6033	181.6442	0.0305	0.0450	0.0490	2.3726	0.0073	NaN	0.00	11.2384	0.0000	7.0952	0.0000	0.0000	0.0000	-1.00	0.0972
BX08	2023	10	30	00	46	10.00	7	0	8	0	0	0	1.34	0.58	0.50	1.24	1.46	3835736.5336	1177273.1436	4941612.2140	0.0392	0.0502	0.0356	5664452.9104	644359.6040	181.6438	0.0304	0.0449	0.0488	2.3726	0.0073	NaN	0.00	11.3304	0.0000	7.1925	0.0000	0.0000	0.0000	-1.00	0.0972
BX08	2023	10	30	00	46	15.00	7	0	8	0	0	0	1.34	0.58	0.50	1.24	1.46	3835736.5351	1177273.1428	4941612.2136	0.0392	0.0501	0.0356	5664452.9092	644359.6029	181.6442	0.0304	0.0448	0.0487	2.3727	0.0073	NaN	0.00	11.2108	0.0000	7.0755	0.0000	0.0000	0.0000	-1.00	0.0973
BX08	2023	10	30	00	46	20.00	7	0	8	0	0	0	1.34	0.58	0.50	1.24	1.46	3835736.5360	1177273.1435	4941612.2143	0.0391	0.0499	0.0355	5664452.9088	644359.6033	181.6455	0.0303	0.0447	0.0486	2.3727	0.0073	NaN	0.00	11.2060	0.0000	7.0725	0.0000	0.0000	0.0000	-1.00	0.0973
BX08	2023	10	30	00	46	25.00	7	0	8	0	0	0	1.34	0.58	0.50	1.24	1.46	3835736.5354	1177273.1424	4941612.2115	0.0390	0.0498	0.0355	5664452.9077	644359.6024	181.6427	0.0303	0.0445	0.0485	2.3728	0.0073	NaN	0.00	11.4557	0.0000	7.3210	0.0000	0.0000	0.0000	-1.00	0.0974
BX08	2023	10	30	00	46	30.00	7	0	8	0	0	0	1.34	0.58	0.50	1.24	1.46	3835736.5356	1177273.1420	4941612.2094	0.0389	0.0496	0.0354	5664452.9064	644359.6020	181.6411	0.0303	0.0444	0.0484	2.3729	0.0072	NaN	0.00	11.5103	0.0000	7.3718	0.0000	0.0000	0.0000	-1.00	0.0975
BX08	2023	10	30	00	46	35.00	7	0	8	0	0	0	1.34	0.59	0.50	1.24	1.46	3835736.5375	1177273.1428	4941612.2083	0.0388	0.0495	0.0354	5664452.9041	644359.6023	181.6416	0.0302	0.0443	0.0483	2.3729	0.0072	NaN	0.00	11.4226	0.0000	7.2830	0.0000	0.0000	0.0000	-1.00	0.0975
BX08	2023	10	30	00	46	40.00	7	0	8	0	0	0	1.34	0.59	0.50	1.25	1.46	3835736.5378	1177273.1419	4941612.2082	0.0388	0.0494	0.0354	5664452.9039	644359.6013	181.6415	0.0302	0.0442	0.0483	2.3730	0.0072	NaN	0.00	11.1906	0.0000	7.0492	0.0000	0.0000	0.0000	-1.00	0.0976
BX08	2023	10	30	00	46	45.00	7	0	8	0	0	0	1.34	0.59	0.50	1.25	1.47	3835736.5376	1177273.1419	4941612.2075	0.0387	0.0492	0.0353	5664452.9037	644359.6014	181.6408	0.0301	0.0440	0.0482	2.3731	0.0072	NaN	0.00	11.2828	0.0000	7.1375	0.0000	0.0000	0.0000	-1.00	0.0977
BX08	2023	10	30	00	46	50.00	7	0	8	0	0	0	1.34	0.59	0.50	1.25	1.47	3835736.5378	1177273.1420	4941612.2095	0.0386	0.0491	0.0353	5664452.9048	644359.6014	181.6426	0.0301	0.0439	0.0481	2.3731	0.0072	NaN	0.00	11.2943	0.0000	7.1476	0.0000	0.0000	0.0000	-1.00	0.0977
BX08	2023	10	30	00	46	55.00	7	0	7	0	0	0	1.72	0.73	0.53	1.64	1.87	3835736.5394	1177273.1400	4941612.2121	0.0386	0.0490	0.0356	5664452.9056	644359.5990	181.6451	0.0300	0.0438	0.0484	2.3732	0.0072	NaN	0.00	11.5496	0.0000	7.4023	0.0000	0.0000	0.0000	-1.00	0.0978
BX08	2023	10	30	00	47	00.00	7	0	7	0	0	0	1.72	0.73	0.53	1.64	1.87	3835736.5406	1177273.1369	4941612.2128	0.0386	0.0489	0.0358	5664452.9057	644359.5957	181.6459	0.0300	0.0437	0.0485	2.3732	0.0072	NaN	0.00	11.4476	0.0000	7.2984	0.0000	0.0000	0.0000	-1.00	0.0978
BX08	2023	10	30	00	47	05.00	7	0	7	0	0	0	1.72	0.73	0.53	1.64	1.87	3835736.5417	1177273.1353	4941612.2125	0.0386	0.0488	0.0358	5664452.9050	644359.5938	181.6460	0.0300	0.0436	0.0485	2.3732	0.0072	NaN	0.00	11.4234	0.0000	7.2711	0.0000	0.0000	0.0000	-1.00	0.0979
BX08	2023	10	30	00	47	10.00	7	0	7	0	0	0	1.72	0.73	0.53	1.64	1.87	3835736.5422	1177273.1345	4941612.2132	0.0386	0.0487	0.0358	5664452.9052	644359.5929	181.6467	0.0299	0.0435	0.0485	2.3733	0.0072	NaN	0.00	11.2271	0.0000	7.0750	0.0000	0.0000	0.0000	-1.00	0.0979
BX08	2023	10	30	00	47	15.00	7	0	7	0	0	0	1.72	0.73	0.53	1.64	1.87	3835736.5436	1177273.1346	4941612.2147	0.0385	0.0485	0.0358	5664452.9052	644359.5927	181.6487	0.0299	0.0434	0.0485	2.3734	0.0072	NaN	0.00	11.2117	0.0000	7.0543	0.0000	0.0000	0.0000	-1.00	0.0980
BX08	2023	10	30	00	47	20.00	7	0	8	0	0	0	1.35	0.59	0.50	1.25	1.47	3835736.5430	1177273.1346	4941612.2134	0.0385	0.0484	0.0358	5664452.9048	644359.5928	181.6473	0.0298	0.0432	0.0484	2.3734	0.0072	NaN	0.00	11.1800	0.0000	7.0237	0.0000	0.0000	0.0000	-1.00	0.0981
BX08	2023	10	30	00	47	25.00	7	0	8	0	0	0	1.35	0.59	0.50	1.25	1.47	3835736.5418	1177273.1337	4941612.2141	0.0384	0.0482	0.0358	5664452.9063	644359.5922	181.6470	0.0298	0.0431	0.0484	2.3735	0.0072	NaN	0.00	11.2451	0.0000	7.0864	0.0000	0.0000	0.0000	-1.00	0.0981
BX08	2023	10	30	00	47	30.00	7	0	8	0	0	0	1.35	0.59	0.50	1.26	1.48	3835736.5436	1177273.1341	4941612.2158	0.0383	0.0481	0.0357	5664452.9059	644359.5921	181.6495	0.0297	0.0430	0.0483	2.3736	0.0072	NaN	0.00	11.2425	0.0000	7.0788	0.0000	0.0000	0.0000	-1.00	0.0982
BX08	2023	10	30	00	47	35.00	7	0	8	0	0	0	1.35	0.59	0.50	1.26	1.48	3835736.5455	1177273.1348	4941612.2157	0.0383	0.0480	0.0357	5664452.9043	644359.5922	181.6507	0.0297	0.0429	0.0482	2.3736	0.0072	NaN	0.00	11.1705	0.0000	7.0020	0.0000	0.0000	0.0000	-1.00	0.0983
BX08	2023	10	30	00	47	40.00	7	0	8	0	0	0	1.35	0.59	0.50	1.26	1.48	3835736.5456	1177273.1343	4941612.2156	0.0382	0.0478	0.0356	5664452.9043	644359.5918	181.6506	0.0297	0.0428	0.0480	2.3737	0.0072	NaN	0.00	11.3613	0.0000	7.1928	0.0000	0.0000	0.0000	-1.00	0.0983
BX08	2023	10	30	00	47	45.00	7	0	8	0	0	0	1.35	0.59	0.50	1.26	1.48	3835736.5453	1177273.1330	4941612.2159	0.0381	0.0477	0.0355	5664452.9049	644359.5905	181.6504	0.0296	0.0426	0.0479	2.3737	0.0072	NaN	0.00	11.4363	0.0000	7.2647	0.0000	0.0000	0.0000	-1.00	0.0983
BX08	2023	10	30	00	47	50.00	7	0	8	0	0	0	1.36	0.59	0.50	1.26	1.48	3835736.5465	1177273.1332	4941612.2168	0.0381	0.0476	0.0355	5664452.9046	644359.5905	181.6518	0.0296	0.0425	0.0478	2.3738	0.0072	NaN	0.00	11.4813	0.0000	7.3095	0.0000	0.0000	0.0000	-1.00	0.0984
BX08	2023	10	30	00	47	55.00	7	0	8	0	0	0	1.36	0.60	0.50	1.26	1.48	3835736.5477	1177273.1315	4941612.2170	0.0380	0.0474	0.0354	5664452.9041	644359.5885	181.6524	0.0295	0.0424	0.0477	2.3738	0.0072	NaN	0.00	11.4442	0.0000	7.2720	0.0000	0.0000	0.0000	-1.00	0.0984
BX08	2023	10	30	00	48	00.00	7	0	8	0	0	0	1.36	0.60	0.50	1.26	1.48	3835736.5461	1177273.1320	4941612.2179	0.0379	0.0473	0.0353	5664452.9058	644359.5893	181.6522	0.0295	0.0423	0.0476	2.3738	0.0072	NaN	0.00	11.5428	0.0000	7.3703	0.0000	0.0000	0.0000	-1.00	0.0984
BX08	2023	10	30	00	48	05.00	7	0	8	0	0	0	1.36	0.60	0.50	1.26	1.48	3835736.5462	1177273.1325	4941612.2186	0.0379	0.0472	0.0353	5664452.9060	644359.5898	181.6529	0.0295	0.0422	0.0475	2.3738	0.0072	NaN	0.00	11.4042	0.0000	7.2321	0.0000	0.0000	0.0000	-1.00	0.0985
BX08	2023	10	30	00	48	10.00	7	0	8	0	0	0	1.36	0.60	0.50	1.26	1.48	3835736.5476	1177273.1321	4941612.2198	0.0378	0.0470	0.0352	5664452.9058	644359.5891	181.6546	0.0294	0.0421	0.0474	2.3739	0.0072	NaN	0.00	11.2947	0.0000	7.1218	0.0000	0.0000	0.0000	-1.00	0.0985
BX08	2023	10	30	00	48	15.00	7	0	8	0	0	0	1.36	0.60	0.50	1.26	1.49	3835736.5473	1177273.1323	4941612.2232	0.0377	0.0469	0.0352	5664452.9081	644359.5892	181.6571	0.0294	0.0420	0.0473	2.3739	0.0072	NaN	0.00	11.3125	0.0000	7.1388	0.0000	0.0000	0.0000	-1.00	0.0985
BX08	2023	10	30	00	48	20.00	7	0	8	0	0	0	1.36	0.60	0.50	1.27	1.49	3835736.5472	1177273.1284	4941612.2253	0.0377	0.0468	0.0351	5664452.9104	644359.5855	181.6580	0.0293	0.0419	0.0472	2.3740	0.0072	NaN	0.00	11.2489	0.0000	7.0770	0.0000	0.0000	0.0000	-1.00	0.0986
BX08	2023	10	30	00	48	25.00	7	0	8	0	0	0	1.36	0.60	0.50	1.27	1.49	3835736.5478	1177273.1266	4941612.2240	0.0376	0.0467	0.0351	5664452.9094	644359.5836	181.6570	0.0293	0.0417	0.0471	2.3741	0.0072	NaN	0.00	11.4889	0.0000	7.3168	0.0000	0.0000	0.0000	-1.00	0.0987
BX08	2023	10	30	00	48	30.00	7	0	8	0	0	0	1.36	0.60	0.50	1.27	1.49	3835736.5493	1177273.1276	4941612.2231	0.0375	0.0465	0.0350	5664452.9076	644359.5842	181.6574	0.0293	0.0416	0.0470	2.3741	0.0072	NaN	0.00	11.5836	0.0000	7.4137	0.0000	0.0000	0.0000	-1.00	0.0987
BX08	2023	10	30	00	48	35.00	7	0	8	0	0	0	1.36	0.60	0.50	1.27	1.49	3835736.5507	1177273.1271	4941612.2226	0.0375	0.0464	0.0350	5664452.9063	644359.5833	181.6577	0.0292	0.0415	0.0469	2.3742	0.0072	NaN	0.00	11.3075	0.0000	7.1401	0.0000	0.0000	0.0000	-1.00	0.0988
BX08	2023	10	30	00	48	40.00	7	0	8	0	0	0	1.36	0.60	0.50	1.27	1.49	3835736.5511	1177273.1258	4941612.2214	0.0374	0.0463	0.0350	5664452.9055	644359.5820	181.6568	0.0292	0.0414	0.0469	2.3742	0.0072	NaN	0.00	11.4514	0.0000	7.2841	0.0000	0.0000	0.0000	-1.00	0.0988
BX08	2023	10	30	00	48	45.00	7	0	8	0	0	0	1.36	0.60	0.50	1.27	1.49	3835736.5496	1177273.1250	4941612.2211	0.0373	0.0462	0.0349	5664452.9066	644359.5816	181.6555	0.0292	0.0413	0.0468	2.3742	0.0072	NaN	0.00	11.4126	0.0000	7.2459	0.0000	0.0000	0.0000	-1.00	0.0988
BX08	2023	10	30	00	48	50.00	7	0	8	0	0	0	1.37	0.60	0.50	1.27	1.49	3835736.5507	1177273.1243	4941612.2204	0.0373	0.0460	0.0349	5664452.9054	644359.5807	181.6555	0.0291	0.0412	0.0467	2.3743	0.0072	NaN	0.00	11.3837	0.0000	7.2140	0.0000	0.0000	0.0000	-1.00	0.0989
BX08	2023	10	30	00	48	55.00	7	0	8	0	0	0	1.37	0.60	0.50	1.27	1.49	3835736.5496	1177273.1243	4941612.2183	0.0372	0.0459	0.0348	5664452.9050	644359.5810	181.6532	0.0291	0.0411	0.0466	2.3744	0.0072	NaN	0.00	11.1602	0.0000	6.9887	0.0000	0.0000	0.0000	-1.00	0.0990
BX08	2023	10	30	00	49	00.00	7	0	8	0	0	0	1.37	0.60	0.50	1.27	1.49	3835736.5495	1177273.1237	4941612.2181	0.0372	0.0458	0.0348	5664452.9050	644359.5805	181.6529	0.0291	0.0410	0.0465	2.3744	0.0072	NaN	0.00	11.2952	0.0000	7.1229	0.0000	0.0000	0.0000	-1.00	0.0990
BX08	2023	10	30	00	49	05.00	7	0	8	0	0	0	1.37	0.60	0.50	1.27	1.50	3835736.5507	1177273.1219	4941612.2195	0.0371	0.0457	0.0348	5664452.9054	644359.5784	181.6544	0.0290	0.0409	0.0465	2.3744	0.0072	NaN	0.00	11.2574	0.0000	7.0852	0.0000	0.0000	0.0000	-1.00	0.0990
BX08	2023	10	30	00	49	10.00	7	0	8	0	0	0	1.37	0.60	0.50	1.27	1.50	3835736.5518	1177273.1221	4941612.2201	0.0371	0.0456	0.0347	5664452.9049	644359.5782	181.6555	0.0290	0.0408	0.0464	2.3745	0.0072	NaN	0.00	11.4392	0.0000	7.2662	0.0000	0.0000	0.0000	-1.00	0.0991
BX08	2023	10	30	00	49	15.00	7	0	8	0	0	0	1.37	0.60	0.50	1.28	1.50	3835736.5528	1177273.1206	4941612.2199	0.0370	0.0454	0.0347	5664452.9043	644359.5765	181.6557	0.0289	0.0407	0.0463	2.3745	0.0072	NaN	0.00	11.5080	0.0000	7.3299	0.0000	0.0000	0.0000	-1.00	0.0991
BX08	2023	10	30	00	49	20.00	7	0	8	0	0	0	1.37	0.61	0.50	1.28	1.50	3835736.5515	1177273.1224	4941612.2215	0.0369	0.0453	0.0347	5664452.9060	644359.5786	181.6565	0.0289	0.0406	0.0463	2.3745	0.0072	NaN	0.00	11.8283	0.0000	7.6456	0.0000	0.0000	0.0000	-1.00	0.0992
BX08	2023	10	30	00	49	25.00	7	0	8	0	0	0	1.37	0.61	0.50	1.28	1.50	3835736.5520	1177273.1237	4941612.2221	0.0369	0.0452	0.0346	5664452.9057	644359.5797	181.6575	0.0289	0.0405	0.0462	2.3746	0.0072	NaN	0.00	11.9364	0.0000	7.7551	0.0000	0.0000	0.0000	-1.00	0.0992
BX08	2023	10	30	00	49	30.00	7	0	8	0	0	0	1.37	0.61	0.50	1.28	1.50	3835736.5503	1177273.1223	4941612.2206	0.0368	0.0451	0.0346	5664452.9063	644359.5789	181.6550	0.0288	0.0404	0.0461	2.3746	0.0072	NaN	0.00	11.3850	0.0000	7.2054	0.0000	0.0000	0.0000	-1.00	0.0992
BX08	2023	10	30	00	49	35.00	7	0	8	0	0	0	1.37	0.61	0.50	1.28	1.50	3835736.5497	1177273.1209	4941612.2196	0.0368	0.0450	0.0346	5664452.9064	644359.5776	181.6537	0.0288	0.0403	0.0461	2.3747	0.0072	NaN	0.00	11.6196	0.0000	7.4433	0.0000	0.0000	0.0000	-1.00	0.0993
BX08	2023	10	30	00	49	40.00	7	0	8	0	0	0	1.37	0.61	0.50	1.28	1.50	3835736.5503	1177273.1194	4941612.2194	0.0367	0.0449	0.0346	5664452.9061	644359.5761	181.6536	0.0288	0.0402	0.0460	2.3747	0.0072	NaN	0.00	11.5190	0.0000	7.3458	0.0000	0.0000	0.0000	-1.00	0.0993
BX08	2023	10	30	00	49	45.00	7	0	8	0	0	0	1.37	0.61	0.50	1.28	1.50	3835736.5518	1177273.1205	4941612.2208	0.0367	0.0447	0.0345	5664452.9056	644359.5767	181.6558	0.0287	0.0401	0.0459	2.3747	0.0072	NaN	0.00	11.2816	0.0000	7.1159	0.0000	0.0000	0.0000	-1.00	0.0993
BX08	2023	10	30	00	49	50.00	7	0	8	0	0	0	1.38	0.61	0.50	1.28	1.50	3835736.5526	1177273.1199	4941612.2194	0.0366	0.0446	0.0345	5664452.9043	644359.5759	181.6550	0.0287	0.0400	0.0459	2.3748	0.0072	NaN	0.00	11.5955	0.0000	7.4364	0.0000	0.0000	0.0000	-1.00	0.0994
BX08	2023	10	30	00	49	55.00	7	0	8	0	0	0	1.38	0.61	0.50	1.28	1.51	3835736.5537	1177273.1199	4941612.2190	0.0366	0.0445	0.0345	5664452.9032	644359.5757	181.6554	0.0287	0.0399	0.0458	2.3748	0.0072	NaN	0.00	11.5241	0.0000	7.3719	0.0000	0.0000	0.0000	-1.00	0.0994
BX08	2023	10	30	00	50	00.00	7	0	7	0	0	0	1.74	0.75	0.52	1.66	1.90	3835736.5573	1177273.1202	4941612.2211	0.0366	0.0445	0.0348	5664452.9017	644359.5749	181.6593	0.0286	0.0398	0.0461	2.3749	0.0072	NaN	0.00	11.6220	0.0000	7.4698	0.0000	0.0000	0.0000	-1.00	0.0995
BX08	2023	10	30	00	50	05.00	7	0	8	0	0	0	1.38	0.61	0.50	1.28	1.51	3835736.5592	1177273.1199	4941612.2227	0.0366	0.0444	0.0349	5664452.9015	644359.5741	181.6616	0.0286	0.0397	0.0462	2.3749	0.0072	NaN	0.00	11.3168	0.0000	7.1667	0.0000	0.0000	0.0000	-1.00	0.0995
BX08	2023	10	30	00	50	10.00	7	0	8	0	0	0	1.38	0.61	0.50	1.28	1.51	3835736.5603	1177273.1201	4941612.2240	0.0366	0.0443	0.0350	5664452.9013	644359.5740	181.6633	0.0286	0.0396	0.0462	2.3749	0.0071	NaN	0.00	11.4728	0.0000	7.3203	0.0000	0.0000	0.0000	-1.00	0.0995
BX08	2023	10	30	00	50	15.00	7	0	8	0	0	0	1.38	0.61	0.50	1.29	1.51	3835736.5609	1177273.1186	4941612.2269	0.0366	0.0442	0.0349	5664452.9030	644359.5723	181.6656	0.0285	0.0395	0.0462	2.3749	0.0071	NaN	0.00	11.6924	0.0000	7.5382	0.0000	0.0000	0.0000	-1.00	0.0996
BX08	2023	10	30	00	50	20.00	7	0	8	0	0	0	1.38	0.61	0.50	1.29	1.51	3835736.5638	1177273.1195	4941612.2277	0.0365	0.0440	0.0349	5664452.9012	644359.5723	181.6682	0.0285	0.0394	0.0461	2.3750	0.0071	NaN	0.00	11.5126	0.0000	7.3599	0.0000	0.0000	0.0000	-1.00	0.0996
BX08	2023	10	30	00	50	25.00	7	0	8	0	0	0	1.38	0.61	0.50	1.29	1.51	3835736.5665	1177273.1191	4941612.2277	0.0365	0.0439	0.0349	5664452.8992	644359.5712	181.6697	0.0285	0.0393	0.0460	2.3750	0.0071	NaN	0.00	11.5068	0.0000	7.3521	0.0000	0.0000	0.0000	-1.00	0.0996
BX08	2023	10	30	00	50	30.00	7	0	8	0	0	0	1.38	0.61	0.50	1.29	1.51	3835736.5688	1177273.1199	4941612.2270	0.0364	0.0438	0.0348	5664452.8969	644359.5714	181.6707	0.0284	0.0392	0.0460	2.3750	0.0071	NaN	0.00	11.3741	0.0000	7.2136	0.0000	0.0000	0.0000	-1.00	0.0997
BX08	2023	10	30	00	50	35.00	7	0	8	0	0	0	1.38	0.61	0.50	1.29	1.51	3835736.5677	1177273.1179	4941612.2262	0.0364	0.0437	0.0347	5664452.8976	644359.5698	181.6691	0.0284	0.0391	0.0459	2.3750	0.0071	NaN	0.00	11.4943	0.0000	7.3308	0.0000	0.0000	0.0000	-1.00	0.0997
BX08	2023	10	30	00	50	40.00	7	0	8	0	0	0	1.38	0.61	0.50	1.29	1.51	3835736.5691	1177273.1179	4941612.2255	0.0363	0.0436	0.0347	5664452.8961	644359.5694	181.6694	0.0284	0.0390	0.0458	2.3751	0.0071	NaN	0.00	11.6254	0.0000	7.4560	0.0000	0.0000	0.0000	-1.00	0.0997
BX08	2023	10	30	00	50	45.00	7	0	8	0	0	0	1.38	0.61	0.50	1.29	1.51	3835736.5704	1177273.1192	4941612.2255	0.0363	0.0435	0.0346	5664452.8949	644359.5703	181.6704	0.0283	0.0389	0.0457	2.3751	0.0071	NaN	0.00	11.5098	0.0000	7.3349	0.0000	0.0000	0.0000	-1.00	0.0997
BX08	2023	10	30	00	50	50.00	7	0	8	0	0	0	1.39	0.62	0.50	1.29	1.52	3835736.5710	1177273.1202	4941612.2260	0.0362	0.0434	0.0346	5664452.8945	644359.5711	181.6713	0.0283	0.0388	0.0456	2.3751	0.0071	NaN	0.00	11.3338	0.0000	7.1550	0.0000	0.0000	0.0000	-1.00	0.0998
BX08	2023	10	30	00	50	55.00	7	0	8	0	0	0	1.39	0.62	0.50	1.29	1.52	3835736.5742	1177273.1201	4941612.2254	0.0361	0.0433	0.0345	5664452.8918	644359.5701	181.6728	0.0283	0.0387	0.0455	2.3751	0.0071	NaN	0.00	11.4262	0.0000	7.2473	0.0000	0.0000	0.0000	-1.00	0.0997
BX08	2023	10	30	00	51	00.00	7	0	8	0	0	0	1.39	0.62	0.50	1.29	1.52	3835736.5721	1177273.1186	4941612.2243	0.0361	0.0431	0.0345	5664452.8930	644359.5693	181.6703	0.0283	0.0386	0.0454	2.3751	0.0071	NaN	0.00	11.3100	0.0000	7.1264	0.0000	0.0000	0.0000	-1.00	0.0997
BX08	2023	10	30	00	51	05.00	7	0	8	0	0	0	1.39	0.62	0.50	1.29	1.52	3835736.5727	1177273.1175	4941612.2258	0.0360	0.0430	0.0344	5664452.8937	644359.5681	181.6717	0.0282	0.0385	0.0453	2.3751	0.0071	NaN	0.00	11.4981	0.0000	7.3108	0.0000	0.0000	0.0000	-1.00	0.0997
BX08	2023	10	30	00	51	10.00	7	0	8	0	0	0	1.39	0.62	0.50	1.29	1.52	3835736.5729	1177273.1169	4941612.2256	0.0360	0.0429	0.0344	5664452.8935	644359.5674	181.6715	0.0282	0.0384	0.0452	2.3751	0.0071	NaN	0.00	11.3820	0.0000	7.1906	0.0000	0.0000	0.0000	-1.00	0.0997
BX08	2023	10	30	00	51	15.00	7	0	8	0	0	0	1.39	0.62	0.50	1.30	1.52	3835736.5729	1177273.1166	4941612.2247	0.0359	0.0428	0.0343	5664452.8931	644359.5671	181.6708	0.0282	0.0383	0.0452	2.3751	0.0071	NaN	0.00	11.4054	0.0000	7.2172	0.0000	0.0000	0.0000	-1.00	0.0997
BX08	2023	10	30	00	51	20.00	7	0	8	0	0	0	1.39	0.62	0.50	1.30	1.52	3835736.5737	1177273.1142	4941612.2259	0.0359	0.0427	0.0343	5664452.8937	644359.5646	181.6717	0.0281	0.0383	0.0451	2.3751	0.0071	NaN	0.00	11.3712	0.0000	7.1852	0.0000	0.0000	0.0000	-1.00	0.0998
BX08	2023	10	30	00	51	25.00	7	0	8	0	0	0	1.39	0.62	0.50	1.30	1.52	3835736.5736	1177273.1132	4941612.2263	0.0358	0.0426	0.0343	5664452.8942	644359.5636	181.6718	0.0281	0.0382	0.0450	2.3752	0.0071	NaN	0.00	11.3065	0.0000	7.1223	0.0000	0.0000	0.0000	-1.00	0.0998
BX08	2023	10	30	00	51	30.00	7	0	8	0	0	0	1.39	0.62	0.50	1.30	1.52	3835736.5747	1177273.1115	4941612.2277	0.0358	0.0425	0.0342	5664452.8946	644359.5617	181.6732	0.0281	0.0381	0.0450	2.3752	0.0071	NaN	0.00	11.4120	0.0000	7.2299	0.0000	0.0000	0.0000	-1.00	0.0998
BX08	2023	10	30	00	51	35.00	7	0	8	0	0	0	1.39	0.62	0.50	1.30	1.52	3835736.5770	1177273.1104	4941612.2284	0.0357	0.0424	0.0342	5664452.8935	644359.5600	181.6750	0.0280	0.0380	0.0449	2.3753	0.0071	NaN	0.00	11.5031	0.0000	7.3229	0.0000	0.0000	0.0000	-1.00	0.0999
BX08	2023	10	30	00	51	40.00	7	0	7	0	0	0	1.74	0.72	0.71	1.58	1.88	3835736.5776	1177273.1087	4941612.2315	0.0363	0.0423	0.0343	5664452.8953	644359.5582	181.6774	0.0282	0.0379	0.0452	2.3753	0.0071	NaN	0.00	11.2480	0.0000	7.0601	0.0000	0.0000	0.0000	-1.00	0.0999
BX08	2023	10	30	00	51	45.00	7	0	8	0	0	0	1.39	0.62	0.50	1.30	1.53	3835736.5813	1177273.1085	4941612.2322	0.0365	0.0422	0.0344	5664452.8931	644359.5570	181.6802	0.0282	0.0379	0.0454	2.3753	0.0071	NaN	0.00	11.3560	0.0000	7.1656	0.0000	0.0000	0.0000	-1.00	0.0999
BX08	2023	10	30	00	51	50.00	7	0	8	0	0	0	1.39	0.62	0.50	1.30	1.53	3835736.5823	1177273.1097	4941612.2347	0.0365	0.0421	0.0344	5664452.8936	644359.5578	181.6829	0.0282	0.0378	0.0455	2.3753	0.0071	NaN	0.00	11.7081	0.0000	7.5216	0.0000	0.0000	0.0000	-1.00	0.0999
BX08	2023	10	30	00	51	55.00	7	0	7	0	0	0	1.74	0.72	0.71	1.59	1.88	3835736.5825	1177273.1091	4941612.2368	0.0365	0.0420	0.0344	5664452.8949	644359.5571	181.6846	0.0281	0.0377	0.0455	2.3753	0.0071	NaN	0.00	11.5909	0.0000	7.4110	0.0000	0.0000	0.0000	-1.00	0.0999
BX08	2023	10	30	00	52	00.00	7	0	8	0	0	0	1.40	0.62	0.50	1.30	1.53	3835736.5822	1177273.1087	4941612.2378	0.0365	0.0419	0.0344	5664452.8958	644359.5567	181.6851	0.0281	0.0376	0.0455	2.3752	0.0071	NaN	0.00	11.4131	0.0000	7.2344	0.0000	0.0000	0.0000	-1.00	0.0999
BX08	2023	10	30	00	52	05.00	7	0	8	0	0	0	1.40	0.62	0.50	1.30	1.53	3835736.5839	1177273.1087	4941612.2391	0.0364	0.0418	0.0344	5664452.8954	644359.5563	181.6871	0.0281	0.0375	0.0454	2.3752	0.0071	NaN	0.00	11.3657	0.0000	7.1987	0.0000	0.0000	0.0000	-1.00	0.0999
BX08	2023	10	30	00	52	10.00	7	0	8	0	0	0	1.40	0.62	0.50	1.30	1.53	3835736.5836	1177273.1088	4941612.2372	0.0363	0.0417	0.0344	5664452.8944	644359.5565	181.6855	0.0280	0.0374	0.0454	2.3752	0.0071	NaN	0.00	11.5269	0.0000	7.3627	0.0000	0.0000	0.0000	-1.00	0.0999
BX08	2023	10	30	00	52	15.00	7	0	6	0	0	0	2.22	0.92	0.72	2.10	2.41	3835736.5841	1177273.1056	4941612.2396	0.0364	0.0417	0.0347	5664452.8961	644359.5533	181.6871	0.0280	0.0374	0.0457	2.3753	0.0071	NaN	0.00	11.4050	0.0000	7.2360	0.0000	0.0000	0.0000	-1.00	0.0999
BX08	2023	10	30	00	52	20.00	7	0	7	0	0	0	1.74	0.73	0.71	1.59	1.89	3835736.5847	1177273.1060	4941612.2400	0.0365	0.0416	0.0349	5664452.8959	644359.5535	181.6878	0.0280	0.0373	0.0458	2.3753	0.0071	NaN	0.00	11.5357	0.0000	7.3666	0.0000	0.0000	0.0000	-1.00	0.0999
BX08	2023	10	30	00	52	25.00	7	0	7	0	0	0	1.74	0.73	0.71	1.59	1.89	3835736.5851	1177273.1044	4941612.2403	0.0365	0.0415	0.0349	5664452.8961	644359.5518	181.6880	0.0280	0.0372	0.0459	2.3753	0.0071	NaN	0.00	11.5403	0.0000	7.3801	0.0000	0.0000	0.0000	-1.00	0.0999
BX08	2023	10	30	00	52	30.00	7	0	7	0	0	0	1.75	0.73	0.71	1.59	1.89	3835736.5848	1177273.1047	4941612.2400	0.0365	0.0414	0.0349	5664452.8961	644359.5521	181.6876	0.0280	0.0371	0.0459	2.3753	0.0071	NaN	0.00	11.5718	0.0000	7.4192	0.0000	0.0000	0.0000	-1.00	0.0999
BX08	2023	10	30	00	52	35.00	7	0	7	0	0	0	1.75	0.73	0.71	1.60	1.89	3835736.5854	1177273.1046	4941612.2407	0.0365	0.0413	0.0349	5664452.8961	644359.5519	181.6885	0.0279	0.0370	0.0458	2.3753	0.0071	NaN	0.00	11.6387	0.0000	7.4978	0.0000	0.0000	0.0000	-1.00	0.0999
BX08	2023	10	30	00	52	40.00	7	0	7	0	0	0	1.75	0.73	0.71	1.60	1.89	3835736.5851	1177273.1019	4941612.2447	0.0364	0.0412	0.0348	5664452.8994	644359.5493	181.6910	0.0279	0.0369	0.0458	2.3753	0.0071	NaN	0.00	11.4822	0.0000	7.3448	0.0000	0.0000	0.0000	-1.00	0.0999
BX08	2023	10	30	00	52	45.00	7	0	7	0	0	0	1.75	0.73	0.71	1.60	1.89	3835736.5877	1177273.1023	4941612.2457	0.0364	0.0411	0.0348	5664452.8979	644359.5490	181.6933	0.0279	0.0369	0.0457	2.3753	0.0071	NaN	0.00	11.5442	0.0000	7.4036	0.0000	0.0000	0.0000	-1.00	0.0999
BX08	2023	10	30	00	52	50.00	7	0	7	0	0	0	1.75	0.73	0.71	1.60	1.90	3835736.5893	1177273.1021	4941612.2517	0.0363	0.0410	0.0347	5664452.9005	644359.5483	181.6989	0.0279	0.0368	0.0456	2.3752	0.0071	NaN	0.00	11.6665	0.0000	7.5215	0.0000	0.0000	0.0000	-1.00	0.0999
BX08	2023	10	30	00	52	55.00	7	0	7	0	0	0	1.75	0.73	0.71	1.60	1.90	3835736.5902	1177273.1004	4941612.2517	0.0363	0.0409	0.0346	5664452.9002	644359.5463	181.6992	0.0278	0.0367	0.0455	2.3752	0.0071	NaN	0.00	11.4894	0.0000	7.3421	0.0000	0.0000	0.0000	-1.00	0.0999
BX08	2023	10	30	00	53	00.00	7	0	7	0	0	0	1.75	0.73	0.71	1.60	1.90	3835736.5896	1177273.1017	4941612.2501	0.0362	0.0408	0.0346	5664452.8994	644359.5478	181.6977	0.0278	0.0366	0.0454	2.3753	0.0071	NaN	0.00	11.3743	0.0000	7.2292	0.0000	0.0000	0.0000	-1.00	0.0999
BX08	2023	10	30	00	53	05.00	7	0	8	0	0	0	1.40	0.63	0.50	1.31	1.54	3835736.5900	1177273.1009	4941612.2479	0.0362	0.0407	0.0345	5664452.8979	644359.5469	181.6962	0.0278	0.0365	0.0453	2.3753	0.0071	NaN	0.00	11.4731	0.0000	7.3238	0.0000	0.0000	0.0000	-1.00	0.0999
BX08	2023	10	30	00	53	10.00	7	0	8	0	0	0	1.40	0.63	0.50	1.31	1.54	3835736.5911	1177273.1022	4941612.2461	0.0361	0.0406	0.0345	5664452.8957	644359.5480	181.6957	0.0277	0.0364	0.0452	2.3753	0.0071	NaN	0.00	11.4728	0.0000	7.3198	0.0000	0.0000	0.0000	-1.00	0.0999
BX08	2023	10	30	00	53	15.00	7	0	7	0	0	0	1.75	0.73	0.71	1.60	1.90	3835736.5908	1177273.0962	4941612.2485	0.0360	0.0405	0.0344	5664452.8986	644359.5422	181.6962	0.0277	0.0364	0.0451	2.3753	0.0071	NaN	0.00	11.5706	0.0000	7.4035	0.0000	0.0000	0.0000	-1.00	0.0999
BX08	2023	10	30	00	53	20.00	8	0	7	0	0	0	1.59	0.59	0.69	1.44	1.70	3835736.5881	1177273.0959	4941612.2502	0.0360	0.0404	0.0344	5664452.9018	644359.5426	181.6959	0.0277	0.0363	0.0450	2.3753	0.0070	NaN	0.00	11.6360	0.0000	7.4565	0.0000	0.0000	0.0000	-1.00	0.0999
BX08	2023	10	30	00	53	25.00	8	0	7	0	0	0	1.59	0.59	0.69	1.44	1.70	3835736.5870	1177273.0948	4941612.2500	0.0359	0.0403	0.0343	5664452.9027	644359.5419	181.6949	0.0277	0.0362	0.0450	2.3753	0.0070	NaN	0.00	11.6734	0.0000	7.4894	0.0000	0.0000	0.0000	-1.00	0.0999
BX08	2023	10	30	00	53	30.00	8	0	7	0	0	0	1.59	0.59	0.69	1.44	1.70	3835736.5867	1177273.0943	4941612.2509	0.0359	0.0402	0.0343	5664452.9036	644359.5415	181.6953	0.0276	0.0361	0.0449	2.3753	0.0070	NaN	0.00	11.6873	0.0000	7.4991	0.0000	0.0000	0.0000	-1.00	0.0999
BX08	2023	10	30	00	53	35.00	8	0	7	0	0	0	1.59	0.59	0.68	1.44	1.70	3835736.5850	1177273.0929	4941612.2518	0.0358	0.0401	0.0343	5664452.9057	644359.5406	181.6947	0.0276	0.0360	0.0448	2.3752	0.0070	NaN	0.00	11.5884	0.0000	7.3949	0.0000	0.0000	0.0000	-1.00	0.0999
BX08	2023	10	30	00	53	40.00	8	0	7	0	0	0	1.59	0.59	0.68	1.44	1.70	3835736.5844	1177273.0934	4941612.2495	0.0357	0.0400	0.0342	5664452.9046	644359.5412	181.6927	0.0275	0.0359	0.0447	2.3752	0.0070	NaN	0.00	11.5973	0.0000	7.4020	0.0000	0.0000	0.0000	-1.00	0.0999
BX08	2023	10	30	00	53	45.00	8	0	7	0	0	0	1.59	0.59	0.68	1.44	1.70	3835736.5801	1177273.0942	4941612.2486	0.0356	0.0399	0.0342	5664452.9071	644359.5432	181.6895	0.0275	0.0359	0.0446	2.3752	0.0070	NaN	0.00	11.6380	0.0000	7.4444	0.0000	0.0000	0.0000	-1.00	0.0998
BX08	2023	10	30	00	53	50.00	8	0	8	0	0	0	1.30	0.52	0.48	1.21	1.40	3835736.5784	1177273.0929	4941612.2477	0.0355	0.0398	0.0341	5664452.9081	644359.5425	181.6876	0.0274	0.0358	0.0445	2.3752	0.0070	NaN	0.00	11.8778	0.0000	7.6801	0.0000	0.0000	0.0000	-1.00	0.0998
BX08	2023	10	30	00	53	55.00	8	0	8	0	0	0	1.30	0.52	0.48	1.21	1.40	3835736.5774	1177273.0922	4941612.2468	0.0354	0.0397	0.0341	5664452.9084	644359.5421	181.6862	0.0274	0.0357	0.0444	2.3752	0.0070	NaN	0.00	11.6518	0.0000	7.4518	0.0000	0.0000	0.0000	-1.00	0.0998
BX08	2023	10	30	00	54	00.00	8	0	8	0	0	0	1.30	0.52	0.48	1.21	1.40	3835736.5765	1177273.0913	4941612.2462	0.0353	0.0396	0.0340	5664452.9089	644359.5415	181.6850	0.0273	0.0356	0.0443	2.3752	0.0070	NaN	0.00	11.6802	0.0000	7.4819	0.0000	0.0000	0.0000	-1.00	0.0998
BX08	2023	10	30	00	54	05.00	8	0	8	0	0	0	1.30	0.52	0.48	1.21	1.40	3835736.5777	1177273.0904	4941612.2456	0.0351	0.0395	0.0340	5664452.9078	644359.5403	181.6851	0.0273	0.0355	0.0441	2.3752	0.0070	NaN	0.00	11.6579	0.0000	7.4575	0.0000	0.0000	0.0000	-1.00	0.0998
BX08	2023	10	30	00	54	10.00	8	0	7	0	0	0	1.59	0.59	0.68	1.44	1.70	3835736.5768	1177273.0904	4941612.2448	0.0352	0.0394	0.0340	5664452.9080	644359.5405	181.6839	0.0273	0.0354	0.0441	2.3752	0.0070	NaN	0.00	11.7442	0.0000	7.5474	0.0000	0.0000	0.0000	-1.00	0.0998
BX08	2023	10	30	00	54	15.00	8	0	8	0	0	0	1.31	0.52	0.48	1.21	1.41	3835736.5782	1177273.0915	4941612.2493	0.0352	0.0393	0.0339	5664452.9095	644359.5411	181.6884	0.0273	0.0354	0.0440	2.3752	0.0070	NaN	0.00	11.5841	0.0000	7.3917	0.0000	0.0000	0.0000	-1.00	0.0998
BX08	2023	10	30	00	54	20.00	8	0	8	0	0	0	1.31	0.52	0.48	1.21	1.41	3835736.5785	1177273.0910	4941612.2524	0.0351	0.0392	0.0339	5664452.9113	644359.5405	181.6910	0.0272	0.0353	0.0440	2.3752	0.0070	NaN	0.00	11.5492	0.0000	7.3588	0.0000	0.0000	0.0000	-1.00	0.0998
BX08	2023	10	30	00	54	25.00	8	0	8	0	0	0	1.31	0.52	0.48	1.21	1.41	3835736.5774	1177273.0926	4941612.2520	0.0350	0.0391	0.0339	5664452.9116	644359.5423	181.6903	0.0272	0.0352	0.0439	2.3752	0.0070	NaN	0.00	11.5796	0.0000	7.3954	0.0000	0.0000	0.0000	-1.00	0.0998
BX08	2023	10	30	00	54	30.00	8	0	8	0	0	0	1.31	0.52	0.48	1.21	1.41	3835736.5770	1177273.0945	4941612.2534	0.0349	0.0390	0.0338	5664452.9124	644359.5442	181.6915	0.0271	0.0351	0.0438	2.3752	0.0070	NaN	0.00	11.3363	0.0000	7.1593	0.0000	0.0000	0.0000	-1.00	0.0998
BX08	2023	10	30	00	54	35.00	8	0	8	0	0	0	1.31	0.52	0.48	1.22	1.41	3835736.5783	1177273.0937	4941612.2549	0.0347	0.0389	0.0338	5664452.9125	644359.5432	181.6932	0.0271	0.0350	0.0436	2.3752	0.0070	NaN	0.00	11.5615	0.0000	7.3805	0.0000	0.0000	0.0000	-1.00	0.0998
BX08	2023	10	30	00	54	40.00	8	0	8	0	0	0	1.31	0.52	0.48	1.22	1.41	3835736.5783	1177273.0920	4941612.2537	0.0346	0.0389	0.0338	5664452.9121	644359.5415	181.6920	0.0270	0.0350	0.0435	2.3752	0.0070	NaN	0.00	11.3504	0.0000	7.1676	0.0000	0.0000	0.0000	-1.00	0.0998
BX08	2023	10	30	00	54	45.00	8	0	8	0	0	0	1.31	0.52	0.48	1.22	1.41	3835736.5782	1177273.0923	4941612.2536	0.0345	0.0388	0.0337	5664452.9120	644359.5418	181.6920	0.0270	0.0349	0.0434	2.3752	0.0070	NaN	0.00	11.2545	0.0000	7.0741	0.0000	0.0000	0.0000	-1.00	0.0998
BX08	2023	10	30	00	54	50.00	8	0	8	0	0	0	1.31	0.52	0.48	1.22	1.41	3835736.5778	1177273.0912	4941612.2526	0.0344	0.0387	0.0337	5664452.9120	644359.5409	181.6907	0.0270	0.0348	0.0433	2.3751	0.0070	NaN	0.00	11.1863	0.0000	7.0088	0.0000	0.0000	0.0000	-1.00	0.0998
BX08	2023	10	30	00	54	55.00	8	0	8	0	0	0	1.31	0.52	0.48	1.22	1.41	3835736.5742	1177273.0904	4941612.2485	0.0349	0.0386	0.0343	5664452.9123	644359.5412	181.6852	0.0269	0.0348	0.0442	2.3752	0.0070	NaN	0.00	11.1888	0.0000	7.0055	0.0000	0.0000	0.0000	-1.00	0.0998
BX08	2023	10	30	00	55	00.00	8	0	8	0	0	0	1.31	0.52	0.48	1.22	1.41	3835736.5744	1177273.0885	4941612.2495	0.0345	0.0385	0.0339	5664452.9131	644359.5393	181.6858	0.0269	0.0346	0.0436	2.3751	0.0070	NaN	0.00	11.3141	0.0000	7.1240	0.0000	0.0000	0.0000	-1.00	0.0997
BX08	2023	10	30	00	55	05.00	8	0	8	0	0	0	1.31	0.52	0.48	1.22	1.41	3835736.5713	1177273.0891	4941612.2488	0.0343	0.0384	0.0337	5664452.9149	644359.5407	181.6835	0.0269	0.0346	0.0433	2.3751	0.0070	NaN	0.00	11.1704	0.0000	6.9726	0.0000	0.0000	0.0000	-1.00	0.0997
BX08	2023	10	30	00	55	10.00	8	0	8	0	0	0	1.31	0.52	0.48	1.22	1.41	3835736.5721	1177273.0878	4941612.2510	0.0341	0.0383	0.0336	5664452.9160	644359.5392	181.6854	0.0268	0.0345	0.0431	2.3751	0.0070	NaN	0.00	11.0790	0.0000	6.8736	0.0000	0.0000	0.0000	-1.00	0.0998
BX08	2023	10	30	00	55	15.00	8	0	8	0	0	0	1.31	0.52	0.48	1.22	1.41	3835736.5721	1177273.0869	4941612.2518	0.0341	0.0386	0.0347	5664452.9166	644359.5383	181.6859	0.0273	0.0349	0.0436	2.3751	0.0070	NaN	0.00	10.8742	0.0000	6.6658	0.0000	0.0000	0.0000	-1.00	0.0997
BX08	2023	10	30	00	55	20.00	8	0	8	0	0	0	1.31	0.52	0.48	1.22	1.41	3835736.5694	1177273.0882	4941612.2499	0.0340	0.0382	0.0339	5664452.9172	644359.5403	181.6830	0.0269	0.0344	0.0432	2.3751	0.0070	NaN	0.00	11.0851	0.0000	6.8719	0.0000	0.0000	0.0000	-1.00	0.0997
BX08	2023	10	30	00	55	25.00	8	0	8	0	0	0	1.31	0.52	0.48	1.22	1.41	3835736.5682	1177273.0857	4941612.2482	0.0340	0.0381	0.0336	5664452.9175	644359.5383	181.6805	0.0268	0.0343	0.0429	2.3751	0.0070	NaN	0.00	11.2918	0.0000	7.0752	0.0000	0.0000	0.0000	-1.00	0.0997
BX08	2023	10	30	00	55	30.00	8	0	8	0	0	0	1.31	0.52	0.48	1.22	1.41	3835736.5671	1177273.0845	4941612.2460	0.0339	0.0380	0.0335	5664452.9172	644359.5375	181.6779	0.0267	0.0342	0.0428	2.3751	0.0070	NaN	0.00	11.6795	0.0000	7.4542	0.0000	0.0000	0.0000	-1.00	0.0997
BX08	2023	10	30	00	55	35.00	8	0	8	0	0	0	1.31	0.52	0.48	1.22	1.41	3835736.5673	1177273.0849	4941612.2444	0.0338	0.0379	0.0334	5664452.9160	644359.5379	181.6769	0.0267	0.0341	0.0427	2.3751	0.0070	NaN	0.00	11.4213	0.0000	7.1898	0.0000	0.0000	0.0000	-1.00	0.0997
BX08	2023	10	30	00	55	40.00	8	0	8	0	0	0	1.31	0.52	0.48	1.22	1.41	3835736.5684	1177273.0854	4941612.2437	0.0347	0.0383	0.0334	5664452.9145	644359.5381	181.6771	0.0274	0.0342	0.0432	2.3751	0.0070	NaN	0.00	11.3299	0.0000	7.0905	0.0000	0.0000	0.0000	-1.00	0.0997
BX08	2023	10	30	00	55	45.00	8	0	8	0	0	0	1.31	0.52	0.48	1.22	1.41	3835736.5677	1177273.0865	4941612.2462	0.0343	0.0381	0.0335	5664452.9165	644359.5392	181.6788	0.0269	0.0343	0.0430	2.3751	0.0070	NaN	0.00	11.2970	0.0000	7.0503	0.0000	0.0000	0.0000	-1.00	0.0997
BX08	2023	10	30	00	55	50.00	8	0	8	0	0	0	1.31	0.52	0.48	1.22	1.41	3835736.5682	1177273.0862	4941612.2464	0.0339	0.0378	0.0334	5664452.9162	644359.5388	181.6792	0.0267	0.0340	0.0427	2.3751	0.0070	NaN	0.00	11.0286	0.0000	6.7828	0.0000	0.0000	0.0000	-1.00	0.0997
BX08	2023	10	30	00	55	55.00	8	0	8	0	0	0	1.31	0.53	0.48	1.22	1.41	3835736.5701	1177273.0862	4941612.2459	0.0346	0.0381	0.0334	5664452.9145	644359.5383	181.6800	0.0273	0.0340	0.0431	2.3751	0.0070	NaN	0.00	11.2093	0.0000	6.9599	0.0000	0.0000	0.0000	-1.00	0.0997
BX08	2023	10	30	00	56	00.00	8	0	8	0	0	0	1.31	0.53	0.48	1.22	1.41	3835736.5684	1177273.0869	4941612.2470	0.0350	0.0382	0.0334	5664452.9163	644359.5394	181.6799	0.0275	0.0340	0.0434	2.3751	0.0070	NaN	0.00	11.3149	0.0000	7.0580	0.0000	0.0000	0.0000	-1.00	0.0997
BX08	2023	10	30	00	56	05.00	8	0	8	0	0	0	1.31	0.53	0.48	1.22	1.41	3835736.5683	1177273.0854	4941612.2474	0.0341	0.0377	0.0334	5664452.9170	644359.5380	181.6799	0.0268	0.0338	0.0428	2.3752	0.0070	NaN	0.00	11.1684	0.0000	6.9125	0.0000	0.0000	0.0000	-1.00	0.0998
BX08	2023	10	30	00	56	10.00	8	0	8	0	0	0	1.31	0.53	0.48	1.22	1.41	3835736.5701	1177273.0857	4941612.2486	0.0337	0.0375	0.0333	5664452.9163	644359.5378	181.6820	0.0266	0.0337	0.0425	2.3752	0.0070	NaN	0.00	11.3310	0.0000	7.0755	0.0000	0.0000	0.0000	-1.00	0.0998
BX08	2023	10	30	00	56	15.00	8	0	8	0	0	0	1.31	0.53	0.48	1.22	1.41	3835736.5684	1177273.0868	4941612.2477	0.0338	0.0375	0.0333	5664452.9168	644359.5393	181.6805	0.0266	0.0339	0.0424	2.3752	0.0069	NaN	0.00	11.4390	0.0000	7.1836	0.0000	0.0000	0.0000	-1.00	0.0998
BX08	2023	10	30	00	56	20.00	8	0	8	0	0	0	1.31	0.53	0.48	1.22	1.41	3835736.5679	1177273.0872	4941612.2473	0.0335	0.0373	0.0332	5664452.9169	644359.5399	181.6800	0.0265	0.0336	0.0422	2.3752	0.0069	NaN	0.00	11.3598	0.0000	7.1034	0.0000	0.0000	0.0000	-1.00	0.0998
BX08	2023	10	30	00	56	25.00	8	0	8	0	0	0	1.31	0.53	0.48	1.22	1.41	3835736.5685	1177273.0856	4941612.2486	0.0334	0.0372	0.0332	5664452.9176	644359.5381	181.6810	0.0265	0.0335	0.0421	2.3751	0.0069	NaN	0.00	11.0026	0.0000	6.7528	0.0000	0.0000	0.0000	-1.00	0.0998
BX08	2023	10	30	00	56	30.00	8	0	8	0	0	0	1.31	0.53	0.48	1.22	1.41	3835736.5678	1177273.0847	4941612.2485	0.0333	0.0371	0.0331	5664452.9182	644359.5375	181.6803	0.0265	0.0334	0.0420	2.3751	0.0069	NaN	0.00	11.3236	0.0000	7.0771	0.0000	0.0000	0.0000	-1.00	0.0997
BX08	2023	10	30	00	56	35.00	8	0	8	0	0	0	1.31	0.53	0.48	1.22	1.41	3835736.5665	1177273.0836	4941612.2478	0.0333	0.0370	0.0331	5664452.9189	644359.5367	181.6788	0.0265	0.0333	0.0420	2.3751	0.0069	NaN	0.00	11.3641	0.0000	7.1202	0.0000	0.0000	0.0000	-1.00	0.0997
BX08	2023	10	30	00	56	40.00	8	0	8	0	0	0	1.31	0.53	0.48	1.22	1.41	3835736.5671	1177273.0819	4941612.2499	0.0332	0.0369	0.0331	5664452.9202	644359.5349	181.6806	0.0264	0.0333	0.0419	2.3751	0.0069	NaN	0.00	11.3249	0.0000	7.0837	0.0000	0.0000	0.0000	-1.00	0.0997
BX08	2023	10	30	00	56	45.00	8	0	8	0	0	0	1.31	0.53	0.48	1.22	1.41	3835736.5657	1177273.0830	4941612.2500	0.0332	0.0369	0.0331	5664452.9211	644359.5363	181.6800	0.0264	0.0332	0.0419	2.3750	0.0069	NaN	0.00	11.5668	0.0000	7.3282	0.0000	0.0000	0.0000	-1.00	0.0996
BX08	2023	10	30	00	56	50.00	8	0	8	0	0	0	1.31	0.53	0.48	1.22	1.41	3835736.5646	1177273.0820	4941612.2525	0.0331	0.0368	0.0331	5664452.9237	644359.5356	181.6811	0.0264	0.0331	0.0418	2.3750	0.0069	NaN	0.00	11.3607	0.0000	7.1227	0.0000	0.0000	0.0000	-1.00	0.0996
BX08	2023	10	30	00	56	55.00	8	0	8	0	0	0	1.31	0.53	0.48	1.22	1.41	3835736.5655	1177273.0818	4941612.2512	0.0331	0.0367	0.0330	5664452.9222	644359.5352	181.6805	0.0264	0.0331	0.0418	2.3750	0.0069	NaN	0.00	11.5795	0.0000	7.3448	0.0000	0.0000	0.0000	-1.00	0.0996
BX08	2023	10	30	00	57	00.00	8	0	8	0	0	0	1.31	0.53	0.48	1.22	1.41	3835736.5647	1177273.0813	4941612.2525	0.0331	0.0366	0.0330	5664452.9237	644359.5350	181.6809	0.0263	0.0330	0.0417	2.3750	0.0069	NaN	0.00	11.5824	0.0000	7.3521	0.0000	0.0000	0.0000	-1.00	0.0996
BX08	2023	10	30	00	57	05.00	8	0	8	0	0	0	1.31	0.53	0.48	1.22	1.41	3835736.5630	1177273.0802	4941612.2533	0.0330	0.0366	0.0330	5664452.9257	644359.5344	181.6804	0.0263	0.0329	0.0417	2.3750	0.0069	NaN	0.00	11.4913	0.0000	7.2550	0.0000	0.0000	0.0000	-1.00	0.0997
BX08	2023	10	30	00	57	10.00	8	0	8	0	0	0	1.31	0.53	0.48	1.22	1.41	3835736.5636	1177273.0829	4941612.2532	0.0330	0.0365	0.0330	5664452.9247	644359.5368	181.6812	0.0263	0.0329	0.0416	2.3751	0.0069	NaN	0.00	11.3427	0.0000	7.1087	0.0000	0.0000	0.0000	-1.00	0.0997
BX08	2023	10	30	00	57	15.00	8	0	8	0	0	0	1.31	0.53	0.48	1.22	1.41	3835736.5630	1177273.0837	4941612.2500	0.0330	0.0364	0.0330	5664452.9229	644359.5377	181.6785	0.0263	0.0328	0.0416	2.3751	0.0069	NaN	0.00	11.5969	0.0000	7.3669	0.0000	0.0000	0.0000	-1.00	0.0997
BX08	2023	10	30	00	57	20.00	8	0	8	0	0	0	1.31	0.53	0.48	1.22	1.41	3835736.5630	1177273.0841	4941612.2498	0.0329	0.0363	0.0330	5664452.9228	644359.5381	181.6783	0.0263	0.0327	0.0416	2.3751	0.0069	NaN	0.00	11.4844	0.0000	7.2576	0.0000	0.0000	0.0000	-1.00	0.0997
BX08	2023	10	30	00	57	25.00	8	0	8	0	0	0	1.31	0.53	0.48	1.22	1.41	3835736.5627	1177273.0853	4941612.2459	0.0329	0.0363	0.0329	5664452.9203	644359.5394	181.6754	0.0262	0.0327	0.0415	2.3750	0.0069	NaN	0.00	11.3106	0.0000	7.0817	0.0000	0.0000	0.0000	-1.00	0.0997
BX08	2023	10	30	00	57	30.00	8	0	8	0	0	0	1.31	0.53	0.48	1.22	1.41	3835736.5603	1177273.0861	4941612.2448	0.0329	0.0363	0.0342	5664452.9213	644359.5409	181.6733	0.0273	0.0327	0.0419	2.3751	0.0069	NaN	0.00	11.3509	0.0000	7.1227	0.0000	0.0000	0.0000	-1.00	0.0997
BX08	2023	10	30	00	57	35.00	8	0	8	0	0	0	1.31	0.53	0.48	1.22	1.41	3835736.5594	1177273.0848	4941612.2460	0.0328	0.0362	0.0334	5664452.9229	644359.5398	181.6734	0.0265	0.0326	0.0416	2.3751	0.0069	NaN	0.00	11.4512	0.0000	7.2244	0.0000	0.0000	0.0000	-1.00	0.0997
BX08	2023	10	30	00	57	40.00	8	0	8	0	0	0	1.31	0.53	0.48	1.22	1.41	3835736.5601	1177273.0855	4941612.2450	0.0328	0.0361	0.0331	5664452.9216	644359.5404	181.6732	0.0263	0.0325	0.0415	2.3751	0.0069	NaN	0.00	11.4050	0.0000	7.1770	0.0000	0.0000	0.0000	-1.00	0.0997
BX08	2023	10	30	00	57	45.00	8	0	7	0	0	0	1.55	0.61	0.50	1.47	1.67	3835736.5602	1177273.0844	4941612.2439	0.0328	0.0361	0.0334	5664452.9211	644359.5393	181.6722	0.0262	0.0325	0.0418	2.3751	0.0069	NaN	0.00	11.4348	0.0000	7.2079	0.0000	0.0000	0.0000	-1.00	0.0997
BX08	2023	10	30	00	57	50.00	8	0	7	0	0	0	1.55	0.61	0.50	1.47	1.67	3835736.5618	1177273.0844	4941612.2402	0.0329	0.0361	0.0335	5664452.9176	644359.5390	181.6703	0.0262	0.0325	0.0420	2.3751	0.0069	NaN	0.00	11.3234	0.0000	7.0977	0.0000	0.0000	0.0000	-1.00	0.0997
BX08	2023	10	30	00	57	55.00	8	0	7	0	0	0	1.55	0.61	0.50	1.47	1.67	3835736.5611	1177273.0851	4941612.2378	0.0329	0.0360	0.0336	5664452.9164	644359.5398	181.6681	0.0262	0.0324	0.0421	2.3751	0.0069	NaN	0.00	11.4689	0.0000	7.2462	0.0000	0.0000	0.0000	-1.00	0.0997
BX08	2023	10	30	00	58	00.00	8	0	8	0	0	0	1.31	0.53	0.48	1.22	1.41	3835736.5595	1177273.0867	4941612.2365	0.0329	0.0359	0.0336	5664452.9165	644359.5418	181.6664	0.0261	0.0323	0.0421	2.3751	0.0069	NaN	0.00	11.2822	0.0000	7.0613	0.0000	0.0000	0.0000	-1.00	0.0997
BX08	2023	10	30	00	58	05.00	8	0	8	0	0	0	1.31	0.53	0.48	1.22	1.41	3835736.5616	1177273.0847	4941612.2384	0.0329	0.0362	0.0348	5664452.9166	644359.5393	181.6687	0.0266	0.0327	0.0428	2.3750	0.0069	NaN	0.00	11.3723	0.0000	7.1484	0.0000	0.0000	0.0000	-1.00	0.0996
BX08	2023	10	30	00	58	10.00	8	0	8	0	0	0	1.31	0.53	0.48	1.22	1.41	3835736.5637	1177273.0851	4941612.2366	0.0329	0.0358	0.0340	5664452.9137	644359.5392	181.6687	0.0262	0.0323	0.0424	2.3750	0.0069	NaN	0.00	11.3194	0.0000	7.0877	0.0000	0.0000	0.0000	-1.00	0.0996
BX08	2023	10	30	00	58	15.00	8	0	8	0	0	0	1.31	0.53	0.48	1.22	1.41	3835736.5629	1177273.0859	4941612.2368	0.0328	0.0357	0.0337	5664452.9143	644359.5402	181.6686	0.0261	0.0321	0.0421	2.3750	0.0069	NaN	0.00	11.4515	0.0000	7.2154	0.0000	0.0000	0.0000	-1.00	0.0996
BX08	2023	10	30	00	58	20.00	8	0	8	0	0	0	1.31	0.53	0.48	1.22	1.41	3835736.5625	1177273.0841	4941612.2377	0.0328	0.0356	0.0335	5664452.9155	644359.5385	181.6687	0.0261	0.0320	0.0420	2.3750	0.0069	NaN	0.00	11.4983	0.0000	7.2587	0.0000	0.0000	0.0000	-1.00	0.0996
BX08	2023	10	30	00	58	25.00	8	0	8	0	0	0	1.31	0.53	0.48	1.22	1.41	3835736.5627	1177273.0810	4941612.2406	0.0327	0.0355	0.0334	5664452.9178	644359.5354	181.6705	0.0260	0.0320	0.0418	2.3749	0.0069	NaN	0.00	11.5453	0.0000	7.3016	0.0000	0.0000	0.0000	-1.00	0.0995
BX08	2023	10	30	00	58	30.00	8	0	8	0	0	0	1.31	0.53	0.48	1.22	1.41	3835736.5636	1177273.0770	4941612.2419	0.0327	0.0355	0.0333	5664452.9187	644359.5313	181.6712	0.0260	0.0319	0.0417	2.3749	0.0069	NaN	0.00	11.4265	0.0000	7.1775	0.0000	0.0000	0.0000	-1.00	0.0995
BX08	2023	10	30	00	58	35.00	8	0	8	0	0	0	1.31	0.53	0.48	1.22	1.41	3835736.5638	1177273.0765	4941612.2437	0.0326	0.0354	0.0333	5664452.9199	644359.5307	181.6727	0.0260	0.0319	0.0416	2.3749	0.0069	NaN	0.00	11.6076	0.0000	7.3560	0.0000	0.0000	0.0000	-1.00	0.0995
BX08	2023	10	30	00	58	40.00	8	0	8	0	0	0	1.31	0.53	0.48	1.22	1.41	3835736.5632	1177273.0757	4941612.2426	0.0327	0.0356	0.0344	5664452.9198	644359.5301	181.6713	0.0264	0.0323	0.0423	2.3748	0.0069	NaN	0.00	11.7162	0.0000	7.4633	0.0000	0.0000	0.0000	-1.00	0.0994
BX08	2023	10	30	00	58	45.00	8	0	8	0	0	0	1.31	0.53	0.48	1.22	1.41	3835736.5644	1177273.0751	4941612.2422	0.0326	0.0353	0.0336	5664452.9188	644359.5292	181.6716	0.0260	0.0318	0.0418	2.3748	0.0069	NaN	0.00	11.8013	0.0000	7.5457	0.0000	0.0000	0.0000	-1.00	0.0994
BX08	2023	10	30	00	58	50.00	8	0	8	0	0	0	1.31	0.53	0.48	1.22	1.41	3835736.5639	1177273.0739	4941612.2423	0.0326	0.0353	0.0336	5664452.9194	644359.5282	181.6712	0.0260	0.0318	0.0418	2.3748	0.0069	NaN	0.00	11.6821	0.0000	7.4250	0.0000	0.0000	0.0000	-1.00	0.0994
BX08	2023	10	30	00	58	55.00	7	0	8	0	0	0	1.43	0.66	0.50	1.35	1.58	3835736.5653	1177273.0734	4941612.2406	0.0328	0.0352	0.0333	5664452.9174	644359.5274	181.6706	0.0261	0.0317	0.0417	2.3747	0.0068	NaN	0.00	11.8384	0.0000	7.5813	0.0000	0.0000	0.0000	-1.00	0.0993
BX08	2023	10	30	00	59	00.00	7	0	8	0	0	0	1.43	0.66	0.50	1.35	1.58	3835736.5680	1177273.0745	4941612.2407	0.0328	0.0352	0.0332	5664452.9152	644359.5277	181.6725	0.0261	0.0316	0.0417	2.3746	0.0068	NaN	0.00	11.9852	0.0000	7.7261	0.0000	0.0000	0.0000	-1.00	0.0992
BX08	2023	10	30	00	59	05.00	7	0	8	0	0	0	1.44	0.66	0.50	1.35	1.58	3835736.5676	1177273.0730	4941612.2454	0.0328	0.0351	0.0331	5664452.9188	644359.5263	181.6756	0.0261	0.0316	0.0416	2.3746	0.0068	NaN	0.00	11.8975	0.0000	7.6394	0.0000	0.0000	0.0000	-1.00	0.0992
BX08	2023	10	30	00	59	10.00	7	0	8	0	0	0	1.44	0.66	0.50	1.35	1.58	3835736.5691	1177273.0737	4941612.2460	0.0330	0.0352	0.0331	5664452.9179	644359.5266	181.6772	0.0261	0.0318	0.0417	2.3745	0.0068	NaN	0.00	11.6563	0.0000	7.3949	0.0000	0.0000	0.0000	-1.00	0.0992
BX08	2023	10	30	00	59	15.00	7	0	8	0	0	0	1.44	0.66	0.50	1.35	1.58	3835736.5694	1177273.0753	4941612.2460	0.0328	0.0350	0.0331	5664452.9173	644359.5280	181.6776	0.0261	0.0315	0.0416	2.3745	0.0068	NaN	0.00	11.8782	0.0000	7.6152	0.0000	0.0000	0.0000	-1.00	0.0991
BX08	2023	10	30	00	59	20.00	7	0	8	0	0	0	1.44	0.66	0.50	1.35	1.58	3835736.5710	1177273.0733	4941612.2447	0.0327	0.0350	0.0331	5664452.9158	644359.5257	181.6772	0.0260	0.0314	0.0415	2.3745	0.0068	NaN	0.00	11.5973	0.0000	7.3349	0.0000	0.0000	0.0000	-1.00	0.0991
BX08	2023	10	30	00	59	25.00	7	0	8	0	0	0	1.44	0.66	0.50	1.35	1.58	3835736.5694	1177273.0732	4941612.2478	0.0330	0.0350	0.0331	5664452.9189	644359.5259	181.6786	0.0261	0.0316	0.0416	2.3745	0.0068	NaN	0.00	11.8056	0.0000	7.5398	0.0000	0.0000	0.0000	-1.00	0.0991
BX08	2023	10	30	00	59	30.00	7	0	8	0	0	0	1.44	0.66	0.50	1.35	1.58	3835736.5694	1177273.0732	4941612.2494	0.0327	0.0348	0.0330	5664452.9199	644359.5260	181.6799	0.0260	0.0314	0.0414	2.3745	0.0068	NaN	0.00	11.8722	0.0000	7.6175	0.0000	0.0000	0.0000	-1.00	0.0991
BX08	2023	10	30	00	59	35.00	7	0	8	0	0	0	1.44	0.66	0.50	1.35	1.58	3835736.5691	1177273.0713	4941612.2502	0.0327	0.0348	0.0330	5664452.9210	644359.5242	181.6800	0.0260	0.0313	0.0414	2.3744	0.0068	NaN	0.00	11.7941	0.0000	7.5467	0.0000	0.0000	0.0000	-1.00	0.0991
BX08	2023	10	30	00	59	40.00	7	0	8	0	0	0	1.44	0.66	0.50	1.35	1.58	3835736.5682	1177273.0679	4941612.2483	0.0329	0.0348	0.0330	5664452.9211	644359.5212	181.6773	0.0260	0.0315	0.0414	2.3744	0.0068	NaN	0.00	11.8741	0.0000	7.6274	0.0000	0.0000	0.0000	-1.00	0.0990
BX08	2023	10	30	00	59	45.00	7	0	8	0	0	0	1.44	0.66	0.50	1.35	1.58	3835736.5705	1177273.0670	4941612.2492	0.0329	0.0348	0.0330	5664452.9202	644359.5197	181.6792	0.0260	0.0315	0.0414	2.3743	0.0068	NaN	0.00	11.9272	0.0000	7.6768	0.0000	0.0000	0.0000	-1.00	0.0990
BX08	2023	10	30	00	59	50.00	7	0	8	0	0	0	1.44	0.66	0.50	1.35	1.58	3835736.5685	1177273.0675	4941612.2496	0.0329	0.0347	0.0330	5664452.9218	644359.5206	181.6785	0.0260	0.0314	0.0414	2.3743	0.0068	NaN	0.00	11.6288	0.0000	7.3786	0.0000	0.0000	0.0000	-1.00	0.0989
BX08	2023	10	30	00	59	55.00	7	0	8	0	0	0	1.44	0.66	0.50	1.35	1.58	3835736.5719	1177273.0686	4941612.2522	0.0329	0.0347	0.0330	5664452.9207	644359.5208	181.6828	0.0260	0.0314	0.0414	2.3742	0.0068	NaN	0.00	11.5341	0.0000	7.2812	0.0000	0.0000	0.0000	-1.00	0.0988
BX08	2023	10	30	01	00	00.00	7	0	8	0	0	0	1.44	0.66	0.49	1.35	1.58	3835736.5709	1177273.0694	4941612.2532	0.0326	0.0345	0.0329	5664452.9219	644359.5218	181.6830	0.0259	0.0311	0.0412	2.3742	0.0068	NaN	0.00	11.5449	0.0000	7.2830	0.0000	0.0000	0.0000	-1.00	0.0988
BX08	2023	10	30	01	00	05.00	7	0	8	0	0	0	1.44	0.66	0.49	1.35	1.58	3835736.5707	1177273.0675	4941612.2535	0.0328	0.0345	0.0329	5664452.9226	644359.5200	181.6828	0.0259	0.0312	0.0412	2.3741	0.0068	NaN	0.00	11.6411	0.0000	7.3731	0.0000	0.0000	0.0000	-1.00	0.0987
BX08	2023	10	30	01	00	10.00	7	0	8	0	0	0	1.44	0.66	0.49	1.35	1.58	3835736.5698	1177273.0667	4941612.2536	0.0325	0.0343	0.0329	5664452.9236	644359.5195	181.6822	0.0259	0.0309	0.0411	2.3740	0.0068	NaN	0.00	11.8225	0.0000	7.5501	0.0000	0.0000	0.0000	-1.00	0.0987
BX08	2023	10	30	01	00	15.00	7	0	8	0	0	0	1.44	0.66	0.49	1.35	1.58	3835736.5685	1177273.0646	4941612.2531	0.0324	0.0343	0.0328	5664452.9246	644359.5178	181.6807	0.0259	0.0308	0.0410	2.3740	0.0068	NaN	0.00	11.8271	0.0000	7.5522	0.0000	0.0000	0.0000	-1.00	0.0986
BX08	2023	10	30	01	00	20.00	7	0	8	0	0	0	1.44	0.66	0.49	1.35	1.58	3835736.5684	1177273.0642	4941612.2571	0.0324	0.0342	0.0328	5664452.9273	644359.5174	181.6836	0.0258	0.0308	0.0410	2.3739	0.0068	NaN	0.00	11.6064	0.0000	7.3293	0.0000	0.0000	0.0000	-1.00	0.0985
BX08	2023	10	30	01	00	25.00	7	0	8	0	0	0	1.44	0.66	0.49	1.35	1.58	3835736.5699	1177273.0637	4941612.2558	0.0326	0.0343	0.0328	5664452.9255	644359.5165	181.6834	0.0259	0.0310	0.0411	2.3738	0.0068	NaN	0.00	11.8330	0.0000	7.5501	0.0000	0.0000	0.0000	-1.00	0.0984
BX08	2023	10	30	01	00	30.00	7	0	8	0	0	0	1.44	0.66	0.49	1.35	1.58	3835736.5698	1177273.0647	4941612.2518	0.0324	0.0341	0.0328	5664452.9228	644359.5176	181.6805	0.0258	0.0307	0.0410	2.3738	0.0068	NaN	0.00	11.6814	0.0000	7.3973	0.0000	0.0000	0.0000	-1.00	0.0984
BX08	2023	10	30	01	00	35.00	7	0	8	0	0	0	1.44	0.66	0.49	1.35	1.58	3835736.5704	1177273.0635	4941612.2528	0.0326	0.0342	0.0328	5664452.9232	644359.5163	181.6813	0.0259	0.0309	0.0410	2.3737	0.0068	NaN	0.00	12.2931	0.0000	8.0106	0.0000	0.0000	0.0000	-1.00	0.0983
BX08	2023	10	30	01	00	40.00	7	0	8	0	0	0	1.44	0.66	0.49	1.35	1.58	3835736.5684	1177273.0637	4941612.2519	0.0323	0.0340	0.0328	5664452.9241	644359.5170	181.6795	0.0258	0.0306	0.0409	2.3737	0.0068	NaN	0.00	12.0773	0.0000	7.7932	0.0000	0.0000	0.0000	-1.00	0.0983
BX08	2023	10	30	01	00	45.00	7	0	8	0	0	0	1.44	0.66	0.49	1.35	1.58	3835736.5666	1177273.0644	4941612.2529	0.0323	0.0339	0.0328	5664452.9260	644359.5181	181.6794	0.0258	0.0305	0.0408	2.3736	0.0068	NaN	0.00	12.1708	0.0000	7.8870	0.0000	0.0000	0.0000	-1.00	0.0982
BX08	2023	10	30	01	00	50.00	7	0	8	0	0	0	1.44	0.66	0.49	1.35	1.59	3835736.5652	1177273.0644	4941612.2507	0.0322	0.0338	0.0327	5664452.9256	644359.5186	181.6767	0.0258	0.0305	0.0408	2.3735	0.0068	NaN	0.00	12.1329	0.0000	7.8532	0.0000	0.0000	0.0000	-1.00	0.0982
BX08	2023	10	30	01	00	55.00	7	0	8	0	0	0	1.44	0.67	0.49	1.35	1.59	3835736.5651	1177273.0660	4941612.2483	0.0322	0.0338	0.0327	5664452.9239	644359.5202	181.6751	0.0257	0.0304	0.0407	2.3735	0.0068	NaN	0.00	12.0610	0.0000	7.7835	0.0000	0.0000	0.0000	-1.00	0.0981
BX08	2023	10	30	01	01	00.00	7	0	8	0	0	0	1.44	0.67	0.49	1.35	1.59	3835736.5661	1177273.0644	4941612.2470	0.0321	0.0337	0.0327	5664452.9226	644359.5184	181.6744	0.0257	0.0304	0.0407	2.3734	0.0068	NaN	0.00	11.9335	0.0000	7.6582	0.0000	0.0000	0.0000	-1.00	0.0981
BX08	2023	10	30	01	01	05.00	7	0	8	0	0	0	1.44	0.67	0.49	1.35	1.59	3835736.5671	1177273.0640	4941612.2466	0.0321	0.0337	0.0327	5664452.9217	644359.5177	181.6747	0.0257	0.0303	0.0407	2.3734	0.0068	NaN	0.00	11.8752	0.0000	7.5979	0.0000	0.0000	0.0000	-1.00	0.0980
BX08	2023	10	30	01	01	10.00	7	0	8	0	0	0	1.44	0.67	0.49	1.35	1.59	3835736.5662	1177273.0647	4941612.2449	0.0321	0.0336	0.0327	5664452.9212	644359.5187	181.6729	0.0257	0.0303	0.0406	2.3734	0.0068	NaN	0.00	12.0870	0.0000	7.8069	0.0000	0.0000	0.0000	-1.00	0.0980
BX08	2023	10	30	01	01	15.00	7	0	8	0	0	0	1.44	0.67	0.49	1.35	1.59	3835736.5679	1177273.0650	4941612.2459	0.0321	0.0335	0.0327	5664452.9205	644359.5185	181.6748	0.0257	0.0302	0.0406	2.3733	0.0068	NaN	0.00	11.7814	0.0000	7.5045	0.0000	0.0000	0.0000	-1.00	0.0979
BX08	2023	10	30	01	01	20.00	7	0	8	0	0	0	1.44	0.67	0.49	1.35	1.59	3835736.5703	1177273.0654	4941612.2477	0.0320	0.0335	0.0327	5664452.9198	644359.5182	181.6777	0.0257	0.0302	0.0406	2.3733	0.0068	NaN	0.00	11.7939	0.0000	7.5202	0.0000	0.0000	0.0000	-1.00	0.0979
BX08	2023	10	30	01	01	25.00	7	0	8	0	0	0	1.44	0.67	0.49	1.35	1.59	3835736.5708	1177273.0646	4941612.2476	0.0320	0.0334	0.0326	5664452.9194	644359.5173	181.6777	0.0257	0.0301	0.0405	2.3732	0.0068	NaN	0.00	11.5428	0.0000	7.2695	0.0000	0.0000	0.0000	-1.00	0.0978
BX08	2023	10	30	01	01	30.00	7	0	8	0	0	0	1.44	0.67	0.49	1.35	1.59	3835736.5702	1177273.0638	4941612.2486	0.0320	0.0334	0.0326	5664452.9207	644359.5167	181.6780	0.0256	0.0301	0.0405	2.3731	0.0067	NaN	0.00	11.7900	0.0000	7.5206	0.0000	0.0000	0.0000	-1.00	0.0977
BX08	2023	10	30	01	01	35.00	7	0	8	0	0	0	1.44	0.67	0.49	1.35	1.59	3835736.5675	1177273.0652	4941612.2491	0.0320	0.0333	0.0326	5664452.9227	644359.5187	181.6770	0.0256	0.0300	0.0405	2.3731	0.0067	NaN	0.00	11.7085	0.0000	7.4436	0.0000	0.0000	0.0000	-1.00	0.0977
BX08	2023	10	30	01	01	40.00	7	0	8	0	0	0	1.44	0.67	0.49	1.35	1.59	3835736.5642	1177273.0632	4941612.2476	0.0319	0.0333	0.0326	5664452.9247	644359.5177	181.6735	0.0256	0.0300	0.0404	2.3730	0.0067	NaN	0.00	11.6659	0.0000	7.4059	0.0000	0.0000	0.0000	-1.00	0.0976
BX08	2023	10	30	01	01	45.00	7	0	8	0	0	0	1.44	0.67	0.49	1.35	1.59	3835736.5614	1177273.0613	4941612.2472	0.0319	0.0332	0.0326	5664452.9269	644359.5167	181.6712	0.0256	0.0299	0.0404	2.3730	0.0067	NaN	0.00	11.7264	0.0000	7.4717	0.0000	0.0000	0.0000	-1.00	0.0976
BX08	2023	10	30	01	01	50.00	7	0	8	0	0	0	1.44	0.67	0.49	1.35	1.59	3835736.5618	1177273.0595	4941612.2474	0.0319	0.0331	0.0326	5664452.9271	644359.5149	181.6713	0.0256	0.0299	0.0404	2.3730	0.0067	NaN	0.00	11.6727	0.0000	7.4238	0.0000	0.0000	0.0000	-1.00	0.0976
BX08	2023	10	30	01	01	55.00	7	0	8	0	0	0	1.44	0.67	0.49	1.35	1.59	3835736.5642	1177273.0631	4941612.2435	0.0319	0.0331	0.0326	5664452.9221	644359.5177	181.6703	0.0256	0.0298	0.0404	2.3729	0.0067	NaN	0.00	12.0045	0.0000	7.7566	0.0000	0.0000	0.0000	-1.00	0.0975
BX08	2023	10	30	01	02	00.00	7	0	8	0	0	0	1.44	0.67	0.49	1.35	1.59	3835736.5656	1177273.0618	4941612.2451	0.0318	0.0330	0.0326	5664452.9224	644359.5161	181.6721	0.0256	0.0298	0.0403	2.3728	0.0067	NaN	0.00	11.9221	0.0000	7.6471	0.0000	0.0000	0.0000	-1.00	0.0974
BX08	2023	10	30	01	02	05.00	7	0	8	0	0	0	1.44	0.67	0.49	1.35	1.59	3835736.5655	1177273.0632	4941612.2444	0.0318	0.0330	0.0326	5664452.9217	644359.5175	181.6718	0.0255	0.0297	0.0403	2.3728	0.0067	NaN	0.00	11.9600	0.0000	7.6759	0.0000	0.0000	0.0000	-1.00	0.0974
BX08	2023	10	30	01	02	10.00	7	0	8	0	0	0	1.44	0.67	0.49	1.35	1.59	3835736.5650	1177273.0625	4941612.2450	0.0318	0.0329	0.0326	5664452.9226	644359.5169	181.6718	0.0255	0.0297	0.0403	2.3727	0.0067	NaN	0.00	12.0872	0.0000	7.8065	0.0000	0.0000	0.0000	-1.00	0.0973
BX08	2023	10	30	01	02	15.00	7	0	8	0	0	0	1.44	0.67	0.49	1.35	1.59	3835736.5636	1177273.0652	4941612.2440	0.0318	0.0329	0.0325	5664452.9224	644359.5199	181.6707	0.0255	0.0296	0.0402	2.3727	0.0067	NaN	0.00	11.8719	0.0000	7.6023	0.0000	0.0000	0.0000	-1.00	0.0973
BX08	2023	10	30	01	02	20.00	7	0	8	0	0	0	1.44	0.67	0.49	1.35	1.59	3835736.5643	1177273.0609	4941612.2459	0.0320	0.0329	0.0325	5664452.9240	644359.5156	181.6719	0.0256	0.0298	0.0403	2.3726	0.0067	NaN	0.00	11.8908	0.0000	7.6165	0.0000	0.0000	0.0000	-1.00	0.0973
BX08	2023	10	30	01	02	25.00	7	0	8	0	0	0	1.44	0.67	0.49	1.35	1.59	3835736.5634	1177273.0622	4941612.2452	0.0318	0.0328	0.0325	5664452.9240	644359.5170	181.6709	0.0255	0.0296	0.0402	2.3726	0.0067	NaN	0.00	11.7575	0.0000	7.4844	0.0000	0.0000	0.0000	-1.00	0.0972
BX08	2023	10	30	01	02	30.00	7	0	8	0	0	0	1.44	0.67	0.49	1.35	1.59	3835736.5642	1177273.0621	4941612.2439	0.0317	0.0327	0.0325	5664452.9226	644359.5168	181.6704	0.0255	0.0295	0.0402	2.3725	0.0067	NaN	0.00	11.7816	0.0000	7.5013	0.0000	0.0000	0.0000	-1.00	0.0971
BX08	2023	10	30	01	02	35.00	7	0	8	0	0	0	1.44	0.67	0.49	1.35	1.59	3835736.5649	1177273.0621	4941612.2451	0.0317	0.0326	0.0325	5664452.9228	644359.5165	181.6718	0.0255	0.0294	0.0401	2.3725	0.0067	NaN	0.00	11.7211	0.0000	7.4340	0.0000	0.0000	0.0000	-1.00	0.0971
BX08	2023	10	30	01	02	40.00	7	0	8	0	0	0	1.44	0.67	0.49	1.35	1.59	3835736.5647	1177273.0629	4941612.2475	0.0317	0.0326	0.0325	5664452.9243	644359.5173	181.6737	0.0255	0.0294	0.0401	2.3724	0.0067	NaN	0.00	11.5359	0.0000	7.2380	0.0000	0.0000	0.0000	-1.00	0.0971
BX08	2023	10	30	01	02	45.00	7	0	8	0	0	0	1.44	0.67	0.49	1.35	1.59	3835736.5647	1177273.0635	4941612.2464	0.0316	0.0325	0.0325	5664452.9235	644359.5179	181.6730	0.0254	0.0293	0.0401	2.3724	0.0067	NaN	0.00	11.5294	0.0000	7.2256	0.0000	0.0000	0.0000	-1.00	0.0970
BX08	2023	10	30	01	02	50.00	7	0	8	0	0	0	1.44	0.67	0.49	1.35	1.59	3835736.5658	1177273.0638	4941612.2485	0.0319	0.0326	0.0325	5664452.9239	644359.5179	181.6752	0.0255	0.0296	0.0401	2.3724	0.0067	NaN	0.00	11.5092	0.0000	7.1991	0.0000	0.0000	0.0000	-1.00	0.0970
BX08	2023	10	30	01	02	55.00	7	0	8	0	0	0	1.44	0.67	0.49	1.35	1.59	3835736.5671	1177273.0616	4941612.2523	0.0320	0.0326	0.0325	5664452.9257	644359.5154	181.6786	0.0255	0.0296	0.0402	2.3724	0.0067	NaN	0.00	11.3619	0.0000	7.0435	0.0000	0.0000	0.0000	-1.00	0.0970
BX08	2023	10	30	01	03	00.00	7	0	8	0	0	0	1.44	0.67	0.49	1.35	1.59	3835736.5697	1177273.0601	4941612.2533	0.0320	0.0325	0.0325	5664452.9247	644359.5131	181.6807	0.0255	0.0295	0.0402	2.3723	0.0067	NaN	0.00	11.1999	0.0000	6.8725	0.0000	0.0000	0.0000	-1.00	0.0970
BX08	2023	10	30	01	03	05.00	7	0	8	0	0	0	1.44	0.67	0.49	1.35	1.59	3835736.5700	1177273.0592	4941612.2543	0.0320	0.0325	0.0325	5664452.9253	644359.5122	181.6815	0.0255	0.0295	0.0402	2.3723	0.0067	NaN	0.00	11.2260	0.0000	6.8952	0.0000	0.0000	0.0000	-1.00	0.0969
BX08	2023	10	30	01	03	10.00	7	0	8	0	0	0	1.44	0.67	0.49	1.35	1.59	3835736.5694	1177273.0595	4941612.2528	0.0320	0.0324	0.0325	5664452.9248	644359.5127	181.6800	0.0255	0.0295	0.0401	2.3722	0.0067	NaN	0.00	11.3684	0.0000	7.0355	0.0000	0.0000	0.0000	-1.00	0.0968
BX08	2023	10	30	01	03	15.00	7	0	8	0	0	0	1.44	0.67	0.49	1.35	1.59	3835736.5689	1177273.0600	4941612.2554	0.0317	0.0322	0.0325	5664452.9267	644359.5133	181.6819	0.0254	0.0291	0.0400	2.3722	0.0067	NaN	0.00	11.3181	0.0000	6.9861	0.0000	0.0000	0.0000	-1.00	0.0968
BX08	2023	10	30	01	03	20.00	7	0	8	0	0	0	1.44	0.67	0.49	1.35	1.59	3835736.5697	1177273.0597	4941612.2529	0.0318	0.0323	0.0325	5664452.9246	644359.5128	181.6803	0.0255	0.0293	0.0400	2.3721	0.0067	NaN	0.00	11.1320	0.0000	6.8061	0.0000	0.0000	0.0000	-1.00	0.0967
BX08	2023	10	30	01	03	25.00	7	0	8	0	0	0	1.44	0.67	0.49	1.35	1.59	3835736.5675	1177273.0611	4941612.2532	0.0319	0.0323	0.0325	5664452.9262	644359.5147	181.6795	0.0255	0.0293	0.0400	2.3721	0.0067	NaN	0.00	11.2532	0.0000	6.9314	0.0000	0.0000	0.0000	-1.00	0.0967
BX08	2023	10	30	01	03	30.00	7	0	8	0	0	0	1.44	0.67	0.49	1.35	1.59	3835736.5664	1177273.0608	4941612.2494	0.0316	0.0321	0.0324	5664452.9247	644359.5149	181.6758	0.0254	0.0290	0.0399	2.3720	0.0067	NaN	0.00	11.3121	0.0000	6.9954	0.0000	0.0000	0.0000	-1.00	0.0966
BX08	2023	10	30	01	03	35.00	7	0	8	0	0	0	1.44	0.67	0.49	1.35	1.59	3835736.5677	1177273.0591	4941612.2509	0.0318	0.0322	0.0324	5664452.9250	644359.5128	181.6775	0.0254	0.0292	0.0400	2.3720	0.0067	NaN	0.00	11.1691	0.0000	6.8540	0.0000	0.0000	0.0000	-1.00	0.0966
BX08	2023	10	30	01	03	40.00	7	0	8	0	0	0	1.44	0.67	0.49	1.35	1.59	3835736.5666	1177273.0587	4941612.2504	0.0315	0.0320	0.0324	5664452.9255	644359.5127	181.6763	0.0253	0.0289	0.0399	2.3719	0.0067	NaN	0.00	11.1861	0.0000	6.8727	0.0000	0.0000	0.0000	-1.00	0.0965
BX08	2023	10	30	01	03	45.00	7	0	8	0	0	0	1.44	0.67	0.49	1.35	1.59	3835736.5665	1177273.0589	4941612.2502	0.0314	0.0319	0.0324	5664452.9255	644359.5130	181.6761	0.0253	0.0288	0.0398	2.3719	0.0067	NaN	0.00	11.1301	0.0000	6.8167	0.0000	0.0000	0.0000	-1.00	0.0965
BX08	2023	10	30	01	03	50.00	7	0	8	0	0	0	1.44	0.67	0.49	1.35	1.59	3835736.5661	1177273.0584	4941612.2497	0.0317	0.0320	0.0324	5664452.9255	644359.5126	181.6755	0.0254	0.0291	0.0399	2.3718	0.0067	NaN	0.00	11.0053	0.0000	6.6896	0.0000	0.0000	0.0000	-1.00	0.0965
BX08	2023	10	30	01	03	55.00	7	0	8	0	0	0	1.44	0.67	0.49	1.35	1.59	3835736.5670	1177273.0571	4941612.2496	0.0317	0.0320	0.0324	5664452.9251	644359.5111	181.6757	0.0254	0.0291	0.0399	2.3718	0.0067	NaN	0.00	11.3081	0.0000	6.9888	0.0000	0.0000	0.0000	-1.00	0.0964
BX08	2023	10	30	01	04	00.00	7	0	8	0	0	0	1.44	0.67	0.49	1.35	1.59	3835736.5682	1177273.0564	4941612.2511	0.0318	0.0319	0.0324	5664452.9252	644359.5100	181.6774	0.0254	0.0290	0.0399	2.3718	0.0066	NaN	0.00	11.1643	0.0000	6.8436	0.0000	0.0000	0.0000	-1.00	0.0964
BX08	2023	10	30	01	04	05.00	7	0	8	0	0	0	1.44	0.67	0.49	1.35	1.59	3835736.5662	1177273.0589	4941612.2527	0.0314	0.0318	0.0324	5664452.9272	644359.5130	181.6779	0.0253	0.0287	0.0398	2.3718	0.0066	NaN	0.00	11.3021	0.0000	6.9821	0.0000	0.0000	0.0000	-1.00	0.0964
BX08	2023	10	30	01	04	10.00	7	0	8	0	0	0	1.44	0.67	0.49	1.35	1.59	3835736.5666	1177273.0598	4941612.2516	0.0313	0.0317	0.0324	5664452.9261	644359.5138	181.6775	0.0253	0.0286	0.0397	2.3718	0.0066	NaN	0.00	11.5412	0.0000	7.2230	0.0000	0.0000	0.0000	-1.00	0.0964
BX08	2023	10	30	01	04	15.00	7	0	8	0	0	0	1.44	0.67	0.49	1.35	1.59	3835736.5656	1177273.0598	4941612.2491	0.0313	0.0316	0.0324	5664452.9253	644359.5140	181.6749	0.0253	0.0286	0.0396	2.3717	0.0066	NaN	0.00	11.3197	0.0000	7.0002	0.0000	0.0000	0.0000	-1.00	0.0963
BX08	2023	10	30	01	04	20.00	7	0	8	0	0	0	1.44	0.67	0.49	1.35	1.59	3835736.5680	1177273.0585	4941612.2501	0.0315	0.0317	0.0323	5664452.9243	644359.5122	181.6769	0.0253	0.0288	0.0397	2.3717	0.0066	NaN	0.00	11.4654	0.0000	7.1422	0.0000	0.0000	0.0000	-1.00	0.0963
BX08	2023	10	30	01	04	25.00	7	0	8	0	0	0	1.44	0.67	0.49	1.35	1.59	3835736.5677	1177273.0582	4941612.2485	0.0313	0.0316	0.0323	5664452.9236	644359.5120	181.6755	0.0252	0.0285	0.0396	2.3716	0.0066	NaN	0.00	11.2613	0.0000	6.9394	0.0000	0.0000	0.0000	-1.00	0.0962
BX08	2023	10	30	01	04	30.00	7	0	8	0	0	0	1.44	0.67	0.49	1.35	1.59	3835736.5651	1177273.0561	4941612.2466	0.0315	0.0316	0.0323	5664452.9249	644359.5107	181.6720	0.0253	0.0287	0.0397	2.3716	0.0066	NaN	0.00	11.3425	0.0000	7.0223	0.0000	0.0000	0.0000	-1.00	0.0962
BX08	2023	10	30	01	04	35.00	7	0	8	0	0	0	1.44	0.67	0.49	1.35	1.59	3835736.5631	1177273.0543	4941612.2441	0.0313	0.0315	0.0323	5664452.9251	644359.5096	181.6685	0.0252	0.0285	0.0396	2.3715	0.0066	NaN	0.00	11.4932	0.0000	7.1736	0.0000	0.0000	0.0000	-1.00	0.0961
BX08	2023	10	30	01	04	40.00	7	0	8	0	0	0	1.44	0.67	0.49	1.35	1.59	3835736.5637	1177273.0554	4941612.2456	0.0312	0.0314	0.0323	5664452.9254	644359.5104	181.6702	0.0252	0.0284	0.0395	2.3715	0.0066	NaN	0.00	11.4012	0.0000	7.0848	0.0000	0.0000	0.0000	-1.00	0.0961
BX08	2023	10	30	01	04	45.00	7	0	8	0	0	0	1.44	0.67	0.49	1.35	1.59	3835736.5628	1177273.0568	4941612.2449	0.0312	0.0314	0.0323	5664452.9253	644359.5120	181.6694	0.0252	0.0283	0.0395	2.3715	0.0066	NaN	0.00	11.5491	0.0000	7.2402	0.0000	0.0000	0.0000	-1.00	0.0961
BX08	2023	10	30	01	04	50.00	7	0	8	0	0	0	1.44	0.67	0.49	1.35	1.59	3835736.5604	1177273.0561	4941612.2436	0.0311	0.0313	0.0323	5664452.9265	644359.5121	181.6668	0.0252	0.0283	0.0395	2.3714	0.0066	NaN	0.00	11.4052	0.0000	7.1024	0.0000	0.0000	0.0000	-1.00	0.0961
BX08	2023	10	30	01	04	55.00	7	0	8	0	0	0	1.44	0.68	0.49	1.35	1.59	3835736.5607	1177273.0534	4941612.2424	0.0314	0.0314	0.0323	5664452.9260	644359.5094	181.6656	0.0253	0.0285	0.0395	2.3714	0.0066	NaN	0.00	11.2392	0.0000	6.9366	0.0000	0.0000	0.0000	-1.00	0.0960
BX08	2023	10	30	01	05	00.00	7	0	8	0	0	0	1.44	0.68	0.49	1.35	1.59	3835736.5602	1177273.0514	4941612.2418	0.0315	0.0314	0.0323	5664452.9265	644359.5076	181.6644	0.0253	0.0285	0.0395	2.3715	0.0066	NaN	0.00	11.3973	0.0000	7.0876	0.0000	0.0000	0.0000	-1.00	0.0961
BX08	2023	10	30	01	05	05.00	7	0	8	0	0	0	1.44	0.68	0.49	1.35	1.59	3835736.5606	1177273.0529	4941612.2379	0.0315	0.0313	0.0323	5664452.9234	644359.5089	181.6620	0.0253	0.0285	0.0395	2.3715	0.0066	NaN	0.00	11.4041	0.0000	7.0920	0.0000	0.0000	0.0000	-1.00	0.0961
BX08	2023	10	30	01	05	10.00	7	0	8	0	0	0	1.44	0.68	0.49	1.35	1.59	3835736.5582	1177273.0534	4941612.2360	0.0320	0.0323	0.0324	5664452.9239	644359.5102	181.6590	0.0255	0.0300	0.0395	2.3715	0.0066	NaN	0.00	11.3127	0.0000	6.9977	0.0000	0.0000	0.0000	-1.00	0.0961
BX08	2023	10	30	01	05	15.00	7	0	8	0	0	0	1.44	0.68	0.49	1.35	1.59	3835736.5572	1177273.0507	4941612.2353	0.0319	0.0326	0.0324	5664452.9247	644359.5079	181.6575	0.0255	0.0304	0.0394	2.3716	0.0066	NaN	0.00	11.2440	0.0000	6.9285	0.0000	0.0000	0.0000	-1.00	0.0962
BX08	2023	10	30	01	05	20.00	7	0	8	0	0	0	1.44	0.68	0.49	1.35	1.59	3835736.5556	1177273.0516	4941612.2350	0.0319	0.0328	0.0324	5664452.9256	644359.5091	181.6564	0.0255	0.0306	0.0394	2.3715	0.0066	NaN	0.00	11.4460	0.0000	7.1288	0.0000	0.0000	0.0000	-1.00	0.0962
BX08	2023	10	30	01	05	25.00	7	0	8	0	0	0	1.44	0.68	0.49	1.35	1.59	3835736.5560	1177273.0525	4941612.2341	0.0318	0.0328	0.0324	5664452.9245	644359.5100	181.6561	0.0255	0.0307	0.0393	2.3716	0.0066	NaN	0.00	11.5494	0.0000	7.2323	0.0000	0.0000	0.0000	-1.00	0.0962
BX08	2023	10	30	01	05	30.00	7	0	8	0	0	0	1.44	0.68	0.49	1.35	1.59	3835736.5571	1177273.0519	4941612.2319	0.0318	0.0329	0.0323	5664452.9225	644359.5091	181.6549	0.0255	0.0307	0.0393	2.3715	0.0066	NaN	0.00	11.6234	0.0000	7.3033	0.0000	0.0000	0.0000	-1.00	0.0962
BX08	2023	10	30	01	05	35.00	7	0	8	0	0	0	1.44	0.68	0.49	1.35	1.59	3835736.5586	1177273.0522	4941612.2331	0.0318	0.0328	0.0323	5664452.9221	644359.5089	181.6569	0.0255	0.0307	0.0393	2.3716	0.0066	NaN	0.00	11.5046	0.0000	7.1809	0.0000	0.0000	0.0000	-1.00	0.0962
BX08	2023	10	30	01	05	40.00	7	0	8	0	0	0	1.44	0.68	0.49	1.35	1.59	3835736.5568	1177273.0531	4941612.2309	0.0318	0.0328	0.0323	5664452.9218	644359.5104	181.6542	0.0255	0.0307	0.0393	2.3716	0.0066	NaN	0.00	11.3206	0.0000	6.9973	0.0000	0.0000	0.0000	-1.00	0.0962
BX08	2023	10	30	01	05	45.00	7	0	8	0	0	0	1.44	0.68	0.49	1.35	1.59	3835736.5588	1177273.0529	4941612.2338	0.0310	0.0314	0.0322	5664452.9222	644359.5095	181.6576	0.0251	0.0286	0.0392	2.3716	0.0066	NaN	0.00	11.3206	0.0000	6.9976	0.0000	0.0000	0.0000	-1.00	0.0962
BX08	2023	10	30	01	05	50.00	7	0	8	0	0	0	1.44	0.68	0.49	1.35	1.59	3835736.5590	1177273.0539	4941612.2332	0.0315	0.0322	0.0323	5664452.9215	644359.5105	181.6575	0.0254	0.0299	0.0392	2.3717	0.0066	NaN	0.00	11.4389	0.0000	7.1199	0.0000	0.0000	0.0000	-1.00	0.0963
BX08	2023	10	30	01	05	55.00	7	0	8	0	0	0	1.44	0.68	0.49	1.35	1.59	3835736.5614	1177273.0517	4941612.2313	0.0310	0.0312	0.0322	5664452.9189	644359.5077	181.6571	0.0251	0.0283	0.0392	2.3717	0.0066	NaN	0.00	11.6342	0.0000	7.3209	0.0000	0.0000	0.0000	-1.00	0.0963
BX08	2023	10	30	01	06	00.00	7	0	8	0	0	0	1.44	0.68	0.49	1.35	1.59	3835736.5626	1177273.0507	4941612.2312	0.0309	0.0309	0.0322	5664452.9181	644359.5064	181.6575	0.0251	0.0280	0.0392	2.3717	0.0066	NaN	0.00	11.7420	0.0000	7.4327	0.0000	0.0000	0.0000	-1.00	0.0963
BX08	2023	10	30	01	06	05.00	7	0	8	0	0	0	1.44	0.68	0.49	1.35	1.59	3835736.5620	1177273.0500	4941612.2308	0.0308	0.0308	0.0322	5664452.9185	644359.5059	181.6567	0.0251	0.0279	0.0391	2.3717	0.0066	NaN	0.00	11.8107	0.0000	7.5062	0.0000	0.0000	0.0000	-1.00	0.0963
BX08	2023	10	30	01	06	10.00	7	0	8	0	0	0	1.44	0.68	0.49	1.35	1.59	3835736.5607	1177273.0457	4941612.2329	0.0308	0.0307	0.0322	5664452.9216	644359.5021	181.6567	0.0251	0.0278	0.0391	2.3717	0.0066	NaN	0.00	11.5972	0.0000	7.2966	0.0000	0.0000	0.0000	-1.00	0.0964
BX08	2023	10	30	01	06	15.00	7	0	8	0	0	0	1.44	0.68	0.49	1.35	1.59	3835736.5594	1177273.0453	4941612.2338	0.0308	0.0307	0.0322	5664452.9233	644359.5021	181.6566	0.0251	0.0277	0.0391	2.3718	0.0065	NaN	0.00	11.7381	0.0000	7.4407	0.0000	0.0000	0.0000	-1.00	0.0964
BX08	2023	10	30	01	06	20.00	7	0	8	0	0	0	1.43	0.68	0.49	1.35	1.59	3835736.5588	1177273.0465	4941612.2370	0.0308	0.0306	0.0322	5664452.9255	644359.5034	181.6590	0.0250	0.0277	0.0391	2.3718	0.0065	NaN	0.00	11.6403	0.0000	7.3429	0.0000	0.0000	0.0000	-1.00	0.0964
BX08	2023	10	30	01	06	25.00	7	0	8	0	0	0	1.43	0.68	0.49	1.35	1.59	3835736.5575	1177273.0469	4941612.2367	0.0308	0.0306	0.0322	5664452.9262	644359.5041	181.6580	0.0250	0.0277	0.0391	2.3718	0.0065	NaN	0.00	11.5905	0.0000	7.2920	0.0000	0.0000	0.0000	-1.00	0.0964
BX08	2023	10	30	01	06	30.00	7	0	8	0	0	0	1.43	0.68	0.49	1.35	1.59	3835736.5605	1177273.0476	4941612.2378	0.0308	0.0305	0.0322	5664452.9245	644359.5039	181.6608	0.0250	0.0276	0.0390	2.3718	0.0065	NaN	0.00	11.6439	0.0000	7.3457	0.0000	0.0000	0.0000	-1.00	0.0964
BX08	2023	10	30	01	06	35.00	7	0	8	0	0	0	1.43	0.68	0.49	1.35	1.59	3835736.5601	1177273.0497	4941612.2377	0.0307	0.0305	0.0322	5664452.9243	644359.5060	181.6609	0.0250	0.0276	0.0390	2.3718	0.0065	NaN	0.00	11.8276	0.0000	7.5311	0.0000	0.0000	0.0000	-1.00	0.0964
BX08	2023	10	30	01	06	40.00	7	0	8	0	0	0	1.43	0.68	0.49	1.35	1.59	3835736.5583	1177273.0493	4941612.2368	0.0307	0.0304	0.0322	5664452.9251	644359.5062	181.6590	0.0250	0.0275	0.0390	2.3719	0.0065	NaN	0.00	11.5623	0.0000	7.2690	0.0000	0.0000	0.0000	-1.00	0.0965
BX08	2023	10	30	01	06	45.00	7	0	8	0	0	0	1.43	0.68	0.49	1.35	1.59	3835736.5590	1177273.0509	4941612.2388	0.0307	0.0304	0.0322	5664452.9256	644359.5075	181.6612	0.0250	0.0275	0.0390	2.3719	0.0065	NaN	0.00	11.6565	0.0000	7.3649	0.0000	0.0000	0.0000	-1.00	0.0965
BX08	2023	10	30	01	06	50.00	7	0	8	0	0	0	1.43	0.68	0.49	1.35	1.59	3835736.5580	1177273.0516	4941612.2378	0.0307	0.0303	0.0322	5664452.9255	644359.5085	181.6601	0.0250	0.0275	0.0390	2.3720	0.0065	NaN	0.00	11.7409	0.0000	7.4540	0.0000	0.0000	0.0000	-1.00	0.0966
BX08	2023	10	30	01	06	55.00	7	0	8	0	0	0	1.43	0.68	0.49	1.35	1.59	3835736.5601	1177273.0513	4941612.2382	0.0307	0.0303	0.0322	5664452.9243	644359.5076	181.6616	0.0250	0.0274	0.0389	2.3720	0.0065	NaN	0.00	11.8451	0.0000	7.5597	0.0000	0.0000	0.0000	-1.00	0.0966
BX08	2023	10	30	01	07	00.00	7	0	8	0	0	0	1.43	0.68	0.49	1.35	1.59	3835736.5607	1177273.0509	4941612.2381	0.0307	0.0303	0.0321	5664452.9238	644359.5070	181.6617	0.0250	0.0274	0.0389	2.3720	0.0065	NaN	0.00	11.8383	0.0000	7.5500	0.0000	0.0000	0.0000	-1.00	0.0966
BX08	2023	10	30	01	07	05.00	7	0	8	0	0	0	1.43	0.68	0.49	1.35	1.59	3835736.5595	1177273.0489	4941612.2349	0.0306	0.0302	0.0321	5664452.9232	644359.5055	181.6582	0.0250	0.0274	0.0389	2.3720	0.0065	NaN	0.00	11.8306	0.0000	7.5365	0.0000	0.0000	0.0000	-1.00	0.0966
BX08	2023	10	30	01	07	10.00	7	0	8	0	0	0	1.43	0.68	0.49	1.35	1.58	3835736.5581	1177273.0457	4941612.2328	0.0306	0.0302	0.0321	5664452.9235	644359.5028	181.6551	0.0250	0.0273	0.0389	2.3720	0.0065	NaN	0.00	11.7979	0.0000	7.4995	0.0000	0.0000	0.0000	-1.00	0.0966
BX08	2023	10	30	01	07	15.00	7	0	8	0	0	0	1.43	0.68	0.49	1.35	1.58	3835736.5565	1177273.0454	4941612.2318	0.0306	0.0301	0.0321	5664452.9242	644359.5030	181.6534	0.0249	0.0273	0.0389	2.3720	0.0065	NaN	0.00	11.6506	0.0000	7.3484	0.0000	0.0000	0.0000	-1.00	0.0966
BX08	2023	10	30	01	07	20.00	7	0	8	0	0	0	1.43	0.68	0.49	1.35	1.58	3835736.5566	1177273.0447	4941612.2316	0.0306	0.0301	0.0321	5664452.9240	644359.5023	181.6531	0.0249	0.0272	0.0388	2.3720	0.0065	NaN	0.00	11.6208	0.0000	7.3142	0.0000	0.0000	0.0000	-1.00	0.0966
BX08	2023	10	30	01	07	25.00	7	0	8	0	0	0	1.43	0.68	0.49	1.35	1.58	3835736.5565	1177273.0453	4941612.2301	0.0306	0.0300	0.0321	5664452.9231	644359.5029	181.6520	0.0249	0.0272	0.0388	2.3720	0.0065	NaN	0.00	11.6650	0.0000	7.3574	0.0000	0.0000	0.0000	-1.00	0.0966
BX08	2023	10	30	01	07	30.00	7	0	8	0	0	0	1.43	0.68	0.49	1.35	1.58	3835736.5557	1177273.0423	4941612.2274	0.0305	0.0300	0.0321	5664452.9226	644359.5003	181.6488	0.0249	0.0272	0.0388	2.3720	0.0065	NaN	0.00	11.7429	0.0000	7.4335	0.0000	0.0000	0.0000	-1.00	0.0966
BX08	2023	10	30	01	07	35.00	7	0	8	0	0	0	1.43	0.68	0.49	1.35	1.58	3835736.5543	1177273.0429	4941612.2292	0.0305	0.0300	0.0321	5664452.9247	644359.5013	181.6496	0.0249	0.0271	0.0388	2.3720	0.0065	NaN	0.00	11.6081	0.0000	7.2990	0.0000	0.0000	0.0000	-1.00	0.0966
BX08	2023	10	30	01	07	40.00	7	0	8	0	0	0	1.43	0.68	0.49	1.35	1.58	3835736.5550	1177273.0428	4941612.2280	0.0305	0.0299	0.0321	5664452.9234	644359.5010	181.6490	0.0249	0.0271	0.0388	2.3720	0.0065	NaN	0.00	11.7014	0.0000	7.3916	0.0000	0.0000	0.0000	-1.00	0.0966
BX08	2023	10	30	01	07	45.00	7	0	8	0	0	0	1.43	0.68	0.49	1.35	1.58	3835736.5542	1177273.0436	4941612.2262	0.0305	0.0299	0.0321	5664452.9227	644359.5020	181.6472	0.0249	0.0271	0.0387	2.3721	0.0065	NaN	0.00	11.7083	0.0000	7.4038	0.0000	0.0000	0.0000	-1.00	0.0967
BX08	2023	10	30	01	07	50.00	7	0	8	0	0	0	1.43	0.68	0.49	1.35	1.58	3835736.5545	1177273.0430	4941612.2270	0.0305	0.0298	0.0321	5664452.9231	644359.5013	181.6480	0.0249	0.0270	0.0387	2.3721	0.0065	NaN	0.00	11.7574	0.0000	7.4559	0.0000	0.0000	0.0000	-1.00	0.0967
BX08	2023	10	30	01	07	55.00	7	0	8	0	0	0	1.43	0.68	0.49	1.34	1.58	3835736.5560	1177273.0424	4941612.2265	0.0305	0.0298	0.0321	5664452.9218	644359.5004	181.6483	0.0249	0.0270	0.0387	2.3721	0.0065	NaN	0.00	11.7456	0.0000	7.4411	0.0000	0.0000	0.0000	-1.00	0.0967
BX08	2023	10	30	01	08	00.00	7	0	8	0	0	0	1.43	0.68	0.49	1.34	1.58	3835736.5563	1177273.0404	4941612.2272	0.0304	0.0298	0.0321	5664452.9225	644359.4984	181.6487	0.0249	0.0270	0.0387	2.3721	0.0065	NaN	0.00	11.8754	0.0000	7.5679	0.0000	0.0000	0.0000	-1.00	0.0967
BX08	2023	10	30	01	08	05.00	7	0	8	0	0	0	1.43	0.68	0.48	1.34	1.58	3835736.5576	1177273.0396	4941612.2280	0.0304	0.0297	0.0321	5664452.9221	644359.4972	181.6500	0.0249	0.0269	0.0387	2.3722	0.0065	NaN	0.00	11.6253	0.0000	7.3190	0.0000	0.0000	0.0000	-1.00	0.0968
BX08	2023	10	30	01	08	10.00	7	0	8	0	0	0	1.43	0.68	0.48	1.34	1.58	3835736.5580	1177273.0405	4941612.2309	0.0304	0.0297	0.0321	5664452.9234	644359.4979	181.6526	0.0249	0.0269	0.0387	2.3722	0.0065	NaN	0.00	11.5301	0.0000	7.2190	0.0000	0.0000	0.0000	-1.00	0.0968
BX08	2023	10	30	01	08	15.00	7	0	8	0	0	0	1.43	0.68	0.48	1.34	1.58	3835736.5577	1177273.0413	4941612.2303	0.0304	0.0296	0.0321	5664452.9231	644359.4988	181.6521	0.0249	0.0268	0.0386	2.3722	0.0064	NaN	0.00	11.6243	0.0000	7.3096	0.0000	0.0000	0.0000	-1.00	0.0968
BX08	2023	10	30	01	08	20.00	7	0	8	0	0	0	1.43	0.68	0.48	1.34	1.58	3835736.5568	1177273.0428	4941612.2323	0.0304	0.0296	0.0321	5664452.9248	644359.5005	181.6534	0.0248	0.0268	0.0386	2.3722	0.0064	NaN	0.00	11.6740	0.0000	7.3616	0.0000	0.0000	0.0000	-1.00	0.0968
BX08	2023	10	30	01	08	25.00	7	0	8	0	0	0	1.43	0.68	0.48	1.34	1.58	3835736.5582	1177273.0409	4941612.2302	0.0304	0.0296	0.0321	5664452.9227	644359.4983	181.6523	0.0248	0.0268	0.0386	2.3722	0.0064	NaN	0.00	11.7774	0.0000	7.4633	0.0000	0.0000	0.0000	-1.00	0.0968
BX08	2023	10	30	01	08	30.00	7	0	8	0	0	0	1.43	0.68	0.48	1.34	1.58	3835736.5588	1177273.0410	4941612.2301	0.0304	0.0295	0.0321	5664452.9222	644359.4981	181.6526	0.0248	0.0267	0.0386	2.3721	0.0064	NaN	0.00	11.7306	0.0000	7.4146	0.0000	0.0000	0.0000	-1.00	0.0967
BX08	2023	10	30	01	08	35.00	7	0	8	0	0	0	1.43	0.68	0.48	1.34	1.58	3835736.5580	1177273.0394	4941612.2312	0.0303	0.0295	0.0321	5664452.9239	644359.4968	181.6527	0.0248	0.0267	0.0386	2.3721	0.0064	NaN	0.00	11.7640	0.0000	7.4499	0.0000	0.0000	0.0000	-1.00	0.0967
BX08	2023	10	30	01	08	40.00	7	0	8	0	0	0	1.43	0.68	0.48	1.34	1.58	3835736.5598	1177273.0391	4941612.2352	0.0303	0.0294	0.0321	5664452.9250	644359.4960	181.6568	0.0248	0.0267	0.0385	2.3721	0.0064	NaN	0.00	11.5759	0.0000	7.2670	0.0000	0.0000	0.0000	-1.00	0.0967
BX08	2023	10	30	01	08	45.00	7	0	8	0	0	0	1.43	0.68	0.48	1.34	1.58	3835736.5578	1177273.0394	4941612.2359	0.0303	0.0294	0.0320	5664452.9270	644359.4968	181.6562	0.0248	0.0266	0.0385	2.3721	0.0064	NaN	0.00	11.7524	0.0000	7.4458	0.0000	0.0000	0.0000	-1.00	0.0967
BX08	2023	10	30	01	08	50.00	7	0	8	0	0	0	1.43	0.68	0.48	1.34	1.58	3835736.5594	1177273.0402	4941612.2377	0.0306	0.0295	0.0320	5664452.9267	644359.4971	181.6587	0.0249	0.0269	0.0386	2.3721	0.0064	NaN	0.00	11.8164	0.0000	7.5141	0.0000	0.0000	0.0000	-1.00	0.0967
BX08	2023	10	30	01	08	55.00	7	0	8	0	0	0	1.43	0.68	0.48	1.34	1.58	3835736.5585	1177273.0412	4941612.2377	0.0304	0.0293	0.0320	5664452.9272	644359.4983	181.6583	0.0248	0.0266	0.0385	2.3721	0.0064	NaN	0.00	11.6375	0.0000	7.3351	0.0000	0.0000	0.0000	-1.00	0.0967
BX08	2023	10	30	01	09	00.00	7	0	8	0	0	0	1.43	0.68	0.48	1.34	1.58	3835736.5565	1177273.0399	4941612.2389	0.0303	0.0293	0.0320	5664452.9297	644359.4976	181.6578	0.0248	0.0266	0.0385	2.3721	0.0064	NaN	0.00	11.6672	0.0000	7.3659	0.0000	0.0000	0.0000	-1.00	0.0967
BX08	2023	10	30	01	09	05.00	7	0	8	0	0	0	1.42	0.68	0.48	1.34	1.58	3835736.5581	1177273.0391	4941612.2374	0.0303	0.0292	0.0320	5664452.9277	644359.4965	181.6575	0.0248	0.0265	0.0385	2.3721	0.0064	NaN	0.00	11.7314	0.0000	7.4341	0.0000	0.0000	0.0000	-1.00	0.0967
BX08	2023	10	30	01	09	10.00	7	0	8	0	0	0	1.42	0.68	0.48	1.34	1.58	3835736.5585	1177273.0390	4941612.2384	0.0302	0.0292	0.0320	5664452.9281	644359.4962	181.6585	0.0248	0.0265	0.0384	2.3722	0.0064	NaN	0.00	11.5649	0.0000	7.2709	0.0000	0.0000	0.0000	-1.00	0.0968
BX08	2023	10	30	01	09	15.00	7	0	8	0	0	0	1.42	0.68	0.48	1.34	1.58	3835736.5579	1177273.0400	4941612.2385	0.0302	0.0292	0.0320	5664452.9284	644359.4973	181.6584	0.0248	0.0264	0.0384	2.3722	0.0064	NaN	0.00	11.5309	0.0000	7.2422	0.0000	0.0000	0.0000	-1.00	0.0968
BX08	2023	10	30	01	09	20.00	7	0	8	0	0	0	1.42	0.68	0.48	1.34	1.58	3835736.5572	1177273.0386	4941612.2365	0.0302	0.0291	0.0320	5664452.9280	644359.4962	181.6561	0.0248	0.0264	0.0384	2.3722	0.0064	NaN	0.00	11.6491	0.0000	7.3677	0.0000	0.0000	0.0000	-1.00	0.0968
BX08	2023	10	30	01	09	25.00	7	0	8	0	0	0	1.42	0.68	0.48	1.34	1.58	3835736.5566	1177273.0402	4941612.2347	0.0302	0.0291	0.0320	5664452.9270	644359.4979	181.6547	0.0248	0.0264	0.0384	2.3722	0.0064	NaN	0.00	11.7327	0.0000	7.4502	0.0000	0.0000	0.0000	-1.00	0.0968
BX08	2023	10	30	01	09	30.00	7	0	8	0	0	0	1.42	0.68	0.48	1.34	1.58	3835736.5552	1177273.0393	4941612.2358	0.0302	0.0292	0.0333	5664452.9288	644359.4974	181.6545	0.0258	0.0264	0.0388	2.3722	0.0064	NaN	0.00	11.6051	0.0000	7.3234	0.0000	0.0000	0.0000	-1.00	0.0968
BX08	2023	10	30	01	09	35.00	7	0	8	0	0	0	1.42	0.68	0.48	1.34	1.58	3835736.5560	1177273.0398	4941612.2369	0.0302	0.0291	0.0325	5664452.9288	644359.4976	181.6560	0.0250	0.0264	0.0386	2.3721	0.0064	NaN	0.00	11.5358	0.0000	7.2564	0.0000	0.0000	0.0000	-1.00	0.0968
BX08	2023	10	30	01	09	40.00	7	0	8	0	0	0	1.42	0.68	0.48	1.34	1.58	3835736.5562	1177273.0392	4941612.2342	0.0301	0.0290	0.0322	5664452.9271	644359.4971	181.6539	0.0248	0.0263	0.0384	2.3721	0.0064	NaN	0.00	11.3805	0.0000	7.1057	0.0000	0.0000	0.0000	-1.00	0.0967
BX08	2023	10	30	01	09	45.00	7	0	8	0	0	0	1.42	0.68	0.48	1.34	1.58	3835736.5575	1177273.0387	4941612.2347	0.0301	0.0290	0.0321	5664452.9266	644359.4962	181.6550	0.0248	0.0263	0.0384	2.3721	0.0064	NaN	0.00	11.4359	0.0000	7.1685	0.0000	0.0000	0.0000	-1.00	0.0967
BX08	2023	10	30	01	09	50.00	7	0	8	0	0	0	1.42	0.68	0.48	1.34	1.58	3835736.5580	1177273.0407	4941612.2371	0.0301	0.0289	0.0320	5664452.9273	644359.4980	181.6575	0.0247	0.0262	0.0383	2.3721	0.0064	NaN	0.00	11.4945	0.0000	7.2318	0.0000	0.0000	0.0000	-1.00	0.0967
BX08	2023	10	30	01	09	55.00	7	0	8	0	0	0	1.42	0.68	0.48	1.34	1.57	3835736.5597	1177273.0409	4941612.2389	0.0301	0.0289	0.0320	5664452.9271	644359.4977	181.6600	0.0247	0.0262	0.0383	2.3720	0.0064	NaN	0.00	11.7036	0.0000	7.4448	0.0000	0.0000	0.0000	-1.00	0.0966
BX08	2023	10	30	01	10	00.00	7	0	8	0	0	0	1.42	0.68	0.48	1.34	1.57	3835736.5604	1177273.0383	4941612.2365	0.0301	0.0288	0.0320	5664452.9257	644359.4950	181.6580	0.0247	0.0262	0.0383	2.3720	0.0064	NaN	0.00	11.4596	0.0000	7.2025	0.0000	0.0000	0.0000	-1.00	0.0966
BX08	2023	10	30	01	10	05.00	7	0	8	0	0	0	1.42	0.68	0.48	1.34	1.57	3835736.5619	1177273.0377	4941612.2351	0.0301	0.0288	0.0320	5664452.9237	644359.4941	181.6577	0.0247	0.0261	0.0383	2.3720	0.0064	NaN	0.00	11.6898	0.0000	7.4311	0.0000	0.0000	0.0000	-1.00	0.0966
BX08	2023	10	30	01	10	10.00	7	0	8	0	0	0	1.42	0.68	0.48	1.33	1.57	3835736.5613	1177273.0364	4941612.2344	0.0300	0.0288	0.0320	5664452.9240	644359.4930	181.6566	0.0247	0.0261	0.0382	2.3719	0.0063	NaN	0.00	11.5014	0.0000	7.2455	0.0000	0.0000	0.0000	-1.00	0.0966
BX08	2023	10	30	01	10	15.00	7	0	8	0	0	0	1.42	0.68	0.48	1.33	1.57	3835736.5617	1177273.0355	4941612.2346	0.0300	0.0287	0.0320	5664452.9240	644359.4920	181.6568	0.0247	0.0261	0.0382	2.3720	0.0063	NaN	0.00	11.7343	0.0000	7.4805	0.0000	0.0000	0.0000	-1.00	0.0966
BX08	2023	10	30	01	10	20.00	7	0	8	0	0	0	1.42	0.68	0.48	1.33	1.57	3835736.5592	1177273.0343	4941612.2351	0.0300	0.0287	0.0320	5664452.9264	644359.4915	181.6555	0.0247	0.0260	0.0382	2.3720	0.0063	NaN	0.00	11.5918	0.0000	7.3389	0.0000	0.0000	0.0000	-1.00	0.0966
BX08	2023	10	30	01	10	25.00	7	0	8	0	0	0	1.42	0.68	0.48	1.33	1.57	3835736.5595	1177273.0361	4941612.2362	0.0300	0.0287	0.0320	5664452.9265	644359.4932	181.6569	0.0247	0.0260	0.0382	2.3720	0.0063	NaN	0.00	11.4525	0.0000	7.2034	0.0000	0.0000	0.0000	-1.00	0.0966
BX08	2023	10	30	01	10	30.00	7	0	8	0	0	0	1.42	0.68	0.48	1.33	1.57	3835736.5587	1177273.0351	4941612.2374	0.0300	0.0286	0.0320	5664452.9281	644359.4924	181.6571	0.0247	0.0260	0.0382	2.3720	0.0063	NaN	0.00	11.5690	0.0000	7.3226	0.0000	0.0000	0.0000	-1.00	0.0966
BX08	2023	10	30	01	10	35.00	7	0	8	0	0	0	1.42	0.68	0.48	1.33	1.57	3835736.5582	1177273.0338	4941612.2369	0.0300	0.0286	0.0320	5664452.9284	644359.4913	181.6562	0.0247	0.0260	0.0382	2.3720	0.0063	NaN	0.00	11.7173	0.0000	7.4716	0.0000	0.0000	0.0000	-1.00	0.0966
BX08	2023	10	30	01	10	40.00	7	0	8	0	0	0	1.42	0.68	0.48	1.33	1.57	3835736.5575	1177273.0303	4941612.2364	0.0300	0.0286	0.0320	5664452.9294	644359.4882	181.6547	0.0247	0.0259	0.0381	2.3720	0.0063	NaN	0.00	11.6881	0.0000	7.4307	0.0000	0.0000	0.0000	-1.00	0.0966
BX08	2023	10	30	01	10	45.00	7	0	8	0	0	0	1.42	0.68	0.48	1.33	1.57	3835736.5562	1177273.0293	4941612.2373	0.0299	0.0285	0.0320	5664452.9310	644359.4875	181.6544	0.0247	0.0259	0.0381	2.3720	0.0063	NaN	0.00	11.7294	0.0000	7.4612	0.0000	0.0000	0.0000	-1.00	0.0966
BX08	2023	10	30	01	10	50.00	7	0	8	0	0	0	1.42	0.68	0.48	1.33	1.57	3835736.5571	1177273.0301	4941612.2371	0.0299	0.0285	0.0320	5664452.9301	644359.4880	181.6550	0.0247	0.0259	0.0381	2.3720	0.0063	NaN	0.00	11.6995	0.0000	7.4201	0.0000	0.0000	0.0000	-1.00	0.0966
BX08	2023	10	30	01	10	55.00	6	0	8	0	0	0	1.63	0.87	0.58	1.53	1.85	3835736.5595	1177273.0296	4941612.2369	0.0305	0.0289	0.0322	5664452.9283	644359.4869	181.6562	0.0248	0.0264	0.0387	2.3720	0.0063	NaN	0.00	11.5432	0.0000	7.2554	0.0000	0.0000	0.0000	-1.00	0.0966
BX08	2023	10	30	01	11	00.00	7	0	8	0	0	0	1.41	0.68	0.48	1.33	1.57	3835736.5595	1177273.0323	4941612.2358	0.0308	0.0285	0.0322	5664452.9270	644359.4895	181.6558	0.0248	0.0259	0.0388	2.3720	0.0063	NaN	0.00	11.4381	0.0000	7.1480	0.0000	0.0000	0.0000	-1.00	0.0966
BX08	2023	10	30	01	11	05.00	7	0	8	0	0	0	1.41	0.68	0.48	1.33	1.57	3835736.5600	1177273.0344	4941612.2361	0.0308	0.0284	0.0322	5664452.9264	644359.4914	181.6567	0.0248	0.0259	0.0388	2.3720	0.0063	NaN	0.00	11.4591	0.0000	7.1672	0.0000	0.0000	0.0000	-1.00	0.0966
BX08	2023	10	30	01	11	10.00	7	0	8	0	0	0	1.41	0.68	0.48	1.33	1.57	3835736.5609	1177273.0350	4941612.2364	0.0307	0.0284	0.0322	5664452.9258	644359.4917	181.6576	0.0248	0.0258	0.0388	2.3721	0.0063	NaN	0.00	11.6082	0.0000	7.3190	0.0000	0.0000	0.0000	-1.00	0.0967
BX08	2023	10	30	01	11	15.00	7	0	8	0	0	0	1.41	0.68	0.48	1.33	1.57	3835736.5605	1177273.0371	4941612.2374	0.0306	0.0283	0.0322	5664452.9263	644359.4938	181.6586	0.0248	0.0258	0.0387	2.3722	0.0063	NaN	0.00	11.6656	0.0000	7.3753	0.0000	0.0000	0.0000	-1.00	0.0968
BX08	2023	10	30	01	11	20.00	7	0	8	0	0	0	1.41	0.68	0.48	1.33	1.57	3835736.5609	1177273.0363	4941612.2386	0.0306	0.0283	0.0322	5664452.9269	644359.4929	181.6596	0.0248	0.0257	0.0387	2.3722	0.0063	NaN	0.00	11.4207	0.0000	7.1307	0.0000	0.0000	0.0000	-1.00	0.0968
BX08	2023	10	30	01	11	25.00	7	0	8	0	0	0	1.41	0.68	0.48	1.33	1.57	3835736.5597	1177273.0341	4941612.2364	0.0305	0.0283	0.0322	5664452.9269	644359.4912	181.6567	0.0247	0.0257	0.0386	2.3723	0.0063	NaN	0.00	11.4056	0.0000	7.1176	0.0000	0.0000	0.0000	-1.00	0.0969
BX08	2023	10	30	01	11	30.00	7	0	8	0	0	0	1.41	0.68	0.48	1.33	1.57	3835736.5604	1177273.0336	4941612.2382	0.0304	0.0283	0.0322	5664452.9276	644359.4904	181.6585	0.0247	0.0257	0.0386	2.3723	0.0063	NaN	0.00	11.5594	0.0000	7.2713	0.0000	0.0000	0.0000	-1.00	0.0969
BX08	2023	10	30	01	11	35.00	7	0	8	0	0	0	1.41	0.68	0.48	1.33	1.57	3835736.5585	1177273.0333	4941612.2356	0.0303	0.0282	0.0321	5664452.9275	644359.4908	181.6553	0.0247	0.0256	0.0385	2.3723	0.0063	NaN	0.00	11.4948	0.0000	7.2072	0.0000	0.0000	0.0000	-1.00	0.0970
BX08	2023	10	30	01	11	40.00	7	0	8	0	0	0	1.41	0.68	0.48	1.33	1.57	3835736.5563	1177273.0344	4941612.2340	0.0303	0.0282	0.0321	5664452.9279	644359.4925	181.6529	0.0247	0.0256	0.0384	2.3724	0.0063	NaN	0.00	11.5517	0.0000	7.2656	0.0000	0.0000	0.0000	-1.00	0.0970
BX08	2023	10	30	01	11	45.00	7	0	8	0	0	0	1.41	0.68	0.48	1.33	1.57	3835736.5576	1177273.0327	4941612.2348	0.0302	0.0282	0.0321	5664452.9277	644359.4904	181.6540	0.0247	0.0256	0.0384	2.3724	0.0063	NaN	0.00	11.5366	0.0000	7.2482	0.0000	0.0000	0.0000	-1.00	0.0970
BX08	2023	10	30	01	11	50.00	7	0	8	0	0	0	1.41	0.68	0.48	1.33	1.56	3835736.5562	1177273.0320	4941612.2354	0.0302	0.0281	0.0321	5664452.9293	644359.4901	181.6535	0.0247	0.0255	0.0383	2.3724	0.0063	NaN	0.00	11.6421	0.0000	7.3524	0.0000	0.0000	0.0000	-1.00	0.0970
BX08	2023	10	30	01	11	55.00	7	0	8	0	0	0	1.41	0.68	0.48	1.32	1.56	3835736.5546	1177273.0301	4941612.2353	0.0301	0.0281	0.0321	5664452.9308	644359.4888	181.6521	0.0247	0.0255	0.0383	2.3725	0.0063	NaN	0.00	11.6700	0.0000	7.3789	0.0000	0.0000	0.0000	-1.00	0.0972
BX08	2023	10	30	01	12	00.00	7	0	8	0	0	0	1.41	0.68	0.48	1.32	1.56	3835736.5536	1177273.0284	4941612.2346	0.0301	0.0281	0.0320	5664452.9314	644359.4874	181.6506	0.0247	0.0255	0.0382	2.3726	0.0063	NaN	0.00	11.4624	0.0000	7.1572	0.0000	0.0000	0.0000	-1.00	0.0972
BX08	2023	10	30	01	12	05.00	7	0	8	0	0	0	1.41	0.68	0.48	1.32	1.56	3835736.5520	1177273.0269	4941612.2363	0.0300	0.0280	0.0320	5664452.9341	644359.4864	181.6507	0.0247	0.0255	0.0382	2.3726	0.0062	NaN	0.00	11.3954	0.0000	7.0857	0.0000	0.0000	0.0000	-1.00	0.0973
BX08	2023	10	30	01	12	10.00	7	0	8	0	0	0	1.41	0.68	0.48	1.32	1.56	3835736.5526	1177273.0250	4941612.2370	0.0300	0.0280	0.0320	5664452.9344	644359.4844	181.6513	0.0247	0.0254	0.0382	2.3727	0.0062	NaN	0.00	11.3854	0.0000	7.0701	0.0000	0.0000	0.0000	-1.00	0.0973
BX08	2023	10	30	01	12	15.00	7	0	8	0	0	0	1.41	0.68	0.48	1.32	1.56	3835736.5521	1177273.0247	4941612.2372	0.0300	0.0280	0.0320	5664452.9350	644359.4842	181.6511	0.0246	0.0254	0.0381	2.3727	0.0062	NaN	0.00	11.4765	0.0000	7.1581	0.0000	0.0000	0.0000	-1.00	0.0973
BX08	2023	10	30	01	12	20.00	7	0	8	0	0	0	1.41	0.68	0.48	1.32	1.56	3835736.5555	1177273.0238	4941612.2364	0.0299	0.0280	0.0320	5664452.9321	644359.4825	181.6523	0.0246	0.0254	0.0381	2.3728	0.0062	NaN	0.00	11.4228	0.0000	7.0931	0.0000	0.0000	0.0000	-1.00	0.0974
BX08	2023	10	30	01	12	25.00	7	0	8	0	0	0	1.41	0.68	0.48	1.32	1.56	3835736.5563	1177273.0230	4941612.2361	0.0299	0.0279	0.0320	5664452.9315	644359.4815	181.6524	0.0246	0.0254	0.0381	2.3728	0.0062	NaN	0.00	11.4988	0.0000	7.1656	0.0000	0.0000	0.0000	-1.00	0.0974
BX08	2023	10	30	01	12	30.00	7	0	8	0	0	0	1.41	0.68	0.48	1.32	1.56	3835736.5540	1177273.0242	4941612.2387	0.0299	0.0279	0.0320	5664452.9347	644359.4832	181.6533	0.0246	0.0253	0.0380	2.3729	0.0062	NaN	0.00	11.4387	0.0000	7.0990	0.0000	0.0000	0.0000	-1.00	0.0975
BX08	2023	10	30	01	12	35.00	7	0	8	0	0	0	1.40	0.68	0.48	1.32	1.56	3835736.5534	1177273.0252	4941612.2373	0.0299	0.0279	0.0320	5664452.9340	644359.4844	181.6520	0.0246	0.0253	0.0380	2.3729	0.0062	NaN	0.00	11.2564	0.0000	6.9223	0.0000	0.0000	0.0000	-1.00	0.0975
BX08	2023	10	30	01	12	40.00	7	0	8	0	0	0	1.40	0.68	0.48	1.32	1.56	3835736.5553	1177273.0243	4941612.2362	0.0298	0.0278	0.0320	5664452.9321	644359.4829	181.6521	0.0246	0.0253	0.0380	2.3730	0.0062	NaN	0.00	11.1220	0.0000	6.7888	0.0000	0.0000	0.0000	-1.00	0.0976
BX08	2023	10	30	01	12	45.00	7	0	8	0	0	0	1.40	0.68	0.48	1.32	1.56	3835736.5563	1177273.0247	4941612.2362	0.0298	0.0278	0.0320	5664452.9312	644359.4831	181.6528	0.0246	0.0252	0.0379	2.3731	0.0062	NaN	0.00	11.3740	0.0000	7.0417	0.0000	0.0000	0.0000	-1.00	0.0977
BX08	2023	10	30	01	12	50.00	7	0	8	0	0	0	1.40	0.68	0.48	1.32	1.56	3835736.5561	1177273.0218	4941612.2360	0.0298	0.0278	0.0319	5664452.9319	644359.4803	181.6520	0.0246	0.0252	0.0379	2.3731	0.0062	NaN	0.00	11.3854	0.0000	7.0527	0.0000	0.0000	0.0000	-1.00	0.0977
BX08	2023	10	30	01	12	55.00	7	0	8	0	0	0	1.40	0.68	0.48	1.32	1.56	3835736.5550	1177273.0238	4941612.2373	0.0298	0.0277	0.0319	5664452.9331	644359.4826	181.6528	0.0246	0.0252	0.0379	2.3732	0.0062	NaN	0.00	11.5684	0.0000	7.2367	0.0000	0.0000	0.0000	-1.00	0.0978
BX08	2023	10	30	01	13	00.00	7	0	8	0	0	0	1.40	0.68	0.48	1.32	1.56	3835736.5536	1177273.0221	4941612.2380	0.0298	0.0277	0.0319	5664452.9349	644359.4812	181.6521	0.0246	0.0252	0.0379	2.3733	0.0062	NaN	0.00	11.4301	0.0000	7.0974	0.0000	0.0000	0.0000	-1.00	0.0979
BX08	2023	10	30	01	13	05.00	7	0	8	0	0	0	1.40	0.68	0.48	1.32	1.56	3835736.5553	1177273.0233	4941612.2417	0.0297	0.0277	0.0319	5664452.9357	644359.4819	181.6562	0.0246	0.0251	0.0379	2.3733	0.0062	NaN	0.00	11.2119	0.0000	6.8817	0.0000	0.0000	0.0000	-1.00	0.0979
BX08	2023	10	30	01	13	10.00	7	0	8	0	0	0	1.40	0.68	0.48	1.32	1.56	3835736.5559	1177273.0244	4941612.2400	0.0297	0.0277	0.0332	5664452.9340	644359.4828	181.6555	0.0256	0.0252	0.0383	2.3734	0.0062	NaN	0.00	11.1641	0.0000	6.8352	0.0000	0.0000	0.0000	-1.00	0.0980
BX08	2023	10	30	01	13	15.00	7	0	8	0	0	0	1.40	0.68	0.48	1.32	1.56	3835736.5580	1177273.0248	4941612.2377	0.0297	0.0277	0.0324	5664452.9309	644359.4827	181.6550	0.0248	0.0251	0.0380	2.3735	0.0062	NaN	0.00	11.3218	0.0000	6.9919	0.0000	0.0000	0.0000	-1.00	0.0981
BX08	2023	10	30	01	13	20.00	7	0	8	0	0	0	1.40	0.68	0.48	1.32	1.55	3835736.5577	1177273.0257	4941612.2368	0.0297	0.0276	0.0321	5664452.9303	644359.4837	181.6543	0.0246	0.0251	0.0379	2.3736	0.0062	NaN	0.00	11.2707	0.0000	6.9436	0.0000	0.0000	0.0000	-1.00	0.0982
BX08	2023	10	30	01	13	25.00	7	0	8	0	0	0	1.40	0.68	0.48	1.31	1.55	3835736.5554	1177273.0242	4941612.2378	0.0297	0.0276	0.0320	5664452.9330	644359.4828	181.6534	0.0246	0.0251	0.0378	2.3737	0.0062	NaN	0.00	11.0402	0.0000	6.7140	0.0000	0.0000	0.0000	-1.00	0.0983
BX08	2023	10	30	01	13	30.00	7	0	8	0	0	0	1.40	0.68	0.48	1.31	1.55	3835736.5559	1177273.0238	4941612.2386	0.0296	0.0275	0.0319	5664452.9332	644359.4823	181.6543	0.0246	0.0250	0.0378	2.3737	0.0062	NaN	0.00	11.2050	0.0000	6.8796	0.0000	0.0000	0.0000	-1.00	0.0983
BX08	2023	10	30	01	13	35.00	7	0	8	0	0	0	1.40	0.68	0.48	1.31	1.55	3835736.5540	1177273.0223	4941612.2375	0.0296	0.0275	0.0319	5664452.9343	644359.4814	181.6520	0.0246	0.0250	0.0377	2.3738	0.0062	NaN	0.00	11.1589	0.0000	6.8378	0.0000	0.0000	0.0000	-1.00	0.0984
BX08	2023	10	30	01	13	40.00	7	0	8	0	0	0	1.40	0.68	0.48	1.31	1.55	3835736.5551	1177273.0193	4941612.2376	0.0296	0.0275	0.0319	5664452.9341	644359.4782	181.6522	0.0246	0.0250	0.0377	2.3739	0.0062	NaN	0.00	11.3008	0.0000	6.9786	0.0000	0.0000	0.0000	-1.00	0.0985
BX08	2023	10	30	01	13	45.00	7	0	8	0	0	0	1.40	0.68	0.48	1.31	1.55	3835736.5547	1177273.0199	4941612.2367	0.0296	0.0275	0.0319	5664452.9337	644359.4789	181.6514	0.0246	0.0250	0.0377	2.3740	0.0062	NaN	0.00	11.1859	0.0000	6.8611	0.0000	0.0000	0.0000	-1.00	0.0986
BX08	2023	10	30	01	13	50.00	7	0	8	0	0	0	1.40	0.68	0.48	1.31	1.55	3835736.5560	1177273.0179	4941612.2412	0.0298	0.0277	0.0331	5664452.9359	644359.4765	181.6553	0.0249	0.0254	0.0386	2.3741	0.0062	NaN	0.00	11.0655	0.0000	6.7450	0.0000	0.0000	0.0000	-1.00	0.0987
BX08	2023	10	30	01	13	55.00	7	0	8	0	0	0	1.40	0.68	0.48	1.31	1.55	3835736.5576	1177273.0151	4941612.2432	0.0299	0.0278	0.0338	5664452.9366	644359.4734	181.6573	0.0250	0.0255	0.0391	2.3741	0.0062	NaN	0.00	11.3185	0.0000	6.9989	0.0000	0.0000	0.0000	-1.00	0.0987
BX08	2023	10	30	01	14	00.00	7	0	8	0	0	0	1.39	0.68	0.48	1.31	1.55	3835736.5571	1177273.0170	4941612.2423	0.0297	0.0274	0.0326	5664452.9360	644359.4753	181.6566	0.0247	0.0250	0.0383	2.3742	0.0061	NaN	0.00	10.9390	0.0000	6.6127	0.0000	0.0000	0.0000	-1.00	0.0988
BX08	2023	10	30	01	14	05.00	7	0	8	0	0	0	1.39	0.68	0.48	1.31	1.55	3835736.5541	1177273.0195	4941612.2405	0.0296	0.0273	0.0322	5664452.9367	644359.4786	181.6539	0.0246	0.0249	0.0380	2.3743	0.0061	NaN	0.00	10.8560	0.0000	6.5309	0.0000	0.0000	0.0000	-1.00	0.0989
BX08	2023	10	30	01	14	10.00	7	0	8	0	0	0	1.39	0.68	0.48	1.31	1.55	3835736.5509	1177273.0186	4941612.2388	0.0296	0.0273	0.0320	5664452.9382	644359.4786	181.6504	0.0245	0.0248	0.0378	2.3744	0.0061	NaN	0.00	10.6625	0.0000	6.3398	0.0000	0.0000	0.0000	-1.00	0.0990
BX08	2023	10	30	01	14	15.00	7	0	8	0	0	0	1.39	0.68	0.48	1.31	1.55	3835736.5497	1177273.0153	4941612.2418	0.0297	0.0276	0.0332	5664452.9416	644359.4758	181.6515	0.0249	0.0253	0.0386	2.3744	0.0061	NaN	0.00	11.0093	0.0000	6.6892	0.0000	0.0000	0.0000	-1.00	0.0990
BX08	2023	10	30	01	14	20.00	7	0	8	0	0	0	1.39	0.68	0.48	1.31	1.55	3835736.5491	1177273.0137	4941612.2416	0.0299	0.0277	0.0339	5664452.9422	644359.4744	181.6506	0.0250	0.0254	0.0391	2.3744	0.0061	NaN	0.00	10.9236	0.0000	6.6090	0.0000	0.0000	0.0000	-1.00	0.0990
BX08	2023	10	30	01	14	25.00	7	0	8	0	0	0	1.39	0.68	0.48	1.31	1.55	3835736.5531	1177273.0135	4941612.2445	0.0300	0.0276	0.0343	5664452.9411	644359.4730	181.6553	0.0250	0.0255	0.0395	2.3744	0.0061	NaN	0.00	11.0990	0.0000	6.7841	0.0000	0.0000	0.0000	-1.00	0.0990
BX08	2023	10	30	01	14	30.00	7	0	8	0	0	0	1.39	0.68	0.48	1.31	1.55	3835736.5503	1177273.0157	4941612.2380	0.0297	0.0273	0.0328	5664452.9387	644359.4760	181.6490	0.0246	0.0249	0.0384	2.3745	0.0061	NaN	0.00	10.7351	0.0000	6.4152	0.0000	0.0000	0.0000	-1.00	0.0991
BX08	2023	10	30	01	14	35.00	7	0	8	0	0	0	1.39	0.68	0.48	1.31	1.55	3835736.5485	1177273.0149	4941612.2383	0.0296	0.0272	0.0323	5664452.9404	644359.4758	181.6480	0.0245	0.0248	0.0380	2.3746	0.0061	NaN	0.00	10.7576	0.0000	6.4358	0.0000	0.0000	0.0000	-1.00	0.0992
BX08	2023	10	30	01	14	40.00	7	0	8	0	0	0	1.39	0.68	0.48	1.31	1.55	3835736.5495	1177273.0127	4941612.2369	0.0295	0.0272	0.0320	5664452.9391	644359.4733	181.6471	0.0245	0.0247	0.0378	2.3747	0.0061	NaN	0.00	10.4512	0.0000	6.1247	0.0000	0.0000	0.0000	-1.00	0.0993
BX08	2023	10	30	01	14	45.00	7	0	8	0	0	0	1.39	0.68	0.48	1.30	1.54	3835736.5509	1177273.0120	4941612.2358	0.0295	0.0272	0.0319	5664452.9376	644359.4723	181.6469	0.0245	0.0247	0.0376	2.3748	0.0061	NaN	0.00	10.9698	0.0000	6.6393	0.0000	0.0000	0.0000	-1.00	0.0994
BX08	2023	10	30	01	14	50.00	7	0	8	0	0	0	1.39	0.68	0.47	1.30	1.54	3835736.5518	1177273.0106	4941612.2396	0.0296	0.0274	0.0331	5664452.9396	644359.4707	181.6501	0.0248	0.0251	0.0385	2.3749	0.0061	NaN	0.00	10.8569	0.0000	6.5294	0.0000	0.0000	0.0000	-1.00	0.0995
BX08	2023	10	30	01	14	55.00	7	0	8	0	0	0	1.39	0.68	0.47	1.30	1.54	3835736.5534	1177273.0096	4941612.2431	0.0298	0.0275	0.0338	5664452.9408	644359.4692	181.6537	0.0250	0.0253	0.0390	2.3749	0.0061	NaN	0.00	10.7864	0.0000	6.4606	0.0000	0.0000	0.0000	-1.00	0.0995
BX08	2023	10	30	01	15	00.00	7	0	8	0	0	0	1.39	0.68	0.47	1.30	1.54	3835736.5538	1177273.0115	4941612.2379	0.0296	0.0271	0.0326	5664452.9368	644359.4711	181.6502	0.0246	0.0248	0.0382	2.3750	0.0061	NaN	0.00	10.8145	0.0000	6.4883	0.0000	0.0000	0.0000	-1.00	0.0996
BX08	2023	10	30	01	15	05.00	7	0	8	0	0	0	1.39	0.68	0.47	1.30	1.54	3835736.5541	1177273.0117	4941612.2405	0.0297	0.0274	0.0335	5664452.9382	644359.4711	181.6524	0.0249	0.0251	0.0388	2.3750	0.0061	NaN	0.00	10.5775	0.0000	6.2599	0.0000	0.0000	0.0000	-1.00	0.0996
BX08	2023	10	30	01	15	10.00	7	0	8	0	0	0	1.39	0.68	0.47	1.30	1.54	3835736.5544	1177273.0114	4941612.2445	0.0298	0.0274	0.0340	5664452.9406	644359.4706	181.6557	0.0250	0.0252	0.0392	2.3750	0.0061	NaN	0.00	10.1889	0.0000	5.8758	0.0000	0.0000	0.0000	-1.00	0.0996
BX08	2023	10	30	01	15	15.00	7	0	8	0	0	0	1.38	0.68	0.47	1.30	1.54	3835736.5541	1177273.0106	4941612.2443	0.0299	0.0274	0.0343	5664452.9408	644359.4699	181.6552	0.0250	0.0252	0.0395	2.3750	0.0061	NaN	0.00	10.5788	0.0000	6.2696	0.0000	0.0000	0.0000	-1.00	0.0997
BX08	2023	10	30	01	15	20.00	7	0	8	0	0	0	1.38	0.67	0.47	1.30	1.54	3835736.5572	1177273.0097	4941612.2489	0.0299	0.0274	0.0345	5664452.9416	644359.4681	181.6605	0.0250	0.0252	0.0397	2.3751	0.0061	NaN	0.00	10.7575	0.0000	6.4495	0.0000	0.0000	0.0000	-1.00	0.0997
BX08	2023	10	30	01	15	25.00	7	0	8	0	0	0	1.38	0.67	0.47	1.30	1.54	3835736.5591	1177273.0091	4941612.2485	0.0300	0.0274	0.0346	5664452.9400	644359.4671	181.6612	0.0250	0.0252	0.0398	2.3751	0.0061	NaN	0.00	10.8478	0.0000	6.5428	0.0000	0.0000	0.0000	-1.00	0.0997
BX08	2023	10	30	01	15	30.00	7	0	8	0	0	0	1.38	0.67	0.47	1.30	1.54	3835736.5554	1177273.0116	4941612.2440	0.0297	0.0270	0.0329	5664452.9394	644359.4706	181.6559	0.0246	0.0246	0.0385	2.3752	0.0061	NaN	0.00	10.6008	0.0000	6.2887	0.0000	0.0000	0.0000	-1.00	0.0998
BX08	2023	10	30	01	15	35.00	7	0	8	0	0	0	1.38	0.67	0.47	1.30	1.54	3835736.5565	1177273.0104	4941612.2407	0.0295	0.0270	0.0323	5664452.9367	644359.4692	181.6538	0.0245	0.0245	0.0379	2.3753	0.0061	NaN	0.00	10.8339	0.0000	6.5221	0.0000	0.0000	0.0000	-1.00	0.0999
BX08	2023	10	30	01	15	40.00	7	0	8	0	0	0	1.38	0.67	0.47	1.30	1.54	3835736.5592	1177273.0098	4941612.2430	0.0296	0.0272	0.0333	5664452.9363	644359.4679	181.6571	0.0248	0.0249	0.0386	2.3753	0.0061	NaN	0.00	10.7772	0.0000	6.4698	0.0000	0.0000	0.0000	-1.00	0.0999
BX08	2023	10	30	01	15	45.00	7	0	8	0	0	0	1.38	0.67	0.47	1.30	1.54	3835736.5595	1177273.0070	4941612.2457	0.0297	0.0273	0.0339	5664452.9384	644359.4651	181.6589	0.0249	0.0251	0.0391	2.3754	0.0061	NaN	0.00	10.7965	0.0000	6.4875	0.0000	0.0000	0.0000	-1.00	0.1000
BX08	2023	10	30	01	15	50.00	7	0	8	0	0	0	1.38	0.67	0.47	1.30	1.54	3835736.5582	1177273.0076	4941612.2465	0.0298	0.0273	0.0343	5664452.9397	644359.4659	181.6588	0.0250	0.0251	0.0394	2.3754	0.0061	NaN	0.00	10.8739	0.0000	6.5643	0.0000	0.0000	0.0000	-1.00	0.1000
BX08	2023	10	30	01	15	55.00	7	0	8	0	0	0	1.38	0.67	0.47	1.30	1.54	3835736.5560	1177273.0076	4941612.2483	0.0299	0.0272	0.0344	5664452.9425	644359.4665	181.6589	0.0250	0.0251	0.0396	2.3754	0.0061	NaN	0.00	10.8764	0.0000	6.5655	0.0000	0.0000	0.0000	-1.00	0.1001
BX08	2023	10	30	01	16	00.00	7	0	8	0	0	0	1.38	0.67	0.47	1.29	1.53	3835736.5535	1177273.0063	4941612.2488	0.0299	0.0272	0.0345	5664452.9449	644359.4659	181.6576	0.0250	0.0251	0.0397	2.3754	0.0061	NaN	0.00	10.8603	0.0000	6.5491	0.0000	0.0000	0.0000	-1.00	0.1001
BX08	2023	10	30	01	16	05.00	7	0	8	0	0	0	1.38	0.67	0.47	1.29	1.53	3835736.5529	1177273.0082	4941612.2421	0.0296	0.0269	0.0329	5664452.9408	644359.4681	181.6523	0.0246	0.0245	0.0384	2.3755	0.0060	NaN	0.00	10.6299	0.0000	6.3207	0.0000	0.0000	0.0000	-1.00	0.1001
BX08	2023	10	30	01	16	10.00	7	0	8	0	0	0	1.38	0.67	0.47	1.29	1.53	3835736.5542	1177273.0074	4941612.2384	0.0294	0.0269	0.0323	5664452.9377	644359.4670	181.6501	0.0245	0.0244	0.0379	2.3756	0.0060	NaN	0.00	10.4898	0.0000	6.1821	0.0000	0.0000	0.0000	-1.00	0.1002
BX08	2023	10	30	01	16	15.00	7	0	8	0	0	0	1.38	0.67	0.47	1.29	1.53	3835736.5517	1177273.0082	4941612.2354	0.0293	0.0268	0.0320	5664452.9376	644359.4685	181.6464	0.0245	0.0244	0.0376	2.3757	0.0060	NaN	0.00	10.8215	0.0000	6.5148	0.0000	0.0000	0.0000	-1.00	0.1003
BX08	2023	10	30	01	16	20.00	7	0	8	0	0	0	1.38	0.67	0.47	1.29	1.53	3835736.5500	1177273.0091	4941612.2362	0.0293	0.0268	0.0319	5664452.9391	644359.4698	181.6461	0.0245	0.0244	0.0374	2.3758	0.0060	NaN	0.00	10.4752	0.0000	6.1700	0.0000	0.0000	0.0000	-1.00	0.1004
BX08	2023	10	30	01	16	25.00	7	0	8	0	0	0	1.38	0.67	0.47	1.29	1.53	3835736.5511	1177273.0083	4941612.2376	0.0295	0.0271	0.0331	5664452.9393	644359.4687	181.6478	0.0248	0.0248	0.0383	2.3759	0.0060	NaN	0.00	10.8100	0.0000	6.5080	0.0000	0.0000	0.0000	-1.00	0.1005
BX08	2023	10	30	01	16	30.00	7	0	8	0	0	0	1.37	0.67	0.47	1.29	1.53	3835736.5490	1177273.0098	4941612.2360	0.0293	0.0268	0.0323	5664452.9396	644359.4707	181.6456	0.0246	0.0244	0.0377	2.3760	0.0060	NaN	0.00	10.8913	0.0000	6.5859	0.0000	0.0000	0.0000	-1.00	0.1006
BX08	2023	10	30	01	16	35.00	7	0	8	0	0	0	1.37	0.67	0.47	1.29	1.53	3835736.5497	1177273.0088	4941612.2347	0.0295	0.0270	0.0333	5664452.9385	644359.4696	181.6447	0.0248	0.0248	0.0385	2.3760	0.0060	NaN	0.00	10.6659	0.0000	6.3609	0.0000	0.0000	0.0000	-1.00	0.1006
BX08	2023	10	30	01	16	40.00	7	0	8	0	0	0	1.37	0.67	0.47	1.29	1.53	3835736.5512	1177273.0073	4941612.2357	0.0296	0.0270	0.0339	5664452.9383	644359.4677	181.6461	0.0249	0.0249	0.0390	2.3761	0.0060	NaN	0.00	10.5877	0.0000	6.2808	0.0000	0.0000	0.0000	-1.00	0.1007
BX08	2023	10	30	01	16	45.00	7	0	8	0	0	0	1.37	0.67	0.47	1.29	1.53	3835736.5474	1177273.0083	4941612.2360	0.0294	0.0267	0.0326	5664452.9411	644359.4697	181.6443	0.0246	0.0244	0.0380	2.3762	0.0060	NaN	0.00	10.4657	0.0000	6.1657	0.0000	0.0000	0.0000	-1.00	0.1008
BX08	2023	10	30	01	16	50.00	7	0	8	0	0	0	1.37	0.67	0.47	1.29	1.53	3835736.5482	1177273.0098	4941612.2358	0.0293	0.0267	0.0322	5664452.9400	644359.4710	181.6449	0.0245	0.0243	0.0376	2.3763	0.0060	NaN	0.00	10.4363	0.0000	6.1416	0.0000	0.0000	0.0000	-1.00	0.1009
BX08	2023	10	30	01	16	55.00	7	0	8	0	0	0	1.37	0.67	0.47	1.29	1.53	3835736.5472	1177273.0107	4941612.2350	0.0292	0.0267	0.0320	5664452.9401	644359.4721	181.6438	0.0245	0.0243	0.0374	2.3764	0.0060	NaN	0.00	10.5742	0.0000	6.2865	0.0000	0.0000	0.0000	-1.00	0.1010
BX08	2023	10	30	01	17	00.00	7	0	8	0	0	0	1.37	0.67	0.47	1.29	1.53	3835736.5481	1177273.0105	4941612.2367	0.0292	0.0266	0.0319	5664452.9406	644359.4717	181.6456	0.0245	0.0242	0.0373	2.3765	0.0060	NaN	0.00	10.3462	0.0000	6.0577	0.0000	0.0000	0.0000	-1.00	0.1011
BX08	2023	10	30	01	17	05.00	7	0	8	0	0	0	1.37	0.67	0.47	1.29	1.53	3835736.5490	1177273.0071	4941612.2320	0.0292	0.0266	0.0319	5664452.9377	644359.4682	181.6419	0.0245	0.0242	0.0372	2.3766	0.0060	NaN	0.00	10.3537	0.0000	6.0692	0.0000	0.0000	0.0000	-1.00	0.1013
BX08	2023	10	30	01	17	10.00	7	0	8	0	0	0	1.37	0.67	0.47	1.28	1.52	3835736.5502	1177273.0072	4941612.2318	0.0291	0.0266	0.0319	5664452.9366	644359.4679	181.6425	0.0245	0.0242	0.0372	2.3767	0.0060	NaN	0.00	10.3549	0.0000	6.0707	0.0000	0.0000	0.0000	-1.00	0.1013
BX08	2023	10	30	01	17	15.00	7	0	8	0	0	0	1.37	0.67	0.47	1.28	1.52	3835736.5501	1177273.0075	4941612.2347	0.0293	0.0268	0.0330	5664452.9383	644359.4683	181.6448	0.0248	0.0246	0.0381	2.3767	0.0060	NaN	0.00	10.8458	0.0000	6.5619	0.0000	0.0000	0.0000	-1.00	0.1013
BX08	2023	10	30	01	17	20.00	7	0	8	0	0	0	1.37	0.67	0.47	1.28	1.52	3835736.5520	1177273.0075	4941612.2315	0.0292	0.0266	0.0323	5664452.9350	644359.4678	181.6434	0.0246	0.0243	0.0376	2.3768	0.0060	NaN	0.00	10.6702	0.0000	6.3843	0.0000	0.0000	0.0000	-1.00	0.1014
BX08	2023	10	30	01	17	25.00	7	0	8	0	0	0	1.37	0.67	0.47	1.28	1.52	3835736.5520	1177273.0076	4941612.2300	0.0299	0.0277	0.0320	5664452.9341	644359.4679	181.6423	0.0248	0.0260	0.0374	2.3769	0.0060	NaN	0.00	10.7346	0.0000	6.4493	0.0000	0.0000	0.0000	-1.00	0.1015
BX08	2023	10	30	01	17	30.00	7	0	8	0	0	0	1.37	0.67	0.47	1.28	1.52	3835736.5547	1177273.0068	4941612.2264	0.0292	0.0267	0.0319	5664452.9299	644359.4665	181.6409	0.0245	0.0245	0.0372	2.3769	0.0060	NaN	0.00	10.4844	0.0000	6.1984	0.0000	0.0000	0.0000	-1.00	0.1015
BX08	2023	10	30	01	17	35.00	7	0	8	0	0	0	1.36	0.67	0.47	1.28	1.52	3835736.5529	1177273.0054	4941612.2272	0.0291	0.0265	0.0319	5664452.9320	644359.4656	181.6402	0.0245	0.0242	0.0372	2.3770	0.0060	NaN	0.00	10.0813	0.0000	5.7920	0.0000	0.0000	0.0000	-1.00	0.1016
BX08	2023	10	30	01	17	40.00	7	0	8	0	0	0	1.36	0.67	0.47	1.28	1.52	3835736.5531	1177273.0053	4941612.2271	0.0291	0.0265	0.0319	5664452.9318	644359.4654	181.6402	0.0245	0.0241	0.0371	2.3771	0.0060	NaN	0.00	10.3452	0.0000	6.0568	0.0000	0.0000	0.0000	-1.00	0.1017
BX08	2023	10	30	01	17	45.00	7	0	8	0	0	0	1.36	0.67	0.47	1.28	1.52	3835736.5526	1177273.0053	4941612.2284	0.0291	0.0264	0.0318	5664452.9331	644359.4656	181.6409	0.0245	0.0241	0.0371	2.3772	0.0059	NaN	0.00	10.3255	0.0000	6.0356	0.0000	0.0000	0.0000	-1.00	0.1018
BX08	2023	10	30	01	17	50.00	7	0	8	0	0	0	1.36	0.67	0.47	1.28	1.52	3835736.5515	1177273.0085	4941612.2312	0.0290	0.0264	0.0318	5664452.9349	644359.4689	181.6431	0.0245	0.0241	0.0371	2.3773	0.0059	NaN	0.00	10.5775	0.0000	6.2900	0.0000	0.0000	0.0000	-1.00	0.1019
BX08	2023	10	30	01	17	55.00	7	0	8	0	0	0	1.36	0.67	0.47	1.28	1.52	3835736.5507	1177273.0108	4941612.2319	0.0297	0.0276	0.0318	5664452.9355	644359.4713	181.6435	0.0247	0.0258	0.0371	2.3774	0.0059	NaN	0.00	10.3030	0.0000	6.0212	0.0000	0.0000	0.0000	-1.00	0.1020
BX08	2023	10	30	01	18	00.00	7	0	8	0	0	0	1.36	0.67	0.47	1.28	1.52	3835736.5524	1177273.0117	4941612.2308	0.0291	0.0266	0.0318	5664452.9334	644359.4717	181.6439	0.0245	0.0244	0.0371	2.3774	0.0059	NaN	0.00	10.5243	0.0000	6.2521	0.0000	0.0000	0.0000	-1.00	0.1020
BX08	2023	10	30	01	18	05.00	7	0	8	0	0	0	1.36	0.67	0.47	1.28	1.52	3835736.5530	1177273.0119	4941612.2287	0.0290	0.0264	0.0318	5664452.9316	644359.4718	181.6426	0.0245	0.0241	0.0370	2.3775	0.0059	NaN	0.00	10.5377	0.0000	6.2724	0.0000	0.0000	0.0000	-1.00	0.1021
BX08	2023	10	30	01	18	10.00	7	0	8	0	0	0	1.36	0.67	0.47	1.28	1.52	3835736.5539	1177273.0099	4941612.2312	0.0290	0.0263	0.0318	5664452.9328	644359.4696	181.6448	0.0245	0.0240	0.0370	2.3775	0.0059	NaN	0.00	10.5517	0.0000	6.2915	0.0000	0.0000	0.0000	-1.00	0.1021
BX08	2023	10	30	01	18	15.00	7	0	8	0	0	0	1.36	0.67	0.47	1.27	1.51	3835736.5551	1177273.0106	4941612.2295	0.0290	0.0263	0.0318	5664452.9308	644359.4699	181.6443	0.0245	0.0240	0.0370	2.3775	0.0059	NaN	0.00	10.3089	0.0000	6.0528	0.0000	0.0000	0.0000	-1.00	0.1022
BX08	2023	10	30	01	18	20.00	7	0	8	0	0	0	1.36	0.67	0.47	1.27	1.51	3835736.5562	1177273.0101	4941612.2316	0.0290	0.0263	0.0318	5664452.9314	644359.4691	181.6465	0.0245	0.0239	0.0370	2.3776	0.0059	NaN	0.00	10.3948	0.0000	6.1404	0.0000	0.0000	0.0000	-1.00	0.1022
BX08	2023	10	30	01	18	25.00	7	0	8	0	0	0	1.36	0.67	0.47	1.27	1.51	3835736.5576	1177273.0086	4941612.2322	0.0290	0.0262	0.0318	5664452.9310	644359.4673	181.6475	0.0245	0.0239	0.0370	2.3776	0.0059	NaN	0.00	10.6004	0.0000	6.3449	0.0000	0.0000	0.0000	-1.00	0.1022
BX08	2023	10	30	01	18	30.00	7	0	8	0	0	0	1.36	0.67	0.47	1.27	1.51	3835736.5576	1177273.0095	4941612.2342	0.0290	0.0262	0.0318	5664452.9321	644359.4681	181.6493	0.0245	0.0239	0.0370	2.3776	0.0059	NaN	0.00	10.5759	0.0000	6.3196	0.0000	0.0000	0.0000	-1.00	0.1022
BX08	2023	10	30	01	18	35.00	7	0	8	0	0	0	1.36	0.67	0.47	1.27	1.51	3835736.5567	1177273.0100	4941612.2315	0.0289	0.0262	0.0318	5664452.9309	644359.4689	181.6467	0.0245	0.0239	0.0370	2.3776	0.0059	NaN	0.00	10.6137	0.0000	6.3614	0.0000	0.0000	0.0000	-1.00	0.1022
BX08	2023	10	30	01	18	40.00	7	0	8	0	0	0	1.35	0.67	0.47	1.27	1.51	3835736.5572	1177273.0110	4941612.2321	0.0296	0.0274	0.0318	5664452.9307	644359.4697	181.6476	0.0247	0.0257	0.0370	2.3776	0.0059	NaN	0.00	10.2429	0.0000	5.9886	0.0000	0.0000	0.0000	-1.00	0.1022
BX08	2023	10	30	01	18	45.00	7	0	8	0	0	0	1.35	0.67	0.47	1.27	1.51	3835736.5581	1177273.0119	4941612.2323	0.0299	0.0278	0.0318	5664452.9300	644359.4703	181.6485	0.0248	0.0263	0.0370	2.3776	0.0059	NaN	0.00	10.2424	0.0000	5.9862	0.0000	0.0000	0.0000	-1.00	0.1022
BX08	2023	10	30	01	18	50.00	7	0	8	0	0	0	1.35	0.67	0.47	1.27	1.51	3835736.5591	1177273.0086	4941612.2321	0.0299	0.0279	0.0318	5664452.9297	644359.4669	181.6483	0.0248	0.0266	0.0370	2.3777	0.0059	NaN	0.00	10.2952	0.0000	6.0332	0.0000	0.0000	0.0000	-1.00	0.1023
BX08	2023	10	30	01	18	55.00	7	0	8	0	0	0	1.35	0.67	0.47	1.27	1.51	3835736.5617	1177273.0079	4941612.2315	0.0291	0.0265	0.0318	5664452.9276	644359.4655	181.6494	0.0245	0.0244	0.0370	2.3777	0.0059	NaN	0.00	10.5560	0.0000	6.2810	0.0000	0.0000	0.0000	-1.00	0.1023
BX08	2023	10	30	01	19	00.00	7	0	8	0	0	0	1.35	0.67	0.47	1.27	1.51	3835736.5629	1177273.0098	4941612.2359	0.0289	0.0262	0.0318	5664452.9291	644359.4670	181.6538	0.0245	0.0240	0.0369	2.3777	0.0059	NaN	0.00	10.4917	0.0000	6.2085	0.0000	0.0000	0.0000	-1.00	0.1023
BX08	2023	10	30	01	19	05.00	7	0	8	0	0	0	1.35	0.67	0.47	1.27	1.51	3835736.5636	1177273.0095	4941612.2385	0.0291	0.0263	0.0330	5664452.9303	644359.4664	181.6562	0.0247	0.0243	0.0378	2.3778	0.0059	NaN	0.00	10.3136	0.0000	6.0269	0.0000	0.0000	0.0000	-1.00	0.1024
BX08	2023	10	30	01	19	10.00	7	0	8	0	0	0	1.35	0.67	0.47	1.27	1.51	3835736.5638	1177273.0093	4941612.2392	0.0290	0.0261	0.0323	5664452.9306	644359.4662	181.6568	0.0245	0.0239	0.0373	2.3778	0.0059	NaN	0.00	10.2272	0.0000	5.9355	0.0000	0.0000	0.0000	-1.00	0.1024
BX08	2023	10	30	01	19	15.00	7	0	8	0	0	0	1.35	0.67	0.47	1.27	1.50	3835736.5621	1177273.0089	4941612.2380	0.0289	0.0260	0.0320	5664452.9312	644359.4662	181.6548	0.0245	0.0238	0.0371	2.3778	0.0059	NaN	0.00	10.1480	0.0000	5.8522	0.0000	0.0000	0.0000	-1.00	0.1024
BX08	2023	10	30	01	19	20.00	7	0	8	0	0	0	1.35	0.67	0.47	1.26	1.50	3835736.5626	1177273.0092	4941612.2389	0.0289	0.0260	0.0319	5664452.9314	644359.4664	181.6558	0.0245	0.0237	0.0370	2.3778	0.0058	NaN	0.00	10.1778	0.0000	5.8807	0.0000	0.0000	0.0000	-1.00	0.1024
BX08	2023	10	30	01	19	25.00	7	0	8	0	0	0	1.35	0.67	0.47	1.26	1.50	3835736.5616	1177273.0104	4941612.2379	0.0293	0.0261	0.0330	5664452.9312	644359.4678	181.6547	0.0245	0.0237	0.0383	2.3778	0.0058	NaN	0.00	10.2775	0.0000	5.9786	0.0000	0.0000	0.0000	-1.00	0.1024
BX08	2023	10	30	01	19	30.00	7	0	8	0	0	0	1.35	0.67	0.47	1.26	1.50	3835736.5623	1177273.0105	4941612.2388	0.0296	0.0261	0.0337	5664452.9312	644359.4678	181.6558	0.0245	0.0237	0.0391	2.3778	0.0058	NaN	0.00	10.3669	0.0000	6.0659	0.0000	0.0000	0.0000	-1.00	0.1024
BX08	2023	10	30	01	19	35.00	6	0	8	0	0	0	1.62	0.94	0.55	1.52	1.87	3835736.5618	1177273.0083	4941612.2329	0.0292	0.0260	0.0340	5664452.9283	644359.4658	181.6506	0.0253	0.0237	0.0385	2.3777	0.0058	NaN	0.00	10.2922	0.0000	5.9945	0.0000	0.0000	0.0000	-1.00	0.1023
BX08	2023	10	30	01	19	40.00	6	0	8	0	0	0	1.62	0.94	0.55	1.52	1.87	3835736.5606	1177273.0081	4941612.2298	0.0290	0.0260	0.0341	5664452.9273	644359.4661	181.6474	0.0255	0.0237	0.0383	2.3777	0.0058	NaN	0.00	9.9253	0.0000	5.6297	0.0000	0.0000	0.0000	-1.00	0.1023
BX08	2023	10	30	01	19	45.00	6	0	8	0	0	0	1.62	0.94	0.55	1.52	1.87	3835736.5590	1177273.0078	4941612.2267	0.0289	0.0259	0.0341	5664452.9267	644359.4662	181.6440	0.0256	0.0237	0.0381	2.3777	0.0058	NaN	0.00	9.9342	0.0000	5.6486	0.0000	0.0000	0.0000	-1.00	0.1023
BX08	2023	10	30	01	19	50.00	7	0	8	0	0	0	1.34	0.66	0.47	1.26	1.50	3835736.5600	1177273.0067	4941612.2252	0.0289	0.0259	0.0340	5664452.9252	644359.4650	181.6432	0.0256	0.0236	0.0381	2.3777	0.0058	NaN	0.00	10.0950	0.0000	5.8162	0.0000	0.0000	0.0000	-1.00	0.1023
BX08	2023	10	30	01	19	55.00	7	0	8	0	0	0	1.34	0.66	0.47	1.26	1.50	3835736.5608	1177273.0070	4941612.2255	0.0288	0.0259	0.0339	5664452.9248	644359.4650	181.6439	0.0255	0.0236	0.0380	2.3777	0.0058	NaN	0.00	9.9758	0.0000	5.7077	0.0000	0.0000	0.0000	-1.00	0.1023
BX08	2023	10	30	01	20	00.00	7	0	8	0	0	0	1.34	0.66	0.47	1.26	1.50	3835736.5582	1177273.0046	4941612.2255	0.0288	0.0259	0.0338	5664452.9271	644359.4635	181.6419	0.0254	0.0236	0.0379	2.3777	0.0058	NaN	0.00	10.2638	0.0000	5.9963	0.0000	0.0000	0.0000	-1.00	0.1023
BX08	2023	10	30	01	20	05.00	7	0	8	0	0	0	1.34	0.66	0.47	1.26	1.50	3835736.5562	1177273.0029	4941612.2278	0.0288	0.0258	0.0336	5664452.9304	644359.4623	181.6422	0.0252	0.0236	0.0379	2.3777	0.0058	NaN	0.00	10.1708	0.0000	5.9060	0.0000	0.0000	0.0000	-1.00	0.1023
BX08	2023	10	30	01	20	10.00	7	0	8	0	0	0	1.34	0.66	0.47	1.26	1.50	3835736.5549	1177273.0013	4941612.2275	0.0288	0.0258	0.0335	5664452.9316	644359.4611	181.6409	0.0251	0.0236	0.0378	2.3777	0.0058	NaN	0.00	10.2684	0.0000	6.0058	0.0000	0.0000	0.0000	-1.00	0.1023
BX08	2023	10	30	01	20	15.00	7	0	8	0	0	0	1.34	0.66	0.47	1.26	1.49	3835736.5571	1177273.0012	4941612.2279	0.0288	0.0258	0.0333	5664452.9301	644359.4604	181.6425	0.0250	0.0236	0.0377	2.3777	0.0058	NaN	0.00	10.4816	0.0000	6.2163	0.0000	0.0000	0.0000	-1.00	0.1023
BX08	2023	10	30	01	20	20.00	7	0	8	0	0	0	1.34	0.66	0.47	1.25	1.49	3835736.5577	1177273.0039	4941612.2285	0.0288	0.0258	0.0332	5664452.9295	644359.4628	181.6438	0.0250	0.0235	0.0376	2.3777	0.0058	NaN	0.00	10.4302	0.0000	6.1706	0.0000	0.0000	0.0000	-1.00	0.1023
BX08	2023	10	30	01	20	25.00	7	0	8	0	0	0	1.34	0.66	0.47	1.25	1.49	3835736.5601	1177273.0035	4941612.2313	0.0288	0.0257	0.0330	5664452.9295	644359.4617	181.6474	0.0249	0.0235	0.0375	2.3777	0.0058	NaN	0.00	10.3430	0.0000	6.0828	0.0000	0.0000	0.0000	-1.00	0.1023
BX08	2023	10	30	01	20	30.00	7	0	8	0	0	0	1.34	0.66	0.47	1.25	1.49	3835736.5601	1177273.0036	4941612.2314	0.0288	0.0257	0.0329	5664452.9296	644359.4618	181.6475	0.0249	0.0235	0.0375	2.3777	0.0058	NaN	0.00	9.9958	0.0000	5.7340	0.0000	0.0000	0.0000	-1.00	0.1023
BX08	2023	10	30	01	20	35.00	7	0	8	0	0	0	1.34	0.66	0.47	1.25	1.49	3835736.5567	1177273.0039	4941612.2299	0.0287	0.0257	0.0328	5664452.9311	644359.4631	181.6443	0.0248	0.0235	0.0374	2.3777	0.0058	NaN	0.00	10.0253	0.0000	5.7576	0.0000	0.0000	0.0000	-1.00	0.1023
BX08	2023	10	30	01	20	40.00	7	0	8	0	0	0	1.34	0.66	0.47	1.25	1.49	3835736.5574	1177272.9987	4941612.2281	0.0287	0.0257	0.0328	5664452.9305	644359.4579	181.6424	0.0248	0.0235	0.0373	2.3777	0.0058	NaN	0.00	10.0337	0.0000	5.7558	0.0000	0.0000	0.0000	-1.00	0.1023
BX08	2023	10	30	01	20	45.00	7	0	8	0	0	0	1.33	0.66	0.47	1.25	1.49	3835736.5593	1177273.0001	4941612.2287	0.0287	0.0257	0.0327	5664452.9292	644359.4588	181.6443	0.0248	0.0234	0.0373	2.3777	0.0058	NaN	0.00	9.9433	0.0000	5.6595	0.0000	0.0000	0.0000	-1.00	0.1023
BX08	2023	10	30	01	20	50.00	7	0	8	0	0	0	1.33	0.66	0.47	1.25	1.49	3835736.5603	1177273.0022	4941612.2276	0.0287	0.0256	0.0326	5664452.9274	644359.4605	181.6444	0.0247	0.0234	0.0372	2.3777	0.0058	NaN	0.00	10.0033	0.0000	5.7152	0.0000	0.0000	0.0000	-1.00	0.1023
BX08	2023	10	30	01	20	55.00	7	0	8	0	0	0	1.33	0.66	0.47	1.25	1.49	3835736.5585	1177273.0039	4941612.2294	0.0287	0.0256	0.0326	5664452.9294	644359.4626	181.6450	0.0247	0.0234	0.0372	2.3777	0.0058	NaN	0.00	9.9118	0.0000	5.6223	0.0000	0.0000	0.0000	-1.00	0.1023
BX08	2023	10	30	01	21	00.00	7	0	8	0	0	0	1.33	0.66	0.47	1.25	1.49	3835736.5571	1177273.0025	4941612.2300	0.0287	0.0256	0.0325	5664452.9312	644359.4616	181.6443	0.0247	0.0234	0.0372	2.3777	0.0058	NaN	0.00	10.3120	0.0000	6.0232	0.0000	0.0000	0.0000	-1.00	0.1023
BX08	2023	10	30	01	21	05.00	7	0	8	0	0	0	1.33	0.66	0.47	1.25	1.49	3835736.5588	1177273.0025	4941612.2307	0.0287	0.0256	0.0325	5664452.9304	644359.4612	181.6459	0.0247	0.0234	0.0371	2.3777	0.0057	NaN	0.00	10.3316	0.0000	6.0377	0.0000	0.0000	0.0000	-1.00	0.1023
BX08	2023	10	30	01	21	10.00	7	0	7	0	0	0	1.65	0.76	0.62	1.53	1.82	3835736.5579	1177273.0020	4941612.2283	0.0292	0.0256	0.0325	5664452.9297	644359.4609	181.6435	0.0249	0.0234	0.0373	2.3777	0.0057	NaN	0.00	10.2923	0.0000	5.9967	0.0000	0.0000	0.0000	-1.00	0.1023
BX08	2023	10	30	01	21	15.00	7	0	8	0	0	0	1.33	0.66	0.47	1.25	1.48	3835736.5607	1177273.0026	4941612.2290	0.0293	0.0255	0.0325	5664452.9279	644359.4607	181.6458	0.0249	0.0234	0.0374	2.3777	0.0057	NaN	0.00	10.0979	0.0000	5.7998	0.0000	0.0000	0.0000	-1.00	0.1023
BX08	2023	10	30	01	21	20.00	7	0	8	0	0	0	1.33	0.66	0.47	1.24	1.48	3835736.5604	1177273.0027	4941612.2277	0.0293	0.0255	0.0325	5664452.9273	644359.4609	181.6446	0.0249	0.0234	0.0374	2.3777	0.0057	NaN	0.00	10.0110	0.0000	5.7184	0.0000	0.0000	0.0000	-1.00	0.1023
BX08	2023	10	30	01	21	25.00	7	0	8	0	0	0	1.33	0.66	0.47	1.24	1.48	3835736.5588	1177273.0032	4941612.2289	0.0293	0.0255	0.0324	5664452.9291	644359.4619	181.6447	0.0248	0.0233	0.0374	2.3777	0.0057	NaN	0.00	10.3429	0.0000	6.0602	0.0000	0.0000	0.0000	-1.00	0.1023
BX08	2023	10	30	01	21	30.00	7	0	8	0	0	0	1.33	0.66	0.47	1.24	1.48	3835736.5586	1177273.0034	4941612.2285	0.0292	0.0255	0.0324	5664452.9290	644359.4621	181.6443	0.0248	0.0233	0.0373	2.3777	0.0057	NaN	0.00	10.5208	0.0000	6.2481	0.0000	0.0000	0.0000	-1.00	0.1023
BX08	2023	10	30	01	21	35.00	7	0	8	0	0	0	1.33	0.66	0.47	1.24	1.48	3835736.5583	1177273.0019	4941612.2263	0.0291	0.0255	0.0324	5664452.9281	644359.4607	181.6421	0.0248	0.0233	0.0373	2.3777	0.0057	NaN	0.00	10.3256	0.0000	6.0541	0.0000	0.0000	0.0000	-1.00	0.1024
BX08	2023	10	30	01	21	40.00	7	0	8	0	0	0	1.32	0.66	0.47	1.24	1.48	3835736.5578	1177273.0013	4941612.2276	0.0290	0.0254	0.0324	5664452.9294	644359.4603	181.6427	0.0247	0.0233	0.0372	2.3778	0.0057	NaN	0.00	10.2300	0.0000	5.9616	0.0000	0.0000	0.0000	-1.00	0.1024
BX08	2023	10	30	01	21	45.00	7	0	8	0	0	0	1.32	0.66	0.46	1.24	1.48	3835736.5572	1177272.9999	4941612.2290	0.0290	0.0254	0.0323	5664452.9310	644359.4591	181.6431	0.0247	0.0233	0.0372	2.3778	0.0057	NaN	0.00	10.1010	0.0000	5.8323	0.0000	0.0000	0.0000	-1.00	0.1024
BX08	2023	10	30	01	21	50.00	6	0	8	0	0	0	1.50	0.83	0.54	1.40	1.71	3835736.5562	1177272.9973	4941612.2262	0.0296	0.0254	0.0324	5664452.9306	644359.4569	181.6399	0.0249	0.0234	0.0375	2.3778	0.0057	NaN	0.00	10.3126	0.0000	6.0424	0.0000	0.0000	0.0000	-1.00	0.1024
BX08	2023	10	30	01	21	55.00	6	0	8	0	0	0	1.50	0.83	0.54	1.40	1.71	3835736.5550	1177272.9977	4941612.2240	0.0298	0.0254	0.0325	5664452.9300	644359.4577	181.6376	0.0249	0.0234	0.0377	2.3778	0.0057	NaN	0.00	10.3779	0.0000	6.0997	0.0000	0.0000	0.0000	-1.00	0.1024
BX08	2023	10	30	01	22	00.00	7	0	8	0	0	0	1.32	0.66	0.46	1.24	1.48	3835736.5533	1177272.9984	4941612.2244	0.0299	0.0254	0.0325	5664452.9314	644359.4588	181.6370	0.0249	0.0233	0.0378	2.3778	0.0057	NaN	0.00	10.4564	0.0000	6.1670	0.0000	0.0000	0.0000	-1.00	0.1024
BX08	2023	10	30	01	22	05.00	7	0	8	0	0	0	1.32	0.66	0.46	1.24	1.48	3835736.5538	1177272.9948	4941612.2256	0.0298	0.0254	0.0325	5664452.9325	644359.4552	181.6376	0.0249	0.0233	0.0378	2.3779	0.0057	NaN	0.00	10.5228	0.0000	6.2144	0.0000	0.0000	0.0000	-1.00	0.1025
BX08	2023	10	30	01	22	10.00	7	0	8	0	0	0	1.32	0.66	0.46	1.24	1.47	3835736.5551	1177272.9933	4941612.2223	0.0307	0.0265	0.0325	5664452.9297	644359.4534	181.6355	0.0252	0.0252	0.0378	2.3779	0.0057	NaN	0.00	10.2685	0.0000	5.9542	0.0000	0.0000	0.0000	-1.00	0.1025
BX08	2023	10	30	01	22	15.00	7	0	8	0	0	0	1.32	0.66	0.46	1.23	1.47	3835736.5545	1177272.9951	4941612.2211	0.0298	0.0256	0.0325	5664452.9291	644359.4553	181.6345	0.0249	0.0236	0.0377	2.3780	0.0057	NaN	0.00	10.3815	0.0000	6.0686	0.0000	0.0000	0.0000	-1.00	0.1026
BX08	2023	10	30	01	22	20.00	7	0	8	0	0	0	1.32	0.66	0.46	1.23	1.47	3835736.5548	1177272.9966	4941612.2207	0.0296	0.0254	0.0324	5664452.9283	644359.4567	181.6347	0.0248	0.0233	0.0376	2.3780	0.0057	NaN	0.00	10.2677	0.0000	5.9567	0.0000	0.0000	0.0000	-1.00	0.1026
BX08	2023	10	30	01	22	25.00	7	0	8	0	0	0	1.32	0.66	0.46	1.23	1.47	3835736.5536	1177272.9947	4941612.2199	0.0294	0.0253	0.0324	5664452.9291	644359.4553	181.6330	0.0248	0.0232	0.0375	2.3780	0.0057	NaN	0.00	10.3539	0.0000	6.0428	0.0000	0.0000	0.0000	-1.00	0.1026
BX08	2023	10	30	01	22	30.00	7	0	8	0	0	0	1.32	0.66	0.46	1.23	1.47	3835736.5520	1177272.9913	4941612.2197	0.0293	0.0253	0.0324	5664452.9308	644359.4524	181.6313	0.0247	0.0232	0.0374	2.3781	0.0057	NaN	0.00	10.6645	0.0000	6.3498	0.0000	0.0000	0.0000	-1.00	0.1027
BX08	2023	10	30	01	22	35.00	7	0	8	0	0	0	1.32	0.66	0.46	1.23	1.47	3835736.5534	1177272.9905	4941612.2199	0.0292	0.0253	0.0324	5664452.9301	644359.4513	181.6321	0.0247	0.0231	0.0373	2.3781	0.0057	NaN	0.00	10.5084	0.0000	6.1849	0.0000	0.0000	0.0000	-1.00	0.1027
BX08	2023	10	30	01	22	40.00	7	0	8	0	0	0	1.31	0.66	0.46	1.23	1.47	3835736.5549	1177272.9909	4941612.2202	0.0292	0.0252	0.0323	5664452.9291	644359.4512	181.6333	0.0247	0.0231	0.0373	2.3781	0.0057	NaN	0.00	10.3897	0.0000	6.0586	0.0000	0.0000	0.0000	-1.00	0.1028
BX08	2023	10	30	01	22	45.00	7	0	8	0	0	0	1.31	0.66	0.46	1.23	1.47	3835736.5523	1177272.9928	4941612.2219	0.0291	0.0252	0.0323	5664452.9317	644359.4538	181.6334	0.0247	0.0231	0.0372	2.3782	0.0057	NaN	0.00	10.6033	0.0000	6.2707	0.0000	0.0000	0.0000	-1.00	0.1028
BX08	2023	10	30	01	22	50.00	7	0	8	0	0	0	1.31	0.66	0.46	1.23	1.47	3835736.5512	1177272.9943	4941612.2209	0.0291	0.0252	0.0323	5664452.9316	644359.4555	181.6322	0.0247	0.0231	0.0371	2.3782	0.0057	NaN	0.00	10.3176	0.0000	5.9825	0.0000	0.0000	0.0000	-1.00	0.1028
BX08	2023	10	30	01	22	55.00	7	0	8	0	0	0	1.31	0.66	0.46	1.23	1.47	3835736.5525	1177272.9955	4941612.2211	0.0290	0.0252	0.0323	5664452.9305	644359.4563	181.6335	0.0247	0.0231	0.0371	2.3782	0.0057	NaN	0.00	10.5442	0.0000	6.2115	0.0000	0.0000	0.0000	-1.00	0.1028
BX08	2023	10	30	01	23	00.00	7	0	8	0	0	0	1.31	0.66	0.46	1.23	1.47	3835736.5514	1177272.9943	4941612.2211	0.0290	0.0252	0.0323	5664452.9316	644359.4554	181.6326	0.0247	0.0230	0.0370	2.3782	0.0057	NaN	0.00	10.4092	0.0000	6.0765	0.0000	0.0000	0.0000	-1.00	0.1028
BX08	2023	10	30	01	23	05.00	7	0	8	0	0	0	1.31	0.65	0.46	1.23	1.46	3835736.5533	1177272.9942	4941612.2229	0.0289	0.0251	0.0322	5664452.9313	644359.4548	181.6351	0.0247	0.0230	0.0370	2.3783	0.0057	NaN	0.00	10.5571	0.0000	6.2271	0.0000	0.0000	0.0000	-1.00	0.1029
BX08	2023	10	30	01	23	10.00	7	0	8	0	0	0	1.31	0.65	0.46	1.22	1.46	3835736.5543	1177272.9948	4941612.2211	0.0289	0.0251	0.0322	5664452.9293	644359.4552	181.6344	0.0247	0.0230	0.0370	2.3783	0.0057	NaN	0.00	10.6835	0.0000	6.3548	0.0000	0.0000	0.0000	-1.00	0.1029
BX08	2023	10	30	01	23	15.00	7	0	8	0	0	0	1.31	0.65	0.46	1.22	1.46	3835736.5538	1177272.9945	4941612.2236	0.0291	0.0253	0.0333	5664452.9313	644359.4549	181.6360	0.0248	0.0234	0.0379	2.3783	0.0057	NaN	0.00	10.6701	0.0000	6.3479	0.0000	0.0000	0.0000	-1.00	0.1029
BX08	2023	10	30	01	23	20.00	7	0	8	0	0	0	1.31	0.65	0.46	1.22	1.46	3835736.5528	1177272.9940	4941612.2236	0.0293	0.0253	0.0339	5664452.9322	644359.4547	181.6352	0.0249	0.0235	0.0385	2.3784	0.0057	NaN	0.00	10.6869	0.0000	6.3666	0.0000	0.0000	0.0000	-1.00	0.1030
BX08	2023	10	30	01	23	25.00	7	0	8	0	0	0	1.31	0.65	0.46	1.22	1.46	3835736.5531	1177272.9913	4941612.2249	0.0294	0.0253	0.0343	5664452.9333	644359.4521	181.6359	0.0249	0.0235	0.0388	2.3783	0.0057	NaN	0.00	10.6893	0.0000	6.3684	0.0000	0.0000	0.0000	-1.00	0.1030
BX08	2023	10	30	01	23	30.00	7	0	8	0	0	0	1.31	0.65	0.46	1.22	1.46	3835736.5536	1177272.9918	4941612.2274	0.0294	0.0253	0.0345	5664452.9343	644359.4523	181.6383	0.0250	0.0235	0.0390	2.3783	0.0057	NaN	0.00	10.8956	0.0000	6.5772	0.0000	0.0000	0.0000	-1.00	0.1030
BX08	2023	10	30	01	23	35.00	7	0	8	0	0	0	1.30	0.65	0.46	1.22	1.46	3835736.5527	1177272.9924	4941612.2235	0.0291	0.0251	0.0331	5664452.9324	644359.4532	181.6348	0.0247	0.0230	0.0378	2.3784	0.0057	NaN	0.00	10.9359	0.0000	6.6171	0.0000	0.0000	0.0000	-1.00	0.1030
BX08	2023	10	30	01	23	40.00	7	0	8	0	0	0	1.30	0.65	0.46	1.22	1.46	3835736.5519	1177272.9916	4941612.2249	0.0289	0.0250	0.0326	5664452.9341	644359.4527	181.6353	0.0247	0.0229	0.0373	2.3784	0.0057	NaN	0.00	10.9415	0.0000	6.6191	0.0000	0.0000	0.0000	-1.00	0.1030
BX08	2023	10	30	01	23	45.00	7	0	8	0	0	0	1.30	0.65	0.46	1.22	1.46	3835736.5503	1177272.9923	4941612.2268	0.0288	0.0250	0.0323	5664452.9364	644359.4537	181.6359	0.0246	0.0229	0.0370	2.3785	0.0056	NaN	0.00	10.8061	0.0000	6.4813	0.0000	0.0000	0.0000	-1.00	0.1031
BX08	2023	10	30	01	23	50.00	7	0	8	0	0	0	1.30	0.65	0.46	1.22	1.46	3835736.5511	1177272.9932	4941612.2281	0.0287	0.0250	0.0322	5664452.9364	644359.4543	181.6376	0.0246	0.0229	0.0369	2.3785	0.0056	NaN	0.00	10.8437	0.0000	6.5164	0.0000	0.0000	0.0000	-1.00	0.1031
BX08	2023	10	30	01	23	55.00	7	0	8	0	0	0	1.30	0.65	0.46	1.22	1.46	3835736.5514	1177272.9904	4941612.2289	0.0287	0.0250	0.0322	5664452.9372	644359.4515	181.6379	0.0246	0.0229	0.0368	2.3785	0.0056	NaN	0.00	10.7839	0.0000	6.4535	0.0000	0.0000	0.0000	-1.00	0.1031
BX08	2023	10	30	01	24	00.00	7	0	8	0	0	0	1.30	0.65	0.46	1.22	1.45	3835736.5507	1177272.9900	4941612.2273	0.0287	0.0250	0.0322	5664452.9369	644359.4514	181.6362	0.0246	0.0229	0.0368	2.3785	0.0056	NaN	0.00	10.7516	0.0000	6.4213	0.0000	0.0000	0.0000	-1.00	0.1032
BX08	2023	10	30	01	24	05.00	7	0	8	0	0	0	1.30	0.65	0.46	1.21	1.45	3835736.5504	1177272.9895	4941612.2248	0.0286	0.0250	0.0322	5664452.9356	644359.4510	181.6339	0.0246	0.0229	0.0367	2.3786	0.0056	NaN	0.00	10.7359	0.0000	6.4022	0.0000	0.0000	0.0000	-1.00	0.1032
BX08	2023	10	30	01	24	10.00	7	0	8	0	0	0	1.30	0.65	0.46	1.21	1.45	3835736.5509	1177272.9921	4941612.2268	0.0286	0.0250	0.0321	5664452.9360	644359.4534	181.6362	0.0246	0.0229	0.0367	2.3786	0.0056	NaN	0.00	10.4860	0.0000	6.1578	0.0000	0.0000	0.0000	-1.00	0.1032
BX08	2023	10	30	01	24	15.00	7	0	8	0	0	0	1.30	0.65	0.46	1.21	1.45	3835736.5502	1177272.9923	4941612.2274	0.0286	0.0249	0.0321	5664452.9368	644359.4537	181.6364	0.0246	0.0228	0.0367	2.3787	0.0056	NaN	0.00	10.5620	0.0000	6.2366	0.0000	0.0000	0.0000	-1.00	0.1033
BX08	2023	10	30	01	24	20.00	7	0	8	0	0	0	1.30	0.65	0.46	1.21	1.45	3835736.5515	1177272.9947	4941612.2264	0.0286	0.0249	0.0321	5664452.9347	644359.4557	181.6368	0.0246	0.0228	0.0366	2.3787	0.0056	NaN	0.00	10.4841	0.0000	6.1673	0.0000	0.0000	0.0000	-1.00	0.1033
BX08	2023	10	30	01	24	25.00	7	0	8	0	0	0	1.30	0.65	0.46	1.21	1.45	3835736.5542	1177272.9936	4941612.2275	0.0286	0.0249	0.0321	5664452.9336	644359.4539	181.6390	0.0246	0.0228	0.0366	2.3787	0.0056	NaN	0.00	10.5534	0.0000	6.2491	0.0000	0.0000	0.0000	-1.00	0.1033
BX08	2023	10	30	01	24	30.00	7	0	8	0	0	0	1.29	0.65	0.46	1.21	1.45	3835736.5546	1177272.9926	4941612.2317	0.0286	0.0249	0.0321	5664452.9362	644359.4527	181.6423	0.0246	0.0228	0.0366	2.3787	0.0056	NaN	0.00	10.6597	0.0000	6.3559	0.0000	0.0000	0.0000	-1.00	0.1033
BX08	2023	10	30	01	24	35.00	7	0	8	0	0	0	1.29	0.65	0.46	1.21	1.45	3835736.5590	1177272.9949	4941612.2314	0.0294	0.0257	0.0321	5664452.9322	644359.4537	181.6452	0.0255	0.0232	0.0370	2.3787	0.0056	NaN	0.00	10.6359	0.0000	6.3321	0.0000	0.0000	0.0000	-1.00	0.1034
BX08	2023	10	30	01	24	40.00	7	0	8	0	0	0	1.29	0.65	0.46	1.21	1.45	3835736.5598	1177272.9942	4941612.2301	0.0288	0.0251	0.0321	5664452.9309	644359.4529	181.6445	0.0249	0.0229	0.0367	2.3787	0.0056	NaN	0.00	10.5441	0.0000	6.2369	0.0000	0.0000	0.0000	-1.00	0.1033
BX08	2023	10	30	01	24	45.00	7	0	8	0	0	0	1.29	0.65	0.46	1.21	1.45	3835736.5620	1177272.9961	4941612.2308	0.0286	0.0249	0.0321	5664452.9293	644359.4541	181.6468	0.0247	0.0228	0.0366	2.3788	0.0056	NaN	0.00	10.5274	0.0000	6.2181	0.0000	0.0000	0.0000	-1.00	0.1034
BX08	2023	10	30	01	24	50.00	7	0	8	0	0	0	1.29	0.65	0.46	1.21	1.44	3835736.5633	1177272.9942	4941612.2309	0.0286	0.0248	0.0321	5664452.9288	644359.4519	181.6473	0.0247	0.0228	0.0366	2.3788	0.0056	NaN	0.00	10.4139	0.0000	6.1061	0.0000	0.0000	0.0000	-1.00	0.1034
BX08	2023	10	30	01	24	55.00	7	0	8	0	0	0	1.29	0.65	0.46	1.21	1.44	3835736.5613	1177272.9933	4941612.2315	0.0285	0.0248	0.0321	5664452.9308	644359.4516	181.6464	0.0246	0.0227	0.0366	2.3787	0.0056	NaN	0.00	10.5205	0.0000	6.2122	0.0000	0.0000	0.0000	-1.00	0.1033
BX08	2023	10	30	01	25	00.00	7	0	8	0	0	0	1.29	0.65	0.46	1.20	1.44	3835736.5616	1177272.9930	4941612.2326	0.0285	0.0248	0.0321	5664452.9313	644359.4512	181.6473	0.0246	0.0227	0.0365	2.3787	0.0056	NaN	0.00	10.4575	0.0000	6.1457	0.0000	0.0000	0.0000	-1.00	0.1033
BX08	2023	10	30	01	25	05.00	7	0	8	0	0	0	1.29	0.65	0.46	1.20	1.44	3835736.5618	1177272.9930	4941612.2350	0.0285	0.0248	0.0321	5664452.9328	644359.4511	181.6493	0.0246	0.0227	0.0365	2.3787	0.0056	NaN	0.00	10.4180	0.0000	6.1043	0.0000	0.0000	0.0000	-1.00	0.1033
BX08	2023	10	30	01	25	10.00	7	0	8	0	0	0	1.29	0.65	0.46	1.20	1.44	3835736.5625	1177272.9911	4941612.2359	0.0285	0.0248	0.0321	5664452.9332	644359.4491	181.6501	0.0246	0.0227	0.0365	2.3787	0.0056	NaN	0.00	10.4017	0.0000	6.0856	0.0000	0.0000	0.0000	-1.00	0.1033
BX08	2023	10	30	01	25	15.00	7	0	8	0	0	0	1.29	0.65	0.46	1.20	1.44	3835736.5617	1177272.9927	4941612.2387	0.0285	0.0247	0.0321	5664452.9352	644359.4507	181.6521	0.0246	0.0227	0.0365	2.3788	0.0056	NaN	0.00	10.4075	0.0000	6.0984	0.0000	0.0000	0.0000	-1.00	0.1034
BX08	2023	10	30	01	25	20.00	7	0	8	0	0	0	1.29	0.65	0.46	1.20	1.44	3835736.5628	1177272.9931	4941612.2400	0.0284	0.0247	0.0321	5664452.9350	644359.4509	181.6539	0.0246	0.0227	0.0365	2.3788	0.0056	NaN	0.00	10.2716	0.0000	5.9686	0.0000	0.0000	0.0000	-1.00	0.1034
BX08	2023	10	30	01	25	25.00	7	0	7	0	0	0	1.59	0.74	0.60	1.48	1.76	3835736.5657	1177272.9899	4941612.2379	0.0289	0.0247	0.0321	5664452.9322	644359.4470	181.6533	0.0248	0.0227	0.0367	2.3788	0.0056	NaN	0.00	10.2164	0.0000	5.9110	0.0000	0.0000	0.0000	-1.00	0.1034
BX08	2023	10	30	01	25	30.00	7	0	8	0	0	0	1.28	0.65	0.46	1.20	1.44	3835736.5648	1177272.9877	4941612.2370	0.0290	0.0247	0.0322	5664452.9328	644359.4451	181.6517	0.0249	0.0227	0.0368	2.3788	0.0056	NaN	0.00	10.2534	0.0000	5.9474	0.0000	0.0000	0.0000	-1.00	0.1034
BX08	2023	10	30	01	25	35.00	7	0	8	0	0	0	1.28	0.65	0.46	1.20	1.44	3835736.5643	1177272.9884	4941612.2353	0.0290	0.0247	0.0322	5664452.9320	644359.4460	181.6502	0.0249	0.0227	0.0368	2.3788	0.0056	NaN	0.00	10.4256	0.0000	6.1196	0.0000	0.0000	0.0000	-1.00	0.1034
BX08	2023	10	30	01	25	40.00	7	0	8	0	0	0	1.28	0.65	0.46	1.20	1.44	3835736.5631	1177272.9891	4941612.2353	0.0290	0.0247	0.0322	5664452.9327	644359.4470	181.6497	0.0248	0.0227	0.0368	2.3788	0.0056	NaN	0.00	10.2654	0.0000	5.9571	0.0000	0.0000	0.0000	-1.00	0.1034
BX08	2023	10	30	01	25	45.00	7	0	8	0	0	0	1.28	0.65	0.46	1.20	1.43	3835736.5638	1177272.9873	4941612.2358	0.0289	0.0247	0.0322	5664452.9329	644359.4451	181.6502	0.0248	0.0226	0.0368	2.3788	0.0056	NaN	0.00	10.3210	0.0000	6.0103	0.0000	0.0000	0.0000	-1.00	0.1035
BX08	2023	10	30	01	25	50.00	7	0	8	0	0	0	1.28	0.64	0.46	1.19	1.43	3835736.5631	1177272.9865	4941612.2366	0.0288	0.0246	0.0322	5664452.9341	644359.4444	181.6502	0.0248	0.0226	0.0367	2.3788	0.0056	NaN	0.00	10.3761	0.0000	6.0583	0.0000	0.0000	0.0000	-1.00	0.1035
BX08	2023	10	30	01	25	55.00	7	0	8	0	0	0	1.28	0.64	0.46	1.19	1.43	3835736.5628	1177272.9852	4941612.2380	0.0288	0.0246	0.0322	5664452.9354	644359.4433	181.6509	0.0248	0.0226	0.0367	2.3788	0.0056	NaN	0.00	10.4318	0.0000	6.1044	0.0000	0.0000	0.0000	-1.00	0.1035
BX08	2023	10	30	01	26	00.00	7	0	8	0	0	0	1.28	0.64	0.46	1.19	1.43	3835736.5626	1177272.9870	4941612.2384	0.0287	0.0246	0.0322	5664452.9354	644359.4451	181.6514	0.0247	0.0226	0.0366	2.3788	0.0056	NaN	0.00	10.6994	0.0000	6.3644	0.0000	0.0000	0.0000	-1.00	0.1034
BX08	2023	10	30	01	26	05.00	7	0	8	0	0	0	1.28	0.64	0.46	1.19	1.43	3835736.5632	1177272.9845	4941612.2381	0.0287	0.0246	0.0322	5664452.9354	644359.4425	181.6510	0.0247	0.0226	0.0366	2.3788	0.0055	NaN	0.00	10.7840	0.0000	6.4431	0.0000	0.0000	0.0000	-1.00	0.1034
BX08	2023	10	30	01	26	10.00	7	0	8	0	0	0	1.28	0.64	0.46	1.19	1.43	3835736.5628	1177272.9851	4941612.2376	0.0286	0.0246	0.0322	5664452.9352	644359.4432	181.6505	0.0247	0.0226	0.0366	2.3788	0.0055	NaN	0.00	10.7319	0.0000	6.3858	0.0000	0.0000	0.0000	-1.00	0.1034
BX08	2023	10	30	01	26	15.00	7	0	8	0	0	0	1.28	0.64	0.46	1.19	1.43	3835736.5643	1177272.9868	4941612.2401	0.0286	0.0246	0.0322	5664452.9353	644359.4444	181.6536	0.0247	0.0226	0.0365	2.3787	0.0055	NaN	0.00	10.7492	0.0000	6.3978	0.0000	0.0000	0.0000	-1.00	0.1033
BX08	2023	10	30	01	26	20.00	7	0	8	0	0	0	1.27	0.64	0.46	1.19	1.43	3835736.5612	1177272.9847	4941612.2375	0.0294	0.0257	0.0322	5664452.9365	644359.4433	181.6494	0.0249	0.0244	0.0366	2.3787	0.0055	NaN	0.00	10.7590	0.0000	6.4105	0.0000	0.0000	0.0000	-1.00	0.1033
BX08	2023	10	30	01	26	25.00	7	0	8	0	0	0	1.27	0.64	0.46	1.19	1.43	3835736.5624	1177272.9841	4941612.2342	0.0296	0.0262	0.0322	5664452.9336	644359.4424	181.6475	0.0250	0.0251	0.0367	2.3787	0.0055	NaN	0.00	10.6299	0.0000	6.2823	0.0000	0.0000	0.0000	-1.00	0.1033
BX08	2023	10	30	01	26	30.00	7	0	8	0	0	0	1.27	0.64	0.46	1.19	1.43	3835736.5609	1177272.9866	4941612.2346	0.0297	0.0263	0.0322	5664452.9344	644359.4452	181.6474	0.0250	0.0253	0.0367	2.3787	0.0055	NaN	0.00	10.7262	0.0000	6.3750	0.0000	0.0000	0.0000	-1.00	0.1033
BX08	2023	10	30	01	26	35.00	7	0	8	0	0	0	1.27	0.64	0.46	1.19	1.42	3835736.5634	1177272.9827	4941612.2350	0.0287	0.0249	0.0322	5664452.9336	644359.4408	181.6484	0.0247	0.0231	0.0365	2.3787	0.0055	NaN	0.00	10.6439	0.0000	6.2954	0.0000	0.0000	0.0000	-1.00	0.1033
BX08	2023	10	30	01	26	40.00	7	0	8	0	0	0	1.27	0.64	0.46	1.18	1.42	3835736.5614	1177272.9815	4941612.2325	0.0285	0.0246	0.0322	5664452.9338	644359.4402	181.6450	0.0247	0.0227	0.0365	2.3787	0.0055	NaN	0.00	10.7441	0.0000	6.4008	0.0000	0.0000	0.0000	-1.00	0.1033
BX08	2023	10	30	01	26	45.00	7	0	8	0	0	0	1.27	0.64	0.46	1.18	1.42	3835736.5601	1177272.9816	4941612.2333	0.0293	0.0257	0.0322	5664452.9353	644359.4406	181.6449	0.0249	0.0245	0.0365	2.3787	0.0055	NaN	0.00	10.8526	0.0000	6.5084	0.0000	0.0000	0.0000	-1.00	0.1033
BX08	2023	10	30	01	26	50.00	7	0	8	0	0	0	1.27	0.64	0.46	1.18	1.42	3835736.5561	1177272.9801	4941612.2345	0.0295	0.0261	0.0322	5664452.9393	644359.4403	181.6431	0.0250	0.0251	0.0366	2.3787	0.0055	NaN	0.00	10.9543	0.0000	6.6136	0.0000	0.0000	0.0000	-1.00	0.1033
BX08	2023	10	30	01	26	55.00	6	0	7	0	0	0	2.13	1.12	0.86	1.95	2.41	3835736.5621	1177272.9763	4941612.2341	0.0298	0.0248	0.0323	5664452.9353	644359.4350	181.6457	0.0251	0.0232	0.0370	2.3786	0.0055	NaN	0.00	10.9854	0.0000	6.6482	0.0000	0.0000	0.0000	-1.00	0.1032
BX08	2023	10	30	01	27	00.00	7	0	8	0	0	0	1.27	0.64	0.46	1.18	1.42	3835736.5641	1177272.9766	4941612.2357	0.0312	0.0259	0.0323	5664452.9347	644359.4347	181.6483	0.0255	0.0250	0.0375	2.3787	0.0055	NaN	0.00	10.7374	0.0000	6.3995	0.0000	0.0000	0.0000	-1.00	0.1033
BX08	2023	10	30	01	27	05.00	7	0	8	0	0	0	1.27	0.64	0.46	1.18	1.42	3835736.5667	1177272.9761	4941612.2346	0.0303	0.0247	0.0324	5664452.9322	644359.4335	181.6489	0.0252	0.0231	0.0375	2.3787	0.0055	NaN	0.00	10.6457	0.0000	6.3142	0.0000	0.0000	0.0000	-1.00	0.1033
BX08	2023	10	30	01	27	10.00	7	0	8	0	0	0	1.26	0.64	0.46	1.18	1.42	3835736.5659	1177272.9744	4941612.2355	0.0299	0.0245	0.0324	5664452.9337	644359.4320	181.6488	0.0251	0.0227	0.0374	2.3787	0.0055	NaN	0.00	10.8005	0.0000	6.4714	0.0000	0.0000	0.0000	-1.00	0.1033
BX08	2023	10	30	01	27	15.00	7	0	8	0	0	0	1.26	0.64	0.46	1.18	1.42	3835736.5663	1177272.9748	4941612.2333	0.0297	0.0244	0.0324	5664452.9320	644359.4324	181.6474	0.0251	0.0226	0.0373	2.3787	0.0055	NaN	0.00	10.9034	0.0000	6.5741	0.0000	0.0000	0.0000	-1.00	0.1033
BX08	2023	10	30	01	27	20.00	7	0	8	0	0	0	1.26	0.64	0.46	1.18	1.42	3835736.5661	1177272.9738	4941612.2348	0.0295	0.0244	0.0324	5664452.9333	644359.4315	181.6482	0.0250	0.0225	0.0372	2.3786	0.0055	NaN	0.00	10.8261	0.0000	6.4990	0.0000	0.0000	0.0000	-1.00	0.1032
BX08	2023	10	30	01	27	25.00	7	0	8	0	0	0	1.26	0.64	0.46	1.18	1.41	3835736.5656	1177272.9727	4941612.2345	0.0294	0.0244	0.0324	5664452.9337	644359.4306	181.6475	0.0250	0.0225	0.0371	2.3786	0.0055	NaN	0.00	10.8618	0.0000	6.5357	0.0000	0.0000	0.0000	-1.00	0.1032
BX08	2023	10	30	01	27	30.00	7	0	8	0	0	0	1.26	0.64	0.46	1.18	1.41	3835736.5658	1177272.9721	4941612.2331	0.0292	0.0244	0.0324	5664452.9327	644359.4300	181.6464	0.0249	0.0225	0.0370	2.3786	0.0055	NaN	0.00	10.9128	0.0000	6.5863	0.0000	0.0000	0.0000	-1.00	0.1032
BX08	2023	10	30	01	27	35.00	6	0	8	0	0	0	1.42	0.80	0.53	1.32	1.63	3835736.5655	1177272.9753	4941612.2329	0.0295	0.0244	0.0324	5664452.9322	644359.4331	181.6467	0.0250	0.0225	0.0371	2.3785	0.0055	NaN	0.00	10.6630	0.0000	6.3407	0.0000	0.0000	0.0000	-1.00	0.1031
BX08	2023	10	30	01	27	40.00	7	0	8	0	0	0	1.26	0.64	0.46	1.17	1.41	3835736.5671	1177272.9751	4941612.2326	0.0296	0.0244	0.0324	5664452.9309	644359.4325	181.6474	0.0251	0.0225	0.0372	2.3785	0.0055	NaN	0.00	10.9688	0.0000	6.6483	0.0000	0.0000	0.0000	-1.00	0.1031
BX08	2023	10	30	01	27	45.00	7	0	8	0	0	0	1.26	0.64	0.46	1.17	1.41	3835736.5646	1177272.9759	4941612.2325	0.0295	0.0243	0.0324	5664452.9325	644359.4339	181.6460	0.0250	0.0225	0.0371	2.3785	0.0055	NaN	0.00	10.8627	0.0000	6.5447	0.0000	0.0000	0.0000	-1.00	0.1031
BX08	2023	10	30	01	27	50.00	7	0	8	0	0	0	1.26	0.64	0.46	1.17	1.41	3835736.5647	1177272.9740	4941612.2337	0.0297	0.0245	0.0334	5664452.9336	644359.4320	181.6466	0.0251	0.0227	0.0380	2.3784	0.0055	NaN	0.00	10.8615	0.0000	6.5480	0.0000	0.0000	0.0000	-1.00	0.1031
BX08	2023	10	30	01	27	55.00	7	0	8	0	0	0	1.26	0.64	0.46	1.17	1.41	3835736.5637	1177272.9727	4941612.2336	0.0294	0.0243	0.0328	5664452.9345	644359.4311	181.6457	0.0250	0.0225	0.0375	2.3784	0.0055	NaN	0.00	10.8844	0.0000	6.5665	0.0000	0.0000	0.0000	-1.00	0.1030
BX08	2023	10	30	01	28	00.00	7	0	8	0	0	0	1.26	0.64	0.46	1.17	1.41	3835736.5641	1177272.9716	4941612.2357	0.0296	0.0244	0.0336	5664452.9358	644359.4299	181.6473	0.0251	0.0227	0.0382	2.3784	0.0055	NaN	0.00	11.0406	0.0000	6.7206	0.0000	0.0000	0.0000	-1.00	0.1030
BX08	2023	10	30	01	28	05.00	7	0	8	0	0	0	1.25	0.64	0.46	1.17	1.41	3835736.5617	1177272.9725	4941612.2339	0.0292	0.0243	0.0329	5664452.9363	644359.4314	181.6446	0.0249	0.0224	0.0374	2.3784	0.0055	NaN	0.00	10.9714	0.0000	6.6477	0.0000	0.0000	0.0000	-1.00	0.1030
BX08	2023	10	30	01	28	10.00	7	0	8	0	0	0	1.25	0.64	0.46	1.17	1.41	3835736.5634	1177272.9723	4941612.2318	0.0290	0.0243	0.0326	5664452.9337	644359.4308	181.6440	0.0249	0.0224	0.0371	2.3784	0.0055	NaN	0.00	11.0445	0.0000	6.7145	0.0000	0.0000	0.0000	-1.00	0.1030
BX08	2023	10	30	01	28	15.00	7	0	8	0	0	0	1.25	0.64	0.46	1.17	1.40	3835736.5640	1177272.9728	4941612.2317	0.0289	0.0243	0.0325	5664452.9331	644359.4311	181.6444	0.0249	0.0223	0.0369	2.3785	0.0055	NaN	0.00	11.2065	0.0000	6.8696	0.0000	0.0000	0.0000	-1.00	0.1031
BX08	2023	10	30	01	28	20.00	7	0	8	0	0	0	1.25	0.63	0.46	1.17	1.40	3835736.5635	1177272.9723	4941612.2291	0.0288	0.0243	0.0324	5664452.9319	644359.4308	181.6419	0.0249	0.0223	0.0368	2.3785	0.0055	NaN	0.00	11.0964	0.0000	6.7535	0.0000	0.0000	0.0000	-1.00	0.1031
BX08	2023	10	30	01	28	25.00	7	0	8	0	0	0	1.25	0.63	0.46	1.16	1.40	3835736.5639	1177272.9708	4941612.2288	0.0288	0.0242	0.0323	5664452.9317	644359.4293	181.6417	0.0249	0.0223	0.0367	2.3785	0.0054	NaN	0.00	11.1566	0.0000	6.8149	0.0000	0.0000	0.0000	-1.00	0.1031
BX08	2023	10	30	01	28	30.00	7	0	8	0	0	0	1.25	0.63	0.46	1.16	1.40	3835736.5639	1177272.9684	4941612.2278	0.0287	0.0242	0.0323	5664452.9316	644359.4270	181.6405	0.0248	0.0223	0.0366	2.3785	0.0054	NaN	0.00	11.1730	0.0000	6.8368	0.0000	0.0000	0.0000	-1.00	0.1031
BX08	2023	10	30	01	28	35.00	7	0	8	0	0	0	1.25	0.63	0.46	1.16	1.40	3835736.5635	1177272.9665	4941612.2281	0.0286	0.0242	0.0323	5664452.9325	644359.4252	181.6401	0.0248	0.0223	0.0366	2.3785	0.0054	NaN	0.00	11.1857	0.0000	6.8520	0.0000	0.0000	0.0000	-1.00	0.1031
BX08	2023	10	30	01	28	40.00	7	0	8	0	0	0	1.25	0.63	0.46	1.16	1.40	3835736.5606	1177272.9672	4941612.2287	0.0286	0.0242	0.0323	5664452.9349	644359.4268	181.6390	0.0248	0.0223	0.0365	2.3785	0.0054	NaN	0.00	11.1054	0.0000	6.7774	0.0000	0.0000	0.0000	-1.00	0.1031
BX08	2023	10	30	01	28	45.00	7	0	8	0	0	0	1.25	0.63	0.46	1.16	1.40	3835736.5593	1177272.9700	4941612.2272	0.0286	0.0242	0.0323	5664452.9343	644359.4298	181.6376	0.0248	0.0223	0.0365	2.3785	0.0054	NaN	0.00	11.0300	0.0000	6.7006	0.0000	0.0000	0.0000	-1.00	0.1031
BX08	2023	10	30	01	28	50.00	7	0	8	0	0	0	1.25	0.63	0.46	1.16	1.40	3835736.5605	1177272.9712	4941612.2280	0.0285	0.0242	0.0323	5664452.9337	644359.4306	181.6391	0.0248	0.0223	0.0365	2.3784	0.0054	NaN	0.00	11.0516	0.0000	6.7295	0.0000	0.0000	0.0000	-1.00	0.1030
BX08	2023	10	30	01	28	55.00	7	0	8	0	0	0	1.24	0.63	0.46	1.16	1.40	3835736.5612	1177272.9732	4941612.2297	0.0285	0.0242	0.0323	5664452.9338	644359.4323	181.6412	0.0248	0.0222	0.0364	2.3784	0.0054	NaN	0.00	10.9489	0.0000	6.6309	0.0000	0.0000	0.0000	-1.00	0.1030
BX08	2023	10	30	01	29	00.00	7	0	8	0	0	0	1.24	0.63	0.46	1.16	1.40	3835736.5615	1177272.9709	4941612.2286	0.0285	0.0242	0.0323	5664452.9334	644359.4301	181.6402	0.0248	0.0222	0.0364	2.3784	0.0054	NaN	0.00	10.9239	0.0000	6.6092	0.0000	0.0000	0.0000	-1.00	0.1030
BX08	2023	10	30	01	29	05.00	7	0	8	0	0	0	1.24	0.63	0.46	1.16	1.39	3835736.5622	1177272.9679	4941612.2343	0.0284	0.0241	0.0323	5664452.9370	644359.4269	181.6444	0.0248	0.0222	0.0364	2.3784	0.0054	NaN	0.00	10.9693	0.0000	6.6504	0.0000	0.0000	0.0000	-1.00	0.1030
BX08	2023	10	30	01	29	10.00	7	0	8	0	0	0	1.24	0.63	0.46	1.16	1.39	3835736.5628	1177272.9666	4941612.2337	0.0284	0.0241	0.0323	5664452.9364	644359.4255	181.6441	0.0248	0.0222	0.0364	2.3784	0.0054	NaN	0.00	10.8509	0.0000	6.5272	0.0000	0.0000	0.0000	-1.00	0.1030
BX08	2023	10	30	01	29	15.00	7	0	7	0	0	0	1.54	0.73	0.59	1.42	1.70	3835736.5643	1177272.9652	4941612.2343	0.0288	0.0241	0.0323	5664452.9360	644359.4237	181.6451	0.0250	0.0222	0.0365	2.3784	0.0054	NaN	0.00	10.6858	0.0000	6.3600	0.0000	0.0000	0.0000	-1.00	0.1030
BX08	2023	10	30	01	29	20.00	7	0	7	0	0	0	1.54	0.73	0.59	1.42	1.70	3835736.5630	1177272.9653	4941612.2360	0.0289	0.0241	0.0323	5664452.9380	644359.4241	181.6457	0.0250	0.0222	0.0366	2.3783	0.0054	NaN	0.00	10.7034	0.0000	6.3721	0.0000	0.0000	0.0000	-1.00	0.1029
BX08	2023	10	30	01	29	25.00	7	0	6	0	0	0	1.67	0.80	0.60	1.56	1.85	3835736.5633	1177272.9644	4941612.2332	0.0290	0.0245	0.0329	5664452.9363	644359.4232	181.6436	0.0251	0.0225	0.0372	2.3783	0.0054	NaN	0.00	11.0145	0.0000	6.6796	0.0000	0.0000	0.0000	-1.00	0.1029
BX08	2023	10	30	01	29	30.00	7	0	7	0	0	0	1.54	0.72	0.59	1.42	1.70	3835736.5630	1177272.9611	4941612.2341	0.0291	0.0246	0.0332	5664452.9377	644359.4201	181.6435	0.0251	0.0226	0.0376	2.3783	0.0054	NaN	0.00	10.9819	0.0000	6.6467	0.0000	0.0000	0.0000	-1.00	0.1030
BX08	2023	10	30	01	29	35.00	7	0	8	0	0	0	1.24	0.63	0.46	1.15	1.39	3835736.5632	1177272.9620	4941612.2346	0.0291	0.0245	0.0333	5664452.9377	644359.4209	181.6442	0.0251	0.0225	0.0377	2.3784	0.0054	NaN	0.00	10.8200	0.0000	6.4858	0.0000	0.0000	0.0000	-1.00	0.1030
BX08	2023	10	30	01	29	40.00	7	0	8	0	0	0	1.24	0.63	0.46	1.15	1.39	3835736.5626	1177272.9634	4941612.2363	0.0291	0.0245	0.0333	5664452.9389	644359.4224	181.6454	0.0251	0.0224	0.0377	2.3783	0.0054	NaN	0.00	10.7774	0.0000	6.4426	0.0000	0.0000	0.0000	-1.00	0.1029
BX08	2023	10	30	01	29	45.00	7	0	8	0	0	0	1.24	0.63	0.46	1.15	1.39	3835736.5624	1177272.9639	4941612.2366	0.0290	0.0244	0.0333	5664452.9391	644359.4229	181.6456	0.0251	0.0224	0.0377	2.3783	0.0054	NaN	0.00	11.0305	0.0000	6.6923	0.0000	0.0000	0.0000	-1.00	0.1030
BX08	2023	10	30	01	29	50.00	7	0	8	0	0	0	1.23	0.63	0.46	1.15	1.39	3835736.5586	1177272.9619	4941612.2338	0.0290	0.0244	0.0332	5664452.9406	644359.4220	181.6407	0.0250	0.0223	0.0376	2.3783	0.0054	NaN	0.00	10.7313	0.0000	6.3892	0.0000	0.0000	0.0000	-1.00	0.1029
BX08	2023	10	30	01	29	55.00	7	0	7	0	0	0	1.53	0.72	0.59	1.41	1.69	3835736.5583	1177272.9627	4941612.2314	0.0291	0.0243	0.0332	5664452.9392	644359.4230	181.6389	0.0251	0.0223	0.0375	2.3783	0.0054	NaN	0.00	10.5680	0.0000	6.2269	0.0000	0.0000	0.0000	-1.00	0.1029
BX08	2023	10	30	01	30	00.00	7	0	7	0	0	0	1.53	0.72	0.59	1.41	1.69	3835736.5594	1177272.9663	4941612.2309	0.0291	0.0243	0.0331	5664452.9373	644359.4262	181.6398	0.0251	0.0223	0.0375	2.3783	0.0054	NaN	0.00	10.7150	0.0000	6.3772	0.0000	0.0000	0.0000	-1.00	0.1029
BX08	2023	10	30	01	30	05.00	7	0	8	0	0	0	1.23	0.63	0.46	1.14	1.38	3835736.5616	1177272.9651	4941612.2322	0.0291	0.0242	0.0331	5664452.9367	644359.4243	181.6419	0.0251	0.0223	0.0374	2.3783	0.0054	NaN	0.00	10.7016	0.0000	6.3611	0.0000	0.0000	0.0000	-1.00	0.1029
BX08	2023	10	30	01	30	10.00	7	0	8	0	0	0	1.23	0.63	0.45	1.14	1.38	3835736.5625	1177272.9657	4941612.2322	0.0290	0.0242	0.0330	5664452.9360	644359.4247	181.6426	0.0251	0.0222	0.0374	2.3783	0.0054	NaN	0.00	10.7668	0.0000	6.4204	0.0000	0.0000	0.0000	-1.00	0.1029
BX08	2023	10	30	01	30	15.00	7	0	8	0	0	0	1.23	0.63	0.45	1.14	1.38	3835736.5643	1177272.9646	4941612.2312	0.0293	0.0243	0.0344	5664452.9342	644359.4232	181.6426	0.0251	0.0222	0.0388	2.3782	0.0054	NaN	0.00	10.8768	0.0000	6.5326	0.0000	0.0000	0.0000	-1.00	0.1028
BX08	2023	10	30	01	30	20.00	7	0	7	0	0	0	1.53	0.72	0.59	1.41	1.69	3835736.5678	1177272.9642	4941612.2287	0.0292	0.0242	0.0336	5664452.9301	644359.4219	181.6428	0.0251	0.0222	0.0380	2.3782	0.0054	NaN	0.00	11.0292	0.0000	6.6820	0.0000	0.0000	0.0000	-1.00	0.1028
BX08	2023	10	30	01	30	25.00	7	0	7	0	0	0	1.53	0.72	0.59	1.41	1.69	3835736.5674	1177272.9643	4941612.2287	0.0291	0.0242	0.0332	5664452.9303	644359.4221	181.6425	0.0251	0.0222	0.0376	2.3782	0.0054	NaN	0.00	10.8845	0.0000	6.5359	0.0000	0.0000	0.0000	-1.00	0.1028
BX08	2023	10	30	01	30	30.00	7	0	8	0	0	0	1.23	0.63	0.45	1.14	1.38	3835736.5675	1177272.9653	4941612.2285	0.0290	0.0241	0.0330	5664452.9299	644359.4230	181.6426	0.0251	0.0222	0.0373	2.3782	0.0054	NaN	0.00	10.7239	0.0000	6.3783	0.0000	0.0000	0.0000	-1.00	0.1028
BX08	2023	10	30	01	30	35.00	7	0	7	0	0	0	1.52	0.72	0.59	1.40	1.68	3835736.5665	1177272.9672	4941612.2301	0.0290	0.0241	0.0330	5664452.9314	644359.4250	181.6436	0.0251	0.0222	0.0372	2.3782	0.0054	NaN	0.00	11.3460	0.0000	7.0081	0.0000	0.0000	0.0000	-1.00	0.1028
BX08	2023	10	30	01	30	40.00	7	0	8	0	0	0	1.22	0.62	0.45	1.14	1.37	3835736.5644	1177272.9643	4941612.2301	0.0290	0.0241	0.0329	5664452.9335	644359.4229	181.6419	0.0251	0.0221	0.0371	2.3782	0.0054	NaN	0.00	11.1731	0.0000	6.8334	0.0000	0.0000	0.0000	-1.00	0.1028
BX08	2023	10	30	01	30	45.00	7	0	7	0	0	0	1.52	0.72	0.59	1.40	1.68	3835736.5640	1177272.9649	4941612.2292	0.0290	0.0240	0.0329	5664452.9331	644359.4236	181.6410	0.0251	0.0221	0.0371	2.3782	0.0053	NaN	0.00	11.0913	0.0000	6.7554	0.0000	0.0000	0.0000	-1.00	0.1028
BX08	2023	10	30	01	30	50.00	7	0	8	0	0	0	1.22	0.62	0.45	1.14	1.37	3835736.5645	1177272.9660	4941612.2299	0.0289	0.0240	0.0328	5664452.9329	644359.4245	181.6420	0.0251	0.0221	0.0370	2.3781	0.0053	NaN	0.00	11.0292	0.0000	6.6987	0.0000	0.0000	0.0000	-1.00	0.1027
BX08	2023	10	30	01	30	55.00	7	0	8	0	0	0	1.22	0.62	0.45	1.13	1.37	3835736.5650	1177272.9663	4941612.2333	0.0289	0.0240	0.0328	5664452.9347	644359.4246	181.6450	0.0251	0.0221	0.0370	2.3781	0.0053	NaN	0.00	10.9596	0.0000	6.6248	0.0000	0.0000	0.0000	-1.00	0.1027
BX08	2023	10	30	01	31	00.00	7	0	8	0	0	0	1.22	0.62	0.45	1.13	1.37	3835736.5643	1177272.9627	4941612.2352	0.0288	0.0240	0.0328	5664452.9371	644359.4213	181.6454	0.0251	0.0221	0.0369	2.3781	0.0053	NaN	0.00	11.0825	0.0000	6.7444	0.0000	0.0000	0.0000	-1.00	0.1027
BX08	2023	10	30	01	31	05.00	7	0	8	0	0	0	1.22	0.62	0.45	1.13	1.37	3835736.5664	1177272.9616	4941612.2374	0.0291	0.0241	0.0337	5664452.9371	644359.4196	181.6482	0.0251	0.0223	0.0379	2.3781	0.0053	NaN	0.00	11.0078	0.0000	6.6671	0.0000	0.0000	0.0000	-1.00	0.1027
BX08	2023	10	30	01	31	10.00	7	0	8	0	0	0	1.22	0.62	0.45	1.13	1.37	3835736.5675	1177272.9651	4941612.2396	0.0293	0.0241	0.0343	5664452.9369	644359.4227	181.6512	0.0251	0.0224	0.0385	2.3780	0.0053	NaN	0.00	11.0261	0.0000	6.6830	0.0000	0.0000	0.0000	-1.00	0.1026
BX08	2023	10	30	01	31	15.00	7	0	8	0	0	0	1.22	0.62	0.45	1.13	1.37	3835736.5705	1177272.9635	4941612.2405	0.0294	0.0241	0.0346	5664452.9356	644359.4203	181.6534	0.0251	0.0224	0.0388	2.3780	0.0053	NaN	0.00	11.1336	0.0000	6.7940	0.0000	0.0000	0.0000	-1.00	0.1026
BX08	2023	10	30	01	31	20.00	7	0	8	0	0	0	1.22	0.62	0.45	1.13	1.37	3835736.5707	1177272.9651	4941612.2399	0.0294	0.0240	0.0348	5664452.9348	644359.4218	181.6534	0.0251	0.0224	0.0389	2.3780	0.0053	NaN	0.00	11.0599	0.0000	6.7234	0.0000	0.0000	0.0000	-1.00	0.1026
BX08	2023	10	30	01	31	25.00	7	0	8	0	0	0	1.22	0.62	0.45	1.13	1.37	3835736.5719	1177272.9636	4941612.2396	0.0294	0.0240	0.0348	5664452.9339	644359.4200	181.6535	0.0251	0.0224	0.0390	2.3780	0.0053	NaN	0.00	11.1166	0.0000	6.7807	0.0000	0.0000	0.0000	-1.00	0.1026
BX08	2023	10	30	01	31	30.00	7	0	8	0	0	0	1.22	0.62	0.45	1.13	1.36	3835736.5735	1177272.9633	4941612.2395	0.0294	0.0240	0.0349	5664452.9328	644359.4193	181.6544	0.0251	0.0224	0.0390	2.3780	0.0053	NaN	0.00	11.2466	0.0000	6.9133	0.0000	0.0000	0.0000	-1.00	0.1026
BX08	2023	10	30	01	31	35.00	7	0	8	0	0	0	1.21	0.62	0.45	1.13	1.36	3835736.5736	1177272.9618	4941612.2355	0.0294	0.0240	0.0349	5664452.9304	644359.4179	181.6511	0.0251	0.0224	0.0390	2.3779	0.0053	NaN	0.00	11.1288	0.0000	6.7929	0.0000	0.0000	0.0000	-1.00	0.1025
BX08	2023	10	30	01	31	40.00	7	0	8	0	0	0	1.21	0.62	0.45	1.13	1.36	3835736.5724	1177272.9617	4941612.2333	0.0294	0.0240	0.0349	5664452.9300	644359.4182	181.6487	0.0251	0.0224	0.0390	2.3779	0.0053	NaN	0.00	11.0736	0.0000	6.7295	0.0000	0.0000	0.0000	-1.00	0.1025
BX08	2023	10	30	01	31	45.00	7	0	8	0	0	0	1.21	0.62	0.45	1.12	1.36	3835736.5714	1177272.9617	4941612.2255	0.0288	0.0239	0.0337	5664452.9258	644359.4185	181.6419	0.0250	0.0221	0.0377	2.3779	0.0053	NaN	0.00	11.0133	0.0000	6.6567	0.0000	0.0000	0.0000	-1.00	0.1025
BX08	2023	10	30	01	31	50.00	7	0	8	0	0	0	1.21	0.62	0.45	1.12	1.36	3835736.5723	1177272.9622	4941612.2268	0.0286	0.0239	0.0332	5664452.9259	644359.4188	181.6436	0.0250	0.0220	0.0371	2.3779	0.0053	NaN	0.00	11.0137	0.0000	6.6488	0.0000	0.0000	0.0000	-1.00	0.1025
BX08	2023	10	30	01	31	55.00	7	0	8	0	0	0	1.21	0.62	0.45	1.12	1.36	3835736.5723	1177272.9614	4941612.2282	0.0285	0.0239	0.0329	5664452.9269	644359.4180	181.6445	0.0250	0.0220	0.0369	2.3779	0.0053	NaN	0.00	11.2812	0.0000	6.9117	0.0000	0.0000	0.0000	-1.00	0.1025
BX08	2023	10	30	01	32	00.00	7	0	8	0	0	0	1.21	0.62	0.45	1.12	1.36	3835736.5704	1177272.9574	4941612.2279	0.0284	0.0239	0.0328	5664452.9290	644359.4146	181.6425	0.0250	0.0220	0.0367	2.3779	0.0053	NaN	0.00	11.2729	0.0000	6.9008	0.0000	0.0000	0.0000	-1.00	0.1025
BX08	2023	10	30	01	32	05.00	7	0	8	0	0	0	1.21	0.62	0.45	1.12	1.36	3835736.5696	1177272.9597	4941612.2288	0.0284	0.0238	0.0328	5664452.9297	644359.4170	181.6431	0.0250	0.0220	0.0366	2.3779	0.0053	NaN	0.00	10.9536	0.0000	6.5922	0.0000	0.0000	0.0000	-1.00	0.1025
BX08	2023	10	30	01	32	10.00	7	0	8	0	0	0	1.21	0.62	0.45	1.12	1.36	3835736.5693	1177272.9611	4941612.2315	0.0283	0.0238	0.0327	5664452.9313	644359.4185	181.6453	0.0250	0.0219	0.0366	2.3780	0.0053	NaN	0.00	11.1404	0.0000	6.7855	0.0000	0.0000	0.0000	-1.00	0.1026
BX08	2023	10	30	01	32	15.00	7	0	8	0	0	0	1.21	0.62	0.45	1.12	1.36	3835736.5691	1177272.9616	4941612.2347	0.0283	0.0238	0.0327	5664452.9334	644359.4189	181.6477	0.0250	0.0219	0.0365	2.3779	0.0053	NaN	0.00	11.0771	0.0000	6.7311	0.0000	0.0000	0.0000	-1.00	0.1026
BX08	2023	10	30	01	32	20.00	7	0	8	0	0	0	1.21	0.62	0.45	1.12	1.35	3835736.5700	1177272.9635	4941612.2335	0.0283	0.0238	0.0327	5664452.9316	644359.4206	181.6477	0.0250	0.0219	0.0365	2.3779	0.0053	NaN	0.00	10.9641	0.0000	6.6215	0.0000	0.0000	0.0000	-1.00	0.1026
BX08	2023	10	30	01	32	25.00	7	0	8	0	0	0	1.20	0.62	0.45	1.12	1.35	3835736.5672	1177272.9617	4941612.2364	0.0283	0.0238	0.0327	5664452.9359	644359.4195	181.6479	0.0250	0.0219	0.0365	2.3779	0.0053	NaN	0.00	11.0669	0.0000	6.7279	0.0000	0.0000	0.0000	-1.00	0.1025
BX08	2023	10	30	01	32	30.00	7	0	8	0	0	0	1.20	0.62	0.45	1.12	1.35	3835736.5646	1177272.9591	4941612.2348	0.0283	0.0238	0.0327	5664452.9373	644359.4178	181.6446	0.0250	0.0219	0.0365	2.3780	0.0053	NaN	0.00	11.2407	0.0000	6.9015	0.0000	0.0000	0.0000	-1.00	0.1026
BX08	2023	10	30	01	32	35.00	7	0	8	0	0	0	1.20	0.62	0.45	1.11	1.35	3835736.5671	1177272.9589	4941612.2339	0.0282	0.0238	0.0327	5664452.9349	644359.4169	181.6454	0.0250	0.0219	0.0364	2.3780	0.0053	NaN	0.00	11.3074	0.0000	6.9658	0.0000	0.0000	0.0000	-1.00	0.1026
BX08	2023	10	30	01	32	40.00	7	0	8	0	0	0	1.20	0.62	0.45	1.11	1.35	3835736.5697	1177272.9612	4941612.2334	0.0282	0.0238	0.0327	5664452.9322	644359.4184	181.6470	0.0250	0.0219	0.0364	2.3779	0.0053	NaN	0.00	10.9573	0.0000	6.6109	0.0000	0.0000	0.0000	-1.00	0.1025
BX08	2023	10	30	01	32	45.00	7	0	8	0	0	0	1.20	0.62	0.45	1.11	1.35	3835736.5712	1177272.9619	4941612.2341	0.0282	0.0237	0.0327	5664452.9314	644359.4186	181.6486	0.0250	0.0219	0.0364	2.3779	0.0053	NaN	0.00	10.7429	0.0000	6.3917	0.0000	0.0000	0.0000	-1.00	0.1025
BX08	2023	10	30	01	32	50.00	7	0	8	0	0	0	1.20	0.61	0.45	1.11	1.35	3835736.5727	1177272.9587	4941612.2306	0.0283	0.0242	0.0328	5664452.9287	644359.4152	181.6462	0.0251	0.0224	0.0364	2.3778	0.0053	NaN	0.00	10.9405	0.0000	6.5852	0.0000	0.0000	0.0000	-1.00	0.1025
BX08	2023	10	30	01	32	55.00	7	0	8	0	0	0	1.20	0.61	0.45	1.11	1.35	3835736.5715	1177272.9577	4941612.2249	0.0283	0.0242	0.0329	5664452.9262	644359.4147	181.6408	0.0252	0.0225	0.0365	2.3778	0.0053	NaN	0.00	10.8907	0.0000	6.5317	0.0000	0.0000	0.0000	-1.00	0.1024
BX08	2023	10	30	01	33	00.00	7	0	8	0	0	0	1.20	0.61	0.45	1.11	1.35	3835736.5706	1177272.9588	4941612.2241	0.0282	0.0237	0.0328	5664452.9261	644359.4160	181.6398	0.0251	0.0219	0.0364	2.3777	0.0053	NaN	0.00	11.0616	0.0000	6.6971	0.0000	0.0000	0.0000	-1.00	0.1023
BX08	2023	10	30	01	33	05.00	7	0	8	0	0	0	1.20	0.61	0.45	1.11	1.34	3835736.5717	1177272.9577	4941612.2242	0.0286	0.0238	0.0336	5664452.9256	644359.4147	181.6404	0.0251	0.0221	0.0373	2.3777	0.0053	NaN	0.00	10.9901	0.0000	6.6222	0.0000	0.0000	0.0000	-1.00	0.1023
BX08	2023	10	30	01	33	10.00	7	0	8	0	0	0	1.20	0.61	0.45	1.11	1.34	3835736.5688	1177272.9600	4941612.2271	0.0283	0.0237	0.0331	5664452.9292	644359.4176	181.6413	0.0251	0.0219	0.0368	2.3777	0.0052	NaN	0.00	10.9073	0.0000	6.5311	0.0000	0.0000	0.0000	-1.00	0.1023
BX08	2023	10	30	01	33	15.00	7	0	8	0	0	0	1.19	0.61	0.45	1.11	1.34	3835736.5664	1177272.9593	4941612.2271	0.0282	0.0237	0.0329	5664452.9311	644359.4176	181.6398	0.0250	0.0219	0.0366	2.3777	0.0052	NaN	0.00	10.7211	0.0000	6.3390	0.0000	0.0000	0.0000	-1.00	0.1023
BX08	2023	10	30	01	33	20.00	7	0	8	0	0	0	1.19	0.61	0.45	1.10	1.34	3835736.5637	1177272.9581	4941612.2262	0.0282	0.0237	0.0328	5664452.9328	644359.4172	181.6372	0.0250	0.0218	0.0364	2.3777	0.0052	NaN	0.00	10.8132	0.0000	6.4231	0.0000	0.0000	0.0000	-1.00	0.1023
BX08	2023	10	30	01	33	25.00	7	0	8	0	0	0	1.19	0.61	0.45	1.10	1.34	3835736.5664	1177272.9575	4941612.2311	0.0286	0.0237	0.0336	5664452.9339	644359.4158	181.6425	0.0251	0.0221	0.0373	2.3777	0.0052	NaN	0.00	10.6760	0.0000	6.2828	0.0000	0.0000	0.0000	-1.00	0.1023
BX08	2023	10	30	01	33	30.00	7	0	8	0	0	0	1.19	0.61	0.45	1.10	1.34	3835736.5682	1177272.9591	4941612.2331	0.0288	0.0237	0.0341	5664452.9335	644359.4168	181.6455	0.0251	0.0221	0.0379	2.3776	0.0052	NaN	0.00	11.0308	0.0000	6.6351	0.0000	0.0000	0.0000	-1.00	0.1023
BX08	2023	10	30	01	33	35.00	7	0	8	0	0	0	1.19	0.61	0.45	1.10	1.34	3835736.5679	1177272.9598	4941612.2304	0.0284	0.0237	0.0333	5664452.9320	644359.4176	181.6433	0.0251	0.0219	0.0370	2.3777	0.0052	NaN	0.00	10.7176	0.0000	6.3206	0.0000	0.0000	0.0000	-1.00	0.1023
BX08	2023	10	30	01	33	40.00	7	0	7	0	0	0	1.48	0.70	0.58	1.36	1.64	3835736.5685	1177272.9606	4941612.2312	0.0286	0.0236	0.0330	5664452.9319	644359.4182	181.6444	0.0252	0.0219	0.0368	2.3777	0.0052	NaN	0.00	10.5273	0.0000	6.1329	0.0000	0.0000	0.0000	-1.00	0.1023
BX08	2023	10	30	01	33	45.00	7	0	8	0	0	0	1.19	0.61	0.45	1.10	1.34	3835736.5662	1177272.9621	4941612.2319	0.0291	0.0237	0.0338	5664452.9337	644359.4202	181.6439	0.0253	0.0221	0.0377	2.3777	0.0052	NaN	0.00	10.9680	0.0000	6.5772	0.0000	0.0000	0.0000	-1.00	0.1023
BX08	2023	10	30	01	33	50.00	7	0	7	0	0	0	1.48	0.70	0.58	1.36	1.64	3835736.5681	1177272.9591	4941612.2308	0.0289	0.0236	0.0332	5664452.9322	644359.4168	181.6436	0.0253	0.0219	0.0371	2.3777	0.0052	NaN	0.00	10.7959	0.0000	6.4024	0.0000	0.0000	0.0000	-1.00	0.1023
BX08	2023	10	30	01	33	55.00	7	0	7	0	0	0	1.48	0.70	0.58	1.36	1.64	3835736.5683	1177272.9564	4941612.2295	0.0288	0.0236	0.0330	5664452.9317	644359.4142	181.6422	0.0253	0.0218	0.0369	2.3777	0.0052	NaN	0.00	11.2453	0.0000	6.8405	0.0000	0.0000	0.0000	-1.00	0.1023
BX08	2023	10	30	01	34	00.00	7	0	8	0	0	0	1.19	0.61	0.45	1.10	1.33	3835736.5660	1177272.9579	4941612.2302	0.0288	0.0236	0.0329	5664452.9337	644359.4163	181.6417	0.0253	0.0218	0.0367	2.3777	0.0052	NaN	0.00	11.0137	0.0000	6.6077	0.0000	0.0000	0.0000	-1.00	0.1023
BX08	2023	10	30	01	34	05.00	7	0	7	0	0	0	1.48	0.70	0.58	1.36	1.63	3835736.5701	1177272.9598	4941612.2292	0.0297	0.0242	0.0332	5664452.9295	644359.4170	181.6437	0.0271	0.0220	0.0367	2.3777	0.0052	NaN	0.00	10.9514	0.0000	6.5441	0.0000	0.0000	0.0000	-1.00	0.1023
BX08	2023	10	30	01	34	10.00	7	0	8	0	0	0	1.18	0.61	0.45	1.09	1.33	3835736.5729	1177272.9625	4941612.2290	0.0290	0.0237	0.0329	5664452.9267	644359.4189	181.6457	0.0258	0.0218	0.0367	2.3776	0.0052	NaN	0.00	11.0924	0.0000	6.6856	0.0000	0.0000	0.0000	-1.00	0.1022
BX08	2023	10	30	01	34	15.00	7	0	8	0	0	0	1.18	0.61	0.45	1.09	1.33	3835736.5718	1177272.9612	4941612.2288	0.0288	0.0236	0.0329	5664452.9277	644359.4178	181.6447	0.0255	0.0218	0.0366	2.3776	0.0052	NaN	0.00	11.1572	0.0000	6.7518	0.0000	0.0000	0.0000	-1.00	0.1022
BX08	2023	10	30	01	34	20.00	7	0	8	0	0	0	1.18	0.61	0.45	1.09	1.33	3835736.5721	1177272.9640	4941612.2309	0.0286	0.0236	0.0328	5664452.9282	644359.4205	181.6470	0.0253	0.0218	0.0366	2.3776	0.0052	NaN	0.00	10.9979	0.0000	6.5972	0.0000	0.0000	0.0000	-1.00	0.1022
BX08	2023	10	30	01	34	25.00	7	0	8	0	0	0	1.18	0.61	0.45	1.09	1.33	3835736.5746	1177272.9641	4941612.2326	0.0285	0.0236	0.0328	5664452.9275	644359.4199	181.6498	0.0253	0.0218	0.0365	2.3775	0.0052	NaN	0.00	10.8812	0.0000	6.4874	0.0000	0.0000	0.0000	-1.00	0.1021
BX08	2023	10	30	01	34	30.00	7	0	8	0	0	0	1.18	0.61	0.45	1.09	1.33	3835736.5750	1177272.9653	4941612.2338	0.0285	0.0235	0.0328	5664452.9276	644359.4209	181.6512	0.0252	0.0218	0.0365	2.3775	0.0052	NaN	0.00	10.7616	0.0000	6.3764	0.0000	0.0000	0.0000	-1.00	0.1021
BX08	2023	10	30	01	34	35.00	7	0	8	0	0	0	1.18	0.61	0.45	1.09	1.33	3835736.5773	1177272.9654	4941612.2334	0.0294	0.0241	0.0332	5664452.9256	644359.4204	181.6523	0.0270	0.0219	0.0365	2.3775	0.0052	NaN	0.00	10.8468	0.0000	6.4638	0.0000	0.0000	0.0000	-1.00	0.1021
BX08	2023	10	30	01	34	40.00	6	0	8	0	0	0	1.32	0.76	0.51	1.22	1.53	3835736.5729	1177272.9614	4941612.2360	0.0294	0.0236	0.0330	5664452.9314	644359.4177	181.6510	0.0260	0.0219	0.0369	2.3775	0.0052	NaN	0.00	10.7367	0.0000	6.3514	0.0000	0.0000	0.0000	-1.00	0.1021
BX08	2023	10	30	01	34	45.00	7	0	8	0	0	0	1.18	0.61	0.45	1.09	1.32	3835736.5730	1177272.9622	4941612.2388	0.0294	0.0235	0.0330	5664452.9329	644359.4184	181.6533	0.0257	0.0218	0.0370	2.3775	0.0052	NaN	0.00	10.9509	0.0000	6.5642	0.0000	0.0000	0.0000	-1.00	0.1022
BX08	2023	10	30	01	34	50.00	7	0	7	0	0	0	1.38	0.66	0.57	1.25	1.53	3835736.5734	1177272.9609	4941612.2434	0.0293	0.0236	0.0341	5664452.9357	644359.4170	181.6569	0.0263	0.0218	0.0375	2.3775	0.0052	NaN	0.00	10.7838	0.0000	6.3951	0.0000	0.0000	0.0000	-1.00	0.1022
BX08	2023	10	30	01	34	55.00	7	0	8	0	0	0	1.18	0.61	0.45	1.09	1.32	3835736.5734	1177272.9639	4941612.2440	0.0296	0.0236	0.0356	5664452.9355	644359.4198	181.6580	0.0266	0.0221	0.0388	2.3776	0.0052	NaN	0.00	10.9185	0.0000	6.5291	0.0000	0.0000	0.0000	-1.00	0.1022
BX08	2023	10	30	01	35	00.00	7	0	8	0	0	0	1.17	0.60	0.45	1.08	1.32	3835736.5724	1177272.9654	4941612.2446	0.0297	0.0237	0.0364	5664452.9364	644359.4215	181.6581	0.0267	0.0221	0.0396	2.3776	0.0052	NaN	0.00	11.0019	0.0000	6.6148	0.0000	0.0000	0.0000	-1.00	0.1022
BX08	2023	10	30	01	35	05.00	7	0	8	0	0	0	1.17	0.60	0.45	1.08	1.32	3835736.5718	1177272.9647	4941612.2469	0.0293	0.0236	0.0355	5664452.9383	644359.4210	181.6594	0.0265	0.0219	0.0386	2.3776	0.0052	NaN	0.00	11.0281	0.0000	6.6322	0.0000	0.0000	0.0000	-1.00	0.1022
BX08	2023	10	30	01	35	10.00	7	0	8	0	0	0	1.17	0.60	0.45	1.08	1.32	3835736.5720	1177272.9670	4941612.2477	0.0290	0.0235	0.0350	5664452.9383	644359.4230	181.6606	0.0263	0.0218	0.0382	2.3775	0.0052	NaN	0.00	10.9841	0.0000	6.5937	0.0000	0.0000	0.0000	-1.00	0.1022
BX08	2023	10	30	01	35	15.00	7	0	8	0	0	0	1.17	0.60	0.45	1.08	1.32	3835736.5723	1177272.9662	4941612.2478	0.0289	0.0235	0.0347	5664452.9383	644359.4223	181.6606	0.0262	0.0218	0.0378	2.3775	0.0052	NaN	0.00	11.1739	0.0000	6.7841	0.0000	0.0000	0.0000	-1.00	0.1021
BX08	2023	10	30	01	35	20.00	7	0	8	0	0	0	1.17	0.60	0.45	1.08	1.32	3835736.5725	1177272.9651	4941612.2472	0.0288	0.0235	0.0344	5664452.9380	644359.4212	181.6601	0.0260	0.0217	0.0376	2.3775	0.0052	NaN	0.00	10.8343	0.0000	6.4488	0.0000	0.0000	0.0000	-1.00	0.1021
BX08	2023	10	30	01	35	25.00	7	0	8	0	0	0	1.17	0.60	0.45	1.08	1.32	3835736.5737	1177272.9670	4941612.2469	0.0287	0.0235	0.0343	5664452.9365	644359.4226	181.6610	0.0259	0.0217	0.0374	2.3775	0.0052	NaN	0.00	10.8539	0.0000	6.4703	0.0000	0.0000	0.0000	-1.00	0.1021
BX08	2023	10	30	01	35	30.00	7	0	8	0	0	0	1.17	0.60	0.45	1.08	1.31	3835736.5751	1177272.9654	4941612.2478	0.0286	0.0235	0.0341	5664452.9364	644359.4207	181.6622	0.0259	0.0217	0.0373	2.3775	0.0052	NaN	0.00	11.0412	0.0000	6.6595	0.0000	0.0000	0.0000	-1.00	0.1021
BX08	2023	10	30	01	35	35.00	7	0	8	0	0	0	1.17	0.60	0.45	1.08	1.31	3835736.5734	1177272.9644	4941612.2459	0.0290	0.0235	0.0349	5664452.9366	644359.4203	181.6596	0.0259	0.0219	0.0382	2.3775	0.0052	NaN	0.00	11.0765	0.0000	6.6984	0.0000	0.0000	0.0000	-1.00	0.1021
BX08	2023	10	30	01	35	40.00	7	0	8	0	0	0	1.17	0.60	0.45	1.08	1.31	3835736.5736	1177272.9632	4941612.2477	0.0287	0.0235	0.0343	5664452.9378	644359.4190	181.6608	0.0258	0.0217	0.0376	2.3775	0.0052	NaN	0.00	11.0732	0.0000	6.6947	0.0000	0.0000	0.0000	-1.00	0.1021
BX08	2023	10	30	01	35	45.00	7	0	7	0	0	0	1.45	0.69	0.58	1.33	1.61	3835736.5737	1177272.9630	4941612.2471	0.0289	0.0234	0.0340	5664452.9374	644359.4188	181.6604	0.0259	0.0217	0.0374	2.3775	0.0052	NaN	0.00	11.0665	0.0000	6.6881	0.0000	0.0000	0.0000	-1.00	0.1021
BX08	2023	10	30	01	35	50.00	7	0	8	0	0	0	1.16	0.60	0.45	1.07	1.31	3835736.5716	1177272.9658	4941612.2463	0.0298	0.0236	0.0340	5664452.9379	644359.4221	181.6590	0.0260	0.0223	0.0379	2.3774	0.0052	NaN	0.00	10.9299	0.0000	6.5505	0.0000	0.0000	0.0000	-1.00	0.1021
BX08	2023	10	30	01	35	55.00	7	0	7	0	0	0	1.45	0.69	0.58	1.33	1.61	3835736.5671	1177272.9670	4941612.2449	0.0302	0.0236	0.0341	5664452.9402	644359.4245	181.6555	0.0260	0.0224	0.0381	2.3774	0.0052	NaN	0.00	11.0789	0.0000	6.6977	0.0000	0.0000	0.0000	-1.00	0.1020
BX08	2023	10	30	01	36	00.00	7	0	7	0	0	0	1.45	0.69	0.58	1.33	1.61	3835736.5679	1177272.9682	4941612.2433	0.0311	0.0243	0.0345	5664452.9383	644359.4254	181.6549	0.0277	0.0227	0.0382	2.3774	0.0052	NaN	0.00	11.2112	0.0000	6.8267	0.0000	0.0000	0.0000	-1.00	0.1020
BX08	2023	10	30	01	36	05.00	7	0	8	0	0	0	1.16	0.60	0.45	1.07	1.31	3835736.5671	1177272.9697	4941612.2425	0.0315	0.0245	0.0347	5664452.9381	644359.4271	181.6541	0.0285	0.0227	0.0383	2.3774	0.0052	NaN	0.00	11.3293	0.0000	6.9498	0.0000	0.0000	0.0000	-1.00	0.1021
BX08	2023	10	30	01	36	10.00	7	0	8	0	0	0	1.16	0.60	0.45	1.07	1.31	3835736.5694	1177272.9657	4941612.2469	0.0297	0.0236	0.0340	5664452.9399	644359.4226	181.6582	0.0266	0.0218	0.0376	2.3774	0.0052	NaN	0.00	11.2008	0.0000	6.8151	0.0000	0.0000	0.0000	-1.00	0.1020
BX08	2023	10	30	01	36	15.00	7	0	8	0	0	0	1.16	0.60	0.45	1.07	1.31	3835736.5687	1177272.9660	4941612.2458	0.0296	0.0235	0.0346	5664452.9397	644359.4230	181.6570	0.0260	0.0219	0.0383	2.3774	0.0052	NaN	0.00	11.1161	0.0000	6.7314	0.0000	0.0000	0.0000	-1.00	0.1021
BX08	2023	10	30	01	36	20.00	7	0	7	0	0	0	1.36	0.65	0.57	1.23	1.50	3835736.5698	1177272.9650	4941612.2470	0.0290	0.0234	0.0349	5664452.9399	644359.4218	181.6583	0.0264	0.0217	0.0379	2.3775	0.0052	NaN	0.00	11.1569	0.0000	6.7719	0.0000	0.0000	0.0000	-1.00	0.1021
BX08	2023	10	30	01	36	25.00	7	0	8	0	0	0	1.16	0.60	0.45	1.07	1.30	3835736.5715	1177272.9640	4941612.2473	0.0288	0.0234	0.0350	5664452.9390	644359.4203	181.6594	0.0265	0.0217	0.0378	2.3775	0.0052	NaN	0.00	10.9449	0.0000	6.5603	0.0000	0.0000	0.0000	-1.00	0.1021
BX08	2023	10	30	01	36	30.00	7	0	8	0	0	0	1.16	0.60	0.45	1.07	1.30	3835736.5721	1177272.9638	4941612.2475	0.0286	0.0234	0.0349	5664452.9387	644359.4200	181.6599	0.0265	0.0217	0.0376	2.3775	0.0052	NaN	0.00	10.9080	0.0000	6.5290	0.0000	0.0000	0.0000	-1.00	0.1021
BX08	2023	10	30	01	36	35.00	7	0	8	0	0	0	1.16	0.60	0.45	1.07	1.30	3835736.5740	1177272.9620	4941612.2472	0.0291	0.0237	0.0358	5664452.9375	644359.4178	181.6604	0.0265	0.0223	0.0387	2.3775	0.0052	NaN	0.00	10.8882	0.0000	6.5135	0.0000	0.0000	0.0000	-1.00	0.1021
BX08	2023	10	30	01	36	40.00	7	0	8	0	0	0	1.16	0.60	0.45	1.06	1.30	3835736.5769	1177272.9620	4941612.2457	0.0294	0.0237	0.0363	5664452.9343	644359.4170	181.6610	0.0264	0.0224	0.0393	2.3775	0.0052	NaN	0.00	10.9550	0.0000	6.5804	0.0000	0.0000	0.0000	-1.00	0.1021
BX08	2023	10	30	01	36	45.00	7	0	7	0	0	0	1.44	0.69	0.58	1.32	1.59	3835736.5746	1177272.9630	4941612.2481	0.0296	0.0235	0.0364	5664452.9374	644359.4186	181.6617	0.0264	0.0220	0.0396	2.3775	0.0052	NaN	0.00	10.8054	0.0000	6.4320	0.0000	0.0000	0.0000	-1.00	0.1021
BX08	2023	10	30	01	36	50.00	7	0	7	0	0	0	1.44	0.69	0.58	1.32	1.59	3835736.5748	1177272.9631	4941612.2491	0.0291	0.0234	0.0352	5664452.9378	644359.4186	181.6627	0.0263	0.0217	0.0384	2.3775	0.0052	NaN	0.00	10.8167	0.0000	6.4391	0.0000	0.0000	0.0000	-1.00	0.1021
BX08	2023	10	30	01	36	55.00	7	0	7	0	0	0	1.44	0.68	0.58	1.32	1.59	3835736.5750	1177272.9626	4941612.2501	0.0294	0.0234	0.0357	5664452.9384	644359.4180	181.6634	0.0262	0.0219	0.0390	2.3775	0.0052	NaN	0.00	10.7757	0.0000	6.3992	0.0000	0.0000	0.0000	-1.00	0.1021
BX08	2023	10	30	01	37	00.00	7	0	7	0	0	0	1.44	0.68	0.58	1.32	1.59	3835736.5750	1177272.9644	4941612.2493	0.0290	0.0233	0.0348	5664452.9376	644359.4198	181.6631	0.0261	0.0217	0.0380	2.3775	0.0052	NaN	0.00	10.5632	0.0000	6.1827	0.0000	0.0000	0.0000	-1.00	0.1021
BX08	2023	10	30	01	37	05.00	7	0	7	0	0	0	1.44	0.68	0.58	1.31	1.59	3835736.5741	1177272.9655	4941612.2475	0.0289	0.0233	0.0343	5664452.9369	644359.4211	181.6614	0.0261	0.0216	0.0376	2.3775	0.0052	NaN	0.00	10.5821	0.0000	6.2033	0.0000	0.0000	0.0000	-1.00	0.1022
BX08	2023	10	30	01	37	10.00	7	0	7	0	0	0	1.43	0.68	0.58	1.31	1.59	3835736.5750	1177272.9639	4941612.2451	0.0288	0.0233	0.0341	5664452.9350	644359.4194	181.6598	0.0260	0.0216	0.0373	2.3776	0.0051	NaN	0.00	10.7966	0.0000	6.4163	0.0000	0.0000	0.0000	-1.00	0.1022
BX08	2023	10	30	01	37	15.00	7	0	7	0	0	0	1.43	0.68	0.58	1.31	1.59	3835736.5752	1177272.9650	4941612.2468	0.0288	0.0233	0.0339	5664452.9357	644359.4203	181.6614	0.0260	0.0216	0.0371	2.3776	0.0051	NaN	0.00	10.7198	0.0000	6.3358	0.0000	0.0000	0.0000	-1.00	0.1022
BX08	2023	10	30	01	37	20.00	7	0	7	0	0	0	1.43	0.68	0.58	1.31	1.59	3835736.5755	1177272.9641	4941612.2464	0.0287	0.0233	0.0338	5664452.9354	644359.4194	181.6611	0.0259	0.0216	0.0370	2.3776	0.0051	NaN	0.00	10.6085	0.0000	6.2180	0.0000	0.0000	0.0000	-1.00	0.1022
BX08	2023	10	30	01	37	25.00	7	0	7	0	0	0	1.43	0.68	0.58	1.31	1.59	3835736.5725	1177272.9627	4941612.2463	0.0287	0.0233	0.0337	5664452.9378	644359.4189	181.6590	0.0259	0.0216	0.0370	2.3776	0.0051	NaN	0.00	10.8070	0.0000	6.4100	0.0000	0.0000	0.0000	-1.00	0.1022
BX08	2023	10	30	01	37	30.00	7	0	7	0	0	0	1.43	0.68	0.58	1.31	1.58	3835736.5722	1177272.9631	4941612.2467	0.0287	0.0233	0.0337	5664452.9383	644359.4193	181.6591	0.0259	0.0216	0.0369	2.3776	0.0051	NaN	0.00	10.6074	0.0000	6.2054	0.0000	0.0000	0.0000	-1.00	0.1022
BX08	2023	10	30	01	37	35.00	7	0	7	0	0	0	1.43	0.68	0.58	1.31	1.58	3835736.5738	1177272.9640	4941612.2439	0.0288	0.0235	0.0337	5664452.9351	644359.4198	181.6581	0.0259	0.0219	0.0369	2.3777	0.0051	NaN	0.00	10.8279	0.0000	6.4315	0.0000	0.0000	0.0000	-1.00	0.1023
BX08	2023	10	30	01	37	40.00	7	0	7	0	0	0	1.43	0.68	0.58	1.31	1.58	3835736.5714	1177272.9642	4941612.2433	0.0288	0.0235	0.0336	5664452.9365	644359.4206	181.6562	0.0259	0.0220	0.0369	2.3777	0.0051	NaN	0.00	10.7389	0.0000	6.3425	0.0000	0.0000	0.0000	-1.00	0.1023
BX08	2023	10	30	01	37	45.00	7	0	7	0	0	0	1.43	0.68	0.58	1.31	1.58	3835736.5692	1177272.9655	4941612.2426	0.0296	0.0235	0.0338	5664452.9375	644359.4225	181.6547	0.0260	0.0222	0.0374	2.3777	0.0051	NaN	0.00	10.6860	0.0000	6.2861	0.0000	0.0000	0.0000	-1.00	0.1023
BX08	2023	10	30	01	37	50.00	7	0	7	0	0	0	1.43	0.68	0.58	1.30	1.58	3835736.5719	1177272.9644	4941612.2400	0.0290	0.0233	0.0337	5664452.9340	644359.4207	181.6540	0.0259	0.0216	0.0371	2.3777	0.0051	NaN	0.00	10.7642	0.0000	6.3584	0.0000	0.0000	0.0000	-1.00	0.1024
BX08	2023	10	30	01	37	55.00	7	0	7	0	0	0	1.42	0.68	0.58	1.30	1.58	3835736.5676	1177272.9678	4941612.2391	0.0296	0.0234	0.0338	5664452.9360	644359.4252	181.6514	0.0259	0.0221	0.0375	2.3777	0.0051	NaN	0.00	10.8711	0.0000	6.4631	0.0000	0.0000	0.0000	-1.00	0.1024
BX08	2023	10	30	01	38	00.00	7	0	7	0	0	0	1.42	0.68	0.57	1.30	1.58	3835736.5691	1177272.9672	4941612.2389	0.0290	0.0232	0.0336	5664452.9349	644359.4242	181.6520	0.0259	0.0216	0.0371	2.3778	0.0051	NaN	0.00	10.9818	0.0000	6.5739	0.0000	0.0000	0.0000	-1.00	0.1024
BX08	2023	10	30	01	38	05.00	7	0	7	0	0	0	1.42	0.68	0.57	1.30	1.58	3835736.5708	1177272.9673	4941612.2366	0.0288	0.0232	0.0335	5664452.9322	644359.4239	181.6513	0.0258	0.0216	0.0369	2.3778	0.0051	NaN	0.00	10.9532	0.0000	6.5445	0.0000	0.0000	0.0000	-1.00	0.1024
BX08	2023	10	30	01	38	10.00	7	0	7	0	0	0	1.42	0.68	0.57	1.30	1.57	3835736.5725	1177272.9652	4941612.2371	0.0287	0.0232	0.0335	5664452.9316	644359.4214	181.6523	0.0258	0.0215	0.0368	2.3778	0.0051	NaN	0.00	11.0917	0.0000	6.6829	0.0000	0.0000	0.0000	-1.00	0.1024
BX08	2023	10	30	01	38	15.00	7	0	7	0	0	0	1.42	0.68	0.57	1.30	1.57	3835736.5729	1177272.9643	4941612.2346	0.0287	0.0232	0.0334	5664452.9299	644359.4205	181.6504	0.0258	0.0215	0.0367	2.3778	0.0051	NaN	0.00	10.8001	0.0000	6.3916	0.0000	0.0000	0.0000	-1.00	0.1024
BX08	2023	10	30	01	38	20.00	7	0	7	0	0	0	1.42	0.68	0.57	1.30	1.57	3835736.5718	1177272.9637	4941612.2333	0.0287	0.0232	0.0334	5664452.9300	644359.4203	181.6486	0.0258	0.0215	0.0367	2.3778	0.0051	NaN	0.00	10.8931	0.0000	6.4861	0.0000	0.0000	0.0000	-1.00	0.1025
BX08	2023	10	30	01	38	25.00	7	0	7	0	0	0	1.42	0.68	0.57	1.30	1.57	3835736.5698	1177272.9623	4941612.2303	0.0286	0.0232	0.0334	5664452.9299	644359.4195	181.6448	0.0258	0.0215	0.0367	2.3779	0.0051	NaN	0.00	11.1373	0.0000	6.7325	0.0000	0.0000	0.0000	-1.00	0.1025
BX08	2023	10	30	01	38	30.00	7	0	7	0	0	0	1.42	0.68	0.57	1.30	1.57	3835736.5670	1177272.9597	4941612.2282	0.0286	0.0232	0.0334	5664452.9313	644359.4177	181.6410	0.0258	0.0215	0.0366	2.3779	0.0051	NaN	0.00	11.2421	0.0000	6.8398	0.0000	0.0000	0.0000	-1.00	0.1025
BX08	2023	10	30	01	38	35.00	7	0	7	0	0	0	1.42	0.68	0.57	1.29	1.57	3835736.5625	1177272.9613	4941612.2282	0.0295	0.0234	0.0336	5664452.9343	644359.4205	181.6386	0.0259	0.0221	0.0372	2.3779	0.0051	NaN	0.00	11.0966	0.0000	6.6967	0.0000	0.0000	0.0000	-1.00	0.1025
BX08	2023	10	30	01	38	40.00	7	0	7	0	0	0	1.41	0.67	0.57	1.29	1.57	3835736.5633	1177272.9583	4941612.2291	0.0289	0.0232	0.0335	5664452.9349	644359.4175	181.6392	0.0258	0.0216	0.0369	2.3779	0.0051	NaN	0.00	11.1055	0.0000	6.7048	0.0000	0.0000	0.0000	-1.00	0.1025
BX08	2023	10	30	01	38	45.00	7	0	7	0	0	0	1.41	0.67	0.57	1.29	1.57	3835736.5639	1177272.9582	4941612.2300	0.0287	0.0232	0.0334	5664452.9350	644359.4171	181.6403	0.0258	0.0215	0.0367	2.3779	0.0051	NaN	0.00	11.0151	0.0000	6.6102	0.0000	0.0000	0.0000	-1.00	0.1026
BX08	2023	10	30	01	38	50.00	7	0	7	0	0	0	1.41	0.67	0.57	1.29	1.57	3835736.5630	1177272.9603	4941612.2302	0.0287	0.0231	0.0334	5664452.9354	644359.4194	181.6403	0.0258	0.0215	0.0367	2.3780	0.0051	NaN	0.00	11.0121	0.0000	6.6046	0.0000	0.0000	0.0000	-1.00	0.1026
BX08	2023	10	30	01	38	55.00	7	0	7	0	0	0	1.41	0.67	0.57	1.29	1.56	3835736.5625	1177272.9585	4941612.2300	0.0286	0.0231	0.0334	5664452.9361	644359.4178	181.6395	0.0258	0.0215	0.0366	2.3780	0.0051	NaN	0.00	10.8698	0.0000	6.4616	0.0000	0.0000	0.0000	-1.00	0.1026
BX08	2023	10	30	01	39	00.00	7	0	7	0	0	0	1.41	0.67	0.57	1.29	1.56	3835736.5613	1177272.9569	4941612.2280	0.0286	0.0231	0.0334	5664452.9360	644359.4166	181.6369	0.0258	0.0215	0.0366	2.3781	0.0051	NaN	0.00	10.8779	0.0000	6.4623	0.0000	0.0000	0.0000	-1.00	0.1027
BX08	2023	10	30	01	39	05.00	7	0	7	0	0	0	1.41	0.67	0.57	1.29	1.56	3835736.5600	1177272.9561	4941612.2290	0.0286	0.0231	0.0333	5664452.9377	644359.4162	181.6368	0.0258	0.0215	0.0366	2.3781	0.0051	NaN	0.00	11.1408	0.0000	6.7223	0.0000	0.0000	0.0000	-1.00	0.1027
BX08	2023	10	30	01	39	10.00	7	0	7	0	0	0	1.41	0.67	0.57	1.29	1.56	3835736.5632	1177272.9586	4941612.2342	0.0286	0.0231	0.0333	5664452.9381	644359.4177	181.6432	0.0258	0.0215	0.0366	2.3782	0.0051	NaN	0.00	10.9129	0.0000	6.4953	0.0000	0.0000	0.0000	-1.00	0.1028
BX08	2023	10	30	01	39	15.00	7	0	7	0	0	0	1.41	0.67	0.57	1.29	1.56	3835736.5638	1177272.9597	4941612.2366	0.0286	0.0231	0.0333	5664452.9390	644359.4185	181.6457	0.0258	0.0215	0.0366	2.3782	0.0051	NaN	0.00	10.8294	0.0000	6.4181	0.0000	0.0000	0.0000	-1.00	0.1028
BX08	2023	10	30	01	39	20.00	7	0	7	0	0	0	1.41	0.67	0.57	1.28	1.56	3835736.5624	1177272.9609	4941612.2390	0.0286	0.0231	0.0333	5664452.9412	644359.4200	181.6469	0.0258	0.0214	0.0365	2.3782	0.0051	NaN	0.00	10.6584	0.0000	6.2545	0.0000	0.0000	0.0000	-1.00	0.1028
BX08	2023	10	30	01	39	25.00	7	0	7	0	0	0	1.40	0.67	0.57	1.28	1.56	3835736.5607	1177272.9579	4941612.2363	0.0286	0.0231	0.0333	5664452.9414	644359.4176	181.6433	0.0258	0.0214	0.0365	2.3782	0.0051	NaN	0.00	10.7917	0.0000	6.3907	0.0000	0.0000	0.0000	-1.00	0.1028
BX08	2023	10	30	01	39	30.00	7	0	7	0	0	0	1.40	0.67	0.57	1.28	1.56	3835736.5610	1177272.9591	4941612.2357	0.0286	0.0231	0.0333	5664452.9406	644359.4187	181.6432	0.0258	0.0214	0.0365	2.3783	0.0051	NaN	0.00	10.8464	0.0000	6.4506	0.0000	0.0000	0.0000	-1.00	0.1029
BX08	2023	10	30	01	39	35.00	7	0	7	0	0	0	1.40	0.67	0.57	1.28	1.55	3835736.5620	1177272.9591	4941612.2330	0.0286	0.0231	0.0333	5664452.9381	644359.4184	181.6417	0.0258	0.0214	0.0365	2.3783	0.0051	NaN	0.00	10.6835	0.0000	6.2911	0.0000	0.0000	0.0000	-1.00	0.1029
BX08	2023	10	30	01	39	40.00	7	0	7	0	0	0	1.40	0.67	0.57	1.28	1.55	3835736.5593	1177272.9585	4941612.2342	0.0286	0.0231	0.0333	5664452.9411	644359.4186	181.6409	0.0258	0.0214	0.0365	2.3783	0.0051	NaN	0.00	10.6455	0.0000	6.2585	0.0000	0.0000	0.0000	-1.00	0.1030
BX08	2023	10	30	01	39	45.00	7	0	7	0	0	0	1.40	0.67	0.57	1.28	1.55	3835736.5589	1177272.9575	4941612.2347	0.0286	0.0231	0.0333	5664452.9419	644359.4178	181.6408	0.0258	0.0214	0.0365	2.3784	0.0051	NaN	0.00	10.5356	0.0000	6.1505	0.0000	0.0000	0.0000	-1.00	0.1030
BX08	2023	10	30	01	39	50.00	7	0	7	0	0	0	1.40	0.67	0.57	1.28	1.55	3835736.5621	1177272.9548	4941612.2336	0.0286	0.0231	0.0333	5664452.9393	644359.4143	181.6414	0.0258	0.0214	0.0365	2.3784	0.0051	NaN	0.00	10.5683	0.0000	6.1819	0.0000	0.0000	0.0000	-1.00	0.1030
BX08	2023	10	30	01	39	55.00	7	0	7	0	0	0	1.40	0.67	0.57	1.28	1.55	3835736.5617	1177272.9554	4941612.2328	0.0286	0.0230	0.0333	5664452.9390	644359.4150	181.6406	0.0259	0.0214	0.0365	2.3784	0.0051	NaN	0.00	10.8211	0.0000	6.4376	0.0000	0.0000	0.0000	-1.00	0.1030
BX08	2023	10	30	01	40	00.00	7	0	7	0	0	0	1.40	0.67	0.57	1.28	1.55	3835736.5622	1177272.9548	4941612.2363	0.0286	0.0230	0.0333	5664452.9410	644359.4142	181.6435	0.0259	0.0214	0.0365	2.3784	0.0051	NaN	0.00	10.7957	0.0000	6.4189	0.0000	0.0000	0.0000	-1.00	0.1030
BX08	2023	10	30	01	40	05.00	7	0	7	0	0	0	1.40	0.67	0.57	1.27	1.55	3835736.5642	1177272.9552	4941612.2404	0.0286	0.0230	0.0333	5664452.9419	644359.4140	181.6480	0.0259	0.0214	0.0365	2.3784	0.0051	NaN	0.00	11.0157	0.0000	6.6475	0.0000	0.0000	0.0000	-1.00	0.1031
BX08	2023	10	30	01	40	10.00	7	0	7	0	0	0	1.40	0.67	0.57	1.27	1.55	3835736.5647	1177272.9544	4941612.2398	0.0286	0.0230	0.0333	5664452.9414	644359.4131	181.6477	0.0259	0.0214	0.0365	2.3785	0.0051	NaN	0.00	10.8675	0.0000	6.4984	0.0000	0.0000	0.0000	-1.00	0.1031
BX08	2023	10	30	01	40	15.00	7	0	7	0	0	0	1.39	0.67	0.57	1.27	1.54	3835736.5633	1177272.9517	4941612.2398	0.0286	0.0230	0.0333	5664452.9429	644359.4109	181.6463	0.0259	0.0214	0.0365	2.3785	0.0051	NaN	0.00	10.8876	0.0000	6.5173	0.0000	0.0000	0.0000	-1.00	0.1031
BX08	2023	10	30	01	40	20.00	6	0	7	0	0	0	1.87	1.01	0.78	1.70	2.13	3835736.5634	1177272.9505	4941612.2385	0.0293	0.0230	0.0334	5664452.9423	644359.4097	181.6452	0.0261	0.0215	0.0369	2.3785	0.0051	NaN	0.00	10.8850	0.0000	6.5223	0.0000	0.0000	0.0000	-1.00	0.1031
BX08	2023	10	30	01	40	25.00	6	0	7	0	0	0	1.87	1.01	0.78	1.70	2.13	3835736.5643	1177272.9508	4941612.2390	0.0296	0.0230	0.0334	5664452.9419	644359.4098	181.6462	0.0262	0.0215	0.0371	2.3785	0.0051	NaN	0.00	10.7143	0.0000	6.3535	0.0000	0.0000	0.0000	-1.00	0.1031
BX08	2023	10	30	01	40	30.00	7	0	7	0	0	0	1.39	0.66	0.57	1.27	1.54	3835736.5673	1177272.9532	4941612.2383	0.0297	0.0230	0.0335	5664452.9387	644359.4113	181.6479	0.0263	0.0215	0.0372	2.3785	0.0051	NaN	0.00	10.9555	0.0000	6.5932	0.0000	0.0000	0.0000	-1.00	0.1031
BX08	2023	10	30	01	40	35.00	7	0	7	0	0	0	1.39	0.66	0.57	1.27	1.54	3835736.5672	1177272.9520	4941612.2390	0.0297	0.0230	0.0335	5664452.9394	644359.4101	181.6482	0.0262	0.0215	0.0372	2.3785	0.0051	NaN	0.00	11.0848	0.0000	6.7224	0.0000	0.0000	0.0000	-1.00	0.1031
BX08	2023	10	30	01	40	40.00	7	0	7	0	0	0	1.39	0.66	0.57	1.27	1.54	3835736.5673	1177272.9532	4941612.2403	0.0296	0.0230	0.0335	5664452.9399	644359.4112	181.6494	0.0262	0.0214	0.0372	2.3785	0.0051	NaN	0.00	10.9822	0.0000	6.6183	0.0000	0.0000	0.0000	-1.00	0.1032
BX08	2023	10	30	01	40	45.00	7	0	7	0	0	0	1.39	0.66	0.57	1.26	1.54	3835736.5656	1177272.9518	4941612.2378	0.0295	0.0230	0.0335	5664452.9400	644359.4104	181.6462	0.0262	0.0214	0.0371	2.3786	0.0051	NaN	0.00	10.7531	0.0000	6.3884	0.0000	0.0000	0.0000	-1.00	0.1032
BX08	2023	10	30	01	40	50.00	7	0	7	0	0	0	1.39	0.66	0.57	1.26	1.54	3835736.5651	1177272.9519	4941612.2360	0.0294	0.0230	0.0335	5664452.9391	644359.4107	181.6446	0.0261	0.0214	0.0371	2.3786	0.0051	NaN	0.00	10.9521	0.0000	6.5880	0.0000	0.0000	0.0000	-1.00	0.1032
BX08	2023	10	30	01	40	55.00	7	0	7	0	0	0	1.39	0.66	0.57	1.26	1.54	3835736.5653	1177272.9507	4941612.2363	0.0293	0.0230	0.0335	5664452.9394	644359.4094	181.6447	0.0261	0.0214	0.0370	2.3787	0.0051	NaN	0.00	10.8137	0.0000	6.4462	0.0000	0.0000	0.0000	-1.00	0.1033
BX08	2023	10	30	01	41	00.00	6	0	7	0	0	0	1.86	1.00	0.78	1.69	2.12	3835736.5647	1177272.9497	4941612.2362	0.0296	0.0230	0.0335	5664452.9400	644359.4086	181.6440	0.0262	0.0214	0.0371	2.3787	0.0051	NaN	0.00	10.8986	0.0000	6.5288	0.0000	0.0000	0.0000	-1.00	0.1033
BX08	2023	10	30	01	41	05.00	7	0	7	0	0	0	1.38	0.66	0.57	1.26	1.53	3835736.5651	1177272.9494	4941612.2352	0.0297	0.0230	0.0335	5664452.9391	644359.4082	181.6434	0.0263	0.0214	0.0372	2.3788	0.0051	NaN	0.00	10.6916	0.0000	6.3174	0.0000	0.0000	0.0000	-1.00	0.1034
BX08	2023	10	30	01	41	10.00	7	0	7	0	0	0	1.38	0.66	0.57	1.26	1.53	3835736.5638	1177272.9487	4941612.2360	0.0297	0.0230	0.0335	5664452.9408	644359.4080	181.6431	0.0263	0.0214	0.0372	2.3788	0.0051	NaN	0.00	10.5031	0.0000	6.1271	0.0000	0.0000	0.0000	-1.00	0.1034
BX08	2023	10	30	01	41	15.00	7	0	7	0	0	0	1.38	0.66	0.57	1.26	1.53	3835736.5629	1177272.9467	4941612.2343	0.0296	0.0230	0.0335	5664452.9408	644359.4063	181.6409	0.0262	0.0214	0.0372	2.3789	0.0051	NaN	0.00	10.5845	0.0000	6.2021	0.0000	0.0000	0.0000	-1.00	0.1035
BX08	2023	10	30	01	41	20.00	7	0	7	0	0	0	1.38	0.66	0.57	1.26	1.53	3835736.5608	1177272.9457	4941612.2343	0.0295	0.0230	0.0335	5664452.9426	644359.4059	181.6395	0.0262	0.0214	0.0371	2.3789	0.0051	NaN	0.00	10.6520	0.0000	6.2692	0.0000	0.0000	0.0000	-1.00	0.1035
BX08	2023	10	30	01	41	25.00	7	0	7	0	0	0	1.38	0.66	0.57	1.26	1.53	3835736.5608	1177272.9470	4941612.2328	0.0294	0.0229	0.0335	5664452.9414	644359.4072	181.6385	0.0262	0.0214	0.0371	2.3790	0.0051	NaN	0.00	10.4862	0.0000	6.0988	0.0000	0.0000	0.0000	-1.00	0.1036
BX08	2023	10	30	01	41	30.00	7	0	6	0	0	0	1.59	0.72	0.67	1.44	1.75	3835736.5585	1177272.9453	4941612.2298	0.0293	0.0230	0.0345	5664452.9416	644359.4062	181.6345	0.0268	0.0214	0.0374	2.3791	0.0051	NaN	0.00	10.2319	0.0000	5.8377	0.0000	0.0000	0.0000	-1.00	0.1037
BX08	2023	10	30	01	41	35.00	7	0	7	0	0	0	1.38	0.66	0.57	1.25	1.53	3835736.5586	1177272.9469	4941612.2287	0.0292	0.0230	0.0349	5664452.9404	644359.4077	181.6340	0.0270	0.0214	0.0376	2.3791	0.0051	NaN	0.00	10.2262	0.0000	5.8299	0.0000	0.0000	0.0000	-1.00	0.1037
BX08	2023	10	30	01	41	40.00	7	0	7	0	0	0	1.38	0.66	0.57	1.25	1.53	3835736.5594	1177272.9479	4941612.2268	0.0291	0.0230	0.0350	5664452.9385	644359.4085	181.6332	0.0270	0.0214	0.0377	2.3792	0.0051	NaN	0.00	10.3507	0.0000	5.9517	0.0000	0.0000	0.0000	-1.00	0.1038
BX08	2023	10	30	01	41	45.00	7	0	7	0	0	0	1.37	0.66	0.57	1.25	1.52	3835736.5567	1177272.9466	4941612.2253	0.0291	0.0230	0.0350	5664452.9398	644359.4080	181.6302	0.0269	0.0214	0.0376	2.3793	0.0051	NaN	0.00	10.4036	0.0000	5.9982	0.0000	0.0000	0.0000	-1.00	0.1039
BX08	2023	10	30	01	41	50.00	7	0	7	0	0	0	1.37	0.66	0.57	1.25	1.52	3835736.5576	1177272.9479	4941612.2252	0.0290	0.0229	0.0349	5664452.9388	644359.4090	181.6309	0.0268	0.0213	0.0376	2.3793	0.0051	NaN	0.00	10.3597	0.0000	5.9521	0.0000	0.0000	0.0000	-1.00	0.1039
BX08	2023	10	30	01	41	55.00	7	0	7	0	0	0	1.37	0.66	0.57	1.25	1.52	3835736.5573	1177272.9446	4941612.2259	0.0290	0.0229	0.0348	5664452.9402	644359.4060	181.6307	0.0267	0.0213	0.0375	2.3794	0.0051	NaN	0.00	10.4790	0.0000	6.0727	0.0000	0.0000	0.0000	-1.00	0.1040
BX08	2023	10	30	01	42	00.00	7	0	7	0	0	0	1.37	0.66	0.57	1.25	1.52	3835736.5565	1177272.9432	4941612.2232	0.0289	0.0229	0.0347	5664452.9393	644359.4048	181.6278	0.0267	0.0213	0.0374	2.3795	0.0051	NaN	0.00	10.6940	0.0000	6.2827	0.0000	0.0000	0.0000	-1.00	0.1041
BX08	2023	10	30	01	42	05.00	7	0	7	0	0	0	1.37	0.66	0.57	1.25	1.52	3835736.5555	1177272.9439	4941612.2213	0.0289	0.0229	0.0345	5664452.9387	644359.4059	181.6258	0.0266	0.0213	0.0373	2.3796	0.0050	NaN	0.00	10.4687	0.0000	6.0554	0.0000	0.0000	0.0000	-1.00	0.1042
BX08	2023	10	30	01	42	10.00	7	0	7	0	0	0	1.37	0.65	0.57	1.25	1.52	3835736.5566	1177272.9449	4941612.2178	0.0289	0.0229	0.0344	5664452.9356	644359.4065	181.6240	0.0265	0.0213	0.0372	2.3797	0.0050	NaN	0.00	10.4115	0.0000	5.9950	0.0000	0.0000	0.0000	-1.00	0.1043
BX08	2023	10	30	01	42	15.00	7	0	7	0	0	0	1.37	0.65	0.57	1.24	1.52	3835736.5555	1177272.9432	4941612.2170	0.0289	0.0229	0.0343	5664452.9362	644359.4052	181.6224	0.0265	0.0213	0.0372	2.3797	0.0050	NaN	0.00	10.4755	0.0000	6.0555	0.0000	0.0000	0.0000	-1.00	0.1043
BX08	2023	10	30	01	42	20.00	7	0	7	0	0	0	1.37	0.65	0.57	1.24	1.52	3835736.5560	1177272.9449	4941612.2147	0.0288	0.0229	0.0343	5664452.9340	644359.4068	181.6213	0.0264	0.0213	0.0371	2.3797	0.0050	NaN	0.00	10.4154	0.0000	5.9915	0.0000	0.0000	0.0000	-1.00	0.1043
BX08	2023	10	30	01	42	25.00	7	0	7	0	0	0	1.37	0.65	0.57	1.24	1.51	3835736.5561	1177272.9467	4941612.2121	0.0288	0.0229	0.0342	5664452.9320	644359.4085	181.6196	0.0264	0.0213	0.0370	2.3798	0.0050	NaN	0.00	10.6602	0.0000	6.2365	0.0000	0.0000	0.0000	-1.00	0.1044
BX08	2023	10	30	01	42	30.00	7	0	7	0	0	0	1.37	0.65	0.57	1.24	1.51	3835736.5569	1177272.9466	4941612.2128	0.0288	0.0229	0.0341	5664452.9318	644359.4082	181.6206	0.0264	0.0213	0.0370	2.3798	0.0050	NaN	0.00	10.7953	0.0000	6.3701	0.0000	0.0000	0.0000	-1.00	0.1044
BX08	2023	10	30	01	42	35.00	7	0	7	0	0	0	1.36	0.65	0.57	1.24	1.51	3835736.5572	1177272.9460	4941612.2122	0.0288	0.0229	0.0341	5664452.9314	644359.4076	181.6202	0.0264	0.0213	0.0369	2.3798	0.0050	NaN	0.00	10.7677	0.0000	6.3398	0.0000	0.0000	0.0000	-1.00	0.1044
BX08	2023	10	30	01	42	40.00	7	0	7	0	0	0	1.36	0.65	0.57	1.24	1.51	3835736.5537	1177272.9446	4941612.2088	0.0288	0.0229	0.0340	5664452.9322	644359.4073	181.6152	0.0263	0.0213	0.0369	2.3798	0.0050	NaN	0.00	10.8185	0.0000	6.3885	0.0000	0.0000	0.0000	-1.00	0.1044
BX08	2023	10	30	01	42	45.00	7	0	7	0	0	0	1.36	0.65	0.57	1.24	1.51	3835736.5535	1177272.9424	4941612.2085	0.0288	0.0228	0.0340	5664452.9325	644359.4052	181.6144	0.0263	0.0213	0.0369	2.3798	0.0050	NaN	0.00	10.7344	0.0000	6.3033	0.0000	0.0000	0.0000	-1.00	0.1044
BX08	2023	10	30	01	42	50.00	7	0	7	0	0	0	1.36	0.65	0.57	1.24	1.51	3835736.5546	1177272.9444	4941612.2091	0.0287	0.0228	0.0340	5664452.9317	644359.4068	181.6159	0.0263	0.0213	0.0368	2.3798	0.0050	NaN	0.00	10.7967	0.0000	6.3637	0.0000	0.0000	0.0000	-1.00	0.1044
BX08	2023	10	30	01	42	55.00	7	0	7	0	0	0	1.36	0.65	0.57	1.24	1.51	3835736.5552	1177272.9456	4941612.2105	0.0287	0.0228	0.0339	5664452.9319	644359.4077	181.6176	0.0263	0.0213	0.0368	2.3798	0.0050	NaN	0.00	10.9711	0.0000	6.5403	0.0000	0.0000	0.0000	-1.00	0.1044
BX08	2023	10	30	01	43	00.00	7	0	7	0	0	0	1.36	0.65	0.57	1.23	1.51	3835736.5585	1177272.9426	4941612.2122	0.0287	0.0228	0.0339	5664452.9311	644359.4040	181.6203	0.0263	0.0213	0.0368	2.3798	0.0050	NaN	0.00	10.5249	0.0000	6.0981	0.0000	0.0000	0.0000	-1.00	0.1045
BX08	2023	10	30	01	43	05.00	7	0	7	0	0	0	1.36	0.65	0.57	1.23	1.51	3835736.5614	1177272.9435	4941612.2125	0.0287	0.0228	0.0339	5664452.9289	644359.4040	181.6225	0.0263	0.0212	0.0368	2.3799	0.0050	NaN	0.00	10.4492	0.0000	6.0288	0.0000	0.0000	0.0000	-1.00	0.1045
BX08	2023	10	30	01	43	10.00	7	0	7	0	0	0	1.36	0.65	0.57	1.23	1.50	3835736.5610	1177272.9419	4941612.2102	0.0287	0.0228	0.0339	5664452.9281	644359.4026	181.6202	0.0263	0.0212	0.0367	2.3798	0.0050	NaN	0.00	10.6746	0.0000	6.2583	0.0000	0.0000	0.0000	-1.00	0.1044
BX08	2023	10	30	01	43	15.00	7	0	7	0	0	0	1.36	0.65	0.57	1.23	1.50	3835736.5655	1177272.9418	4941612.2113	0.0287	0.0228	0.0338	5664452.9254	644359.4013	181.6237	0.0263	0.0212	0.0367	2.3798	0.0050	NaN	0.00	10.7716	0.0000	6.3482	0.0000	0.0000	0.0000	-1.00	0.1044
BX08	2023	10	30	01	43	20.00	7	0	7	0	0	0	1.35	0.65	0.57	1.23	1.50	3835736.5620	1177272.9442	4941612.2162	0.0297	0.0240	0.0339	5664452.9306	644359.4044	181.6258	0.0264	0.0232	0.0370	2.3798	0.0050	NaN	0.00	10.9277	0.0000	6.5040	0.0000	0.0000	0.0000	-1.00	0.1044
BX08	2023	10	30	01	43	25.00	7	0	7	0	0	0	1.35	0.65	0.57	1.23	1.50	3835736.5614	1177272.9428	4941612.2168	0.0301	0.0244	0.0340	5664452.9317	644359.4033	181.6258	0.0264	0.0239	0.0372	2.3798	0.0050	NaN	0.00	10.6908	0.0000	6.2685	0.0000	0.0000	0.0000	-1.00	0.1044
BX08	2023	10	30	01	43	30.00	7	0	7	0	0	0	1.35	0.65	0.57	1.23	1.50	3835736.5617	1177272.9418	4941612.2156	0.0303	0.0245	0.0340	5664452.9309	644359.4023	181.6247	0.0264	0.0241	0.0374	2.3798	0.0050	NaN	0.00	10.7242	0.0000	6.3024	0.0000	0.0000	0.0000	-1.00	0.1044
BX08	2023	10	30	01	43	35.00	7	0	7	0	0	0	1.35	0.65	0.57	1.23	1.50	3835736.5646	1177272.9435	4941612.2163	0.0291	0.0231	0.0339	5664452.9289	644359.4031	181.6273	0.0263	0.0219	0.0369	2.3798	0.0050	NaN	0.00	10.6137	0.0000	6.1982	0.0000	0.0000	0.0000	-1.00	0.1044
BX08	2023	10	30	01	43	40.00	7	0	7	0	0	0	1.35	0.65	0.57	1.23	1.50	3835736.5645	1177272.9430	4941612.2175	0.0288	0.0229	0.0339	5664452.9298	644359.4026	181.6282	0.0263	0.0214	0.0368	2.3798	0.0050	NaN	0.00	10.6114	0.0000	6.2015	0.0000	0.0000	0.0000	-1.00	0.1044
BX08	2023	10	30	01	43	45.00	7	0	7	0	0	0	1.35	0.65	0.57	1.22	1.50	3835736.5642	1177272.9424	4941612.2160	0.0290	0.0232	0.0339	5664452.9292	644359.4022	181.6267	0.0265	0.0219	0.0367	2.3798	0.0050	NaN	0.00	10.6774	0.0000	6.2723	0.0000	0.0000	0.0000	-1.00	0.1044
BX08	2023	10	30	01	43	50.00	7	0	7	0	0	0	1.35	0.65	0.57	1.22	1.50	3835736.5617	1177272.9420	4941612.2166	0.0287	0.0228	0.0338	5664452.9315	644359.4024	181.6255	0.0263	0.0213	0.0366	2.3798	0.0050	NaN	0.00	10.6910	0.0000	6.2970	0.0000	0.0000	0.0000	-1.00	0.1044
BX08	2023	10	30	01	43	55.00	7	0	7	0	0	0	1.35	0.64	0.57	1.22	1.49	3835736.5602	1177272.9413	4941612.2172	0.0287	0.0228	0.0338	5664452.9332	644359.4021	181.6250	0.0263	0.0212	0.0366	2.3798	0.0050	NaN	0.00	10.7179	0.0000	6.3258	0.0000	0.0000	0.0000	-1.00	0.1044
BX08	2023	10	30	01	44	00.00	7	0	7	0	0	0	1.35	0.64	0.57	1.22	1.49	3835736.5598	1177272.9400	4941612.2162	0.0287	0.0228	0.0338	5664452.9331	644359.4010	181.6237	0.0263	0.0212	0.0366	2.3798	0.0050	NaN	0.00	10.5607	0.0000	6.1689	0.0000	0.0000	0.0000	-1.00	0.1044
BX08	2023	10	30	01	44	05.00	7	0	7	0	0	0	1.35	0.64	0.57	1.22	1.49	3835736.5598	1177272.9391	4941612.2171	0.0286	0.0228	0.0338	5664452.9338	644359.4001	181.6243	0.0263	0.0212	0.0366	2.3798	0.0050	NaN	0.00	10.7495	0.0000	6.3586	0.0000	0.0000	0.0000	-1.00	0.1044
BX08	2023	10	30	01	44	10.00	7	0	7	0	0	0	1.34	0.64	0.57	1.22	1.49	3835736.5586	1177272.9394	4941612.2192	0.0286	0.0228	0.0338	5664452.9360	644359.4007	181.6253	0.0263	0.0212	0.0366	2.3798	0.0050	NaN	0.00	10.8494	0.0000	6.4560	0.0000	0.0000	0.0000	-1.00	0.1044
BX08	2023	10	30	01	44	15.00	7	0	7	0	0	0	1.34	0.64	0.57	1.22	1.49	3835736.5590	1177272.9389	4941612.2188	0.0286	0.0228	0.0338	5664452.9355	644359.4001	181.6251	0.0263	0.0212	0.0366	2.3798	0.0050	NaN	0.00	11.0435	0.0000	6.6487	0.0000	0.0000	0.0000	-1.00	0.1044
BX08	2023	10	30	01	44	20.00	7	0	7	0	0	0	1.34	0.64	0.57	1.22	1.49	3835736.5587	1177272.9392	4941612.2186	0.0286	0.0227	0.0338	5664452.9356	644359.4005	181.6248	0.0263	0.0212	0.0366	2.3799	0.0050	NaN	0.00	10.9800	0.0000	6.5855	0.0000	0.0000	0.0000	-1.00	0.1045
BX08	2023	10	30	01	44	25.00	7	0	7	0	0	0	1.34	0.64	0.57	1.22	1.49	3835736.5611	1177272.9400	4941612.2180	0.0286	0.0227	0.0338	5664452.9333	644359.4006	181.6259	0.0263	0.0212	0.0366	2.3799	0.0050	NaN	0.00	10.7387	0.0000	6.3398	0.0000	0.0000	0.0000	-1.00	0.1045
BX08	2023	10	30	01	44	30.00	7	0	7	0	0	0	1.34	0.64	0.57	1.22	1.49	3835736.5641	1177272.9406	4941612.2183	0.0290	0.0231	0.0338	5664452.9311	644359.4004	181.6281	0.0266	0.0218	0.0366	2.3799	0.0050	NaN	0.00	10.8226	0.0000	6.4211	0.0000	0.0000	0.0000	-1.00	0.1045
BX08	2023	10	30	01	44	35.00	7	0	7	0	0	0	1.34	0.64	0.57	1.21	1.48	3835736.5657	1177272.9408	4941612.2206	0.0291	0.0231	0.0339	5664452.9313	644359.4001	181.6309	0.0267	0.0219	0.0366	2.3800	0.0050	NaN	0.00	10.5634	0.0000	6.1562	0.0000	0.0000	0.0000	-1.00	0.1046
BX08	2023	10	30	01	44	40.00	7	0	7	0	0	0	1.34	0.64	0.57	1.21	1.48	3835736.5631	1177272.9438	4941612.2220	0.0287	0.0228	0.0338	5664452.9335	644359.4037	181.6310	0.0264	0.0212	0.0365	2.3800	0.0050	NaN	0.00	10.6400	0.0000	6.2270	0.0000	0.0000	0.0000	-1.00	0.1046
BX08	2023	10	30	01	44	45.00	7	0	7	0	0	0	1.34	0.64	0.57	1.21	1.48	3835736.5647	1177272.9474	4941612.2252	0.0286	0.0227	0.0338	5664452.9336	644359.4067	181.6350	0.0263	0.0212	0.0365	2.3800	0.0050	NaN	0.00	10.7387	0.0000	6.3230	0.0000	0.0000	0.0000	-1.00	0.1046
BX08	2023	10	30	01	44	50.00	7	0	7	0	0	0	1.34	0.64	0.57	1.21	1.48	3835736.5636	1177272.9461	4941612.2229	0.0286	0.0227	0.0338	5664452.9332	644359.4057	181.6324	0.0263	0.0212	0.0365	2.3800	0.0050	NaN	0.00	10.5896	0.0000	6.1711	0.0000	0.0000	0.0000	-1.00	0.1046
BX08	2023	10	30	01	44	55.00	7	0	7	0	0	0	1.34	0.64	0.57	1.21	1.48	3835736.5629	1177272.9476	4941612.2232	0.0286	0.0227	0.0338	5664452.9337	644359.4073	181.6325	0.0263	0.0212	0.0365	2.3800	0.0050	NaN	0.00	10.4719	0.0000	6.0524	0.0000	0.0000	0.0000	-1.00	0.1046
BX08	2023	10	30	01	45	00.00	7	0	7	0	0	0	1.33	0.64	0.57	1.21	1.48	3835736.5622	1177272.9468	4941612.2259	0.0286	0.0227	0.0338	5664452.9360	644359.4068	181.6340	0.0263	0.0212	0.0365	2.3800	0.0050	NaN	0.00	10.5679	0.0000	6.1504	0.0000	0.0000	0.0000	-1.00	0.1046
BX08	2023	10	30	01	45	05.00	7	0	7	0	0	0	1.33	0.64	0.57	1.21	1.48	3835736.5638	1177272.9461	4941612.2283	0.0286	0.0227	0.0338	5664452.9365	644359.4056	181.6367	0.0263	0.0212	0.0365	2.3800	0.0049	NaN	0.00	10.6419	0.0000	6.2178	0.0000	0.0000	0.0000	-1.00	0.1046
BX08	2023	10	30	01	45	10.00	7	0	7	0	0	0	1.33	0.64	0.56	1.21	1.48	3835736.5644	1177272.9460	4941612.2277	0.0286	0.0227	0.0338	5664452.9357	644359.4053	181.6365	0.0263	0.0212	0.0365	2.3800	0.0049	NaN	0.00	10.5004	0.0000	6.0700	0.0000	0.0000	0.0000	-1.00	0.1046
BX08	2023	10	30	01	45	15.00	7	0	7	0	0	0	1.33	0.64	0.56	1.21	1.48	3835736.5640	1177272.9466	4941612.2254	0.0286	0.0227	0.0338	5664452.9344	644359.4060	181.6347	0.0263	0.0212	0.0365	2.3800	0.0049	NaN	0.00	10.4385	0.0000	6.0009	0.0000	0.0000	0.0000	-1.00	0.1046
BX08	2023	10	30	01	45	20.00	7	0	7	0	0	0	1.33	0.64	0.56	1.20	1.47	3835736.5655	1177272.9449	4941612.2241	0.0290	0.0231	0.0339	5664452.9328	644359.4040	181.6342	0.0266	0.0218	0.0365	2.3800	0.0049	NaN	0.00	10.4204	0.0000	5.9797	0.0000	0.0000	0.0000	-1.00	0.1046
BX08	2023	10	30	01	45	25.00	7	0	7	0	0	0	1.33	0.64	0.56	1.20	1.47	3835736.5663	1177272.9447	4941612.2230	0.0291	0.0231	0.0339	5664452.9315	644359.4036	181.6338	0.0267	0.0219	0.0365	2.3800	0.0049	NaN	0.00	10.1743	0.0000	5.7369	0.0000	0.0000	0.0000	-1.00	0.1046
BX08	2023	10	30	01	45	30.00	7	0	7	0	0	0	1.33	0.64	0.56	1.20	1.47	3835736.5661	1177272.9451	4941612.2210	0.0291	0.0231	0.0339	5664452.9304	644359.4042	181.6322	0.0268	0.0219	0.0365	2.3800	0.0049	NaN	0.00	10.2166	0.0000	5.7843	0.0000	0.0000	0.0000	-1.00	0.1046
BX08	2023	10	30	01	45	35.00	7	0	7	0	0	0	1.33	0.64	0.56	1.20	1.47	3835736.5644	1177272.9483	4941612.2223	0.0287	0.0227	0.0338	5664452.9318	644359.4077	181.6328	0.0265	0.0212	0.0365	2.3799	0.0049	NaN	0.00	10.3715	0.0000	5.9415	0.0000	0.0000	0.0000	-1.00	0.1045
BX08	2023	10	30	01	45	40.00	6	0	7	0	0	0	1.80	0.97	0.77	1.62	2.04	3835736.5653	1177272.9461	4941612.2202	0.0299	0.0230	0.0339	5664452.9302	644359.4053	181.6313	0.0271	0.0219	0.0369	2.3799	0.0049	NaN	0.00	10.5254	0.0000	6.0953	0.0000	0.0000	0.0000	-1.00	0.1045
BX08	2023	10	30	01	45	45.00	7	0	7	0	0	0	1.32	0.63	0.56	1.20	1.47	3835736.5684	1177272.9483	4941612.2213	0.0305	0.0235	0.0356	5664452.9282	644359.4066	181.6344	0.0275	0.0223	0.0387	2.3799	0.0049	NaN	0.00	10.5326	0.0000	6.1040	0.0000	0.0000	0.0000	-1.00	0.1045
BX08	2023	10	30	01	45	50.00	7	0	7	0	0	0	1.32	0.63	0.56	1.20	1.47	3835736.5693	1177272.9476	4941612.2233	0.0307	0.0234	0.0349	5664452.9289	644359.4056	181.6363	0.0274	0.0224	0.0381	2.3798	0.0049	NaN	0.00	10.3064	0.0000	5.8763	0.0000	0.0000	0.0000	-1.00	0.1044
BX08	2023	10	30	01	45	55.00	7	0	7	0	0	0	1.32	0.63	0.56	1.20	1.47	3835736.5669	1177272.9507	4941612.2253	0.0300	0.0228	0.0344	5664452.9313	644359.4092	181.6371	0.0269	0.0213	0.0376	2.3798	0.0049	NaN	0.00	10.3764	0.0000	5.9506	0.0000	0.0000	0.0000	-1.00	0.1044
BX08	2023	10	30	01	46	00.00	7	0	7	0	0	0	1.32	0.63	0.56	1.20	1.47	3835736.5663	1177272.9485	4941612.2272	0.0297	0.0227	0.0341	5664452.9334	644359.4072	181.6377	0.0268	0.0212	0.0374	2.3797	0.0049	NaN	0.00	10.3480	0.0000	5.9184	0.0000	0.0000	0.0000	-1.00	0.1043
BX08	2023	10	30	01	46	05.00	7	0	7	0	0	0	1.32	0.63	0.56	1.19	1.46	3835736.5673	1177272.9446	4941612.2255	0.0300	0.0230	0.0341	5664452.9324	644359.4032	181.6363	0.0270	0.0218	0.0372	2.3797	0.0049	NaN	0.00	10.2514	0.0000	5.8217	0.0000	0.0000	0.0000	-1.00	0.1043
BX08	2023	10	30	01	46	10.00	7	0	7	0	0	0	1.32	0.63	0.56	1.19	1.46	3835736.5634	1177272.9457	4941612.2269	0.0295	0.0227	0.0340	5664452.9360	644359.4053	181.6353	0.0267	0.0212	0.0371	2.3797	0.0049	NaN	0.00	10.3190	0.0000	5.8911	0.0000	0.0000	0.0000	-1.00	0.1043
BX08	2023	10	30	01	46	15.00	6	0	7	0	0	0	1.79	0.97	0.77	1.62	2.03	3835736.5602	1177272.9440	4941612.2276	0.0297	0.0227	0.0340	5664452.9391	644359.4045	181.6336	0.0268	0.0212	0.0372	2.3797	0.0049	NaN	0.00	10.4057	0.0000	5.9787	0.0000	0.0000	0.0000	-1.00	0.1043
BX08	2023	10	30	01	46	20.00	6	0	7	0	0	0	1.79	0.97	0.77	1.62	2.03	3835736.5574	1177272.9437	4941612.2323	0.0300	0.0230	0.0356	5664452.9443	644359.4049	181.6355	0.0270	0.0214	0.0389	2.3797	0.0049	NaN	0.00	10.3445	0.0000	5.9169	0.0000	0.0000	0.0000	-1.00	0.1043
BX08	2023	10	30	01	46	25.00	6	0	7	0	0	0	1.79	0.97	0.77	1.61	2.03	3835736.5537	1177272.9439	4941612.2328	0.0300	0.0228	0.0347	5664452.9473	644359.4061	181.6337	0.0269	0.0213	0.0381	2.3797	0.0049	NaN	0.00	10.0390	0.0000	5.6100	0.0000	0.0000	0.0000	-1.00	0.1043
BX08	2023	10	30	01	46	30.00	7	0	7	0	0	0	1.32	0.63	0.56	1.19	1.46	3835736.5485	1177272.9436	4941612.2302	0.0309	0.0229	0.0347	5664452.9497	644359.4073	181.6285	0.0269	0.0218	0.0385	2.3797	0.0049	NaN	0.00	10.0121	0.0000	5.5839	0.0000	0.0000	0.0000	-1.00	0.1043
BX08	2023	10	30	01	46	35.00	7	0	7	0	0	0	1.31	0.63	0.56	1.19	1.46	3835736.5458	1177272.9459	4941612.2296	0.0312	0.0229	0.0347	5664452.9509	644359.4102	181.6268	0.0269	0.0219	0.0387	2.3797	0.0049	NaN	0.00	9.8806	0.0000	5.4509	0.0000	0.0000	0.0000	-1.00	0.1043
BX08	2023	10	30	01	46	40.00	7	0	7	0	0	0	1.31	0.63	0.56	1.19	1.46	3835736.5462	1177272.9467	4941612.2313	0.0313	0.0229	0.0347	5664452.9514	644359.4108	181.6286	0.0269	0.0219	0.0388	2.3797	0.0049	NaN	0.00	10.1894	0.0000	5.7638	0.0000	0.0000	0.0000	-1.00	0.1043
BX08	2023	10	30	01	46	45.00	7	0	7	0	0	0	1.31	0.63	0.56	1.19	1.46	3835736.5431	1177272.9440	4941612.2291	0.0312	0.0228	0.0348	5664452.9530	644359.4092	181.6245	0.0268	0.0219	0.0388	2.3797	0.0049	NaN	0.00	10.3379	0.0000	5.9090	0.0000	0.0000	0.0000	-1.00	0.1043
BX08	2023	10	30	01	46	50.00	7	0	7	0	0	0	1.31	0.63	0.56	1.18	1.45	3835736.5448	1177272.9447	4941612.2289	0.0311	0.0228	0.0348	5664452.9514	644359.4093	181.6255	0.0268	0.0218	0.0388	2.3796	0.0049	NaN	0.00	10.3651	0.0000	5.9366	0.0000	0.0000	0.0000	-1.00	0.1042
BX08	2023	10	30	01	46	55.00	7	0	7	0	0	0	1.31	0.63	0.56	1.18	1.45	3835736.5444	1177272.9442	4941612.2270	0.0310	0.0228	0.0348	5664452.9506	644359.4090	181.6237	0.0268	0.0218	0.0387	2.3796	0.0049	NaN	0.00	10.1822	0.0000	5.7572	0.0000	0.0000	0.0000	-1.00	0.1042
BX08	2023	10	30	01	47	00.00	7	0	7	0	0	0	1.31	0.63	0.56	1.18	1.45	3835736.5476	1177272.9439	4941612.2253	0.0322	0.0245	0.0351	5664452.9472	644359.4079	181.6242	0.0284	0.0235	0.0388	2.3796	0.0049	NaN	0.00	10.1152	0.0000	5.6905	0.0000	0.0000	0.0000	-1.00	0.1042
BX08	2023	10	30	01	47	05.00	7	0	7	0	0	0	1.31	0.63	0.56	1.18	1.45	3835736.5444	1177272.9434	4941612.2250	0.0312	0.0230	0.0349	5664452.9496	644359.4083	181.6220	0.0273	0.0220	0.0387	2.3796	0.0049	NaN	0.00	10.0362	0.0000	5.6057	0.0000	0.0000	0.0000	-1.00	0.1042
BX08	2023	10	30	01	47	10.00	7	0	7	0	0	0	1.31	0.63	0.56	1.18	1.45	3835736.5436	1177272.9468	4941612.2210	0.0317	0.0236	0.0351	5664452.9470	644359.4118	181.6190	0.0285	0.0221	0.0386	2.3796	0.0049	NaN	0.00	10.2217	0.0000	5.7906	0.0000	0.0000	0.0000	-1.00	0.1042
BX08	2023	10	30	01	47	15.00	7	0	7	0	0	0	1.31	0.63	0.56	1.18	1.45	3835736.5426	1177272.9447	4941612.2218	0.0310	0.0230	0.0349	5664452.9486	644359.4101	181.6186	0.0273	0.0218	0.0385	2.3796	0.0049	NaN	0.00	9.9747	0.0000	5.5432	0.0000	0.0000	0.0000	-1.00	0.1042
BX08	2023	10	30	01	47	20.00	7	0	7	0	0	0	1.31	0.63	0.56	1.18	1.45	3835736.5393	1177272.9409	4941612.2260	0.0307	0.0228	0.0348	5664452.9545	644359.4073	181.6192	0.0269	0.0218	0.0384	2.3795	0.0049	NaN	0.00	10.0035	0.0000	5.5689	0.0000	0.0000	0.0000	-1.00	0.1041
BX08	2023	10	30	01	47	25.00	6	0	7	0	0	0	1.77	0.96	0.76	1.60	2.02	3835736.5370	1177272.9399	4941612.2251	0.0312	0.0228	0.0348	5664452.9558	644359.4069	181.6170	0.0270	0.0219	0.0387	2.3795	0.0048	NaN	0.00	10.1069	0.0000	5.6707	0.0000	0.0000	0.0000	-1.00	0.1041
BX08	2023	10	30	01	47	30.00	7	0	7	0	0	0	1.30	0.62	0.56	1.18	1.45	3835736.5381	1177272.9381	4941612.2247	0.0315	0.0234	0.0353	5664452.9551	644359.4049	181.6170	0.0271	0.0224	0.0394	2.3795	0.0048	NaN	0.00	10.0436	0.0000	5.6023	0.0000	0.0000	0.0000	-1.00	0.1041
BX08	2023	10	30	01	47	35.00	7	0	7	0	0	0	1.30	0.62	0.56	1.18	1.44	3835736.5375	1177272.9404	4941612.2250	0.0315	0.0229	0.0351	5664452.9554	644359.4073	181.6173	0.0270	0.0219	0.0392	2.3795	0.0048	NaN	0.00	10.2741	0.0000	5.8337	0.0000	0.0000	0.0000	-1.00	0.1041
BX08	2023	10	30	01	47	40.00	7	0	7	0	0	0	1.30	0.62	0.56	1.17	1.44	3835736.5439	1177272.9367	4941612.2272	0.0304	0.0232	0.0351	5664452.9526	644359.4019	181.6221	0.0269	0.0217	0.0387	2.3795	0.0048	NaN	0.00	10.2590	0.0000	5.8149	0.0000	0.0000	0.0000	-1.00	0.1041
BX08	2023	10	30	01	47	45.00	7	0	7	0	0	0	1.30	0.62	0.56	1.17	1.44	3835736.5485	1177272.9391	4941612.2319	0.0299	0.0227	0.0346	5664452.9516	644359.4029	181.6290	0.0268	0.0212	0.0379	2.3795	0.0048	NaN	0.00	10.1313	0.0000	5.6887	0.0000	0.0000	0.0000	-1.00	0.1041
BX08	2023	10	30	01	47	50.00	7	0	7	0	0	0	1.30	0.62	0.56	1.17	1.44	3835736.5535	1177272.9354	4941612.2312	0.0302	0.0236	0.0349	5664452.9482	644359.3980	181.6308	0.0272	0.0223	0.0381	2.3795	0.0048	NaN	0.00	10.0725	0.0000	5.6235	0.0000	0.0000	0.0000	-1.00	0.1041
BX08	2023	10	30	01	47	55.00	7	0	7	0	0	0	1.30	0.62	0.56	1.17	1.44	3835736.5470	1177272.9430	4941612.2338	0.0305	0.0229	0.0348	5664452.9532	644359.4070	181.6304	0.0270	0.0218	0.0383	2.3794	0.0048	NaN	0.00	9.7896	0.0000	5.3426	0.0000	0.0000	0.0000	-1.00	0.1041
BX08	2023	10	30	01	48	00.00	7	0	7	0	0	0	1.30	0.62	0.56	1.17	1.44	3835736.5444	1177272.9447	4941612.2315	0.0307	0.0228	0.0348	5664452.9533	644359.4095	181.6272	0.0269	0.0217	0.0384	2.3794	0.0048	NaN	0.00	9.9672	0.0000	5.5185	0.0000	0.0000	0.0000	-1.00	0.1040
BX08	2023	10	30	01	48	05.00	7	0	7	0	0	0	1.30	0.62	0.56	1.17	1.44	3835736.5441	1177272.9447	4941612.2325	0.0307	0.0228	0.0348	5664452.9542	644359.4095	181.6279	0.0268	0.0217	0.0384	2.3794	0.0048	NaN	0.00	9.9654	0.0000	5.5192	0.0000	0.0000	0.0000	-1.00	0.1040
BX08	2023	10	30	01	48	10.00	7	0	7	0	0	0	1.30	0.62	0.56	1.17	1.44	3835736.5462	1177272.9400	4941612.2344	0.0297	0.0232	0.0350	5664452.9548	644359.4044	181.6297	0.0268	0.0217	0.0382	2.3793	0.0048	NaN	0.00	10.0085	0.0000	5.5653	0.0000	0.0000	0.0000	-1.00	0.1040
BX08	2023	10	30	01	48	15.00	7	0	7	0	0	0	1.29	0.62	0.56	1.17	1.44	3835736.5486	1177272.9406	4941612.2387	0.0294	0.0227	0.0345	5664452.9555	644359.4042	181.6346	0.0267	0.0212	0.0375	2.3793	0.0048	NaN	0.00	10.0685	0.0000	5.6282	0.0000	0.0000	0.0000	-1.00	0.1039
BX08	2023	10	30	01	48	20.00	7	0	7	0	0	0	1.29	0.62	0.56	1.17	1.43	3835736.5487	1177272.9403	4941612.2389	0.0292	0.0232	0.0348	5664452.9556	644359.4039	181.6348	0.0268	0.0216	0.0377	2.3793	0.0048	NaN	0.00	9.8229	0.0000	5.3848	0.0000	0.0000	0.0000	-1.00	0.1039
BX08	2023	10	30	01	48	25.00	7	0	7	0	0	0	1.29	0.62	0.56	1.16	1.43	3835736.5508	1177272.9365	4941612.2349	0.0301	0.0238	0.0369	5664452.9524	644359.3998	181.6322	0.0290	0.0227	0.0384	2.3793	0.0048	NaN	0.00	9.9119	0.0000	5.4712	0.0000	0.0000	0.0000	-1.00	0.1039
BX08	2023	10	30	01	48	30.00	7	0	7	0	0	0	1.29	0.62	0.56	1.16	1.43	3835736.5527	1177272.9316	4941612.2321	0.0299	0.0238	0.0360	5664452.9501	644359.3946	181.6303	0.0280	0.0226	0.0382	2.3793	0.0048	NaN	0.00	9.9398	0.0000	5.4953	0.0000	0.0000	0.0000	-1.00	0.1039
BX08	2023	10	30	01	48	35.00	7	0	7	0	0	0	1.29	0.62	0.56	1.16	1.43	3835736.5540	1177272.9323	4941612.2332	0.0298	0.0238	0.0356	5664452.9497	644359.3949	181.6321	0.0276	0.0225	0.0381	2.3793	0.0048	NaN	0.00	9.9590	0.0000	5.5139	0.0000	0.0000	0.0000	-1.00	0.1039
BX08	2023	10	30	01	48	40.00	7	0	7	0	0	0	1.29	0.62	0.56	1.16	1.43	3835736.5560	1177272.9336	4941612.2343	0.0298	0.0238	0.0354	5664452.9486	644359.3956	181.6344	0.0275	0.0225	0.0380	2.3793	0.0048	NaN	0.00	10.0429	0.0000	5.5967	0.0000	0.0000	0.0000	-1.00	0.1039
BX08	2023	10	30	01	48	45.00	7	0	7	0	0	0	1.29	0.62	0.56	1.16	1.43	3835736.5557	1177272.9326	4941612.2316	0.0298	0.0238	0.0354	5664452.9473	644359.3948	181.6319	0.0275	0.0225	0.0380	2.3792	0.0048	NaN	0.00	10.0466	0.0000	5.6044	0.0000	0.0000	0.0000	-1.00	0.1038
BX08	2023	10	30	01	48	50.00	7	0	7	0	0	0	1.29	0.62	0.56	1.16	1.43	3835736.5593	1177272.9322	4941612.2321	0.0298	0.0238	0.0353	5664452.9451	644359.3933	181.6344	0.0275	0.0225	0.0379	2.3792	0.0048	NaN	0.00	9.9687	0.0000	5.5291	0.0000	0.0000	0.0000	-1.00	0.1038
BX08	2023	10	30	01	48	55.00	7	0	7	0	0	0	1.29	0.62	0.56	1.16	1.43	3835736.5624	1177272.9333	4941612.2318	0.0297	0.0238	0.0353	5664452.9423	644359.3936	181.6362	0.0275	0.0225	0.0379	2.3792	0.0048	NaN	0.00	10.0068	0.0000	5.5672	0.0000	0.0000	0.0000	-1.00	0.1038
BX08	2023	10	30	01	49	00.00	7	0	7	0	0	0	1.29	0.62	0.56	1.16	1.43	3835736.5626	1177272.9355	4941612.2317	0.0297	0.0238	0.0353	5664452.9417	644359.3956	181.6366	0.0275	0.0225	0.0379	2.3792	0.0048	NaN	0.00	10.0963	0.0000	5.6538	0.0000	0.0000	0.0000	-1.00	0.1038
BX08	2023	10	30	01	49	05.00	7	0	7	0	0	0	1.29	0.62	0.56	1.16	1.42	3835736.5609	1177272.9439	4941612.2368	0.0301	0.0234	0.0348	5664452.9444	644359.4041	181.6411	0.0285	0.0215	0.0374	2.3791	0.0048	NaN	0.00	10.0254	0.0000	5.5876	0.0000	0.0000	0.0000	-1.00	0.1038
BX08	2023	10	30	01	49	10.00	7	0	7	0	0	0	1.28	0.62	0.56	1.16	1.42	3835736.5581	1177272.9474	4941612.2365	0.0304	0.0235	0.0346	5664452.9456	644359.4082	181.6399	0.0291	0.0214	0.0371	2.3791	0.0048	NaN	0.00	10.0043	0.0000	5.5672	0.0000	0.0000	0.0000	-1.00	0.1037
BX08	2023	10	30	01	49	15.00	7	0	7	0	0	0	1.28	0.61	0.56	1.15	1.42	3835736.5598	1177272.9464	4941612.2370	0.0305	0.0236	0.0346	5664452.9449	644359.4068	181.6411	0.0293	0.0214	0.0370	2.3791	0.0048	NaN	0.00	10.1260	0.0000	5.6885	0.0000	0.0000	0.0000	-1.00	0.1037
BX08	2023	10	30	01	49	20.00	7	0	7	0	0	0	1.28	0.61	0.56	1.15	1.42	3835736.5556	1177272.9451	4941612.2417	0.0294	0.0228	0.0343	5664452.9512	644359.4066	181.6420	0.0275	0.0211	0.0368	2.3790	0.0047	NaN	0.00	10.2297	0.0000	5.7870	0.0000	0.0000	0.0000	-1.00	0.1036
BX08	2023	10	30	01	49	25.00	7	0	7	0	0	0	1.28	0.61	0.56	1.15	1.42	3835736.5541	1177272.9412	4941612.2423	0.0290	0.0226	0.0342	5664452.9535	644359.4033	181.6409	0.0270	0.0211	0.0367	2.3790	0.0047	NaN	0.00	10.2352	0.0000	5.7883	0.0000	0.0000	0.0000	-1.00	0.1036
BX08	2023	10	30	01	49	30.00	7	0	7	0	0	0	1.28	0.61	0.56	1.15	1.42	3835736.5518	1177272.9409	4941612.2433	0.0289	0.0226	0.0341	5664452.9560	644359.4035	181.6402	0.0268	0.0211	0.0367	2.3790	0.0047	NaN	0.00	10.3062	0.0000	5.8572	0.0000	0.0000	0.0000	-1.00	0.1036
BX08	2023	10	30	01	49	35.00	7	0	7	0	0	0	1.28	0.61	0.56	1.15	1.42	3835736.5522	1177272.9413	4941612.2430	0.0288	0.0226	0.0341	5664452.9553	644359.4038	181.6403	0.0268	0.0211	0.0367	2.3790	0.0047	NaN	0.00	10.5234	0.0000	6.0768	0.0000	0.0000	0.0000	-1.00	0.1036
BX08	2023	10	30	01	49	40.00	7	0	7	0	0	0	1.28	0.61	0.56	1.15	1.42	3835736.5515	1177272.9403	4941612.2443	0.0288	0.0225	0.0341	5664452.9569	644359.4030	181.6407	0.0268	0.0211	0.0366	2.3790	0.0047	NaN	0.00	10.2692	0.0000	5.8200	0.0000	0.0000	0.0000	-1.00	0.1036
BX08	2023	10	30	01	49	45.00	7	0	7	0	0	0	1.28	0.61	0.56	1.15	1.42	3835736.5512	1177272.9369	4941612.2446	0.0288	0.0225	0.0341	5664452.9580	644359.3999	181.6401	0.0268	0.0210	0.0366	2.3790	0.0047	NaN	0.00	10.2206	0.0000	5.7772	0.0000	0.0000	0.0000	-1.00	0.1036
BX08	2023	10	30	01	49	50.00	7	0	7	0	0	0	1.28	0.61	0.56	1.15	1.42	3835736.5516	1177272.9347	4941612.2454	0.0288	0.0225	0.0341	5664452.9587	644359.3977	181.6406	0.0268	0.0210	0.0366	2.3790	0.0047	NaN	0.00	10.5485	0.0000	6.1070	0.0000	0.0000	0.0000	-1.00	0.1036
BX08	2023	10	30	01	49	55.00	7	0	7	0	0	0	1.28	0.61	0.56	1.15	1.41	3835736.5479	1177272.9334	4941612.2435	0.0288	0.0225	0.0341	5664452.9605	644359.3974	181.6366	0.0268	0.0210	0.0366	2.3790	0.0047	NaN	0.00	10.5284	0.0000	6.0871	0.0000	0.0000	0.0000	-1.00	0.1036
BX08	2023	10	30	01	50	00.00	7	0	7	0	0	0	1.27	0.61	0.56	1.14	1.41	3835736.5487	1177272.9321	4941612.2430	0.0288	0.0225	0.0341	5664452.9599	644359.3959	181.6365	0.0268	0.0210	0.0366	2.3790	0.0047	NaN	0.00	10.5296	0.0000	6.0784	0.0000	0.0000	0.0000	-1.00	0.1036
BX08	2023	10	30	01	50	05.00	7	0	7	0	0	0	1.27	0.61	0.56	1.14	1.41	3835736.5499	1177272.9323	4941612.2432	0.0288	0.0225	0.0342	5664452.9590	644359.3958	181.6375	0.0268	0.0210	0.0366	2.3790	0.0047	NaN	0.00	10.3473	0.0000	5.8949	0.0000	0.0000	0.0000	-1.00	0.1036
BX08	2023	10	30	01	50	10.00	7	0	7	0	0	0	1.27	0.61	0.56	1.14	1.41	3835736.5490	1177272.9347	4941612.2419	0.0288	0.0225	0.0342	5664452.9584	644359.3984	181.6363	0.0268	0.0210	0.0366	2.3789	0.0047	NaN	0.00	10.6209	0.0000	6.1691	0.0000	0.0000	0.0000	-1.00	0.1035
BX08	2023	10	30	01	50	15.00	7	0	7	0	0	0	1.27	0.61	0.56	1.14	1.41	3835736.5500	1177272.9359	4941612.2454	0.0288	0.0225	0.0342	5664452.9596	644359.3992	181.6399	0.0268	0.0210	0.0366	2.3789	0.0047	NaN	0.00	10.5634	0.0000	6.1158	0.0000	0.0000	0.0000	-1.00	0.1036
BX08	2023	10	30	01	50	20.00	7	0	7	0	0	0	1.27	0.61	0.56	1.14	1.41	3835736.5524	1177272.9344	4941612.2458	0.0287	0.0225	0.0342	5664452.9584	644359.3971	181.6413	0.0268	0.0210	0.0366	2.3789	0.0047	NaN	0.00	10.7657	0.0000	6.3220	0.0000	0.0000	0.0000	-1.00	0.1035
BX08	2023	10	30	01	50	25.00	7	0	7	0	0	0	1.27	0.61	0.56	1.14	1.41	3835736.5514	1177272.9338	4941612.2422	0.0287	0.0225	0.0342	5664452.9569	644359.3969	181.6378	0.0268	0.0210	0.0366	2.3789	0.0047	NaN	0.00	10.7716	0.0000	6.3258	0.0000	0.0000	0.0000	-1.00	0.1035
BX08	2023	10	30	01	50	30.00	7	0	7	0	0	0	1.27	0.61	0.56	1.14	1.41	3835736.5483	1177272.9328	4941612.2406	0.0287	0.0225	0.0342	5664452.9585	644359.3968	181.6345	0.0268	0.0210	0.0366	2.3789	0.0047	NaN	0.00	10.6455	0.0000	6.1933	0.0000	0.0000	0.0000	-1.00	0.1035
BX08	2023	10	30	01	50	35.00	7	0	7	0	0	0	1.27	0.61	0.56	1.14	1.41	3835736.5477	1177272.9373	4941612.2399	0.0287	0.0225	0.0342	5664452.9576	644359.4013	181.6344	0.0268	0.0210	0.0366	2.3788	0.0047	NaN	0.00	10.5826	0.0000	6.1270	0.0000	0.0000	0.0000	-1.00	0.1034
BX08	2023	10	30	01	50	40.00	7	0	7	0	0	0	1.27	0.61	0.56	1.14	1.40	3835736.5477	1177272.9379	4941612.2378	0.0287	0.0225	0.0342	5664452.9562	644359.4019	181.6329	0.0268	0.0210	0.0366	2.3788	0.0047	NaN	0.00	10.4881	0.0000	6.0304	0.0000	0.0000	0.0000	-1.00	0.1034
BX08	2023	10	30	01	50	45.00	7	0	7	0	0	0	1.27	0.61	0.56	1.14	1.40	3835736.5486	1177272.9384	4941612.2383	0.0287	0.0225	0.0342	5664452.9557	644359.4021	181.6339	0.0268	0.0210	0.0366	2.3787	0.0047	NaN	0.00	10.7146	0.0000	6.2594	0.0000	0.0000	0.0000	-1.00	0.1033
BX08	2023	10	30	01	50	50.00	7	0	7	0	0	0	1.26	0.61	0.56	1.13	1.40	3835736.5473	1177272.9350	4941612.2429	0.0287	0.0225	0.0342	5664452.9603	644359.3992	181.6361	0.0269	0.0210	0.0366	2.3787	0.0047	NaN	0.00	10.7427	0.0000	6.2881	0.0000	0.0000	0.0000	-1.00	0.1033
BX08	2023	10	30	01	50	55.00	7	0	7	0	0	0	1.26	0.61	0.56	1.13	1.40	3835736.5459	1177272.9333	4941612.2427	0.0287	0.0225	0.0342	5664452.9616	644359.3979	181.6348	0.0269	0.0210	0.0366	2.3787	0.0046	NaN	0.00	10.8397	0.0000	6.3857	0.0000	0.0000	0.0000	-1.00	0.1033
BX08	2023	10	30	01	51	00.00	7	0	7	0	0	0	1.26	0.60	0.56	1.13	1.40	3835736.5461	1177272.9320	4941612.2417	0.0287	0.0225	0.0342	5664452.9610	644359.3966	181.6339	0.0269	0.0210	0.0366	2.3787	0.0046	NaN	0.00	10.6341	0.0000	6.1822	0.0000	0.0000	0.0000	-1.00	0.1033
BX08	2023	10	30	01	51	05.00	7	0	7	0	0	0	1.26	0.60	0.56	1.13	1.40	3835736.5429	1177272.9332	4941612.2379	0.0295	0.0226	0.0345	5664452.9608	644359.3987	181.6293	0.0269	0.0215	0.0372	2.3787	0.0046	NaN	0.00	10.5678	0.0000	6.1216	0.0000	0.0000	0.0000	-1.00	0.1033
BX08	2023	10	30	01	51	10.00	7	0	7	0	0	0	1.26	0.60	0.56	1.13	1.40	3835736.5446	1177272.9303	4941612.2406	0.0290	0.0225	0.0344	5664452.9618	644359.3954	181.6319	0.0269	0.0211	0.0369	2.3786	0.0046	NaN	0.00	10.6686	0.0000	6.2214	0.0000	0.0000	0.0000	-1.00	0.1032
BX08	2023	10	30	01	51	15.00	7	0	7	0	0	0	1.26	0.60	0.56	1.13	1.40	3835736.5438	1177272.9298	4941612.2410	0.0288	0.0225	0.0343	5664452.9627	644359.3951	181.6316	0.0269	0.0210	0.0367	2.3786	0.0046	NaN	0.00	10.9782	0.0000	6.5291	0.0000	0.0000	0.0000	-1.00	0.1032
BX08	2023	10	30	01	51	20.00	7	0	7	0	0	0	1.26	0.60	0.56	1.13	1.40	3835736.5417	1177272.9316	4941612.2400	0.0288	0.0225	0.0343	5664452.9634	644359.3974	181.6298	0.0269	0.0210	0.0367	2.3786	0.0046	NaN	0.00	11.0318	0.0000	6.5838	0.0000	0.0000	0.0000	-1.00	0.1032
BX08	2023	10	30	01	51	25.00	7	0	7	0	0	0	1.26	0.60	0.56	1.13	1.39	3835736.5460	1177272.9310	4941612.2411	0.0287	0.0225	0.0343	5664452.9610	644359.3956	181.6332	0.0269	0.0210	0.0366	2.3786	0.0046	NaN	0.00	10.6910	0.0000	6.2439	0.0000	0.0000	0.0000	-1.00	0.1032
BX08	2023	10	30	01	51	30.00	7	0	7	0	0	0	1.26	0.60	0.56	1.13	1.39	3835736.5482	1177272.9319	4941612.2408	0.0287	0.0225	0.0343	5664452.9589	644359.3959	181.6344	0.0269	0.0210	0.0366	2.3786	0.0046	NaN	0.00	10.5669	0.0000	6.1233	0.0000	0.0000	0.0000	-1.00	0.1032
BX08	2023	10	30	01	51	35.00	7	0	7	0	0	0	1.26	0.60	0.56	1.12	1.39	3835736.5490	1177272.9330	4941612.2372	0.0287	0.0225	0.0343	5664452.9558	644359.3968	181.6323	0.0269	0.0210	0.0366	2.3785	0.0046	NaN	0.00	10.6298	0.0000	6.1928	0.0000	0.0000	0.0000	-1.00	0.1031
BX08	2023	10	30	01	51	40.00	7	0	7	0	0	0	1.26	0.60	0.56	1.12	1.39	3835736.5484	1177272.9339	4941612.2368	0.0287	0.0225	0.0343	5664452.9558	644359.3979	181.6319	0.0269	0.0210	0.0366	2.3786	0.0046	NaN	0.00	10.5696	0.0000	6.1325	0.0000	0.0000	0.0000	-1.00	0.1032
BX08	2023	10	30	01	51	45.00	7	0	7	0	0	0	1.25	0.60	0.56	1.12	1.39	3835736.5474	1177272.9318	4941612.2377	0.0287	0.0225	0.0343	5664452.9576	644359.3961	181.6315	0.0269	0.0210	0.0366	2.3786	0.0046	NaN	0.00	10.8643	0.0000	6.4284	0.0000	0.0000	0.0000	-1.00	0.1032
BX08	2023	10	30	01	51	50.00	7	0	7	0	0	0	1.25	0.60	0.56	1.12	1.39	3835736.5481	1177272.9315	4941612.2401	0.0287	0.0224	0.0349	5664452.9586	644359.3956	181.6338	0.0273	0.0210	0.0369	2.3786	0.0046	NaN	0.00	10.7867	0.0000	6.3495	0.0000	0.0000	0.0000	-1.00	0.1032
BX08	2023	10	30	01	51	55.00	6	0	7	0	0	0	1.51	0.89	0.67	1.35	1.75	3835736.5476	1177272.9336	4941612.2421	0.0287	0.0224	0.0351	5664452.9598	644359.3977	181.6355	0.0274	0.0210	0.0370	2.3786	0.0046	NaN	0.00	10.7864	0.0000	6.3504	0.0000	0.0000	0.0000	-1.00	0.1032
BX08	2023	10	30	01	52	00.00	6	0	7	0	0	0	1.51	0.89	0.67	1.35	1.75	3835736.5546	1177272.9338	4941612.2435	0.0293	0.0228	0.0353	5664452.9554	644359.3960	181.6407	0.0279	0.0216	0.0371	2.3785	0.0046	NaN	0.00	10.5059	0.0000	6.0859	0.0000	0.0000	0.0000	-1.00	0.1032
BX08	2023	10	30	01	52	05.00	6	0	7	0	0	0	1.51	0.89	0.67	1.35	1.75	3835736.5537	1177272.9343	4941612.2450	0.0289	0.0225	0.0353	5664452.9569	644359.3967	181.6414	0.0276	0.0210	0.0371	2.3786	0.0046	NaN	0.00	10.5839	0.0000	6.1733	0.0000	0.0000	0.0000	-1.00	0.1032
BX08	2023	10	30	01	52	10.00	6	0	7	0	0	0	1.50	0.89	0.67	1.35	1.75	3835736.5547	1177272.9326	4941612.2485	0.0288	0.0224	0.0353	5664452.9587	644359.3947	181.6445	0.0276	0.0210	0.0371	2.3786	0.0046	NaN	0.00	10.6759	0.0000	6.2699	0.0000	0.0000	0.0000	-1.00	0.1032
BX08	2023	10	30	01	52	15.00	6	0	7	0	0	0	1.50	0.89	0.67	1.35	1.75	3835736.5548	1177272.9338	4941612.2500	0.0287	0.0224	0.0353	5664452.9593	644359.3958	181.6459	0.0276	0.0210	0.0371	2.3786	0.0046	NaN	0.00	10.6336	0.0000	6.2278	0.0000	0.0000	0.0000	-1.00	0.1032
BX08	2023	10	30	01	52	20.00	6	0	7	0	0	0	1.50	0.89	0.67	1.35	1.75	3835736.5536	1177272.9338	4941612.2486	0.0287	0.0224	0.0353	5664452.9593	644359.3962	181.6441	0.0276	0.0210	0.0371	2.3786	0.0046	NaN	0.00	10.3992	0.0000	5.9966	0.0000	0.0000	0.0000	-1.00	0.1032
BX08	2023	10	30	01	52	25.00	6	0	7	0	0	0	1.50	0.89	0.67	1.34	1.74	3835736.5509	1177272.9331	4941612.2491	0.0287	0.0224	0.0353	5664452.9618	644359.3962	181.6428	0.0276	0.0210	0.0371	2.3786	0.0046	NaN	0.00	10.4709	0.0000	6.0686	0.0000	0.0000	0.0000	-1.00	0.1032
BX08	2023	10	30	01	52	30.00	6	0	7	0	0	0	1.50	0.89	0.67	1.34	1.74	3835736.5512	1177272.9343	4941612.2474	0.0287	0.0224	0.0353	5664452.9603	644359.3974	181.6418	0.0276	0.0210	0.0371	2.3786	0.0046	NaN	0.00	10.4958	0.0000	6.0952	0.0000	0.0000	0.0000	-1.00	0.1032
BX08	2023	10	30	01	52	35.00	6	0	6	0	0	0	2.76	1.63	1.33	2.42	3.21	3835736.5534	1177272.9340	4941612.2477	0.0287	0.0224	0.0361	5664452.9589	644359.3964	181.6433	0.0281	0.0210	0.0375	2.3786	0.0046	NaN	0.00	10.4686	0.0000	6.0718	0.0000	0.0000	0.0000	-1.00	0.1032
BX08	2023	10	30	01	52	40.00	6	0	7	0	0	0	1.50	0.89	0.67	1.34	1.74	3835736.5570	1177272.9344	4941612.2507	0.0287	0.0224	0.0365	5664452.9580	644359.3958	181.6479	0.0283	0.0210	0.0377	2.3786	0.0046	NaN	0.00	10.8110	0.0000	6.4194	0.0000	0.0000	0.0000	-1.00	0.1032
BX08	2023	10	30	01	52	45.00	6	0	7	0	0	0	1.50	0.89	0.67	1.34	1.74	3835736.5571	1177272.9315	4941612.2544	0.0287	0.0224	0.0366	5664452.9609	644359.3929	181.6503	0.0284	0.0210	0.0378	2.3786	0.0046	NaN	0.00	10.8716	0.0000	6.4828	0.0000	0.0000	0.0000	-1.00	0.1033
BX08	2023	10	30	01	52	50.00	6	0	7	0	0	0	1.50	0.89	0.67	1.34	1.74	3835736.5584	1177272.9308	4941612.2558	0.0287	0.0224	0.0366	5664452.9609	644359.3918	181.6520	0.0283	0.0210	0.0378	2.3787	0.0046	NaN	0.00	10.6809	0.0000	6.2939	0.0000	0.0000	0.0000	-1.00	0.1033
BX08	2023	10	30	01	52	55.00	6	0	7	0	0	0	1.49	0.89	0.67	1.34	1.74	3835736.5591	1177272.9307	4941612.2553	0.0287	0.0224	0.0366	5664452.9600	644359.3916	181.6521	0.0283	0.0210	0.0378	2.3787	0.0046	NaN	0.00	10.8490	0.0000	6.4580	0.0000	0.0000	0.0000	-1.00	0.1033
BX08	2023	10	30	01	53	00.00	6	0	7	0	0	0	1.49	0.89	0.67	1.34	1.74	3835736.5607	1177272.9289	4941612.2561	0.0287	0.0224	0.0365	5664452.9596	644359.3894	181.6533	0.0282	0.0210	0.0377	2.3788	0.0046	NaN	0.00	10.4555	0.0000	6.0583	0.0000	0.0000	0.0000	-1.00	0.1034
BX08	2023	10	30	01	53	05.00	6	0	7	0	0	0	1.49	0.88	0.67	1.33	1.73	3835736.5619	1177272.9291	4941612.2552	0.0287	0.0224	0.0364	5664452.9582	644359.3892	181.6534	0.0282	0.0210	0.0377	2.3788	0.0046	NaN	0.00	10.4343	0.0000	6.0307	0.0000	0.0000	0.0000	-1.00	0.1034
BX08	2023	10	30	01	53	10.00	6	0	7	0	0	0	1.49	0.88	0.67	1.33	1.73	3835736.5615	1177272.9302	4941612.2550	0.0287	0.0224	0.0363	5664452.9582	644359.3905	181.6532	0.0281	0.0210	0.0376	2.3789	0.0046	NaN	0.00	10.6557	0.0000	6.2466	0.0000	0.0000	0.0000	-1.00	0.1035
BX08	2023	10	30	01	53	15.00	5	0	7	0	0	0	2.02	1.29	0.85	1.83	2.39	3835736.5615	1177272.9288	4941612.2548	0.0295	0.0224	0.0362	5664452.9583	644359.3891	181.6528	0.0283	0.0210	0.0379	2.3789	0.0046	NaN	0.00	10.5706	0.0000	6.1625	0.0000	0.0000	0.0000	-1.00	0.1035
BX08	2023	10	30	01	53	20.00	5	0	7	0	0	0	2.02	1.29	0.85	1.83	2.39	3835736.5637	1177272.9311	4941612.2555	0.0298	0.0224	0.0362	5664452.9567	644359.3907	181.6550	0.0284	0.0210	0.0381	2.3790	0.0046	NaN	0.00	10.5856	0.0000	6.1792	0.0000	0.0000	0.0000	-1.00	0.1036
BX08	2023	10	30	01	53	25.00	6	0	7	0	0	0	1.49	0.88	0.67	1.33	1.73	3835736.5643	1177272.9314	4941612.2558	0.0299	0.0224	0.0361	5664452.9563	644359.3908	181.6557	0.0284	0.0210	0.0381	2.3790	0.0046	NaN	0.00	10.6282	0.0000	6.2264	0.0000	0.0000	0.0000	-1.00	0.1036
BX08	2023	10	30	01	53	30.00	6	0	6	0	0	0	2.73	1.62	1.32	2.39	3.17	3835736.5643	1177272.9337	4941612.2549	0.0299	0.0224	0.0365	5664452.9553	644359.3931	181.6554	0.0286	0.0210	0.0383	2.3791	0.0046	NaN	0.00	10.4452	0.0000	6.0582	0.0000	0.0000	0.0000	-1.00	0.1037
BX08	2023	10	30	01	53	35.00	6	0	6	0	0	0	2.73	1.61	1.32	2.39	3.17	3835736.5657	1177272.9327	4941612.2567	0.0298	0.0224	0.0367	5664452.9556	644359.3917	181.6575	0.0287	0.0210	0.0384	2.3791	0.0046	NaN	0.00	10.3834	0.0000	6.0014	0.0000	0.0000	0.0000	-1.00	0.1037
BX08	2023	10	30	01	53	40.00	6	0	6	0	0	0	2.73	1.61	1.32	2.39	3.17	3835736.5645	1177272.9329	4941612.2577	0.0297	0.0224	0.0368	5664452.9570	644359.3922	181.6576	0.0287	0.0210	0.0384	2.3792	0.0046	NaN	0.00	10.3788	0.0000	5.9982	0.0000	0.0000	0.0000	-1.00	0.1038
BX08	2023	10	30	01	53	45.00	6	0	6	0	0	0	2.72	1.61	1.32	2.38	3.17	3835736.5646	1177272.9326	4941612.2567	0.0296	0.0224	0.0369	5664452.9564	644359.3918	181.6568	0.0287	0.0210	0.0384	2.3792	0.0046	NaN	0.00	10.4017	0.0000	6.0205	0.0000	0.0000	0.0000	-1.00	0.1038
BX08	2023	10	30	01	53	50.00	6	0	6	0	0	0	2.72	1.61	1.32	2.38	3.16	3835736.5642	1177272.9321	4941612.2553	0.0295	0.0224	0.0369	5664452.9559	644359.3916	181.6554	0.0287	0.0210	0.0383	2.3793	0.0046	NaN	0.00	10.5568	0.0000	6.1812	0.0000	0.0000	0.0000	-1.00	0.1039
BX08	2023	10	30	01	53	55.00	6	0	6	0	0	0	2.72	1.61	1.32	2.38	3.16	3835736.5647	1177272.9338	4941612.2527	0.0294	0.0224	0.0369	5664452.9535	644359.3930	181.6539	0.0286	0.0210	0.0383	2.3793	0.0046	NaN	0.00	10.3422	0.0000	5.9694	0.0000	0.0000	0.0000	-1.00	0.1039
BX08	2023	10	30	01	54	00.00	6	0	6	0	0	0	2.72	1.61	1.32	2.37	3.16	3835736.5655	1177272.9341	4941612.2534	0.0294	0.0224	0.0369	5664452.9534	644359.3931	181.6550	0.0286	0.0210	0.0383	2.3793	0.0046	NaN	0.00	10.3391	0.0000	5.9700	0.0000	0.0000	0.0000	-1.00	0.1039
BX08	2023	10	30	01	54	05.00	5	0	6	0	0	0	3.21	1.99	1.51	2.83	3.77	3835736.5653	1177272.9321	4941612.2504	0.0297	0.0224	0.0369	5664452.9521	644359.3913	181.6522	0.0288	0.0210	0.0384	2.3794	0.0046	NaN	0.00	10.4855	0.0000	6.1127	0.0000	0.0000	0.0000	-1.00	0.1040
BX08	2023	10	30	01	54	10.00	6	0	6	0	0	0	2.71	1.60	1.32	2.37	3.15	3835736.5638	1177272.9303	4941612.2495	0.0299	0.0224	0.0369	5664452.9529	644359.3900	181.6503	0.0289	0.0210	0.0385	2.3794	0.0046	NaN	0.00	10.3991	0.0000	6.0250	0.0000	0.0000	0.0000	-1.00	0.1040
BX08	2023	10	30	01	54	15.00	6	0	6	0	0	0	2.71	1.60	1.32	2.37	3.15	3835736.5635	1177272.9290	4941612.2489	0.0299	0.0224	0.0369	5664452.9531	644359.3889	181.6495	0.0288	0.0210	0.0385	2.3794	0.0046	NaN	0.00	10.4213	0.0000	6.0479	0.0000	0.0000	0.0000	-1.00	0.1041
BX08	2023	10	30	01	54	20.00	6	0	6	0	0	0	2.71	1.60	1.32	2.36	3.14	3835736.5666	1177272.9293	4941612.2451	0.0298	0.0224	0.0369	5664452.9483	644359.3884	181.6483	0.0288	0.0210	0.0385	2.3795	0.0046	NaN	0.00	10.3562	0.0000	5.9873	0.0000	0.0000	0.0000	-1.00	0.1041
BX08	2023	10	30	01	54	25.00	6	0	6	0	0	0	2.70	1.60	1.32	2.36	3.14	3835736.5683	1177272.9310	4941612.2481	0.0297	0.0224	0.0369	5664452.9486	644359.3895	181.6520	0.0288	0.0210	0.0384	2.3795	0.0046	NaN	0.00	10.1858	0.0000	5.8158	0.0000	0.0000	0.0000	-1.00	0.1041
BX08	2023	10	30	01	54	30.00	6	0	6	0	0	0	2.70	1.60	1.31	2.36	3.14	3835736.5666	1177272.9305	4941612.2486	0.0296	0.0224	0.0369	5664452.9502	644359.3895	181.6513	0.0287	0.0210	0.0384	2.3795	0.0046	NaN	0.00	9.9619	0.0000	5.5880	0.0000	0.0000	0.0000	-1.00	0.1042
BX08	2023	10	30	01	54	35.00	5	0	6	0	0	0	3.19	1.98	1.51	2.81	3.75	3835736.5661	1177272.9304	4941612.2478	0.0299	0.0224	0.0369	5664452.9502	644359.3895	181.6504	0.0288	0.0210	0.0385	2.3796	0.0046	NaN	0.00	10.1235	0.0000	5.7516	0.0000	0.0000	0.0000	-1.00	0.1042
BX08	2023	10	30	01	54	40.00	6	0	6	0	0	0	2.69	1.60	1.31	2.35	3.13	3835736.5650	1177272.9288	4941612.2503	0.0300	0.0224	0.0369	5664452.9529	644359.3882	181.6514	0.0289	0.0210	0.0385	2.3797	0.0046	NaN	0.00	10.0497	0.0000	5.6791	0.0000	0.0000	0.0000	-1.00	0.1043
BX08	2023	10	30	01	54	45.00	6	0	6	0	0	0	2.69	1.59	1.31	2.35	3.13	3835736.5642	1177272.9295	4941612.2484	0.0299	0.0224	0.0369	5664452.9522	644359.3891	181.6495	0.0289	0.0210	0.0385	2.3797	0.0046	NaN	0.00	10.0110	0.0000	5.6395	0.0000	0.0000	0.0000	-1.00	0.1043
BX08	2023	10	30	01	54	50.00	6	0	6	0	0	0	2.69	1.59	1.31	2.35	3.12	3835736.5630	1177272.9277	4941612.2501	0.0298	0.0224	0.0369	5664452.9544	644359.3876	181.6498	0.0288	0.0210	0.0385	2.3798	0.0046	NaN	0.00	10.1774	0.0000	5.8127	0.0000	0.0000	0.0000	-1.00	0.1044
BX08	2023	10	30	01	54	55.00	5	0	6	0	0	0	3.18	1.97	1.51	2.80	3.74	3835736.5599	1177272.9278	4941612.2502	0.0300	0.0224	0.0369	5664452.9568	644359.3886	181.6480	0.0289	0.0210	0.0385	2.3798	0.0046	NaN	0.00	10.2174	0.0000	5.8567	0.0000	0.0000	0.0000	-1.00	0.1044
BX08	2023	10	30	01	55	00.00	6	0	6	0	0	0	2.68	1.59	1.31	2.34	3.12	3835736.5617	1177272.9271	4941612.2517	0.0300	0.0224	0.0369	5664452.9566	644359.3875	181.6501	0.0289	0.0210	0.0385	2.3799	0.0046	NaN	0.00	10.4775	0.0000	6.1182	0.0000	0.0000	0.0000	-1.00	0.1045
BX08	2023	10	30	01	55	05.00	5	0	6	0	0	0	3.17	1.96	1.51	2.79	3.73	3835736.5619	1177272.9276	4941612.2522	0.0300	0.0224	0.0369	5664452.9567	644359.3879	181.6508	0.0289	0.0210	0.0385	2.3799	0.0046	NaN	0.00	10.3024	0.0000	5.9484	0.0000	0.0000	0.0000	-1.00	0.1045
BX08	2023	10	30	01	55	10.00	6	0	6	0	0	0	2.68	1.59	1.31	2.34	3.11	3835736.5622	1177272.9282	4941612.2536	0.0307	0.0224	0.0371	5664452.9571	644359.3884	181.6521	0.0290	0.0210	0.0392	2.3800	0.0046	NaN	0.00	10.2287	0.0000	5.8740	0.0000	0.0000	0.0000	-1.00	0.1046
BX08	2023	10	30	01	55	15.00	6	0	6	0	0	0	2.67	1.58	1.31	2.33	3.11	3835736.5615	1177272.9295	4941612.2514	0.0302	0.0224	0.0370	5664452.9561	644359.3899	181.6503	0.0289	0.0210	0.0388	2.3800	0.0046	NaN	0.00	10.0806	0.0000	5.7259	0.0000	0.0000	0.0000	-1.00	0.1046
BX08	2023	10	30	01	55	20.00	6	0	6	0	0	0	2.67	1.58	1.31	2.33	3.11	3835736.5583	1177272.9286	4941612.2516	0.0300	0.0224	0.0369	5664452.9587	644359.3898	181.6483	0.0288	0.0210	0.0386	2.3801	0.0046	NaN	0.00	10.1520	0.0000	5.7949	0.0000	0.0000	0.0000	-1.00	0.1047
BX08	2023	10	30	01	55	25.00	5	0	6	0	0	0	3.16	1.96	1.51	2.78	3.72	3835736.5552	1177272.9296	4941612.2518	0.0300	0.0224	0.0369	5664452.9610	644359.3916	181.6468	0.0289	0.0210	0.0386	2.3801	0.0046	NaN	0.00	10.3954	0.0000	6.0380	0.0000	0.0000	0.0000	-1.00	0.1047
BX08	2023	10	30	01	55	30.00	5	0	6	0	0	0	3.16	1.95	1.51	2.78	3.71	3835736.5539	1177272.9294	4941612.2502	0.0301	0.0224	0.0369	5664452.9610	644359.3918	181.6447	0.0289	0.0210	0.0385	2.3802	0.0046	NaN	0.00	10.3503	0.0000	5.9942	0.0000	0.0000	0.0000	-1.00	0.1048
BX08	2023	10	30	01	55	35.00	6	0	6	0	0	0	2.66	1.58	1.31	2.32	3.10	3835736.5504	1177272.9315	4941612.2495	0.0309	0.0225	0.0373	5664452.9627	644359.3948	181.6425	0.0289	0.0215	0.0394	2.3802	0.0046	NaN	0.00	10.5364	0.0000	6.1785	0.0000	0.0000	0.0000	-1.00	0.1048
BX08	2023	10	30	01	55	40.00	6	0	6	0	0	0	2.66	1.58	1.30	2.32	3.09	3835736.5495	1177272.9317	4941612.2466	0.0312	0.0225	0.0376	5664452.9616	644359.3953	181.6398	0.0289	0.0216	0.0399	2.3802	0.0046	NaN	0.00	10.4994	0.0000	6.1426	0.0000	0.0000	0.0000	-1.00	0.1048
BX08	2023	10	30	01	55	45.00	6	0	6	0	0	0	2.66	1.58	1.30	2.32	3.09	3835736.5489	1177272.9291	4941612.2431	0.0313	0.0225	0.0378	5664452.9604	644359.3931	181.6361	0.0289	0.0216	0.0402	2.3802	0.0046	NaN	0.00	10.2618	0.0000	5.9022	0.0000	0.0000	0.0000	-1.00	0.1048
BX08	2023	10	30	01	55	50.00	6	0	6	0	0	0	2.66	1.57	1.30	2.31	3.09	3835736.5471	1177272.9305	4941612.2447	0.0312	0.0225	0.0379	5664452.9625	644359.3948	181.6366	0.0288	0.0216	0.0403	2.3802	0.0046	NaN	0.00	10.2731	0.0000	5.9060	0.0000	0.0000	0.0000	-1.00	0.1048
BX08	2023	10	30	01	55	55.00	6	0	6	0	0	0	2.65	1.57	1.30	2.31	3.08	3835736.5468	1177272.9292	4941612.2406	0.0312	0.0225	0.0379	5664452.9604	644359.3937	181.6330	0.0288	0.0215	0.0403	2.3802	0.0046	NaN	0.00	10.2502	0.0000	5.8885	0.0000	0.0000	0.0000	-1.00	0.1048
BX08	2023	10	30	01	56	00.00	6	0	6	0	0	0	2.65	1.57	1.30	2.31	3.08	3835736.5459	1177272.9273	4941612.2420	0.0311	0.0225	0.0380	5664452.9623	644359.3921	181.6332	0.0288	0.0215	0.0403	2.3802	0.0046	NaN	0.00	10.4571	0.0000	6.0914	0.0000	0.0000	0.0000	-1.00	0.1048
BX08	2023	10	30	01	56	05.00	6	0	6	0	0	0	2.65	1.57	1.30	2.30	3.08	3835736.5457	1177272.9275	4941612.2433	0.0310	0.0225	0.0380	5664452.9633	644359.3923	181.6341	0.0287	0.0215	0.0402	2.3802	0.0046	NaN	0.00	10.5994	0.0000	6.2314	0.0000	0.0000	0.0000	-1.00	0.1048
BX08	2023	10	30	01	56	10.00	6	0	6	0	0	0	2.64	1.57	1.30	2.30	3.07	3835736.5471	1177272.9277	4941612.2405	0.0309	0.0225	0.0380	5664452.9604	644359.3922	181.6328	0.0287	0.0215	0.0402	2.3802	0.0046	NaN	0.00	10.3813	0.0000	6.0039	0.0000	0.0000	0.0000	-1.00	0.1048
BX08	2023	10	30	01	56	15.00	6	0	6	0	0	0	2.64	1.57	1.30	2.30	3.07	3835736.5468	1177272.9275	4941612.2430	0.0308	0.0225	0.0379	5664452.9622	644359.3920	181.6346	0.0287	0.0215	0.0401	2.3802	0.0046	NaN	0.00	10.4058	0.0000	6.0208	0.0000	0.0000	0.0000	-1.00	0.1048
BX08	2023	10	30	01	56	20.00	6	0	6	0	0	0	2.64	1.56	1.30	2.30	3.07	3835736.5488	1177272.9275	4941612.2443	0.0307	0.0225	0.0379	5664452.9615	644359.3915	181.6367	0.0287	0.0215	0.0401	2.3802	0.0046	NaN	0.00	10.4506	0.0000	6.0615	0.0000	0.0000	0.0000	-1.00	0.1048
BX08	2023	10	30	01	56	25.00	6	0	6	0	0	0	2.64	1.56	1.30	2.29	3.06	3835736.5488	1177272.9277	4941612.2453	0.0314	0.0225	0.0381	5664452.9621	644359.3917	181.6375	0.0288	0.0215	0.0406	2.3801	0.0046	NaN	0.00	10.3238	0.0000	5.9339	0.0000	0.0000	0.0000	-1.00	0.1048
BX08	2023	10	30	01	56	30.00	6	0	6	0	0	0	2.63	1.56	1.30	2.29	3.06	3835736.5519	1177272.9265	4941612.2461	0.0301	0.0224	0.0375	5664452.9605	644359.3897	181.6398	0.0287	0.0210	0.0393	2.3802	0.0046	NaN	0.00	10.4392	0.0000	6.0415	0.0000	0.0000	0.0000	-1.00	0.1048
BX08	2023	10	30	01	56	35.00	6	0	6	0	0	0	2.63	1.56	1.30	2.29	3.06	3835736.5542	1177272.9240	4941612.2460	0.0296	0.0223	0.0371	5664452.9593	644359.3867	181.6406	0.0287	0.0209	0.0387	2.3802	0.0046	NaN	0.00	10.9367	0.0000	6.5358	0.0000	0.0000	0.0000	-1.00	0.1048
BX08	2023	10	30	01	56	40.00	6	0	6	0	0	0	2.63	1.56	1.30	2.28	3.05	3835736.5550	1177272.9238	4941612.2484	0.0294	0.0223	0.0369	5664452.9602	644359.3861	181.6430	0.0286	0.0209	0.0383	2.3803	0.0046	NaN	0.00	10.5045	0.0000	6.1030	0.0000	0.0000	0.0000	-1.00	0.1049
BX08	2023	10	30	01	56	45.00	6	0	6	0	0	0	2.62	1.56	1.30	2.28	3.05	3835736.5571	1177272.9241	4941612.2507	0.0293	0.0223	0.0368	5664452.9600	644359.3858	181.6460	0.0286	0.0209	0.0382	2.3803	0.0046	NaN	0.00	10.3515	0.0000	5.9559	0.0000	0.0000	0.0000	-1.00	0.1049
BX08	2023	10	30	01	56	50.00	6	0	6	0	0	0	2.62	1.55	1.29	2.28	3.05	3835736.5586	1177272.9248	4941612.2551	0.0292	0.0223	0.0368	5664452.9615	644359.3860	181.6505	0.0286	0.0209	0.0381	2.3803	0.0046	NaN	0.00	10.5031	0.0000	6.1091	0.0000	0.0000	0.0000	-1.00	0.1049
BX08	2023	10	30	01	56	55.00	6	0	6	0	0	0	2.62	1.55	1.29	2.28	3.04	3835736.5575	1177272.9240	4941612.2569	0.0292	0.0223	0.0367	5664452.9636	644359.3855	181.6511	0.0286	0.0209	0.0380	2.3804	0.0046	NaN	0.00	10.7447	0.0000	6.3509	0.0000	0.0000	0.0000	-1.00	0.1050
BX08	2023	10	30	01	57	00.00	6	0	6	0	0	0	2.62	1.55	1.29	2.27	3.04	3835736.5570	1177272.9229	4941612.2567	0.0292	0.0223	0.0367	5664452.9641	644359.3846	181.6504	0.0286	0.0209	0.0379	2.3804	0.0046	NaN	0.00	10.4403	0.0000	6.0475	0.0000	0.0000	0.0000	-1.00	0.1050
BX08	2023	10	30	01	57	05.00	6	0	6	0	0	0	2.61	1.55	1.29	2.27	3.04	3835736.5578	1177272.9243	4941612.2590	0.0299	0.0223	0.0368	5664452.9646	644359.3857	181.6529	0.0288	0.0209	0.0385	2.3805	0.0046	NaN	0.00	10.4402	0.0000	6.0502	0.0000	0.0000	0.0000	-1.00	0.1051
BX08	2023	10	30	01	57	10.00	6	0	6	0	0	0	2.61	1.55	1.29	2.27	3.03	3835736.5589	1177272.9241	4941612.2585	0.0294	0.0223	0.0368	5664452.9635	644359.3853	181.6532	0.0287	0.0209	0.0382	2.3805	0.0046	NaN	0.00	10.5248	0.0000	6.1335	0.0000	0.0000	0.0000	-1.00	0.1051
BX08	2023	10	30	01	57	15.00	6	0	6	0	0	0	2.61	1.55	1.29	2.26	3.03	3835736.5599	1177272.9256	4941612.2606	0.0292	0.0223	0.0367	5664452.9638	644359.3863	181.6557	0.0286	0.0209	0.0380	2.3806	0.0046	NaN	0.00	10.6422	0.0000	6.2553	0.0000	0.0000	0.0000	-1.00	0.1052
BX08	2023	10	30	01	57	20.00	6	0	6	0	0	0	2.60	1.54	1.29	2.26	3.03	3835736.5611	1177272.9230	4941612.2616	0.0292	0.0223	0.0367	5664452.9641	644359.3835	181.6567	0.0286	0.0209	0.0379	2.3806	0.0046	NaN	0.00	10.5625	0.0000	6.1801	0.0000	0.0000	0.0000	-1.00	0.1052
BX08	2023	10	30	01	57	25.00	6	0	6	0	0	0	2.60	1.54	1.29	2.26	3.02	3835736.5638	1177272.9235	4941612.2626	0.0291	0.0223	0.0367	5664452.9626	644359.3832	181.6592	0.0286	0.0209	0.0379	2.3807	0.0046	NaN	0.00	10.5756	0.0000	6.1969	0.0000	0.0000	0.0000	-1.00	0.1053
BX08	2023	10	30	01	57	30.00	6	0	6	0	0	0	2.60	1.54	1.29	2.26	3.02	3835736.5646	1177272.9252	4941612.2617	0.0291	0.0223	0.0367	5664452.9610	644359.3847	181.6594	0.0286	0.0209	0.0379	2.3807	0.0046	NaN	0.00	10.3379	0.0000	5.9622	0.0000	0.0000	0.0000	-1.00	0.1054
BX08	2023	10	30	01	57	35.00	6	0	6	0	0	0	2.59	1.54	1.29	2.25	3.02	3835736.5623	1177272.9243	4941612.2608	0.0291	0.0223	0.0366	5664452.9624	644359.3845	181.6571	0.0286	0.0209	0.0378	2.3808	0.0046	NaN	0.00	10.2493	0.0000	5.8755	0.0000	0.0000	0.0000	-1.00	0.1054
BX08	2023	10	30	01	57	40.00	6	0	6	0	0	0	2.59	1.54	1.29	2.25	3.01	3835736.5620	1177272.9238	4941612.2599	0.0291	0.0223	0.0366	5664452.9621	644359.3841	181.6561	0.0286	0.0209	0.0378	2.3809	0.0046	NaN	0.00	10.4501	0.0000	6.0801	0.0000	0.0000	0.0000	-1.00	0.1055
BX08	2023	10	30	01	57	45.00	5	0	6	0	0	0	3.08	1.90	1.50	2.69	3.62	3835736.5600	1177272.9236	4941612.2608	0.0297	0.0223	0.0367	5664452.9643	644359.3844	181.6556	0.0289	0.0210	0.0381	2.3809	0.0046	NaN	0.00	10.6347	0.0000	6.2676	0.0000	0.0000	0.0000	-1.00	0.1055
BX08	2023	10	30	01	57	50.00	6	0	6	0	0	0	2.59	1.53	1.28	2.24	3.01	3835736.5590	1177272.9217	4941612.2611	0.0300	0.0223	0.0367	5664452.9655	644359.3828	181.6549	0.0289	0.0210	0.0383	2.3810	0.0046	NaN	0.00	10.3896	0.0000	6.0278	0.0000	0.0000	0.0000	-1.00	0.1056
BX08	2023	10	30	01	57	55.00	6	0	6	0	0	0	2.58	1.53	1.28	2.24	3.00	3835736.5595	1177272.9215	4941612.2616	0.0300	0.0223	0.0367	5664452.9656	644359.3825	181.6555	0.0289	0.0209	0.0384	2.3810	0.0046	NaN	0.00	10.3647	0.0000	6.0039	0.0000	0.0000	0.0000	-1.00	0.1056
BX08	2023	10	30	01	58	00.00	6	0	6	0	0	0	2.58	1.53	1.28	2.24	3.00	3835736.5623	1177272.9219	4941612.2639	0.0300	0.0223	0.0367	5664452.9648	644359.3821	181.6590	0.0289	0.0209	0.0384	2.3811	0.0046	NaN	0.00	10.4637	0.0000	6.1016	0.0000	0.0000	0.0000	-1.00	0.1057
BX08	2023	10	30	01	58	05.00	6	0	6	0	0	0	2.58	1.53	1.28	2.24	3.00	3835736.5632	1177272.9227	4941612.2680	0.0307	0.0223	0.0368	5664452.9666	644359.3825	181.6629	0.0291	0.0209	0.0389	2.3811	0.0046	NaN	0.00	10.5637	0.0000	6.2023	0.0000	0.0000	0.0000	-1.00	0.1058
BX08	2023	10	30	01	58	10.00	6	0	6	0	0	0	2.57	1.53	1.28	2.23	2.99	3835736.5633	1177272.9234	4941612.2675	0.0310	0.0224	0.0369	5664452.9660	644359.3832	181.6627	0.0291	0.0210	0.0392	2.3812	0.0046	NaN	0.00	10.6451	0.0000	6.2868	0.0000	0.0000	0.0000	-1.00	0.1058
BX08	2023	10	30	01	58	15.00	6	0	6	0	0	0	2.57	1.53	1.28	2.23	2.99	3835736.5609	1177272.9222	4941612.2666	0.0302	0.0223	0.0368	5664452.9675	644359.3827	181.6603	0.0289	0.0209	0.0386	2.3813	0.0046	NaN	0.00	10.5067	0.0000	6.1515	0.0000	0.0000	0.0000	-1.00	0.1059
BX08	2023	10	30	01	58	20.00	5	0	6	0	0	0	3.06	1.89	1.50	2.66	3.59	3835736.5621	1177272.9239	4941612.2684	0.0302	0.0223	0.0368	5664452.9674	644359.3840	181.6628	0.0290	0.0210	0.0385	2.3813	0.0046	NaN	0.00	10.7614	0.0000	6.4111	0.0000	0.0000	0.0000	-1.00	0.1059
BX08	2023	10	30	01	58	25.00	5	0	6	0	0	0	3.06	1.88	1.50	2.66	3.59	3835736.5602	1177272.9205	4941612.2668	0.0302	0.0223	0.0367	5664452.9685	644359.3813	181.6598	0.0290	0.0210	0.0385	2.3814	0.0046	NaN	0.00	10.6667	0.0000	6.3143	0.0000	0.0000	0.0000	-1.00	0.1060
BX08	2023	10	30	01	58	30.00	6	0	6	0	0	0	2.56	1.52	1.28	2.22	2.98	3835736.5605	1177272.9208	4941612.2651	0.0304	0.0225	0.0370	5664452.9671	644359.3815	181.6587	0.0290	0.0212	0.0388	2.3814	0.0046	NaN	0.00	10.4456	0.0000	6.0933	0.0000	0.0000	0.0000	-1.00	0.1060
BX08	2023	10	30	01	58	35.00	6	0	6	0	0	0	2.56	1.52	1.28	2.22	2.98	3835736.5604	1177272.9210	4941612.2648	0.0302	0.0223	0.0368	5664452.9670	644359.3817	181.6585	0.0290	0.0210	0.0386	2.3815	0.0046	NaN	0.00	10.5579	0.0000	6.2041	0.0000	0.0000	0.0000	-1.00	0.1061
BX08	2023	10	30	01	58	40.00	6	0	6	0	0	0	2.56	1.52	1.28	2.22	2.97	3835736.5616	1177272.9202	4941612.2645	0.0309	0.0223	0.0369	5664452.9661	644359.3806	181.6588	0.0292	0.0210	0.0391	2.3815	0.0046	NaN	0.00	10.7242	0.0000	6.3678	0.0000	0.0000	0.0000	-1.00	0.1061
BX08	2023	10	30	01	58	45.00	6	0	6	0	0	0	2.55	1.52	1.28	2.21	2.97	3835736.5627	1177272.9217	4941612.2626	0.0303	0.0223	0.0368	5664452.9638	644359.3818	181.6582	0.0290	0.0209	0.0386	2.3816	0.0046	NaN	0.00	10.6603	0.0000	6.2985	0.0000	0.0000	0.0000	-1.00	0.1062
BX08	2023	10	30	01	58	50.00	6	0	6	0	0	0	2.55	1.51	1.27	2.21	2.97	3835736.5608	1177272.9219	4941612.2625	0.0300	0.0223	0.0367	5664452.9651	644359.3825	181.6571	0.0289	0.0209	0.0384	2.3816	0.0046	NaN	0.00	10.6437	0.0000	6.2783	0.0000	0.0000	0.0000	-1.00	0.1062
BX08	2023	10	30	01	58	55.00	6	0	6	0	0	0	2.55	1.51	1.27	2.21	2.96	3835736.5614	1177272.9217	4941612.2637	0.0298	0.0223	0.0367	5664452.9654	644359.3821	181.6583	0.0288	0.0209	0.0383	2.3817	0.0047	NaN	0.00	10.5856	0.0000	6.2137	0.0000	0.0000	0.0000	-1.00	0.1063
BX08	2023	10	30	01	59	00.00	6	0	6	0	0	0	2.54	1.51	1.27	2.20	2.96	3835736.5612	1177272.9216	4941612.2661	0.0297	0.0223	0.0367	5664452.9670	644359.3821	181.6601	0.0288	0.0209	0.0382	2.3817	0.0047	NaN	0.00	10.3263	0.0000	5.9474	0.0000	0.0000	0.0000	-1.00	0.1063
BX08	2023	10	30	01	59	05.00	5	0	6	0	0	0	3.03	1.87	1.50	2.63	3.56	3835736.5595	1177272.9218	4941612.2639	0.0300	0.0223	0.0367	5664452.9670	644359.3828	181.6574	0.0289	0.0209	0.0383	2.3817	0.0047	NaN	0.00	10.4758	0.0000	6.0970	0.0000	0.0000	0.0000	-1.00	0.1064
BX08	2023	10	30	01	59	10.00	5	0	6	0	0	0	3.03	1.87	1.50	2.63	3.56	3835736.5613	1177272.9233	4941612.2637	0.0302	0.0223	0.0367	5664452.9652	644359.3837	181.6585	0.0290	0.0209	0.0384	2.3818	0.0047	NaN	0.00	10.4161	0.0000	6.0386	0.0000	0.0000	0.0000	-1.00	0.1064
BX08	2023	10	30	01	59	15.00	5	0	6	0	0	0	3.03	1.86	1.50	2.63	3.55	3835736.5602	1177272.9259	4941612.2640	0.0302	0.0223	0.0367	5664452.9656	644359.3865	181.6586	0.0290	0.0209	0.0384	2.3818	0.0047	NaN	0.00	10.7615	0.0000	6.3854	0.0000	0.0000	0.0000	-1.00	0.1065
BX08	2023	10	30	01	59	20.00	5	0	6	0	0	0	3.02	1.86	1.50	2.62	3.55	3835736.5619	1177272.9272	4941612.2641	0.0302	0.0223	0.0367	5664452.9642	644359.3873	181.6599	0.0290	0.0209	0.0384	2.3819	0.0047	NaN	0.00	10.5944	0.0000	6.2202	0.0000	0.0000	0.0000	-1.00	0.1065
BX08	2023	10	30	01	59	25.00	6	0	6	0	0	0	2.53	1.50	1.27	2.19	2.94	3835736.5650	1177272.9272	4941612.2635	0.0302	0.0223	0.0367	5664452.9615	644359.3865	181.6613	0.0290	0.0209	0.0384	2.3819	0.0047	NaN	0.00	10.7372	0.0000	6.3651	0.0000	0.0000	0.0000	-1.00	0.1065
BX08	2023	10	30	01	59	30.00	5	0	6	0	0	0	3.02	1.86	1.50	2.62	3.54	3835736.5671	1177272.9281	4941612.2604	0.0303	0.0223	0.0367	5664452.9578	644359.3868	181.6603	0.0290	0.0209	0.0384	2.3820	0.0047	NaN	0.00	10.4791	0.0000	6.1098	0.0000	0.0000	0.0000	-1.00	0.1066
BX08	2023	10	30	01	59	35.00	5	0	6	0	0	0	3.01	1.86	1.50	2.61	3.54	3835736.5668	1177272.9269	4941612.2585	0.0303	0.0223	0.0367	5664452.9570	644359.3857	181.6585	0.0290	0.0209	0.0384	2.3820	0.0047	NaN	0.00	10.5674	0.0000	6.1958	0.0000	0.0000	0.0000	-1.00	0.1066
BX08	2023	10	30	01	59	40.00	6	0	6	0	0	0	2.52	1.50	1.27	2.18	2.93	3835736.5699	1177272.9263	4941612.2615	0.0311	0.0223	0.0368	5664452.9567	644359.3842	181.6626	0.0293	0.0210	0.0390	2.3820	0.0047	NaN	0.00	10.7559	0.0000	6.3835	0.0000	0.0000	0.0000	-1.00	0.1066
BX08	2023	10	30	01	59	45.00	6	0	6	0	0	0	2.52	1.49	1.27	2.18	2.93	3835736.5706	1177272.9269	4941612.2620	0.0305	0.0223	0.0367	5664452.9563	644359.3846	181.6635	0.0291	0.0209	0.0386	2.3820	0.0047	NaN	0.00	10.7150	0.0000	6.3404	0.0000	0.0000	0.0000	-1.00	0.1067
BX08	2023	10	30	01	59	50.00	6	0	6	0	0	0	2.51	1.49	1.26	2.17	2.92	3835736.5708	1177272.9254	4941612.2630	0.0302	0.0223	0.0367	5664452.9571	644359.3832	181.6641	0.0290	0.0209	0.0385	2.3821	0.0047	NaN	0.00	10.6730	0.0000	6.3012	0.0000	0.0000	0.0000	-1.00	0.1067
BX08	2023	10	30	01	59	55.00	6	0	6	0	0	0	2.51	1.49	1.26	2.17	2.92	3835736.5724	1177272.9278	4941612.2616	0.0301	0.0223	0.0367	5664452.9546	644359.3850	181.6644	0.0289	0.0209	0.0384	2.3821	0.0047	NaN	0.00	10.5956	0.0000	6.2260	0.0000	0.0000	0.0000	-1.00	0.1067
BX08	2023	10	30	02	00	00.00	0	0	6	0	0	0	5.84	0.00	2.53	5.26	5.84	3835736.5692	1177272.9273	4941612.2590	0.0338	0.0255	0.0374	5664452.9555	644359.3855	181.6603	0.0319	0.0239	0.0400	2.3821	0.0047	NaN	0.00	10.6241	0.0000	6.2551	0.0000	0.0000	0.0000	-1.00	0.1067
BX08	2023	10	30	02	00	05.00	6	0	6	0	0	0	2.51	1.49	1.26	2.17	2.91	3835736.5671	1177272.9305	4941612.2555	0.0360	0.0267	0.0379	5664452.9542	644359.3891	181.6570	0.0336	0.0249	0.0412	2.3821	0.0047	NaN	0.00	10.3090	0.0000	5.9389	0.0000	0.0000	0.0000	-1.00	0.1067
BX08	2023	10	30	02	00	10.00	6	0	6	0	0	0	2.50	1.49	1.26	2.16	2.91	3835736.5658	1177272.9322	4941612.2520	0.0372	0.0269	0.0386	5664452.9526	644359.3912	181.6537	0.0344	0.0251	0.0423	2.3821	0.0047	NaN	0.00	10.5592	0.0000	6.1893	0.0000	0.0000	0.0000	-1.00	0.1067
BX08	2023	10	30	02	00	15.00	6	0	6	0	0	0	2.50	1.48	1.26	2.16	2.91	3835736.5652	1177272.9345	4941612.2507	0.0373	0.0264	0.0385	5664452.9518	644359.3936	181.6528	0.0344	0.0242	0.0424	2.3821	0.0047	NaN	0.00	10.7126	0.0000	6.3427	0.0000	0.0000	0.0000	-1.00	0.1067
BX08	2023	10	30	02	00	20.00	6	0	6	0	0	0	2.50	1.48	1.26	2.16	2.90	3835736.5656	1177272.9351	4941612.2541	0.0370	0.0260	0.0384	5664452.9535	644359.3941	181.6558	0.0342	0.0237	0.0423	2.3821	0.0047	NaN	0.00	10.5825	0.0000	6.2148	0.0000	0.0000	0.0000	-1.00	0.1067
BX08	2023	10	30	02	00	25.00	6	0	6	0	0	0	2.49	1.48	1.26	2.15	2.90	3835736.5658	1177272.9352	4941612.2532	0.0366	0.0255	0.0383	5664452.9528	644359.3941	181.6553	0.0338	0.0233	0.0421	2.3821	0.0047	NaN	0.00	10.2150	0.0000	5.8522	0.0000	0.0000	0.0000	-1.00	0.1067
BX08	2023	10	30	02	00	30.00	6	0	6	0	0	0	2.49	1.48	1.26	2.15	2.90	3835736.5648	1177272.9338	4941612.2539	0.0361	0.0252	0.0382	5664452.9542	644359.3930	181.6549	0.0334	0.0229	0.0419	2.3821	0.0047	NaN	0.00	10.2647	0.0000	5.9049	0.0000	0.0000	0.0000	-1.00	0.1067
BX08	2023	10	30	02	00	35.00	6	0	6	0	0	0	2.49	1.48	1.26	2.15	2.89	3835736.5663	1177272.9317	4941612.2540	0.0357	0.0249	0.0380	5664452.9536	644359.3906	181.6555	0.0330	0.0227	0.0416	2.3821	0.0047	NaN	0.00	10.7715	0.0000	6.4128	0.0000	0.0000	0.0000	-1.00	0.1068
BX08	2023	10	30	02	00	40.00	6	0	6	0	0	0	2.48	1.47	1.26	2.14	2.89	3835736.5634	1177272.9281	4941612.2534	0.0352	0.0246	0.0379	5664452.9561	644359.3880	181.6526	0.0327	0.0224	0.0414	2.3821	0.0047	NaN	0.00	10.7571	0.0000	6.3945	0.0000	0.0000	0.0000	-1.00	0.1068
BX08	2023	10	30	02	00	45.00	6	0	6	0	0	0	2.48	1.47	1.25	2.14	2.89	3835736.5612	1177272.9299	4941612.2542	0.0348	0.0244	0.0378	5664452.9580	644359.3903	181.6523	0.0323	0.0223	0.0411	2.3821	0.0047	NaN	0.00	10.8154	0.0000	6.4614	0.0000	0.0000	0.0000	-1.00	0.1068
BX08	2023	10	30	02	00	50.00	6	0	6	0	0	0	2.48	1.47	1.25	2.14	2.88	3835736.5602	1177272.9278	4941612.2555	0.0346	0.0255	0.0378	5664452.9599	644359.3885	181.6523	0.0327	0.0231	0.0409	2.3822	0.0047	NaN	0.00	10.6310	0.0000	6.2721	0.0000	0.0000	0.0000	-1.00	0.1068
BX08	2023	10	30	02	00	55.00	6	0	6	0	0	0	2.48	1.47	1.25	2.14	2.88	3835736.5625	1177272.9253	4941612.2530	0.0344	0.0260	0.0377	5664452.9571	644359.3855	181.6513	0.0328	0.0235	0.0408	2.3821	0.0047	NaN	0.00	10.6617	0.0000	6.2977	0.0000	0.0000	0.0000	-1.00	0.1068
BX08	2023	10	30	02	01	00.00	5	0	6	0	0	0	2.96	1.82	1.50	2.56	3.48	3835736.5645	1177272.9247	4941612.2506	0.0344	0.0243	0.0375	5664452.9542	644359.3844	181.6505	0.0321	0.0222	0.0408	2.3821	0.0047	NaN	0.00	10.5174	0.0000	6.1405	0.0000	0.0000	0.0000	-1.00	0.1068
BX08	2023	10	30	02	01	05.00	6	0	6	0	0	0	2.47	1.47	1.25	2.13	2.87	3835736.5650	1177272.9248	4941612.2533	0.0343	0.0239	0.0374	5664452.9555	644359.3843	181.6530	0.0318	0.0219	0.0407	2.3821	0.0047	NaN	0.00	10.4009	0.0000	6.0126	0.0000	0.0000	0.0000	-1.00	0.1068
BX08	2023	10	30	02	01	10.00	6	0	6	0	0	0	2.47	1.46	1.25	2.13	2.87	3835736.5690	1177272.9244	4941612.2560	0.0346	0.0238	0.0374	5664452.9543	644359.3828	181.6573	0.0318	0.0218	0.0410	2.3821	0.0047	NaN	0.00	10.5657	0.0000	6.1507	0.0000	0.0000	0.0000	-1.00	0.1068
BX08	2023	10	30	02	01	15.00	6	0	6	0	0	0	2.46	1.46	1.25	2.12	2.86	3835736.5665	1177272.9229	4941612.2552	0.0347	0.0237	0.0374	5664452.9560	644359.3820	181.6550	0.0317	0.0217	0.0410	2.3821	0.0047	NaN	0.00	10.7997	0.0000	6.3719	0.0000	0.0000	0.0000	-1.00	0.1068
BX08	2023	10	30	02	01	20.00	5	0	6	0	0	0	2.95	1.81	1.49	2.55	3.46	3835736.5654	1177272.9236	4941612.2562	0.0340	0.0236	0.0373	5664452.9572	644359.3830	181.6552	0.0314	0.0217	0.0406	2.3821	0.0047	NaN	0.00	10.7495	0.0000	6.3139	0.0000	0.0000	0.0000	-1.00	0.1068
BX08	2023	10	30	02	01	25.00	6	0	6	0	0	0	2.46	1.46	1.25	2.12	2.86	3835736.5643	1177272.9242	4941612.2549	0.0338	0.0235	0.0372	5664452.9572	644359.3839	181.6537	0.0313	0.0216	0.0404	2.3821	0.0047	NaN	0.00	10.5922	0.0000	6.1731	0.0000	0.0000	0.0000	-1.00	0.1068
BX08	2023	10	30	02	01	30.00	5	0	6	0	0	0	2.95	1.81	1.49	2.54	3.46	3835736.5621	1177272.9233	4941612.2536	0.0336	0.0235	0.0372	5664452.9582	644359.3837	181.6512	0.0312	0.0216	0.0403	2.3821	0.0047	NaN	0.00	10.6714	0.0000	6.2500	0.0000	0.0000	0.0000	-1.00	0.1068
BX08	2023	10	30	02	01	35.00	5	0	6	0	0	0	2.94	1.81	1.49	2.54	3.45	3835736.5619	1177272.9252	4941612.2548	0.0335	0.0234	0.0371	5664452.9587	644359.3855	181.6524	0.0311	0.0216	0.0402	2.3821	0.0047	NaN	0.00	10.7367	0.0000	6.3088	0.0000	0.0000	0.0000	-1.00	0.1068
BX08	2023	10	30	02	01	40.00	6	0	6	0	0	0	2.45	1.45	1.24	2.11	2.85	3835736.5653	1177272.9246	4941612.2554	0.0334	0.0234	0.0371	5664452.9567	644359.3840	181.6547	0.0310	0.0215	0.0401	2.3821	0.0047	NaN	0.00	10.5489	0.0000	6.1129	0.0000	0.0000	0.0000	-1.00	0.1067
BX08	2023	10	30	02	01	45.00	6	0	6	0	0	0	2.45	1.45	1.24	2.11	2.84	3835736.5632	1177272.9256	4941612.2586	0.0332	0.0233	0.0371	5664452.9601	644359.3855	181.6561	0.0309	0.0215	0.0400	2.3821	0.0047	NaN	0.00	10.6048	0.0000	6.1639	0.0000	0.0000	0.0000	-1.00	0.1068
BX08	2023	10	30	02	01	50.00	6	0	6	0	0	0	2.44	1.45	1.24	2.10	2.84	3835736.5635	1177272.9278	4941612.2588	0.0331	0.0233	0.0370	5664452.9595	644359.3875	181.6568	0.0308	0.0214	0.0400	2.3821	0.0047	NaN	0.00	10.5489	0.0000	6.1058	0.0000	0.0000	0.0000	-1.00	0.1068
BX08	2023	10	30	02	01	55.00	6	0	6	0	0	0	2.44	1.45	1.24	2.10	2.84	3835736.5644	1177272.9281	4941612.2600	0.0329	0.0232	0.0370	5664452.9595	644359.3876	181.6584	0.0307	0.0214	0.0399	2.3821	0.0047	NaN	0.00	10.2543	0.0000	5.8113	0.0000	0.0000	0.0000	-1.00	0.1068
BX08	2023	10	30	02	02	00.00	6	0	6	0	0	0	2.44	1.45	1.24	2.10	2.83	3835736.5666	1177272.9301	4941612.2612	0.0327	0.0232	0.0370	5664452.9582	644359.3889	181.6610	0.0306	0.0213	0.0398	2.3822	0.0047	NaN	0.00	10.1893	0.0000	5.7515	0.0000	0.0000	0.0000	-1.00	0.1068
BX08	2023	10	30	02	02	05.00	6	0	6	0	0	0	2.43	1.44	1.24	2.09	2.83	3835736.5681	1177272.9294	4941612.2633	0.0326	0.0231	0.0369	5664452.9585	644359.3878	181.6634	0.0305	0.0213	0.0397	2.3822	0.0047	NaN	0.00	10.3657	0.0000	5.9314	0.0000	0.0000	0.0000	-1.00	0.1068
BX08	2023	10	30	02	02	10.00	6	0	6	0	0	0	2.43	1.44	1.24	2.09	2.83	3835736.5697	1177272.9286	4941612.2637	0.0324	0.0231	0.0369	5664452.9578	644359.3865	181.6646	0.0305	0.0213	0.0396	2.3822	0.0047	NaN	0.00	10.4215	0.0000	5.9941	0.0000	0.0000	0.0000	-1.00	0.1068
BX08	2023	10	30	02	02	15.00	6	0	6	0	0	0	2.43	1.44	1.24	2.09	2.82	3835736.5708	1177272.9257	4941612.2637	0.0323	0.0231	0.0369	5664452.9575	644359.3835	181.6647	0.0304	0.0213	0.0395	2.3822	0.0047	NaN	0.00	10.2981	0.0000	5.8703	0.0000	0.0000	0.0000	-1.00	0.1068
BX08	2023	10	30	02	02	20.00	6	0	6	0	0	0	2.42	1.44	1.24	2.09	2.82	3835736.5718	1177272.9257	4941612.2649	0.0322	0.0230	0.0368	5664452.9575	644359.3831	181.6662	0.0303	0.0212	0.0394	2.3822	0.0047	NaN	0.00	10.1049	0.0000	5.6780	0.0000	0.0000	0.0000	-1.00	0.1068
BX08	2023	10	30	02	02	25.00	6	0	6	0	0	0	2.42	1.44	1.24	2.08	2.82	3835736.5723	1177272.9254	4941612.2606	0.0321	0.0230	0.0368	5664452.9546	644359.3828	181.6631	0.0303	0.0212	0.0393	2.3821	0.0047	NaN	0.00	10.0230	0.0000	5.5929	0.0000	0.0000	0.0000	-1.00	0.1068
BX08	2023	10	30	02	02	30.00	6	0	6	0	0	0	2.42	1.43	1.23	2.08	2.81	3835736.5690	1177272.9271	4941612.2598	0.0320	0.0230	0.0368	5664452.9562	644359.3853	181.6608	0.0302	0.0212	0.0393	2.3822	0.0047	NaN	0.00	10.2611	0.0000	5.8298	0.0000	0.0000	0.0000	-1.00	0.1068
BX08	2023	10	30	02	02	35.00	6	0	6	0	0	0	2.42	1.43	1.23	2.08	2.81	3835736.5662	1177272.9295	4941612.2598	0.0319	0.0230	0.0368	5664452.9578	644359.3884	181.6596	0.0302	0.0212	0.0392	2.3822	0.0047	NaN	0.00	10.1236	0.0000	5.6951	0.0000	0.0000	0.0000	-1.00	0.1068
BX08	2023	10	30	02	02	40.00	6	0	6	0	0	0	2.41	1.43	1.23	2.07	2.80	3835736.5658	1177272.9313	4941612.2603	0.0318	0.0229	0.0367	5664452.9580	644359.3902	181.6601	0.0301	0.0212	0.0392	2.3821	0.0047	NaN	0.00	10.3600	0.0000	5.9316	0.0000	0.0000	0.0000	-1.00	0.1068
BX08	2023	10	30	02	02	45.00	6	0	6	0	0	0	2.41	1.43	1.23	2.07	2.80	3835736.5639	1177272.9300	4941612.2591	0.0318	0.0229	0.0367	5664452.9589	644359.3895	181.6578	0.0301	0.0212	0.0391	2.3821	0.0047	NaN	0.00	10.0871	0.0000	5.6649	0.0000	0.0000	0.0000	-1.00	0.1068
BX08	2023	10	30	02	02	50.00	6	0	6	0	0	0	2.41	1.43	1.23	2.07	2.80	3835736.5625	1177272.9288	4941612.2581	0.0317	0.0229	0.0367	5664452.9597	644359.3887	181.6559	0.0301	0.0212	0.0391	2.3821	0.0047	NaN	0.00	9.9744	0.0000	5.5518	0.0000	0.0000	0.0000	-1.00	0.1067
BX08	2023	10	30	02	02	55.00	6	0	6	0	0	0	2.40	1.43	1.23	2.06	2.79	3835736.5626	1177272.9285	4941612.2596	0.0317	0.0229	0.0367	5664452.9606	644359.3884	181.6571	0.0300	0.0211	0.0390	2.3821	0.0047	NaN	0.00	10.0909	0.0000	5.6618	0.0000	0.0000	0.0000	-1.00	0.1067
BX08	2023	10	30	02	03	00.00	6	0	6	0	0	0	2.40	1.42	1.23	2.06	2.79	3835736.5644	1177272.9288	4941612.2586	0.0323	0.0229	0.0367	5664452.9585	644359.3882	181.6575	0.0303	0.0211	0.0394	2.3821	0.0047	NaN	0.00	10.1064	0.0000	5.6778	0.0000	0.0000	0.0000	-1.00	0.1068
BX08	2023	10	30	02	03	05.00	6	0	6	0	0	0	2.40	1.42	1.23	2.06	2.79	3835736.5665	1177272.9284	4941612.2596	0.0326	0.0229	0.0367	5664452.9576	644359.3873	181.6594	0.0304	0.0211	0.0396	2.3821	0.0047	NaN	0.00	10.1355	0.0000	5.7042	0.0000	0.0000	0.0000	-1.00	0.1067
BX08	2023	10	30	02	03	10.00	6	0	6	0	0	0	2.39	1.42	1.23	2.06	2.78	3835736.5676	1177272.9276	4941612.2581	0.0328	0.0229	0.0367	5664452.9560	644359.3862	181.6588	0.0305	0.0211	0.0396	2.3821	0.0047	NaN	0.00	10.3542	0.0000	5.9221	0.0000	0.0000	0.0000	-1.00	0.1068
BX08	2023	10	30	02	03	15.00	6	0	6	0	0	0	2.39	1.42	1.23	2.05	2.78	3835736.5711	1177272.9282	4941612.2585	0.0319	0.0228	0.0367	5664452.9535	644359.3858	181.6613	0.0301	0.0211	0.0391	2.3821	0.0047	NaN	0.00	10.1818	0.0000	5.7487	0.0000	0.0000	0.0000	-1.00	0.1068
BX08	2023	10	30	02	03	20.00	6	0	6	0	0	0	2.39	1.42	1.22	2.05	2.78	3835736.5693	1177272.9285	4941612.2583	0.0316	0.0228	0.0366	5664452.9547	644359.3866	181.6601	0.0299	0.0211	0.0389	2.3821	0.0047	NaN	0.00	10.1553	0.0000	5.7198	0.0000	0.0000	0.0000	-1.00	0.1068
BX08	2023	10	30	02	03	25.00	6	0	6	0	0	0	2.38	1.41	1.22	2.05	2.77	3835736.5688	1177272.9310	4941612.2607	0.0314	0.0228	0.0366	5664452.9561	644359.3891	181.6622	0.0299	0.0211	0.0389	2.3821	0.0047	NaN	0.00	10.2332	0.0000	5.7966	0.0000	0.0000	0.0000	-1.00	0.1068
BX08	2023	10	30	02	03	30.00	6	0	6	0	0	0	2.38	1.41	1.22	2.04	2.77	3835736.5704	1177272.9310	4941612.2591	0.0314	0.0228	0.0366	5664452.9539	644359.3887	181.6618	0.0299	0.0211	0.0388	2.3822	0.0047	NaN	0.00	10.3094	0.0000	5.8732	0.0000	0.0000	0.0000	-1.00	0.1068
BX08	2023	10	30	02	03	35.00	6	0	6	0	0	0	2.38	1.41	1.22	2.04	2.77	3835736.5671	1177272.9309	4941612.2585	0.0313	0.0228	0.0366	5664452.9560	644359.3895	181.6593	0.0299	0.0211	0.0388	2.3822	0.0048	NaN	0.00	10.3140	0.0000	5.8768	0.0000	0.0000	0.0000	-1.00	0.1068
BX08	2023	10	30	02	03	40.00	6	0	6	0	0	0	2.38	1.41	1.22	2.04	2.76	3835736.5646	1177272.9311	4941612.2589	0.0313	0.0228	0.0366	5664452.9581	644359.3904	181.6582	0.0298	0.0211	0.0387	2.3822	0.0048	NaN	0.00	10.6973	0.0000	6.2533	0.0000	0.0000	0.0000	-1.00	0.1068
BX08	2023	10	30	02	03	45.00	6	0	6	0	0	0	2.37	1.41	1.22	2.04	2.76	3835736.5636	1177272.9293	4941612.2565	0.0320	0.0228	0.0366	5664452.9577	644359.3890	181.6554	0.0302	0.0211	0.0391	2.3822	0.0048	NaN	0.00	10.5716	0.0000	6.1241	0.0000	0.0000	0.0000	-1.00	0.1068
BX08	2023	10	30	02	03	50.00	6	0	6	0	0	0	2.37	1.40	1.22	2.03	2.75	3835736.5611	1177272.9274	4941612.2542	0.0315	0.0228	0.0366	5664452.9585	644359.3879	181.6518	0.0299	0.0211	0.0389	2.3822	0.0048	NaN	0.00	10.3026	0.0000	5.8489	0.0000	0.0000	0.0000	-1.00	0.1068
BX08	2023	10	30	02	03	55.00	6	0	6	0	0	0	2.37	1.40	1.22	2.03	2.75	3835736.5614	1177272.9263	4941612.2539	0.0313	0.0227	0.0365	5664452.9583	644359.3867	181.6516	0.0298	0.0210	0.0387	2.3822	0.0048	NaN	0.00	10.4634	0.0000	6.0082	0.0000	0.0000	0.0000	-1.00	0.1068
BX08	2023	10	30	02	04	00.00	6	0	6	0	0	0	2.36	1.40	1.22	2.03	2.75	3835736.5643	1177272.9266	4941612.2525	0.0312	0.0227	0.0365	5664452.9552	644359.3862	181.6522	0.0298	0.0210	0.0387	2.3822	0.0048	NaN	0.00	10.3945	0.0000	5.9342	0.0000	0.0000	0.0000	-1.00	0.1068
BX08	2023	10	30	02	04	05.00	6	0	6	0	0	0	2.36	1.40	1.22	2.02	2.74	3835736.5634	1177272.9267	4941612.2528	0.0312	0.0227	0.0365	5664452.9560	644359.3866	181.6519	0.0298	0.0210	0.0387	2.3822	0.0048	NaN	0.00	10.5445	0.0000	6.0809	0.0000	0.0000	0.0000	-1.00	0.1068
BX08	2023	10	30	02	04	10.00	6	0	6	0	0	0	2.36	1.40	1.21	2.02	2.74	3835736.5640	1177272.9273	4941612.2537	0.0320	0.0228	0.0365	5664452.9560	644359.3870	181.6531	0.0301	0.0210	0.0390	2.3822	0.0048	NaN	0.00	10.2477	0.0000	5.7858	0.0000	0.0000	0.0000	-1.00	0.1068
BX08	2023	10	30	02	04	15.00	6	0	6	0	0	0	2.35	1.40	1.21	2.02	2.74	3835736.5664	1177272.9287	4941612.2532	0.0314	0.0227	0.0365	5664452.9537	644359.3877	181.6544	0.0298	0.0210	0.0388	2.3822	0.0048	NaN	0.00	10.4317	0.0000	5.9702	0.0000	0.0000	0.0000	-1.00	0.1068
BX08	2023	10	30	02	04	20.00	5	0	6	0	0	0	2.87	1.91	1.36	2.53	3.45	3835736.5654	1177272.9295	4941612.2508	0.0317	0.0228	0.0369	5664452.9527	644359.3888	181.6521	0.0298	0.0214	0.0393	2.3822	0.0048	NaN	0.00	10.6476	0.0000	6.1846	0.0000	0.0000	0.0000	-1.00	0.1069
BX08	2023	10	30	02	04	25.00	5	0	6	0	0	0	2.87	1.91	1.36	2.53	3.45	3835736.5636	1177272.9325	4941612.2460	0.0319	0.0228	0.0371	5664452.9505	644359.3922	181.6478	0.0297	0.0214	0.0396	2.3822	0.0048	NaN	0.00	10.5307	0.0000	6.0685	0.0000	0.0000	0.0000	-1.00	0.1069
BX08	2023	10	30	02	04	30.00	5	0	6	0	0	0	2.87	1.90	1.36	2.53	3.44	3835736.5606	1177272.9306	4941612.2445	0.0319	0.0228	0.0372	5664452.9521	644359.3912	181.6445	0.0297	0.0214	0.0397	2.3823	0.0048	NaN	0.00	10.1328	0.0000	5.6704	0.0000	0.0000	0.0000	-1.00	0.1069
BX08	2023	10	30	02	04	35.00	6	0	6	0	0	0	2.34	1.39	1.21	2.01	2.72	3835736.5577	1177272.9280	4941612.2442	0.0327	0.0229	0.0373	5664452.9547	644359.3895	181.6421	0.0301	0.0214	0.0402	2.3822	0.0048	NaN	0.00	10.2333	0.0000	5.7747	0.0000	0.0000	0.0000	-1.00	0.1069
BX08	2023	10	30	02	04	40.00	6	0	6	0	0	0	2.34	1.39	1.21	2.00	2.72	3835736.5554	1177272.9270	4941612.2412	0.0322	0.0228	0.0373	5664452.9548	644359.3893	181.6382	0.0298	0.0214	0.0400	2.3822	0.0048	NaN	0.00	10.3173	0.0000	5.8607	0.0000	0.0000	0.0000	-1.00	0.1069
BX08	2023	10	30	02	04	45.00	6	0	6	0	0	0	2.34	1.38	1.21	2.00	2.72	3835736.5545	1177272.9278	4941612.2410	0.0327	0.0228	0.0373	5664452.9551	644359.3902	181.6377	0.0301	0.0213	0.0403	2.3822	0.0048	NaN	0.00	10.4095	0.0000	5.9557	0.0000	0.0000	0.0000	-1.00	0.1069
BX08	2023	10	30	02	04	50.00	6	0	6	0	0	0	2.33	1.38	1.21	2.00	2.71	3835736.5547	1177272.9272	4941612.2424	0.0321	0.0227	0.0373	5664452.9560	644359.3896	181.6388	0.0298	0.0213	0.0399	2.3823	0.0048	NaN	0.00	10.3896	0.0000	5.9377	0.0000	0.0000	0.0000	-1.00	0.1069
BX08	2023	10	30	02	04	55.00	5	0	6	0	0	0	2.85	1.89	1.35	2.51	3.42	3835736.5548	1177272.9263	4941612.2398	0.0320	0.0228	0.0373	5664452.9544	644359.3888	181.6366	0.0297	0.0214	0.0399	2.3823	0.0048	NaN	0.00	10.5155	0.0000	6.0644	0.0000	0.0000	0.0000	-1.00	0.1069
BX08	2023	10	30	02	05	00.00	6	0	6	0	0	0	2.33	1.38	1.20	1.99	2.70	3835736.5536	1177272.9251	4941612.2400	0.0319	0.0228	0.0373	5664452.9557	644359.3880	181.6358	0.0297	0.0214	0.0399	2.3823	0.0048	NaN	0.00	10.2802	0.0000	5.8286	0.0000	0.0000	0.0000	-1.00	0.1069
BX08	2023	10	30	02	05	05.00	6	0	6	0	0	0	2.32	1.38	1.20	1.99	2.70	3835736.5531	1177272.9248	4941612.2373	0.0319	0.0227	0.0373	5664452.9544	644359.3878	181.6334	0.0297	0.0214	0.0398	2.3823	0.0048	NaN	0.00	10.4801	0.0000	6.0252	0.0000	0.0000	0.0000	-1.00	0.1069
BX08	2023	10	30	02	05	10.00	4	0	6	0	0	0	4.44	3.34	1.61	4.14	5.56	3835736.5545	1177272.9262	4941612.2358	0.0326	0.0228	0.0373	5664452.9522	644359.3888	181.6333	0.0299	0.0215	0.0403	2.3823	0.0048	NaN	0.00	10.4055	0.0000	5.9460	0.0000	0.0000	0.0000	-1.00	0.1069
BX08	2023	10	30	02	05	15.00	6	0	6	0	0	0	2.32	1.37	1.20	1.98	2.69	3835736.5535	1177272.9260	4941612.2360	0.0329	0.0228	0.0374	5664452.9531	644359.3889	181.6328	0.0300	0.0215	0.0405	2.3823	0.0048	NaN	0.00	10.5804	0.0000	6.1199	0.0000	0.0000	0.0000	-1.00	0.1069
BX08	2023	10	30	02	05	20.00	6	0	6	0	0	0	2.32	1.37	1.20	1.98	2.69	3835736.5544	1177272.9245	4941612.2377	0.0330	0.0228	0.0374	5664452.9538	644359.3872	181.6344	0.0300	0.0214	0.0406	2.3823	0.0048	NaN	0.00	10.6420	0.0000	6.1736	0.0000	0.0000	0.0000	-1.00	0.1069
BX08	2023	10	30	02	05	25.00	6	0	6	0	0	0	2.31	1.37	1.20	1.98	2.69	3835736.5554	1177272.9247	4941612.2399	0.0329	0.0227	0.0374	5664452.9544	644359.3871	181.6367	0.0299	0.0213	0.0406	2.3823	0.0048	NaN	0.00	10.3218	0.0000	5.8478	0.0000	0.0000	0.0000	-1.00	0.1069
BX08	2023	10	30	02	05	30.00	6	0	6	0	0	0	2.31	1.37	1.20	1.97	2.68	3835736.5575	1177272.9255	4941612.2401	0.0327	0.0227	0.0374	5664452.9528	644359.3872	181.6383	0.0299	0.0213	0.0405	2.3823	0.0048	NaN	0.00	10.2972	0.0000	5.8193	0.0000	0.0000	0.0000	-1.00	0.1069
BX08	2023	10	30	02	05	35.00	6	0	6	0	0	0	2.31	1.37	1.20	1.97	2.68	3835736.5587	1177272.9273	4941612.2371	0.0326	0.0227	0.0373	5664452.9497	644359.3887	181.6370	0.0299	0.0212	0.0403	2.3823	0.0048	NaN	0.00	10.0123	0.0000	5.5307	0.0000	0.0000	0.0000	-1.00	0.1069
BX08	2023	10	30	02	05	40.00	6	0	6	0	0	0	2.30	1.36	1.20	1.97	2.68	3835736.5559	1177272.9283	4941612.2369	0.0324	0.0227	0.0373	5664452.9514	644359.3905	181.6353	0.0298	0.0212	0.0402	2.3823	0.0048	NaN	0.00	10.2128	0.0000	5.7266	0.0000	0.0000	0.0000	-1.00	0.1069
BX08	2023	10	30	02	05	45.00	6	0	6	0	0	0	2.30	1.36	1.19	1.97	2.67	3835736.5534	1177272.9278	4941612.2365	0.0322	0.0227	0.0372	5664452.9531	644359.3907	181.6334	0.0298	0.0211	0.0400	2.3823	0.0048	NaN	0.00	10.1380	0.0000	5.6561	0.0000	0.0000	0.0000	-1.00	0.1069
BX08	2023	10	30	02	05	50.00	6	0	6	0	0	0	2.30	1.36	1.19	1.96	2.67	3835736.5539	1177272.9295	4941612.2370	0.0321	0.0227	0.0371	5664452.9528	644359.3922	181.6345	0.0298	0.0211	0.0399	2.3824	0.0048	NaN	0.00	10.1128	0.0000	5.6300	0.0000	0.0000	0.0000	-1.00	0.1070
BX08	2023	10	30	02	05	55.00	6	0	6	0	0	0	2.29	1.36	1.19	1.96	2.67	3835736.5521	1177272.9305	4941612.2348	0.0320	0.0227	0.0370	5664452.9525	644359.3937	181.6319	0.0297	0.0211	0.0397	2.3824	0.0048	NaN	0.00	10.2686	0.0000	5.7877	0.0000	0.0000	0.0000	-1.00	0.1070
BX08	2023	10	30	02	06	00.00	6	0	6	0	0	0	2.29	1.36	1.19	1.96	2.66	3835736.5529	1177272.9288	4941612.2341	0.0319	0.0226	0.0370	5664452.9518	644359.3918	181.6315	0.0297	0.0211	0.0396	2.3824	0.0048	NaN	0.00	10.1109	0.0000	5.6269	0.0000	0.0000	0.0000	-1.00	0.1070
BX08	2023	10	30	02	06	05.00	6	0	6	0	0	0	2.29	1.35	1.19	1.95	2.66	3835736.5535	1177272.9300	4941612.2351	0.0318	0.0226	0.0369	5664452.9517	644359.3928	181.6329	0.0297	0.0211	0.0395	2.3824	0.0048	NaN	0.00	10.2815	0.0000	5.7957	0.0000	0.0000	0.0000	-1.00	0.1070
BX08	2023	10	30	02	06	10.00	6	0	6	0	0	0	2.29	1.35	1.19	1.95	2.66	3835736.5546	1177272.9284	4941612.2358	0.0317	0.0226	0.0369	5664452.9517	644359.3909	181.6337	0.0297	0.0211	0.0394	2.3824	0.0048	NaN	0.00	10.2879	0.0000	5.7973	0.0000	0.0000	0.0000	-1.00	0.1070
BX08	2023	10	30	02	06	15.00	6	0	6	0	0	0	2.28	1.35	1.19	1.95	2.65	3835736.5530	1177272.9266	4941612.2362	0.0316	0.0226	0.0368	5664452.9535	644359.3896	181.6328	0.0297	0.0211	0.0393	2.3824	0.0048	NaN	0.00	10.5797	0.0000	6.0876	0.0000	0.0000	0.0000	-1.00	0.1070
BX08	2023	10	30	02	06	20.00	6	0	6	0	0	0	2.28	1.35	1.19	1.95	2.65	3835736.5502	1177272.9284	4941612.2361	0.0316	0.0226	0.0368	5664452.9551	644359.3921	181.6313	0.0297	0.0210	0.0392	2.3824	0.0048	NaN	0.00	10.6265	0.0000	6.1338	0.0000	0.0000	0.0000	-1.00	0.1070
BX08	2023	10	30	02	06	25.00	6	0	6	0	0	0	2.28	1.35	1.19	1.94	2.64	3835736.5484	1177272.9301	4941612.2358	0.0315	0.0226	0.0367	5664452.9560	644359.3943	181.6303	0.0296	0.0210	0.0392	2.3824	0.0048	NaN	0.00	10.6694	0.0000	6.1790	0.0000	0.0000	0.0000	-1.00	0.1070
BX08	2023	10	30	02	06	30.00	4	0	6	0	0	0	4.37	3.29	1.60	4.06	5.47	3835736.5466	1177272.9299	4941612.2373	0.0324	0.0227	0.0370	5664452.9584	644359.3945	181.6304	0.0299	0.0214	0.0398	2.3824	0.0048	NaN	0.00	10.6981	0.0000	6.2077	0.0000	0.0000	0.0000	-1.00	0.1070
BX08	2023	10	30	02	06	35.00	5	0	6	0	0	0	2.78	1.69	1.47	2.35	3.25	3835736.5475	1177272.9300	4941612.2375	0.0328	0.0227	0.0372	5664452.9577	644359.3943	181.6311	0.0299	0.0214	0.0402	2.3824	0.0048	NaN	0.00	10.5901	0.0000	6.0979	0.0000	0.0000	0.0000	-1.00	0.1070
BX08	2023	10	30	02	06	40.00	5	0	6	0	0	0	2.77	1.69	1.47	2.35	3.24	3835736.5490	1177272.9312	4941612.2347	0.0329	0.0227	0.0372	5664452.9546	644359.3952	181.6301	0.0300	0.0214	0.0404	2.3824	0.0048	NaN	0.00	10.6142	0.0000	6.1209	0.0000	0.0000	0.0000	-1.00	0.1070
BX08	2023	10	30	02	06	45.00	5	0	6	0	0	0	2.77	1.68	1.47	2.35	3.24	3835736.5525	1177272.9340	4941612.2367	0.0332	0.0228	0.0377	5664452.9527	644359.3969	181.6342	0.0300	0.0216	0.0410	2.3824	0.0048	NaN	0.00	10.6972	0.0000	6.2004	0.0000	0.0000	0.0000	-1.00	0.1070
BX08	2023	10	30	02	06	50.00	5	0	6	0	0	0	2.77	1.68	1.47	2.35	3.24	3835736.5522	1177272.9330	4941612.2334	0.0330	0.0227	0.0375	5664452.9511	644359.3960	181.6313	0.0300	0.0213	0.0407	2.3824	0.0048	NaN	0.00	10.8940	0.0000	6.4043	0.0000	0.0000	0.0000	-1.00	0.1070
BX08	2023	10	30	02	06	55.00	6	0	6	0	0	0	2.26	1.34	1.18	1.92	2.62	3835736.5551	1177272.9359	4941612.2349	0.0329	0.0227	0.0374	5664452.9493	644359.3980	181.6347	0.0300	0.0212	0.0405	2.3824	0.0048	NaN	0.00	10.9480	0.0000	6.4642	0.0000	0.0000	0.0000	-1.00	0.1070
BX08	2023	10	30	02	07	00.00	6	0	6	0	0	0	2.25	1.33	1.18	1.92	2.62	3835736.5590	1177272.9370	4941612.2378	0.0330	0.0228	0.0377	5664452.9479	644359.3979	181.6395	0.0300	0.0214	0.0409	2.3824	0.0048	NaN	0.00	10.8307	0.0000	6.3517	0.0000	0.0000	0.0000	-1.00	0.1070
BX08	2023	10	30	02	07	05.00	6	0	6	0	0	0	2.25	1.33	1.18	1.92	2.62	3835736.5599	1177272.9374	4941612.2375	0.0327	0.0227	0.0374	5664452.9469	644359.3981	181.6399	0.0299	0.0212	0.0405	2.3824	0.0048	NaN	0.00	10.7209	0.0000	6.2488	0.0000	0.0000	0.0000	-1.00	0.1070
BX08	2023	10	30	02	07	10.00	6	0	6	0	0	0	2.25	1.33	1.18	1.92	2.61	3835736.5580	1177272.9391	4941612.2397	0.0325	0.0226	0.0372	5664452.9494	644359.4002	181.6408	0.0299	0.0211	0.0402	2.3824	0.0048	NaN	0.00	10.7980	0.0000	6.3278	0.0000	0.0000	0.0000	-1.00	0.1070
[truncated: 15,750 more rows]
