# Supplementary material for: The Real-Time Detection of Vertical Displacements by Low-Cost GNSS Receivers Using Precise Point Positioning
Source: Sensors (Basel). 2024 Aug 29;24(17):5599. doi: 10.3390/s24175599 (PMC11487381; doi:10.3390/s24175599)
Supplement: Supplementary file 1 [file sensors-24-05599-s001.zip › The real-time detection of vertical displacements by low-cost GNSS receivers using Precise Point Positioning (dataset)/DISPLACEMENTS DETECTION/BX08_10_1m/BX0800POL_S_20233030000_01D_30S_MO_101000_sk10g_RAW_F_Est.log]

Stat	YY	MM	DD	hh	mm	ss	nG	nR	nE	nC	nJ	nS	PDop	TDop	HDop	VDop	GDop	RecX	RecY	RecZ	RecmX	RecmY	RecmZ	RecN	RecE	RecU	RecmN	RecmE	RecmU	ZTD	mZTD	ExZTD	m0	RecClkG	RecClkR	RecClkE	RecClkC	RecClkJ	RecClkS	mRecClk1	ZWD
BX08	2023	10	30	00	00	05.00	7	0	2	0	0	0	2.43	0.92	0.83	2.28	2.60	3835737.8478	1177272.8931	4941623.5937	3.5042	1.8462	3.3124	5664459.1127	644358.8049	191.2442	2.4123	1.7409	4.2202	2.3337	0.0500	NaN	0.00	13.2718	0.0000	20.5788	0.0000	0.0000	0.0000	-1.00	0.0609
BX08	2023	10	30	00	00	10.00	7	0	2	0	0	0	2.43	0.93	0.83	2.28	2.60	3835738.1376	1177272.9205	4941623.1364	2.9802	1.5290	2.8191	5664458.6023	644358.7604	191.0672	2.0243	1.4377	3.6058	2.3338	0.0500	NaN	0.00	13.6369	0.0000	19.8128	0.0000	0.0000	0.0000	-1.00	0.0610
BX08	2023	10	30	00	00	15.00	7	0	2	0	0	0	2.43	0.93	0.83	2.29	2.60	3835738.3454	1177272.9163	4941622.6243	2.6376	1.3343	2.4970	5664458.1256	644358.7088	190.7925	1.7809	1.2523	3.1988	2.3340	0.0500	NaN	0.00	13.6246	0.0000	18.7730	0.0000	0.0000	0.0000	-1.00	0.0610
BX08	2023	10	30	00	00	20.00	7	0	2	0	0	0	2.43	0.93	0.83	2.29	2.60	3835738.3074	1177272.7845	4941621.8687	2.3908	1.1991	2.2627	5664457.7066	644358.6056	190.1574	1.6090	1.1241	2.9019	2.3342	0.0500	NaN	0.00	13.4757	0.0000	17.7618	0.0000	0.0000	0.0000	-1.00	0.0611
BX08	2023	10	30	00	00	25.00	7	0	2	0	0	0	2.43	0.93	0.83	2.29	2.60	3835738.2858	1177272.7672	4941621.2036	2.2017	1.0981	2.0805	5664457.3090	644358.6065	189.6235	1.4788	1.0285	2.6716	2.3343	0.0500	NaN	0.00	13.3197	0.0000	16.8943	0.0000	0.0000	0.0000	-1.00	0.0610
BX08	2023	10	30	00	00	30.00	7	0	2	0	0	0	2.44	0.93	0.83	2.29	2.61	3835738.2636	1177272.8098	4941620.6326	2.0508	1.0189	1.9322	5664456.9589	644358.6636	189.1735	1.3754	0.9537	2.4852	2.3344	0.0500	NaN	0.00	13.1956	0.0000	16.1807	0.0000	0.0000	0.0000	-1.00	0.0610
BX08	2023	10	30	00	00	35.00	7	0	2	0	0	0	2.44	0.93	0.83	2.29	2.61	3835738.2621	1177272.8340	4941620.1023	1.9264	0.9547	1.8074	5664456.6224	644358.6967	188.7643	1.2903	0.8930	2.3295	2.3345	0.0500	NaN	0.00	13.7601	0.0000	16.2430	0.0000	0.0000	0.0000	-1.00	0.0610
BX08	2023	10	30	00	00	40.00	7	0	2	0	0	0	2.44	0.93	0.83	2.29	2.61	3835738.2554	1177272.9136	4941619.6323	1.8215	0.9012	1.6998	5664456.3165	644358.7833	188.4091	1.2186	0.8426	2.1964	2.3345	0.0500	NaN	0.00	13.1110	0.0000	15.1585	0.0000	0.0000	0.0000	-1.00	0.0609
BX08	2023	10	30	00	00	45.00	7	0	2	0	0	0	2.44	0.93	0.82	2.30	2.61	3835738.1116	1177272.9745	4941619.1860	1.7314	0.8557	1.6052	5664456.1324	644358.8889	187.9866	1.1569	0.7997	2.0805	2.3345	0.0499	NaN	0.00	13.2076	0.0000	14.8674	0.0000	0.0000	0.0000	-1.00	0.0608
BX08	2023	10	30	00	00	50.00	7	0	2	0	0	0	2.44	0.93	0.82	2.30	2.61	3835738.0589	1177273.0287	4941618.8800	1.6528	0.8164	1.5209	5664455.9691	644358.9607	187.7268	1.1030	0.7628	1.9780	2.3344	0.0499	NaN	0.00	13.1448	0.0000	14.4696	0.0000	0.0000	0.0000	-1.00	0.0606
BX08	2023	10	30	00	00	55.00	7	0	2	0	0	0	2.44	0.93	0.82	2.30	2.61	3835738.0904	1177273.0900	4941618.6876	1.5879	0.7858	1.4616	5664455.8123	644359.0145	187.6073	1.0623	0.7326	1.8999	2.3339	0.0499	NaN	0.00	13.0715	0.0000	14.0855	0.0000	0.0000	0.0000	-1.00	0.0601
BX08	2023	10	30	00	01	00.00	7	0	2	0	0	0	2.44	0.93	0.82	2.30	2.62	3835738.0807	1177273.1160	4941618.4851	1.5299	0.7581	1.4103	5664455.6873	644359.0458	187.4486	1.0258	0.7060	1.8313	2.3334	0.0499	NaN	0.00	13.1201	0.0000	13.8370	0.0000	0.0000	0.0000	-1.00	0.0596
BX08	2023	10	30	00	01	05.00	7	0	2	0	0	0	2.45	0.93	0.82	2.30	2.62	3835738.1100	1177273.1615	4941618.2934	1.4777	0.7334	1.3627	5664455.5358	644359.0849	187.3253	0.9923	0.6821	1.7687	2.3329	0.0499	NaN	0.00	13.1096	0.0000	13.5556	0.0000	0.0000	0.0000	-1.00	0.0590
BX08	2023	10	30	00	01	10.00	7	0	2	0	0	0	2.45	0.93	0.82	2.30	2.62	3835738.0795	1177273.2131	4941618.1973	1.4319	0.7136	1.3423	5664455.4881	644359.1446	187.2418	0.9671	0.6622	1.7284	2.3328	0.0499	NaN	0.00	13.1399	0.0000	13.4361	0.0000	0.0000	0.0000	-1.00	0.0589
BX08	2023	10	30	00	01	15.00	7	0	2	0	0	0	2.45	0.93	0.82	2.31	2.62	3835738.0632	1177273.2518	4941618.1356	1.3893	0.6928	1.3136	5664455.4539	644359.1872	187.1910	0.9424	0.6425	1.6837	2.3329	0.0499	NaN	0.00	13.1819	0.0000	13.2681	0.0000	0.0000	0.0000	-1.00	0.0590
BX08	2023	10	30	00	01	20.00	7	0	2	0	0	0	2.45	0.94	0.82	2.31	2.62	3835738.0854	1177273.3144	4941618.0407	1.3506	0.6741	1.2889	5664455.3650	644359.2431	187.1420	0.9197	0.6246	1.6443	2.3328	0.0499	NaN	0.00	13.2297	0.0000	13.1336	0.0000	0.0000	0.0000	-1.00	0.0589
BX08	2023	10	30	00	01	25.00	7	0	2	0	0	0	2.45	0.94	0.82	2.31	2.62	3835738.1103	1177273.3699	4941617.9338	1.3149	0.6568	1.2656	5664455.2680	644359.2916	187.0839	0.8984	0.6082	1.6078	2.3326	0.0499	NaN	0.00	13.2676	0.0000	13.0171	0.0000	0.0000	0.0000	-1.00	0.0587
BX08	2023	10	30	00	01	30.00	7	0	2	0	0	0	2.45	0.94	0.82	2.31	2.63	3835738.1542	1177273.4252	4941617.8402	1.2819	0.6409	1.2434	5664455.1652	644359.3345	187.0477	0.8784	0.5930	1.5737	2.3324	0.0499	NaN	0.00	13.1577	0.0000	12.7833	0.0000	0.0000	0.0000	-1.00	0.0585
BX08	2023	10	30	00	01	35.00	7	0	2	0	0	0	2.46	0.94	0.82	2.31	2.63	3835738.1732	1177273.4737	4941617.7369	1.2512	0.6260	1.2221	5664455.0763	644359.3777	186.9875	0.8596	0.5789	1.5418	2.3323	0.0499	NaN	0.00	13.1538	0.0000	12.6562	0.0000	0.0000	0.0000	-1.00	0.0583
BX08	2023	10	30	00	01	40.00	7	0	2	0	0	0	2.46	0.94	0.82	2.31	2.63	3835738.1999	1177273.5215	4941617.6692	1.2227	0.6122	1.2017	5664455.0041	644359.4177	186.9597	0.8416	0.5658	1.5117	2.3321	0.0499	NaN	0.00	13.1269	0.0000	12.5162	0.0000	0.0000	0.0000	-1.00	0.0581
BX08	2023	10	30	00	01	45.00	7	0	2	0	0	0	2.46	0.94	0.82	2.32	2.63	3835738.2062	1177273.5390	4941617.6050	1.1959	0.5993	1.1820	5664454.9555	644359.4339	186.9168	0.8246	0.5537	1.4833	2.3318	0.0498	NaN	0.00	13.2567	0.0000	12.5540	0.0000	0.0000	0.0000	-1.00	0.0578
BX08	2023	10	30	00	01	50.00	7	0	2	0	0	0	2.46	0.94	0.82	2.32	2.63	3835738.2098	1177273.5730	4941617.5362	1.1708	0.5872	1.1630	5664454.9028	644359.4669	186.8716	0.8083	0.5422	1.4563	2.3314	0.0498	NaN	0.00	13.2678	0.0000	12.4784	0.0000	0.0000	0.0000	-1.00	0.0574
BX08	2023	10	30	00	01	55.00	7	0	2	0	0	0	2.46	0.94	0.82	2.32	2.63	3835738.2020	1177273.5981	4941617.4847	1.1472	0.5758	1.1446	5664454.8713	644359.4940	186.8315	0.7928	0.5315	1.4307	2.3311	0.0498	NaN	0.00	13.2614	0.0000	12.3885	0.0000	0.0000	0.0000	-1.00	0.0571
BX08	2023	10	30	00	02	00.00	7	0	6	0	0	0	1.55	0.65	0.53	1.46	1.68	3835738.2016	1177273.5760	4941617.0683	1.1036	0.5625	1.1042	5664454.6148	644359.4802	186.5031	0.7526	0.5172	1.3856	2.3315	0.0498	NaN	0.00	13.0333	0.0000	11.9382	0.0000	0.0000	0.0000	-1.00	0.0574
BX08	2023	10	30	00	02	05.00	7	0	6	0	0	0	1.55	0.66	0.53	1.46	1.68	3835738.2128	1177273.5490	4941616.7618	1.0662	0.5502	1.0696	5664454.4195	644359.4565	186.2663	0.7193	0.5044	1.3460	2.3317	0.0498	NaN	0.00	12.8572	0.0000	11.6011	0.0000	0.0000	0.0000	-1.00	0.0575
BX08	2023	10	30	00	02	10.00	7	0	6	0	0	0	1.55	0.66	0.53	1.46	1.69	3835738.1921	1177273.5139	4941616.4823	1.0330	0.5387	1.0388	5664454.2668	644359.4333	186.0297	0.6910	0.4928	1.3100	2.3318	0.0498	NaN	0.00	12.8616	0.0000	11.4673	0.0000	0.0000	0.0000	-1.00	0.0576
BX08	2023	10	30	00	02	15.00	7	0	6	0	0	0	1.55	0.66	0.53	1.46	1.69	3835738.1811	1177273.5093	4941616.3291	1.0029	0.5279	1.0108	5664454.1798	644359.4345	185.9031	0.6660	0.4820	1.2769	2.3318	0.0498	NaN	0.00	12.9610	0.0000	11.4625	0.0000	0.0000	0.0000	-1.00	0.0576
BX08	2023	10	30	00	02	20.00	7	0	6	0	0	0	1.55	0.66	0.53	1.46	1.69	3835738.1552	1177273.5147	4941616.1723	0.9756	0.5178	0.9850	5664454.0999	644359.4496	185.7665	0.6438	0.4721	1.2461	2.3317	0.0497	NaN	0.00	12.9364	0.0000	11.3263	0.0000	0.0000	0.0000	-1.00	0.0574
BX08	2023	10	30	00	02	25.00	7	0	6	0	0	0	1.55	0.66	0.53	1.46	1.69	3835738.1504	1177273.5188	4941616.0627	0.9504	0.5082	0.9609	5664454.0339	644359.4568	185.6791	0.6236	0.4627	1.2173	2.3314	0.0497	NaN	0.00	12.7539	0.0000	11.0640	0.0000	0.0000	0.0000	-1.00	0.0571
BX08	2023	10	30	00	02	30.00	7	0	6	0	0	0	1.56	0.66	0.53	1.46	1.69	3835738.1660	1177273.5339	4941615.9538	0.9272	0.4991	0.9382	5664453.9508	644359.4690	185.6065	0.6051	0.4540	1.1903	2.3313	0.0497	NaN	0.00	12.8939	0.0000	11.1181	0.0000	0.0000	0.0000	-1.00	0.0569
BX08	2023	10	30	00	02	35.00	7	0	6	0	0	0	1.56	0.66	0.53	1.46	1.69	3835738.1672	1177273.5399	4941615.8287	0.9057	0.4905	0.9168	5664453.8702	644359.4767	185.5108	0.5880	0.4457	1.1649	2.3309	0.0497	NaN	0.00	12.7306	0.0000	10.8982	0.0000	0.0000	0.0000	-1.00	0.0565
BX08	2023	10	30	00	02	40.00	7	0	6	0	0	0	1.56	0.66	0.53	1.46	1.69	3835738.1438	1177273.5508	4941615.7112	0.8856	0.4824	0.8965	5664453.8119	644359.4955	185.4074	0.5720	0.4380	1.1409	2.3307	0.0497	NaN	0.00	12.7639	0.0000	10.8685	0.0000	0.0000	0.0000	-1.00	0.0563
BX08	2023	10	30	00	02	45.00	7	0	6	0	0	0	1.56	0.66	0.53	1.47	1.69	3835738.1121	1177273.5612	4941615.5932	0.8669	0.4746	0.8771	5664453.7595	644359.5162	185.2984	0.5571	0.4306	1.1182	2.3305	0.0496	NaN	0.00	12.5180	0.0000	10.5619	0.0000	0.0000	0.0000	-1.00	0.0561
BX08	2023	10	30	00	02	50.00	7	0	6	0	0	0	1.56	0.66	0.53	1.47	1.69	3835738.0679	1177273.5669	4941615.5030	0.8493	0.4671	0.8586	5664453.7350	644359.5354	185.2027	0.5430	0.4236	1.0965	2.3301	0.0496	NaN	0.00	12.5899	0.0000	10.5962	0.0000	0.0000	0.0000	-1.00	0.0557
BX08	2023	10	30	00	02	55.00	7	0	6	0	0	0	1.56	0.66	0.53	1.47	1.69	3835738.0722	1177273.5955	4941615.4503	0.8327	0.4600	0.8408	5664453.6930	644359.5627	185.1696	0.5296	0.4169	1.0759	2.3299	0.0496	NaN	0.00	12.2898	0.0000	10.2422	0.0000	0.0000	0.0000	-1.00	0.0555
BX08	2023	10	30	00	03	00.00	7	0	6	0	0	0	1.56	0.66	0.53	1.47	1.69	3835738.0655	1177273.6204	4941615.3696	0.8171	0.4532	0.8236	5664453.6424	644359.5898	185.1073	0.5169	0.4105	1.0562	2.3296	0.0495	NaN	0.00	12.2594	0.0000	10.1610	0.0000	0.0000	0.0000	-1.00	0.0551
BX08	2023	10	30	00	03	05.00	7	0	6	0	0	0	1.56	0.66	0.53	1.47	1.69	3835738.0387	1177273.6287	4941615.2895	0.8023	0.4467	0.8071	5664453.6106	644359.6065	185.0303	0.5048	0.4044	1.0374	2.3293	0.0495	NaN	0.00	12.4361	0.0000	10.2855	0.0000	0.0000	0.0000	-1.00	0.0548
BX08	2023	10	30	00	03	10.00	7	0	6	0	0	0	1.56	0.66	0.53	1.47	1.70	3835738.0240	1177273.6530	4941615.2091	0.7883	0.4404	0.7911	5664453.5663	644359.6353	184.9635	0.4932	0.3986	1.0194	2.3289	0.0495	NaN	0.00	12.3404	0.0000	10.1263	0.0000	0.0000	0.0000	-1.00	0.0544
BX08	2023	10	30	00	03	15.00	7	0	6	0	0	0	1.56	0.66	0.53	1.47	1.70	3835737.9864	1177273.6580	4941615.1181	0.7750	0.4343	0.7757	5664453.5365	644359.6519	184.8710	0.4820	0.3930	1.0021	2.3286	0.0494	NaN	0.00	12.1405	0.0000	9.8790	0.0000	0.0000	0.0000	-1.00	0.0541
BX08	2023	10	30	00	03	20.00	7	0	6	0	0	0	1.56	0.66	0.53	1.47	1.70	3835737.9580	1177273.6741	4941615.0188	0.7623	0.4285	0.7608	5664453.4923	644359.6769	184.7796	0.4714	0.3876	0.9855	2.3284	0.0494	NaN	0.00	12.2860	0.0000	9.9824	0.0000	0.0000	0.0000	-1.00	0.0539
BX08	2023	10	30	00	03	25.00	7	0	6	0	0	0	1.56	0.66	0.53	1.47	1.70	3835737.9387	1177273.6835	4941614.9494	0.7502	0.4229	0.7463	5664453.4614	644359.6925	184.7157	0.4611	0.3824	0.9695	2.3281	0.0493	NaN	0.00	12.2052	0.0000	9.8639	0.0000	0.0000	0.0000	-1.00	0.0535
BX08	2023	10	30	00	03	30.00	7	0	6	0	0	0	1.56	0.66	0.53	1.47	1.70	3835737.9163	1177273.6975	4941614.8780	0.7387	0.4175	0.7324	5664453.4306	644359.7133	184.6493	0.4512	0.3774	0.9541	2.3280	0.0493	NaN	0.00	12.0156	0.0000	9.6349	0.0000	0.0000	0.0000	-1.00	0.0534
BX08	2023	10	30	00	03	35.00	7	0	6	0	0	0	1.57	0.66	0.53	1.47	1.70	3835737.8943	1177273.7188	4941614.8192	0.7277	0.4123	0.7188	5664453.4060	644359.7408	184.5943	0.4416	0.3726	0.9393	2.3279	0.0492	NaN	0.00	12.0657	0.0000	9.6437	0.0000	0.0000	0.0000	-1.00	0.0533
BX08	2023	10	30	00	03	40.00	7	0	6	0	0	0	1.57	0.66	0.53	1.48	1.70	3835737.8584	1177273.7335	4941614.7590	0.7171	0.4073	0.7056	5664453.3922	644359.7658	184.5286	0.4324	0.3679	0.9250	2.3277	0.0492	NaN	0.00	12.0625	0.0000	9.6100	0.0000	0.0000	0.0000	-1.00	0.0531
BX08	2023	10	30	00	03	45.00	7	0	6	0	0	0	1.57	0.66	0.53	1.48	1.70	3835737.8380	1177273.7616	4941614.6861	0.7069	0.4024	0.6929	5664453.3561	644359.7997	184.4647	0.4235	0.3634	0.9112	2.3277	0.0491	NaN	0.00	12.2305	0.0000	9.7432	0.0000	0.0000	0.0000	-1.00	0.0531
BX08	2023	10	30	00	03	50.00	7	0	6	0	0	0	1.57	0.66	0.53	1.48	1.70	3835737.8321	1177273.7715	4941614.6329	0.6972	0.3976	0.6805	5664453.3252	644359.8117	184.4216	0.4149	0.3591	0.8979	2.3275	0.0491	NaN	0.00	12.0652	0.0000	9.5440	0.0000	0.0000	0.0000	-1.00	0.0529
BX08	2023	10	30	00	03	55.00	7	0	6	0	0	0	1.57	0.66	0.53	1.48	1.70	3835737.8145	1177273.7929	4941614.5806	0.6878	0.3931	0.6685	5664453.3013	644359.8380	184.3743	0.4066	0.3549	0.8850	2.3273	0.0490	NaN	0.00	11.9019	0.0000	9.3509	0.0000	0.0000	0.0000	-1.00	0.0526
BX08	2023	10	30	00	04	00.00	7	0	6	0	0	0	1.57	0.66	0.53	1.48	1.70	3835737.8014	1177273.8162	4941614.5326	0.6788	0.3886	0.6569	5664453.2763	644359.8648	184.3333	0.3985	0.3508	0.8726	2.3267	0.0489	NaN	0.00	11.8546	0.0000	9.2700	0.0000	0.0000	0.0000	-1.00	0.0521
BX08	2023	10	30	00	04	05.00	7	0	6	0	0	0	1.57	0.66	0.53	1.48	1.70	3835737.7833	1177273.8308	4941614.4871	0.6701	0.3843	0.6456	5664453.2585	644359.8846	184.2897	0.3907	0.3468	0.8606	2.3265	0.0489	NaN	0.00	11.9322	0.0000	9.3207	0.0000	0.0000	0.0000	-1.00	0.0518
BX08	2023	10	30	00	04	10.00	7	0	6	0	0	0	1.57	0.66	0.53	1.48	1.71	3835737.7797	1177273.8455	4941614.4477	0.6617	0.3801	0.6347	5664453.2335	644359.9004	184.2596	0.3832	0.3430	0.8489	2.3261	0.0488	NaN	0.00	11.6519	0.0000	9.0223	0.0000	0.0000	0.0000	-1.00	0.0514
BX08	2023	10	30	00	04	15.00	7	0	6	0	0	0	1.57	0.67	0.53	1.48	1.71	3835737.7758	1177273.8608	4941614.4073	0.6536	0.3760	0.6241	5664453.2080	644359.9169	184.2287	0.3759	0.3392	0.8377	2.3258	0.0487	NaN	0.00	11.6125	0.0000	8.9564	0.0000	0.0000	0.0000	-1.00	0.0511
BX08	2023	10	30	00	04	20.00	7	0	6	0	0	0	1.57	0.67	0.53	1.48	1.71	3835737.7699	1177273.8807	4941614.3438	0.6458	0.3721	0.6138	5664453.1686	644359.9387	184.1793	0.3689	0.3356	0.8268	2.3257	0.0487	NaN	0.00	11.9422	0.0000	9.2596	0.0000	0.0000	0.0000	-1.00	0.0510
BX08	2023	10	30	00	04	25.00	6	0	6	0	0	0	2.01	1.07	0.71	1.88	2.27	3835737.7909	1177273.9023	4941614.3112	0.6413	0.3688	0.6061	5664453.1280	644359.9544	184.1706	0.3626	0.3321	0.8203	2.3254	0.0486	NaN	0.00	11.7462	0.0000	9.0397	0.0000	0.0000	0.0000	-1.00	0.0507
BX08	2023	10	30	00	04	30.00	6	0	6	0	0	0	2.01	1.07	0.71	1.88	2.28	3835737.8054	1177273.9227	4941614.2715	0.6355	0.3654	0.5974	5664453.0881	644359.9707	184.1522	0.3563	0.3288	0.8119	2.3253	0.0486	NaN	0.00	11.8116	0.0000	9.0844	0.0000	0.0000	0.0000	-1.00	0.0506
BX08	2023	10	30	00	04	35.00	6	0	6	0	0	0	2.01	1.07	0.71	1.88	2.28	3835737.8086	1177273.9393	4941614.2370	0.6298	0.3622	0.5890	5664453.0607	644359.9864	184.1302	0.3502	0.3255	0.8038	2.3252	0.0486	NaN	0.00	11.6138	0.0000	8.8573	0.0000	0.0000	0.0000	-1.00	0.0505
BX08	2023	10	30	00	04	40.00	6	0	6	0	0	0	2.01	1.07	0.71	1.88	2.28	3835737.8341	1177273.9644	4941614.2098	0.6242	0.3590	0.5808	5664453.0194	644360.0042	184.1290	0.3443	0.3224	0.7958	2.3249	0.0485	NaN	0.00	11.7479	0.0000	8.9598	0.0000	0.0000	0.0000	-1.00	0.0502
BX08	2023	10	30	00	04	45.00	7	0	6	0	0	0	1.58	0.67	0.53	1.49	1.71	3835737.8228	1177273.9765	4941614.1569	0.6174	0.3558	0.5722	5664452.9922	644360.0197	184.0833	0.3383	0.3192	0.7867	2.3251	0.0485	NaN	0.00	11.6911	0.0000	8.8759	0.0000	0.0000	0.0000	-1.00	0.0504
BX08	2023	10	30	00	04	50.00	7	0	6	0	0	0	1.58	0.67	0.53	1.49	1.71	3835737.8200	1177273.9829	4941614.1000	0.6111	0.3528	0.5639	5664452.9573	644360.0277	184.0385	0.3326	0.3162	0.7780	2.3250	0.0485	NaN	0.00	11.4685	0.0000	8.6256	0.0000	0.0000	0.0000	-1.00	0.0502
BX08	2023	10	30	00	04	55.00	6	0	6	0	0	0	2.02	1.08	0.71	1.89	2.29	3835737.8313	1177274.0066	4941614.0518	0.6062	0.3498	0.5565	5664452.9138	644360.0483	184.0121	0.3273	0.3133	0.7709	2.3250	0.0485	NaN	0.00	11.4561	0.0000	8.5948	0.0000	0.0000	0.0000	-1.00	0.0502
BX08	2023	10	30	00	05	00.00	6	0	6	0	0	0	2.02	1.08	0.71	1.89	2.29	3835737.8488	1177274.0216	4941614.0160	0.6012	0.3470	0.5491	5664452.8752	644360.0586	183.9975	0.3222	0.3104	0.7636	2.3247	0.0484	NaN	0.00	11.5872	0.0000	8.7015	0.0000	0.0000	0.0000	-1.00	0.0499
BX08	2023	10	30	00	05	05.00	7	0	6	0	0	0	1.58	0.67	0.53	1.49	1.71	3835737.8322	1177274.0308	4941613.9720	0.5951	0.3441	0.5414	5664452.8582	644360.0727	183.9550	0.3169	0.3076	0.7554	2.3246	0.0484	NaN	0.00	11.6570	0.0000	8.7529	0.0000	0.0000	0.0000	-1.00	0.0498
BX08	2023	10	30	00	05	10.00	6	0	7	0	0	0	1.39	0.66	0.59	1.26	1.54	3835737.8170	1177274.0296	4941613.9253	0.5894	0.3410	0.5341	5664452.8406	644360.0765	183.9093	0.3118	0.3049	0.7476	2.3243	0.0483	NaN	0.00	11.8511	0.0000	8.9173	0.0000	0.0000	0.0000	-1.00	0.0496
BX08	2023	10	30	00	05	15.00	6	0	7	0	0	0	1.39	0.66	0.59	1.26	1.54	3835737.8211	1177274.0288	4941613.8914	0.5840	0.3381	0.5269	5664452.8165	644360.0752	183.8852	0.3068	0.3022	0.7400	2.3241	0.0483	NaN	0.00	11.5815	0.0000	8.6250	0.0000	0.0000	0.0000	-1.00	0.0493
BX08	2023	10	30	00	05	20.00	7	0	7	0	0	0	1.27	0.51	0.49	1.17	1.37	3835737.8152	1177274.0316	4941613.8491	0.5777	0.3353	0.5196	5664452.7938	644360.0803	183.8493	0.3018	0.2995	0.7317	2.3238	0.0483	NaN	0.00	11.5527	0.0000	8.5741	0.0000	0.0000	0.0000	-1.00	0.0490
BX08	2023	10	30	00	05	25.00	6	0	7	0	0	0	1.39	0.66	0.59	1.26	1.54	3835737.8012	1177274.0328	4941613.7893	0.5727	0.3325	0.5129	5664452.7665	644360.0862	183.7945	0.2973	0.2970	0.7246	2.3240	0.0482	NaN	0.00	11.9102	0.0000	8.9108	0.0000	0.0000	0.0000	-1.00	0.0492
BX08	2023	10	30	00	05	30.00	7	0	7	0	0	0	1.27	0.51	0.49	1.17	1.37	3835737.7933	1177274.0280	4941613.7519	0.5668	0.3298	0.5060	5664452.7500	644360.0845	183.7598	0.2927	0.2945	0.7167	2.3239	0.0482	NaN	0.00	11.7170	0.0000	8.6934	0.0000	0.0000	0.0000	-1.00	0.0491
BX08	2023	10	30	00	05	35.00	7	0	7	0	0	0	1.27	0.51	0.49	1.17	1.37	3835737.7800	1177274.0247	4941613.6968	0.5612	0.3272	0.4992	5664452.7260	644360.0859	183.7083	0.2882	0.2920	0.7092	2.3241	0.0481	NaN	0.00	11.6959	0.0000	8.6496	0.0000	0.0000	0.0000	-1.00	0.0493
BX08	2023	10	30	00	05	40.00	7	0	7	0	0	0	1.27	0.51	0.49	1.17	1.37	3835737.7719	1177274.0199	4941613.6562	0.5559	0.3246	0.4928	5664452.7076	644360.0842	183.6710	0.2840	0.2896	0.7019	2.3242	0.0481	NaN	0.00	11.7221	0.0000	8.6574	0.0000	0.0000	0.0000	-1.00	0.0493
BX08	2023	10	30	00	05	45.00	7	0	7	0	0	0	1.27	0.51	0.49	1.17	1.37	3835737.7561	1177274.0068	4941613.6151	0.5507	0.3221	0.4865	5664452.6963	644360.0766	183.6272	0.2798	0.2872	0.6949	2.3242	0.0480	NaN	0.00	11.5546	0.0000	8.4744	0.0000	0.0000	0.0000	-1.00	0.0493
BX08	2023	10	30	00	05	50.00	7	0	7	0	0	0	1.27	0.51	0.49	1.17	1.37	3835737.7470	1177273.9975	4941613.5676	0.5457	0.3196	0.4804	5664452.6753	644360.0710	183.5830	0.2759	0.2849	0.6880	2.3245	0.0479	NaN	0.00	11.6930	0.0000	8.5997	0.0000	0.0000	0.0000	-1.00	0.0497
BX08	2023	10	30	00	05	55.00	7	0	7	0	0	0	1.27	0.51	0.49	1.17	1.37	3835737.7516	1177273.9896	4941613.5390	0.5407	0.3172	0.4744	5664452.6555	644360.0626	183.5619	0.2720	0.2827	0.6813	2.3247	0.0479	NaN	0.00	11.5209	0.0000	8.4147	0.0000	0.0000	0.0000	-1.00	0.0498
BX08	2023	10	30	00	06	00.00	7	0	7	0	0	0	1.27	0.51	0.49	1.17	1.37	3835737.7483	1177273.9859	4941613.4977	0.5359	0.3149	0.4686	5664452.6327	644360.0607	183.5272	0.2683	0.2805	0.6748	2.3248	0.0478	NaN	0.00	11.3972	0.0000	8.2760	0.0000	0.0000	0.0000	-1.00	0.0499
BX08	2023	10	30	00	06	05.00	7	0	7	0	0	0	1.27	0.52	0.49	1.17	1.37	3835737.7343	1177273.9792	4941613.4529	0.5312	0.3126	0.4629	5664452.6165	644360.0589	183.4827	0.2647	0.2783	0.6683	2.3254	0.0477	NaN	0.00	11.4175	0.0000	8.2852	0.0000	0.0000	0.0000	-1.00	0.0505
BX08	2023	10	30	00	06	10.00	7	0	7	0	0	0	1.27	0.52	0.49	1.18	1.37	3835737.7329	1177273.9664	4941613.4247	0.5266	0.3103	0.4574	5664452.6024	644360.0474	183.4576	0.2612	0.2762	0.6621	2.3258	0.0477	NaN	0.00	11.5743	0.0000	8.4324	0.0000	0.0000	0.0000	-1.00	0.0509
BX08	2023	10	30	00	06	15.00	7	0	7	0	0	0	1.27	0.52	0.49	1.18	1.38	3835737.7244	1177273.9448	4941613.3832	0.5220	0.3081	0.4520	5664452.5872	644360.0297	183.4162	0.2578	0.2741	0.6559	2.3258	0.0476	NaN	0.00	11.4540	0.0000	8.2926	0.0000	0.0000	0.0000	-1.00	0.0509
BX08	2023	10	30	00	06	20.00	7	0	7	0	0	0	1.28	0.52	0.49	1.18	1.38	3835737.7153	1177273.9211	4941613.3511	0.5176	0.3059	0.4468	5664452.5786	644360.0099	183.3813	0.2545	0.2721	0.6498	2.3259	0.0475	NaN	0.00	11.4814	0.0000	8.3022	0.0000	0.0000	0.0000	-1.00	0.0510
BX08	2023	10	30	00	06	25.00	7	0	7	0	0	0	1.28	0.52	0.49	1.18	1.38	3835737.6969	1177273.9120	4941613.3189	0.5132	0.3038	0.4416	5664452.5741	644360.0068	183.3435	0.2513	0.2701	0.6439	2.3263	0.0474	NaN	0.00	11.4704	0.0000	8.2816	0.0000	0.0000	0.0000	-1.00	0.0513
BX08	2023	10	30	00	06	30.00	7	0	7	0	0	0	1.28	0.52	0.49	1.18	1.38	3835737.6778	1177273.8930	4941613.2858	0.5089	0.3017	0.4366	5664452.5716	644359.9943	183.3028	0.2482	0.2682	0.6381	2.3266	0.0473	NaN	0.00	11.4043	0.0000	8.2071	0.0000	0.0000	0.0000	-1.00	0.0517
BX08	2023	10	30	00	06	35.00	7	0	7	0	0	0	1.28	0.52	0.49	1.18	1.38	3835737.6611	1177273.8779	4941613.2629	0.5047	0.2997	0.4317	5664452.5727	644359.9847	183.2722	0.2452	0.2662	0.6324	2.3269	0.0472	NaN	0.00	11.4359	0.0000	8.2305	0.0000	0.0000	0.0000	-1.00	0.0520
BX08	2023	10	30	00	06	40.00	7	0	7	0	0	0	1.28	0.52	0.49	1.18	1.38	3835737.6491	1177273.8583	4941613.2400	0.5006	0.2977	0.4269	5664452.5714	644359.9696	183.2435	0.2423	0.2644	0.6267	2.3271	0.0471	NaN	0.00	11.3909	0.0000	8.1770	0.0000	0.0000	0.0000	-1.00	0.0522
BX08	2023	10	30	00	06	45.00	7	0	7	0	0	0	1.28	0.52	0.49	1.18	1.38	3835737.6330	1177273.8488	4941613.2132	0.4965	0.2957	0.4222	5664452.5686	644359.9653	183.2113	0.2395	0.2625	0.6212	2.3270	0.0469	NaN	0.00	11.2997	0.0000	8.0671	0.0000	0.0000	0.0000	-1.00	0.0521
BX08	2023	10	30	00	06	50.00	7	0	7	0	0	0	1.28	0.52	0.49	1.18	1.38	3835737.6146	1177273.8434	4941613.1904	0.4925	0.2937	0.4176	5664452.5692	644359.9655	183.1815	0.2367	0.2607	0.6158	2.3275	0.0468	NaN	0.00	11.2516	0.0000	8.0088	0.0000	0.0000	0.0000	-1.00	0.0525
BX08	2023	10	30	00	06	55.00	7	0	7	0	0	0	1.28	0.52	0.49	1.18	1.38	3835737.6051	1177273.8397	4941613.1730	0.4885	0.2918	0.4131	5664452.5662	644359.9648	183.1616	0.2341	0.2589	0.6105	2.3278	0.0467	NaN	0.00	11.2167	0.0000	7.9689	0.0000	0.0000	0.0000	-1.00	0.0528
BX08	2023	10	30	00	07	00.00	7	0	7	0	0	0	1.28	0.52	0.49	1.19	1.38	3835737.5967	1177273.8306	4941613.1676	0.4846	0.2899	0.4087	5664452.5709	644359.9584	183.1507	0.2315	0.2572	0.6052	2.3280	0.0465	NaN	0.00	11.1192	0.0000	7.8641	0.0000	0.0000	0.0000	-1.00	0.0530
BX08	2023	10	30	00	07	05.00	7	0	7	0	0	0	1.28	0.52	0.49	1.19	1.38	3835737.5845	1177273.8314	4941613.1441	0.4808	0.2881	0.4044	5664452.5652	644359.9630	183.1252	0.2290	0.2554	0.6000	2.3284	0.0464	NaN	0.00	11.0310	0.0000	7.7694	0.0000	0.0000	0.0000	-1.00	0.0534
BX08	2023	10	30	00	07	10.00	7	0	7	0	0	0	1.28	0.52	0.49	1.19	1.39	3835737.5719	1177273.8149	4941613.1279	0.4770	0.2863	0.4002	5664452.5679	644359.9508	183.1019	0.2265	0.2538	0.5950	2.3288	0.0462	NaN	0.00	11.0103	0.0000	7.7449	0.0000	0.0000	0.0000	-1.00	0.0538
BX08	2023	10	30	00	07	15.00	7	0	7	0	0	0	1.28	0.52	0.49	1.19	1.39	3835737.5625	1177273.8052	4941613.1155	0.4733	0.2845	0.3960	5664452.5691	644359.9442	183.0848	0.2241	0.2521	0.5899	2.3291	0.0461	NaN	0.00	11.2858	0.0000	8.0169	0.0000	0.0000	0.0000	-1.00	0.0541
BX08	2023	10	30	00	07	20.00	7	0	7	0	0	0	1.29	0.52	0.49	1.19	1.39	3835737.5510	1177273.7956	4941613.1006	0.4696	0.2827	0.3920	5664452.5703	644359.9384	183.0647	0.2218	0.2505	0.5850	2.3297	0.0459	NaN	0.00	11.4511	0.0000	8.1748	0.0000	0.0000	0.0000	-1.00	0.0547
BX08	2023	10	30	00	07	25.00	7	0	7	0	0	0	1.29	0.52	0.49	1.19	1.39	3835737.5267	1177273.7830	4941613.0784	0.4660	0.2810	0.3880	5664452.5772	644359.9333	183.0304	0.2195	0.2488	0.5801	2.3304	0.0457	NaN	0.00	11.2282	0.0000	7.9476	0.0000	0.0000	0.0000	-1.00	0.0554
BX08	2023	10	30	00	07	30.00	7	0	7	0	0	0	1.29	0.52	0.49	1.19	1.39	3835737.5132	1177273.7768	4941613.0699	0.4625	0.2793	0.3841	5664452.5833	644359.9311	183.0146	0.2173	0.2473	0.5753	2.3311	0.0455	NaN	0.00	11.1014	0.0000	7.8136	0.0000	0.0000	0.0000	-1.00	0.0561
BX08	2023	10	30	00	07	35.00	7	0	7	0	0	0	1.29	0.52	0.49	1.19	1.39	3835737.4896	1177273.7636	4941613.0474	0.4590	0.2776	0.3802	5664452.5895	644359.9252	182.9805	0.2152	0.2457	0.5706	2.3319	0.0453	NaN	0.00	11.1330	0.0000	7.8371	0.0000	0.0000	0.0000	-1.00	0.0569
BX08	2023	10	30	00	07	40.00	7	0	7	0	0	0	1.29	0.52	0.49	1.19	1.39	3835737.4006	1177273.7323	4941612.9747	0.4452	0.2746	0.3687	5664452.6171	644359.9207	182.8647	0.2109	0.2441	0.5527	2.3257	0.0443	NaN	0.00	10.9120	0.0000	7.6035	0.0000	0.0000	0.0000	-1.00	0.0506
BX08	2023	10	30	00	07	45.00	7	0	7	0	0	0	1.29	0.52	0.49	1.19	1.39	3835737.3427	1177273.7177	4941612.9130	0.4345	0.2724	0.3559	5664452.6249	644359.9235	182.7793	0.2084	0.2425	0.5361	2.3226	0.0437	NaN	0.00	11.2938	0.0000	7.9799	0.0000	0.0000	0.0000	-1.00	0.0475
BX08	2023	10	30	00	07	50.00	7	0	7	0	0	0	1.29	0.52	0.49	1.19	1.39	3835737.3043	1177273.6964	4941612.8761	0.4264	0.2704	0.3467	5664452.6349	644359.9142	182.7235	0.2060	0.2409	0.5241	2.3205	0.0431	NaN	0.00	10.9340	0.0000	7.6065	0.0000	0.0000	0.0000	-1.00	0.0454
BX08	2023	10	30	00	07	55.00	7	0	7	0	0	0	1.29	0.52	0.49	1.19	1.39	3835737.2675	1177273.6795	4941612.8402	0.4199	0.2685	0.3394	5664452.6435	644359.9086	182.6704	0.2038	0.2394	0.5145	2.3192	0.0427	NaN	0.00	10.8443	0.0000	7.5102	0.0000	0.0000	0.0000	-1.00	0.0440
BX08	2023	10	30	00	08	00.00	7	0	7	0	0	0	1.29	0.52	0.49	1.20	1.39	3835737.2490	1177273.6727	4941612.8163	0.4143	0.2667	0.3334	5664452.6438	644359.9075	182.6394	0.2016	0.2380	0.5066	2.3176	0.0423	NaN	0.00	10.9531	0.0000	7.6107	0.0000	0.0000	0.0000	-1.00	0.0425
BX08	2023	10	30	00	08	05.00	6	0	7	0	0	0	1.43	0.69	0.58	1.30	1.58	3835737.1528	1177273.6481	4941612.7257	0.3788	0.2635	0.2990	5664452.6642	644359.9116	182.5067	0.1961	0.2354	0.4565	2.3217	0.0413	NaN	0.00	10.7963	0.0000	7.4415	0.0000	0.0000	0.0000	-1.00	0.0465
BX08	2023	10	30	00	08	10.00	6	0	7	0	0	0	1.43	0.69	0.58	1.30	1.59	3835737.0943	1177273.6359	4941612.6770	0.3583	0.2616	0.2749	5664452.6801	644359.9167	182.4314	0.1933	0.2326	0.4253	2.3234	0.0406	NaN	0.00	10.7275	0.0000	7.3644	0.0000	0.0000	0.0000	-1.00	0.0483
BX08	2023	10	30	00	08	15.00	6	0	7	0	0	0	1.43	0.69	0.58	1.31	1.59	3835737.0790	1177273.6335	4941612.6585	0.3445	0.2597	0.2589	5664452.6805	644359.9188	182.4074	0.1908	0.2304	0.4046	2.3239	0.0400	NaN	0.00	10.8089	0.0000	7.4371	0.0000	0.0000	0.0000	-1.00	0.0487
BX08	2023	10	30	00	08	20.00	6	0	7	0	0	0	1.43	0.69	0.58	1.31	1.59	3835737.0564	1177273.6307	4941612.6400	0.3343	0.2579	0.2474	5664452.6864	644359.9226	182.3788	0.1884	0.2284	0.3896	2.3249	0.0395	NaN	0.00	10.7634	0.0000	7.3790	0.0000	0.0000	0.0000	-1.00	0.0497
BX08	2023	10	30	00	08	25.00	6	0	7	0	0	0	1.43	0.69	0.58	1.31	1.59	3835737.0428	1177273.6284	4941612.6226	0.3261	0.2562	0.2386	5664452.6863	644359.9244	182.3568	0.1862	0.2266	0.3780	2.3252	0.0391	NaN	0.00	10.6752	0.0000	7.2759	0.0000	0.0000	0.0000	-1.00	0.0500
BX08	2023	10	30	00	08	30.00	6	0	7	0	0	0	1.43	0.69	0.58	1.31	1.59	3835737.0269	1177273.6276	4941612.6099	0.3194	0.2545	0.2316	5664452.6904	644359.9282	182.3371	0.1841	0.2249	0.3687	2.3255	0.0387	NaN	0.00	10.5048	0.0000	7.0876	0.0000	0.0000	0.0000	-1.00	0.0503
BX08	2023	10	30	00	08	35.00	6	0	7	0	0	0	1.43	0.69	0.58	1.31	1.59	3835737.0087	1177273.6227	4941612.6020	0.3136	0.2528	0.2257	5664452.7001	644359.9286	182.3192	0.1820	0.2233	0.3608	2.3262	0.0383	NaN	0.00	10.6159	0.0000	7.1786	0.0000	0.0000	0.0000	-1.00	0.0509
BX08	2023	10	30	00	08	40.00	6	0	7	0	0	0	1.44	0.69	0.58	1.31	1.59	3835736.9978	1177273.6123	4941612.5901	0.3085	0.2512	0.2207	5664452.7029	644359.9218	182.3015	0.1801	0.2218	0.3541	2.3280	0.0380	NaN	0.00	10.7420	0.0000	7.2916	0.0000	0.0000	0.0000	-1.00	0.0528
BX08	2023	10	30	00	08	45.00	6	0	7	0	0	0	1.44	0.69	0.58	1.31	1.59	3835736.9783	1177273.6073	4941612.5751	0.3039	0.2496	0.2164	5664452.7092	644359.9225	182.2772	0.1781	0.2203	0.3482	2.3293	0.0376	NaN	0.00	10.5654	0.0000	7.0983	0.0000	0.0000	0.0000	-1.00	0.0541
BX08	2023	10	30	00	08	50.00	6	0	7	0	0	0	1.44	0.69	0.58	1.31	1.60	3835736.9586	1177273.5933	4941612.5658	0.2997	0.2480	0.2127	5664452.7209	644359.9146	182.2555	0.1762	0.2189	0.3429	2.3298	0.0373	NaN	0.00	10.7704	0.0000	7.2918	0.0000	0.0000	0.0000	-1.00	0.0546
BX08	2023	10	30	00	08	55.00	6	0	7	0	0	0	1.44	0.69	0.58	1.32	1.60	3835736.9617	1177273.5979	4941612.5620	0.2958	0.2465	0.2093	5664452.7153	644359.9182	182.2554	0.1744	0.2175	0.3381	2.3302	0.0370	NaN	0.00	10.4712	0.0000	6.9784	0.0000	0.0000	0.0000	-1.00	0.0549
BX08	2023	10	30	00	09	00.00	6	0	7	0	0	0	1.44	0.69	0.58	1.32	1.60	3835736.9666	1177273.5974	4941612.5610	0.2922	0.2450	0.2062	5664452.7111	644359.9164	182.2574	0.1726	0.2161	0.3338	2.3309	0.0367	NaN	0.00	10.5270	0.0000	7.0224	0.0000	0.0000	0.0000	-1.00	0.0557
BX08	2023	10	30	00	09	05.00	6	0	7	0	0	0	1.44	0.69	0.58	1.32	1.60	3835736.9528	1177273.5886	4941612.5531	0.2888	0.2435	0.2034	5664452.7183	644359.9119	182.2413	0.1709	0.2148	0.3297	2.3321	0.0364	NaN	0.00	10.4822	0.0000	6.9702	0.0000	0.0000	0.0000	-1.00	0.0569
BX08	2023	10	30	00	09	10.00	6	0	7	0	0	0	1.44	0.70	0.58	1.32	1.60	3835736.9422	1177273.5860	4941612.5476	0.2856	0.2420	0.2008	5664452.7233	644359.9123	182.2302	0.1691	0.2135	0.3259	2.3330	0.0361	NaN	0.00	10.4783	0.0000	6.9522	0.0000	0.0000	0.0000	-1.00	0.0577
BX08	2023	10	30	00	09	15.00	6	0	7	0	0	0	1.44	0.70	0.58	1.32	1.60	3835736.9456	1177273.5848	4941612.5442	0.2826	0.2406	0.1983	5664452.7189	644359.9104	182.2294	0.1675	0.2123	0.3224	2.3334	0.0358	NaN	0.00	10.6107	0.0000	7.0673	0.0000	0.0000	0.0000	-1.00	0.0581
BX08	2023	10	30	00	09	20.00	6	0	7	0	0	0	1.44	0.70	0.58	1.32	1.60	3835736.9298	1177273.5753	4941612.5389	0.2796	0.2391	0.1961	5664452.7294	644359.9056	182.2140	0.1658	0.2110	0.3190	2.3343	0.0355	NaN	0.00	10.6613	0.0000	7.1059	0.0000	0.0000	0.0000	-1.00	0.0590
BX08	2023	10	30	00	09	25.00	6	0	7	0	0	0	1.45	0.70	0.58	1.32	1.61	3835736.9140	1177273.5603	4941612.5204	0.2768	0.2377	0.1939	5664452.7327	644359.8958	182.1874	0.1642	0.2098	0.3158	2.3357	0.0353	NaN	0.00	10.5479	0.0000	6.9803	0.0000	0.0000	0.0000	-1.00	0.0604
BX08	2023	10	30	00	09	30.00	6	0	7	0	0	0	1.45	0.70	0.58	1.32	1.61	3835736.9100	1177273.5507	4941612.5165	0.2741	0.2363	0.1919	5664452.7351	644359.8877	182.1802	0.1627	0.2086	0.3128	2.3363	0.0350	NaN	0.00	10.4892	0.0000	6.9096	0.0000	0.0000	0.0000	-1.00	0.0611
BX08	2023	10	30	00	09	35.00	6	0	7	0	0	0	1.45	0.70	0.58	1.33	1.61	3835736.8957	1177273.5435	4941612.5056	0.2715	0.2350	0.1899	5664452.7405	644359.8849	182.1618	0.1611	0.2074	0.3098	2.3369	0.0347	NaN	0.00	10.5060	0.0000	6.9095	0.0000	0.0000	0.0000	-1.00	0.0617
BX08	2023	10	30	00	09	40.00	6	0	7	0	0	0	1.45	0.70	0.58	1.33	1.61	3835736.8901	1177273.5399	4941612.5009	0.2689	0.2336	0.1881	5664452.7426	644359.8830	182.1541	0.1596	0.2063	0.3070	2.3379	0.0345	NaN	0.00	10.4639	0.0000	6.8547	0.0000	0.0000	0.0000	-1.00	0.0627
BX08	2023	10	30	00	09	45.00	6	0	7	0	0	0	1.45	0.70	0.58	1.33	1.61	3835736.8834	1177273.5312	4941612.4947	0.2664	0.2323	0.1863	5664452.7454	644359.8766	182.1436	0.1581	0.2051	0.3043	2.3388	0.0342	NaN	0.00	10.5242	0.0000	6.9092	0.0000	0.0000	0.0000	-1.00	0.0635
BX08	2023	10	30	00	09	50.00	6	0	7	0	0	0	1.45	0.70	0.58	1.33	1.61	3835736.8636	1177273.5150	4941612.4798	0.2640	0.2310	0.1845	5664452.7543	644359.8667	182.1172	0.1567	0.2040	0.3016	2.3399	0.0340	NaN	0.00	10.3972	0.0000	6.7703	0.0000	0.0000	0.0000	-1.00	0.0646
BX08	2023	10	30	00	09	55.00	6	0	7	0	0	0	1.45	0.70	0.58	1.33	1.61	3835736.8496	1177273.5048	4941612.4758	0.2617	0.2297	0.1829	5664452.7643	644359.8608	182.1037	0.1552	0.2029	0.2990	2.3407	0.0337	NaN	0.00	10.5388	0.0000	6.9060	0.0000	0.0000	0.0000	-1.00	0.0654
BX08	2023	10	30	00	10	00.00	6	0	7	0	0	0	1.45	0.70	0.58	1.33	1.61	3835736.8412	1177273.4935	4941612.4682	0.2594	0.2285	0.1813	5664452.7682	644359.8523	182.0908	0.1538	0.2018	0.2965	2.3417	0.0334	NaN	0.00	10.4028	0.0000	6.7638	0.0000	0.0000	0.0000	-1.00	0.0664
BX08	2023	10	30	00	10	05.00	6	0	7	0	0	0	1.45	0.70	0.58	1.33	1.62	3835736.8184	1177273.4855	4941612.4520	0.2571	0.2272	0.1797	5664452.7767	644359.8511	182.0630	0.1525	0.2007	0.2941	2.3425	0.0332	NaN	0.00	10.6649	0.0000	7.0128	0.0000	0.0000	0.0000	-1.00	0.0672
BX08	2023	10	30	00	10	10.00	6	0	7	0	0	0	1.46	0.70	0.58	1.33	1.62	3835736.8160	1177273.4781	4941612.4540	0.2549	0.2260	0.1782	5664452.7813	644359.8446	182.0618	0.1511	0.1996	0.2917	2.3426	0.0329	NaN	0.00	10.5623	0.0000	6.9018	0.0000	0.0000	0.0000	-1.00	0.0673
BX08	2023	10	30	00	10	15.00	6	0	7	0	0	0	1.46	0.70	0.58	1.34	1.62	3835736.8173	1177273.4779	4941612.4508	0.2527	0.2247	0.1767	5664452.7783	644359.8441	182.0600	0.1498	0.1986	0.2893	2.3431	0.0327	NaN	0.00	10.5144	0.0000	6.8428	0.0000	0.0000	0.0000	-1.00	0.0678
BX08	2023	10	30	00	10	20.00	6	0	7	0	0	0	1.46	0.70	0.58	1.34	1.62	3835736.8104	1177273.4713	4941612.4413	0.2506	0.2235	0.1752	5664452.7789	644359.8398	182.0472	0.1485	0.1976	0.2870	2.3431	0.0324	NaN	0.00	10.6533	0.0000	6.9674	0.0000	0.0000	0.0000	-1.00	0.0679
BX08	2023	10	30	00	10	25.00	6	0	7	0	0	0	1.46	0.71	0.58	1.34	1.62	3835736.8039	1177273.4650	4941612.4397	0.2485	0.2223	0.1738	5664452.7840	644359.8356	182.0409	0.1472	0.1965	0.2848	2.3432	0.0322	NaN	0.00	10.6000	0.0000	6.9041	0.0000	0.0000	0.0000	-1.00	0.0679
BX08	2023	10	30	00	10	30.00	6	0	7	0	0	0	1.46	0.71	0.58	1.34	1.62	3835736.7971	1177273.4630	4941612.4409	0.2464	0.2211	0.1724	5664452.7903	644359.8355	182.0374	0.1459	0.1955	0.2825	2.3437	0.0320	NaN	0.00	10.6285	0.0000	6.9220	0.0000	0.0000	0.0000	-1.00	0.0685
BX08	2023	10	30	00	10	35.00	6	0	7	0	0	0	1.46	0.71	0.58	1.34	1.62	3835736.7934	1177273.4565	4941612.4353	0.2444	0.2200	0.1710	5664452.7908	644359.8303	182.0297	0.1447	0.1945	0.2804	2.3441	0.0317	NaN	0.00	10.5522	0.0000	6.8385	0.0000	0.0000	0.0000	-1.00	0.0688
BX08	2023	10	30	00	10	40.00	6	0	7	0	0	0	1.46	0.71	0.58	1.34	1.62	3835736.7854	1177273.4494	4941612.4296	0.2424	0.2188	0.1697	5664452.7947	644359.8257	182.0191	0.1435	0.1935	0.2782	2.3444	0.0315	NaN	0.00	10.5052	0.0000	6.7878	0.0000	0.0000	0.0000	-1.00	0.0691
BX08	2023	10	30	00	10	45.00	6	0	7	0	0	0	1.46	0.71	0.58	1.34	1.63	3835736.7838	1177273.4425	4941612.4277	0.2405	0.2177	0.1683	5664452.7962	644359.8196	182.0154	0.1423	0.1926	0.2761	2.3444	0.0312	NaN	0.00	10.4010	0.0000	6.6716	0.0000	0.0000	0.0000	-1.00	0.0691
BX08	2023	10	30	00	10	50.00	6	0	7	0	0	0	1.46	0.71	0.58	1.34	1.63	3835736.7682	1177273.4269	4941612.4144	0.2385	0.2166	0.1670	5664452.8027	644359.8091	181.9928	0.1411	0.1916	0.2740	2.3447	0.0310	NaN	0.00	10.5330	0.0000	6.7965	0.0000	0.0000	0.0000	-1.00	0.0694
BX08	2023	10	30	00	10	55.00	6	0	7	0	0	0	1.47	0.71	0.58	1.35	1.63	3835736.7690	1177273.4135	4941612.4198	0.2366	0.2154	0.1658	5664452.8082	644359.7959	181.9950	0.1399	0.1907	0.2719	2.3444	0.0308	NaN	0.00	10.6960	0.0000	6.9499	0.0000	0.0000	0.0000	-1.00	0.0691
BX08	2023	10	30	00	11	00.00	6	0	7	0	0	0	1.47	0.71	0.58	1.35	1.63	3835736.7726	1177273.4017	4941612.4231	0.2347	0.2143	0.1645	5664452.8099	644359.7834	181.9976	0.1388	0.1897	0.2699	2.3440	0.0305	NaN	0.00	10.7656	0.0000	7.0062	0.0000	0.0000	0.0000	-1.00	0.0687
BX08	2023	10	30	00	11	05.00	6	0	7	0	0	0	1.47	0.71	0.58	1.35	1.63	3835736.7569	1177273.3872	4941612.4130	0.2329	0.2132	0.1633	5664452.8183	644359.7740	181.9776	0.1376	0.1888	0.2679	2.3439	0.0303	NaN	0.00	11.0380	0.0000	7.2726	0.0000	0.0000	0.0000	-1.00	0.0686
BX08	2023	10	30	00	11	10.00	6	0	7	0	0	0	1.47	0.71	0.58	1.35	1.63	3835736.7523	1177273.3746	4941612.4118	0.2310	0.2122	0.1620	5664452.8235	644359.7632	181.9716	0.1365	0.1879	0.2659	2.3441	0.0300	NaN	0.00	10.7563	0.0000	6.9862	0.0000	0.0000	0.0000	-1.00	0.0688
BX08	2023	10	30	00	11	15.00	6	0	7	0	0	0	1.47	0.71	0.58	1.35	1.63	3835736.7417	1177273.3579	4941612.4056	0.2292	0.2111	0.1608	5664452.8310	644359.7501	181.9573	0.1354	0.1870	0.2639	2.3441	0.0298	NaN	0.00	10.8333	0.0000	7.0551	0.0000	0.0000	0.0000	-1.00	0.0688
BX08	2023	10	30	00	11	20.00	6	0	7	0	0	0	1.47	0.71	0.58	1.35	1.63	3835736.7251	1177273.3478	4941612.3894	0.2274	0.2100	0.1596	5664452.8353	644359.7452	181.9329	0.1343	0.1861	0.2620	2.3443	0.0296	NaN	0.00	10.8735	0.0000	7.0885	0.0000	0.0000	0.0000	-1.00	0.0689
BX08	2023	10	30	00	11	25.00	6	0	7	0	0	0	1.47	0.71	0.58	1.35	1.64	3835736.7152	1177273.3386	4941612.3842	0.2256	0.2090	0.1584	5664452.8413	644359.7391	181.9212	0.1333	0.1852	0.2601	2.3447	0.0293	NaN	0.00	10.9185	0.0000	7.1253	0.0000	0.0000	0.0000	-1.00	0.0693
BX08	2023	10	30	00	11	30.00	6	0	7	0	0	0	1.47	0.71	0.58	1.35	1.64	3835736.7100	1177273.3292	4941612.3926	0.2239	0.2080	0.1573	5664452.8524	644359.7314	181.9228	0.1322	0.1843	0.2582	2.3448	0.0291	NaN	0.00	11.0186	0.0000	7.2172	0.0000	0.0000	0.0000	-1.00	0.0694
BX08	2023	10	30	00	11	35.00	6	0	7	0	0	0	1.47	0.72	0.58	1.36	1.64	3835736.7088	1177273.3178	4941612.3835	0.2221	0.2069	0.1561	5664452.8499	644359.7209	181.9129	0.1312	0.1834	0.2563	2.3450	0.0289	NaN	0.00	11.0092	0.0000	7.1983	0.0000	0.0000	0.0000	-1.00	0.0697
BX08	2023	10	30	00	11	40.00	6	0	7	0	0	0	1.47	0.72	0.58	1.36	1.64	3835736.6991	1177273.3066	4941612.3830	0.2204	0.2059	0.1550	5664452.8592	644359.7128	181.9047	0.1302	0.1825	0.2544	2.3451	0.0287	NaN	0.00	10.9726	0.0000	7.1594	0.0000	0.0000	0.0000	-1.00	0.0698
BX08	2023	10	30	00	11	45.00	6	0	7	0	0	0	1.48	0.72	0.58	1.36	1.64	3835736.6982	1177273.2951	4941612.3860	0.2187	0.2049	0.1539	5664452.8641	644359.7019	181.9043	0.1292	0.1817	0.2526	2.3448	0.0284	NaN	0.00	10.9594	0.0000	7.1409	0.0000	0.0000	0.0000	-1.00	0.0695
BX08	2023	10	30	00	11	50.00	6	0	7	0	0	0	1.48	0.72	0.58	1.36	1.64	3835736.6888	1177273.2840	4941612.3799	0.2170	0.2039	0.1527	5664452.8695	644359.6938	181.8920	0.1282	0.1808	0.2508	2.3450	0.0282	NaN	0.00	11.4804	0.0000	7.6629	0.0000	0.0000	0.0000	-1.00	0.0697
BX08	2023	10	30	00	11	55.00	6	0	7	0	0	0	1.48	0.72	0.58	1.36	1.64	3835736.6951	1177273.2739	4941612.3823	0.2158	0.2033	0.1523	5664452.8684	644359.6823	181.8957	0.1290	0.1801	0.2490	2.3453	0.0280	NaN	0.00	11.2216	0.0000	7.3915	0.0000	0.0000	0.0000	-1.00	0.0700
BX08	2023	10	30	00	12	00.00	6	0	7	0	0	0	1.48	0.72	0.58	1.36	1.64	3835736.6747	1177273.2608	4941612.3797	0.2138	0.2020	0.1507	5664452.8847	644359.6754	181.8791	0.1263	0.1792	0.2473	2.3455	0.0278	NaN	0.00	11.2620	0.0000	7.4248	0.0000	0.0000	0.0000	-1.00	0.0702
BX08	2023	10	30	00	12	05.00	6	0	7	0	0	0	1.48	0.72	0.58	1.36	1.65	3835736.6740	1177273.2561	4941612.3761	0.2121	0.2010	0.1496	5664452.8839	644359.6712	181.8749	0.1253	0.1784	0.2455	2.3457	0.0276	NaN	0.00	11.2393	0.0000	7.3917	0.0000	0.0000	0.0000	-1.00	0.0704
BX08	2023	10	30	00	12	10.00	6	0	7	0	0	0	1.48	0.72	0.58	1.36	1.65	3835736.6589	1177273.2467	4941612.3709	0.2105	0.2001	0.1485	5664452.8939	644359.6663	181.8601	0.1244	0.1776	0.2437	2.3459	0.0273	NaN	0.00	11.0383	0.0000	7.1820	0.0000	0.0000	0.0000	-1.00	0.0706
BX08	2023	10	30	00	12	15.00	6	0	7	0	0	0	1.48	0.72	0.58	1.37	1.65	3835736.6619	1177273.2431	4941612.3773	0.2089	0.1991	0.1475	5664452.8963	644359.6619	181.8663	0.1235	0.1768	0.2420	2.3458	0.0271	NaN	0.00	11.2234	0.0000	7.3610	0.0000	0.0000	0.0000	-1.00	0.0704
BX08	2023	10	30	00	12	20.00	6	0	7	0	0	0	1.48	0.72	0.58	1.37	1.65	3835736.6471	1177273.2353	4941612.3703	0.2073	0.1982	0.1464	5664452.9047	644359.6585	181.8504	0.1226	0.1760	0.2402	2.3457	0.0269	NaN	0.00	11.0934	0.0000	7.2258	0.0000	0.0000	0.0000	-1.00	0.0704
BX08	2023	10	30	00	12	25.00	6	0	7	0	0	0	1.48	0.72	0.58	1.37	1.65	3835736.6419	1177273.2250	4941612.3635	0.2057	0.1973	0.1454	5664452.9064	644359.6502	181.8402	0.1217	0.1752	0.2385	2.3458	0.0267	NaN	0.00	11.1549	0.0000	7.2757	0.0000	0.0000	0.0000	-1.00	0.0704
BX08	2023	10	30	00	12	30.00	6	0	7	0	0	0	1.49	0.72	0.58	1.37	1.65	3835736.6439	1177273.2196	4941612.3709	0.2042	0.1963	0.1444	5664452.9106	644359.6443	181.8461	0.1208	0.1744	0.2368	2.3457	0.0265	NaN	0.00	10.8603	0.0000	6.9714	0.0000	0.0000	0.0000	-1.00	0.0704
BX08	2023	10	30	00	12	35.00	6	0	7	0	0	0	1.49	0.72	0.58	1.37	1.65	3835736.6349	1177273.2109	4941612.3619	0.2026	0.1954	0.1433	5664452.9134	644359.6385	181.8322	0.1199	0.1736	0.2351	2.3458	0.0263	NaN	0.00	11.0088	0.0000	7.1123	0.0000	0.0000	0.0000	-1.00	0.0704
BX08	2023	10	30	00	12	40.00	6	0	7	0	0	0	1.49	0.72	0.58	1.37	1.65	3835736.6316	1177273.2052	4941612.3639	0.2011	0.1945	0.1423	5664452.9184	644359.6339	181.8307	0.1190	0.1728	0.2335	2.3455	0.0261	NaN	0.00	10.7880	0.0000	6.8801	0.0000	0.0000	0.0000	-1.00	0.0701
BX08	2023	10	30	00	12	45.00	7	0	6	0	0	0	1.83	0.91	0.62	1.72	2.04	3835736.6287	1177273.2029	4941612.3628	0.2024	0.1943	0.1438	5664452.9203	644359.6325	181.8276	0.1188	0.1721	0.2359	2.3449	0.0259	NaN	0.00	11.0902	0.0000	7.1732	0.0000	0.0000	0.0000	-1.00	0.0696
BX08	2023	10	30	00	12	50.00	7	0	7	0	0	0	1.32	0.58	0.51	1.22	1.45	3835736.6263	1177273.1981	4941612.3625	0.2004	0.1934	0.1424	5664452.9229	644359.6286	181.8251	0.1179	0.1714	0.2336	2.3452	0.0258	NaN	0.00	10.9724	0.0000	7.0433	0.0000	0.0000	0.0000	-1.00	0.0698
BX08	2023	10	30	00	12	55.00	7	0	7	0	0	0	1.32	0.59	0.51	1.22	1.45	3835736.6205	1177273.1963	4941612.3640	0.1979	0.1924	0.1408	5664452.9286	644359.6284	181.8224	0.1168	0.1706	0.2308	2.3455	0.0257	NaN	0.00	10.8790	0.0000	6.9492	0.0000	0.0000	0.0000	-1.00	0.0701
BX08	2023	10	30	00	13	00.00	7	0	6	0	0	0	1.84	0.91	0.62	1.73	2.05	3835736.6149	1177273.1836	4941612.3505	0.1973	0.1918	0.1404	5664452.9269	644359.6180	181.8063	0.1163	0.1699	0.2304	2.3457	0.0256	NaN	0.00	10.9408	0.0000	7.0080	0.0000	0.0000	0.0000	-1.00	0.0703
BX08	2023	10	30	00	13	05.00	7	0	7	0	0	0	1.33	0.59	0.51	1.23	1.45	3835736.6068	1177273.1764	4941612.3474	0.1958	0.1910	0.1396	5664452.9325	644359.6133	181.7976	0.1154	0.1692	0.2288	2.3460	0.0255	NaN	0.00	11.0405	0.0000	7.0972	0.0000	0.0000	0.0000	-1.00	0.0707
BX08	2023	10	30	00	13	10.00	7	0	7	0	0	0	1.33	0.59	0.51	1.23	1.45	3835736.6073	1177273.1739	4941612.3474	0.1935	0.1900	0.1381	5664452.9326	644359.6108	181.7975	0.1144	0.1684	0.2262	2.3461	0.0254	NaN	0.00	11.1536	0.0000	7.2061	0.0000	0.0000	0.0000	-1.00	0.0708
BX08	2023	10	30	00	13	15.00	7	0	7	0	0	0	1.33	0.59	0.51	1.23	1.45	3835736.6021	1177273.1686	4941612.3378	0.1918	0.1891	0.1371	5664452.9315	644359.6072	181.7860	0.1135	0.1677	0.2244	2.3463	0.0253	NaN	0.00	10.9047	0.0000	6.9515	0.0000	0.0000	0.0000	-1.00	0.0709
BX08	2023	10	30	00	13	20.00	7	0	7	0	0	0	1.33	0.59	0.51	1.23	1.46	3835736.6085	1177273.1688	4941612.3459	0.1902	0.1883	0.1362	5664452.9318	644359.6055	181.7961	0.1126	0.1670	0.2227	2.3464	0.0252	NaN	0.00	11.1115	0.0000	7.1552	0.0000	0.0000	0.0000	-1.00	0.0710
BX08	2023	10	30	00	13	25.00	7	0	7	0	0	0	1.33	0.59	0.51	1.23	1.46	3835736.6050	1177273.1593	4941612.3395	0.1887	0.1875	0.1353	5664452.9323	644359.5974	181.7873	0.1118	0.1663	0.2212	2.3462	0.0251	NaN	0.00	10.8435	0.0000	6.8853	0.0000	0.0000	0.0000	-1.00	0.0709
BX08	2023	10	30	00	13	30.00	7	0	7	0	0	0	1.33	0.59	0.51	1.23	1.46	3835736.6124	1177273.1591	4941612.3432	0.1873	0.1867	0.1344	5664452.9291	644359.5952	181.7945	0.1111	0.1656	0.2197	2.3464	0.0250	NaN	0.00	11.0060	0.0000	7.0411	0.0000	0.0000	0.0000	-1.00	0.0710
BX08	2023	10	30	00	13	35.00	7	0	7	0	0	0	1.33	0.59	0.51	1.23	1.46	3835736.6079	1177273.1469	4941612.3400	0.1859	0.1859	0.1336	5664452.9330	644359.5847	181.7871	0.1103	0.1649	0.2182	2.3464	0.0249	NaN	0.00	10.9856	0.0000	7.0190	0.0000	0.0000	0.0000	-1.00	0.0711
BX08	2023	10	30	00	13	40.00	7	0	7	0	0	0	1.34	0.59	0.51	1.23	1.46	3835736.6100	1177273.1442	4941612.3373	0.1845	0.1851	0.1328	5664452.9303	644359.5816	181.7857	0.1095	0.1642	0.2168	2.3466	0.0247	NaN	0.00	10.7396	0.0000	6.7684	0.0000	0.0000	0.0000	-1.00	0.0712
BX08	2023	10	30	00	13	45.00	7	0	7	0	0	0	1.34	0.59	0.51	1.24	1.46	3835736.5946	1177273.1330	4941612.3305	0.1832	0.1844	0.1320	5664452.9398	644359.5751	181.7692	0.1088	0.1636	0.2153	2.3469	0.0246	NaN	0.00	10.8786	0.0000	6.9033	0.0000	0.0000	0.0000	-1.00	0.0715
BX08	2023	10	30	00	13	50.00	7	0	7	0	0	0	1.34	0.59	0.51	1.24	1.46	3835736.6028	1177273.1387	4941612.3303	0.1818	0.1836	0.1312	5664452.9323	644359.5784	181.7749	0.1081	0.1629	0.2139	2.3470	0.0245	NaN	0.00	10.8875	0.0000	6.9119	0.0000	0.0000	0.0000	-1.00	0.0716
BX08	2023	10	30	00	13	55.00	7	0	7	0	0	0	1.34	0.59	0.51	1.24	1.47	3835736.5924	1177273.1323	4941612.3264	0.1805	0.1828	0.1304	5664452.9390	644359.5751	181.7645	0.1073	0.1622	0.2126	2.3474	0.0244	NaN	0.00	10.7743	0.0000	6.7981	0.0000	0.0000	0.0000	-1.00	0.0720
BX08	2023	10	30	00	14	00.00	7	0	7	0	0	0	1.34	0.60	0.51	1.24	1.47	3835736.5955	1177273.1305	4941612.3265	0.1792	0.1821	0.1296	5664452.9371	644359.5726	181.7661	0.1066	0.1616	0.2112	2.3475	0.0243	NaN	0.00	10.8291	0.0000	6.8536	0.0000	0.0000	0.0000	-1.00	0.0721
BX08	2023	10	30	00	14	05.00	7	0	7	0	0	0	1.34	0.60	0.51	1.24	1.47	3835736.5903	1177273.1322	4941612.3185	0.1779	0.1813	0.1289	5664452.9356	644359.5757	181.7571	0.1059	0.1609	0.2098	2.3473	0.0242	NaN	0.00	11.0047	0.0000	7.0291	0.0000	0.0000	0.0000	-1.00	0.0719
BX08	2023	10	30	00	14	10.00	7	0	7	0	0	0	1.34	0.60	0.51	1.24	1.47	3835736.5942	1177273.1232	4941612.3283	0.1766	0.1806	0.1281	5664452.9406	644359.5659	181.7654	0.1052	0.1603	0.2085	2.3473	0.0241	NaN	0.00	10.9409	0.0000	6.9636	0.0000	0.0000	0.0000	-1.00	0.0719
BX08	2023	10	30	00	14	15.00	7	0	7	0	0	0	1.34	0.60	0.51	1.24	1.47	3835736.5965	1177273.1174	4941612.3253	0.1754	0.1799	0.1274	5664452.9382	644359.5598	181.7633	0.1045	0.1596	0.2072	2.3470	0.0240	NaN	0.00	10.8986	0.0000	6.9199	0.0000	0.0000	0.0000	-1.00	0.0717
BX08	2023	10	30	00	14	20.00	7	0	7	0	0	0	1.35	0.60	0.51	1.25	1.47	3835736.5978	1177273.1121	4941612.3247	0.1741	0.1791	0.1266	5664452.9379	644359.5543	181.7627	0.1039	0.1590	0.2059	2.3466	0.0238	NaN	0.00	10.9758	0.0000	6.9921	0.0000	0.0000	0.0000	-1.00	0.0713
BX08	2023	10	30	00	14	25.00	7	0	7	0	0	0	1.35	0.60	0.51	1.25	1.47	3835736.5953	1177273.1163	4941612.3252	0.1729	0.1784	0.1259	5664452.9393	644359.5590	181.7624	0.1032	0.1583	0.2046	2.3467	0.0237	NaN	0.00	10.7621	0.0000	6.7743	0.0000	0.0000	0.0000	-1.00	0.0713
BX08	2023	10	30	00	14	30.00	7	0	7	0	0	0	1.35	0.60	0.51	1.25	1.48	3835736.5972	1177273.1166	4941612.3261	0.1717	0.1777	0.1251	5664452.9384	644359.5588	181.7643	0.1025	0.1577	0.2033	2.3465	0.0236	NaN	0.00	10.9731	0.0000	6.9780	0.0000	0.0000	0.0000	-1.00	0.0711
BX08	2023	10	30	00	14	35.00	7	0	7	0	0	0	1.35	0.60	0.51	1.25	1.48	3835736.6004	1177273.1165	4941612.3312	0.1705	0.1770	0.1244	5664452.9392	644359.5577	181.7702	0.1019	0.1571	0.2020	2.3466	0.0235	NaN	0.00	10.8611	0.0000	6.8613	0.0000	0.0000	0.0000	-1.00	0.0713
BX08	2023	10	30	00	14	40.00	7	0	7	0	0	0	1.35	0.60	0.51	1.25	1.48	3835736.5878	1177273.1090	4941612.3114	0.1693	0.1763	0.1237	5664452.9377	644359.5543	181.7458	0.1012	0.1565	0.2008	2.3463	0.0234	NaN	0.00	10.9131	0.0000	6.9144	0.0000	0.0000	0.0000	-1.00	0.0709
BX08	2023	10	30	00	14	45.00	7	0	7	0	0	0	1.35	0.60	0.51	1.25	1.48	3835736.5901	1177273.1112	4941612.3096	0.1681	0.1756	0.1230	5664452.9344	644359.5558	181.7462	0.1006	0.1558	0.1995	2.3464	0.0233	NaN	0.00	10.9033	0.0000	6.9011	0.0000	0.0000	0.0000	-1.00	0.0710
BX08	2023	10	30	00	14	50.00	7	0	7	0	0	0	1.35	0.60	0.51	1.25	1.48	3835736.5925	1177273.1076	4941612.3161	0.1669	0.1749	0.1223	5664452.9374	644359.5515	181.7520	0.1000	0.1552	0.1983	2.3463	0.0232	NaN	0.00	11.1528	0.0000	7.1519	0.0000	0.0000	0.0000	-1.00	0.0709
BX08	2023	10	30	00	14	55.00	7	0	7	0	0	0	1.35	0.60	0.51	1.25	1.48	3835736.5916	1177273.1065	4941612.3136	0.1658	0.1742	0.1216	5664452.9368	644359.5507	181.7493	0.0993	0.1546	0.1971	2.3461	0.0231	NaN	0.00	10.9387	0.0000	6.9323	0.0000	0.0000	0.0000	-1.00	0.0708
BX08	2023	10	30	00	15	00.00	7	0	7	0	0	0	1.36	0.60	0.51	1.26	1.48	3835736.5863	1177273.0998	4941612.3141	0.1646	0.1735	0.1209	5664452.9424	644359.5458	181.7453	0.0987	0.1540	0.1958	2.3459	0.0229	NaN	0.00	11.0216	0.0000	7.0184	0.0000	0.0000	0.0000	-1.00	0.0705
BX08	2023	10	30	00	15	05.00	7	0	7	0	0	0	1.36	0.61	0.51	1.26	1.49	3835736.5958	1177273.1024	4941612.3192	0.1635	0.1728	0.1203	5664452.9379	644359.5455	181.7555	0.0981	0.1534	0.1946	2.3456	0.0228	NaN	0.00	10.9267	0.0000	6.9302	0.0000	0.0000	0.0000	-1.00	0.0702
BX08	2023	10	30	00	15	10.00	7	0	7	0	0	0	1.36	0.61	0.51	1.26	1.49	3835736.5988	1177273.0980	4941612.3226	0.1624	0.1721	0.1196	5664452.9387	644359.5405	181.7591	0.0975	0.1528	0.1935	2.3452	0.0227	NaN	0.00	11.2351	0.0000	7.2400	0.0000	0.0000	0.0000	-1.00	0.0699
BX08	2023	10	30	00	15	15.00	7	0	7	0	0	0	1.36	0.61	0.51	1.26	1.49	3835736.5986	1177273.0945	4941612.3232	0.1613	0.1714	0.1189	5664452.9399	644359.5371	181.7588	0.0969	0.1522	0.1923	2.3451	0.0226	NaN	0.00	11.2671	0.0000	7.2719	0.0000	0.0000	0.0000	-1.00	0.0697
BX08	2023	10	30	00	15	20.00	7	0	7	0	0	0	1.36	0.61	0.51	1.26	1.49	3835736.5915	1177273.0922	4941612.3188	0.1602	0.1708	0.1183	5664452.9430	644359.5370	181.7507	0.0963	0.1516	0.1911	2.3448	0.0225	NaN	0.00	11.1649	0.0000	7.1675	0.0000	0.0000	0.0000	-1.00	0.0695
BX08	2023	10	30	00	15	25.00	7	0	7	0	0	0	1.36	0.61	0.51	1.26	1.49	3835736.5907	1177273.0925	4941612.3134	0.1595	0.1705	0.1184	5664452.9401	644359.5376	181.7461	0.0977	0.1512	0.1900	2.3447	0.0224	NaN	0.00	11.4933	0.0000	7.4979	0.0000	0.0000	0.0000	-1.00	0.0693
BX08	2023	10	30	00	15	30.00	7	0	7	0	0	0	1.36	0.61	0.51	1.26	1.49	3835736.5979	1177273.0919	4941612.3175	0.1581	0.1695	0.1171	5664452.9375	644359.5349	181.7535	0.0952	0.1505	0.1889	2.3447	0.0222	NaN	0.00	11.2042	0.0000	7.2084	0.0000	0.0000	0.0000	-1.00	0.0694
BX08	2023	10	30	00	15	35.00	7	0	7	0	0	0	1.36	0.61	0.51	1.27	1.49	3835736.5923	1177273.0825	4941612.3123	0.1570	0.1688	0.1164	5664452.9402	644359.5275	181.7444	0.0947	0.1499	0.1878	2.3445	0.0221	NaN	0.00	11.3821	0.0000	7.3894	0.0000	0.0000	0.0000	-1.00	0.0692
BX08	2023	10	30	00	15	40.00	7	0	7	0	0	0	1.37	0.61	0.51	1.27	1.50	3835736.5870	1177273.0806	4941612.3152	0.1559	0.1682	0.1158	5664452.9464	644359.5271	181.7430	0.0941	0.1493	0.1866	2.3447	0.0220	NaN	0.00	11.1507	0.0000	7.1582	0.0000	0.0000	0.0000	-1.00	0.0693
BX08	2023	10	30	00	15	45.00	7	0	7	0	0	0	1.37	0.61	0.51	1.27	1.50	3835736.5900	1177273.0791	4941612.3139	0.1549	0.1675	0.1151	5664452.9437	644359.5249	181.7435	0.0935	0.1488	0.1855	2.3447	0.0219	NaN	0.00	11.0837	0.0000	7.0906	0.0000	0.0000	0.0000	-1.00	0.0693
BX08	2023	10	30	00	15	50.00	7	0	7	0	0	0	1.37	0.61	0.51	1.27	1.50	3835736.5776	1177273.0743	4941612.3062	0.1539	0.1669	0.1145	5664452.9492	644359.5238	181.7292	0.0930	0.1482	0.1844	2.3449	0.0218	NaN	0.00	11.2927	0.0000	7.3043	0.0000	0.0000	0.0000	-1.00	0.0695
BX08	2023	10	30	00	15	55.00	7	0	7	0	0	0	1.37	0.61	0.51	1.27	1.50	3835736.5819	1177273.0739	4941612.3066	0.1533	0.1666	0.1147	5664452.9462	644359.5222	181.7320	0.0945	0.1478	0.1833	2.3447	0.0217	NaN	0.00	11.2125	0.0000	7.2242	0.0000	0.0000	0.0000	-1.00	0.0693
BX08	2023	10	30	00	16	00.00	7	0	7	0	0	0	1.37	0.61	0.51	1.27	1.50	3835736.5939	1177273.0755	4941612.3080	0.1519	0.1656	0.1134	5664452.9378	644359.5205	181.7407	0.0920	0.1471	0.1823	2.3448	0.0215	NaN	0.00	11.0768	0.0000	7.0943	0.0000	0.0000	0.0000	-1.00	0.0694
BX08	2023	10	30	00	16	05.00	7	0	7	0	0	0	1.37	0.61	0.51	1.27	1.50	3835736.5935	1177273.0737	4941612.3062	0.1509	0.1650	0.1128	5664452.9373	644359.5189	181.7387	0.0914	0.1465	0.1813	2.3446	0.0214	NaN	0.00	11.1648	0.0000	7.1874	0.0000	0.0000	0.0000	-1.00	0.0692
BX08	2023	10	30	00	16	10.00	7	0	8	0	0	0	1.30	0.60	0.46	1.21	1.43	3835736.5970	1177273.0777	4941612.3100	0.1499	0.1643	0.1121	5664452.9363	644359.5217	181.7445	0.0909	0.1460	0.1802	2.3444	0.0213	NaN	0.00	11.3251	0.0000	7.3506	0.0000	0.0000	0.0000	-1.00	0.0690
BX08	2023	10	30	00	16	15.00	7	0	8	0	0	0	1.30	0.60	0.46	1.21	1.43	3835736.5936	1177273.0743	4941612.3083	0.1482	0.1637	0.1110	5664452.9384	644359.5194	181.7405	0.0903	0.1454	0.1783	2.3443	0.0212	NaN	0.00	11.0150	0.0000	7.0402	0.0000	0.0000	0.0000	-1.00	0.0689
BX08	2023	10	30	00	16	20.00	7	0	8	0	0	0	1.30	0.60	0.46	1.22	1.43	3835736.5923	1177273.0707	4941612.3083	0.1470	0.1631	0.1103	5664452.9401	644359.5162	181.7390	0.0897	0.1448	0.1770	2.3441	0.0211	NaN	0.00	11.0759	0.0000	7.1037	0.0000	0.0000	0.0000	-1.00	0.0687
BX08	2023	10	30	00	16	25.00	7	0	8	0	0	0	1.30	0.60	0.46	1.22	1.43	3835736.6047	1177273.0744	4941612.3206	0.1459	0.1624	0.1096	5664452.9377	644359.5162	181.7567	0.0892	0.1443	0.1758	2.3437	0.0210	NaN	0.00	11.2678	0.0000	7.2977	0.0000	0.0000	0.0000	-1.00	0.0683
BX08	2023	10	30	00	16	30.00	7	0	8	0	0	0	1.30	0.60	0.46	1.22	1.43	3835736.6032	1177273.0715	4941612.3147	0.1449	0.1618	0.1089	5664452.9358	644359.5139	181.7507	0.0887	0.1437	0.1747	2.3436	0.0208	NaN	0.00	10.9744	0.0000	7.0052	0.0000	0.0000	0.0000	-1.00	0.0683
BX08	2023	10	30	00	16	35.00	7	0	8	0	0	0	1.30	0.60	0.46	1.22	1.44	3835736.5972	1177273.0709	4941612.3046	0.1439	0.1612	0.1083	5664452.9341	644359.5152	181.7391	0.0882	0.1432	0.1736	2.3438	0.0207	NaN	0.00	11.2880	0.0000	7.3214	0.0000	0.0000	0.0000	-1.00	0.0684
BX08	2023	10	30	00	16	40.00	7	0	8	0	0	0	1.30	0.60	0.46	1.22	1.44	3835736.5966	1177273.0673	4941612.3013	0.1429	0.1606	0.1077	5664452.9332	644359.5119	181.7355	0.0877	0.1426	0.1725	2.3435	0.0206	NaN	0.00	11.2710	0.0000	7.3105	0.0000	0.0000	0.0000	-1.00	0.0682
BX08	2023	10	30	00	16	45.00	7	0	8	0	0	0	1.31	0.60	0.46	1.22	1.44	3835736.6069	1177273.0708	4941612.3086	0.1419	0.1600	0.1071	5664452.9293	644359.5124	181.7481	0.0872	0.1421	0.1715	2.3435	0.0205	NaN	0.00	11.2343	0.0000	7.2740	0.0000	0.0000	0.0000	-1.00	0.0681
BX08	2023	10	30	00	16	50.00	7	0	8	0	0	0	1.31	0.60	0.46	1.22	1.44	3835736.6001	1177273.0669	4941612.3018	0.1410	0.1594	0.1065	5664452.9309	644359.5106	181.7380	0.0867	0.1416	0.1705	2.3436	0.0204	NaN	0.00	11.1470	0.0000	7.1885	0.0000	0.0000	0.0000	-1.00	0.0682
BX08	2023	10	30	00	16	55.00	7	0	8	0	0	0	1.31	0.60	0.46	1.22	1.44	3835736.6018	1177273.0658	4941612.3039	0.1401	0.1587	0.1060	5664452.9312	644359.5090	181.7404	0.0863	0.1410	0.1695	2.3436	0.0203	NaN	0.00	11.3597	0.0000	7.4087	0.0000	0.0000	0.0000	-1.00	0.0682
BX08	2023	10	30	00	17	00.00	7	0	8	0	0	0	1.31	0.61	0.46	1.23	1.44	3835736.6039	1177273.0589	4941612.3047	0.1392	0.1581	0.1054	5664452.9315	644359.5018	181.7410	0.0858	0.1405	0.1685	2.3439	0.0201	NaN	0.00	11.5511	0.0000	7.6024	0.0000	0.0000	0.0000	-1.00	0.0685
BX08	2023	10	30	00	17	05.00	6	0	8	0	0	0	1.40	0.71	0.49	1.31	1.57	3835736.6042	1177273.0588	4941612.3061	0.1394	0.1576	0.1062	5664452.9322	644359.5016	181.7423	0.0854	0.1400	0.1692	2.3442	0.0200	NaN	0.00	11.4565	0.0000	7.5099	0.0000	0.0000	0.0000	-1.00	0.0688
BX08	2023	10	30	00	17	10.00	6	0	8	0	0	0	1.40	0.71	0.49	1.32	1.57	3835736.6043	1177273.0530	4941612.3069	0.1385	0.1570	0.1056	5664452.9338	644359.4960	181.7418	0.0849	0.1395	0.1682	2.3441	0.0199	NaN	0.00	11.4420	0.0000	7.4942	0.0000	0.0000	0.0000	-1.00	0.0688
BX08	2023	10	30	00	17	15.00	7	0	8	0	0	0	1.31	0.61	0.46	1.23	1.45	3835736.5997	1177273.0573	4941612.3011	0.1377	0.1577	0.1082	5664452.9327	644359.5015	181.7354	0.0850	0.1402	0.1692	2.3442	0.0198	NaN	0.00	11.6637	0.0000	7.7147	0.0000	0.0000	0.0000	-1.00	0.0688
BX08	2023	10	30	00	17	20.00	7	0	8	0	0	0	1.31	0.61	0.46	1.23	1.45	3835736.6033	1177273.0500	4941612.3019	0.1362	0.1559	0.1040	5664452.9320	644359.4935	181.7368	0.0840	0.1385	0.1656	2.3440	0.0197	NaN	0.00	11.5077	0.0000	7.5581	0.0000	0.0000	0.0000	-1.00	0.0686
BX08	2023	10	30	00	17	25.00	7	0	8	0	0	0	1.32	0.61	0.46	1.23	1.45	3835736.6044	1177273.0480	4941612.3009	0.1352	0.1553	0.1033	5664452.9310	644359.4913	181.7364	0.0836	0.1380	0.1644	2.3440	0.0196	NaN	0.00	11.2175	0.0000	7.2700	0.0000	0.0000	0.0000	-1.00	0.0686
BX08	2023	10	30	00	17	30.00	7	0	8	0	0	0	1.32	0.61	0.46	1.23	1.45	3835736.6089	1177273.0482	4941612.3060	0.1343	0.1547	0.1027	5664452.9307	644359.4901	181.7430	0.0831	0.1375	0.1634	2.3441	0.0195	NaN	0.00	11.2613	0.0000	7.3124	0.0000	0.0000	0.0000	-1.00	0.0688
BX08	2023	10	30	00	17	35.00	7	0	8	0	0	0	1.32	0.61	0.46	1.23	1.45	3835736.6136	1177273.0542	4941612.3171	0.1334	0.1555	0.1053	5664452.9330	644359.4944	181.7556	0.0832	0.1382	0.1645	2.3440	0.0194	NaN	0.00	11.3588	0.0000	7.4035	0.0000	0.0000	0.0000	-1.00	0.0687
BX08	2023	10	30	00	17	40.00	7	0	7	0	0	0	1.39	0.63	0.51	1.30	1.53	3835736.6145	1177273.0508	4941612.3062	0.1341	0.1537	0.1028	5664452.9261	644359.4911	181.7470	0.0825	0.1366	0.1635	2.3435	0.0193	NaN	0.00	11.4976	0.0000	7.5471	0.0000	0.0000	0.0000	-1.00	0.0681
BX08	2023	10	30	00	17	45.00	7	0	8	0	0	0	1.32	0.61	0.46	1.24	1.46	3835736.6104	1177273.0518	4941612.3045	0.1333	0.1531	0.1023	5664452.9279	644359.4932	181.7435	0.0821	0.1361	0.1625	2.3433	0.0192	NaN	0.00	11.4479	0.0000	7.5085	0.0000	0.0000	0.0000	-1.00	0.0679
BX08	2023	10	30	00	17	50.00	7	0	8	0	0	0	1.32	0.61	0.46	1.24	1.46	3835736.6132	1177273.0502	4941612.3043	0.1317	0.1525	0.1012	5664452.9260	644359.4909	181.7447	0.0816	0.1355	0.1607	2.3433	0.0191	NaN	0.00	11.3834	0.0000	7.4460	0.0000	0.0000	0.0000	-1.00	0.0680
BX08	2023	10	30	00	17	55.00	7	0	8	0	0	0	1.32	0.61	0.46	1.24	1.46	3835736.6113	1177273.0449	4941612.3003	0.1306	0.1520	0.1005	5664452.9260	644359.4864	181.7394	0.0811	0.1350	0.1595	2.3431	0.0190	NaN	0.00	11.2950	0.0000	7.3622	0.0000	0.0000	0.0000	-1.00	0.0678
BX08	2023	10	30	00	18	00.00	7	0	8	0	0	0	1.32	0.61	0.46	1.24	1.46	3835736.6163	1177273.0500	4941612.3019	0.1297	0.1514	0.0999	5664452.9222	644359.4899	181.7446	0.0807	0.1345	0.1584	2.3429	0.0189	NaN	0.00	11.2364	0.0000	7.3058	0.0000	0.0000	0.0000	-1.00	0.0675
BX08	2023	10	30	00	18	05.00	7	0	8	0	0	0	1.32	0.62	0.46	1.24	1.46	3835736.6195	1177273.0503	4941612.3054	0.1288	0.1508	0.0993	5664452.9220	644359.4892	181.7493	0.0803	0.1340	0.1575	2.3428	0.0188	NaN	0.00	11.2872	0.0000	7.3591	0.0000	0.0000	0.0000	-1.00	0.0674
BX08	2023	10	30	00	18	10.00	7	0	8	0	0	0	1.33	0.62	0.46	1.24	1.46	3835736.6173	1177273.0460	4941612.3047	0.1280	0.1503	0.0988	5664452.9241	644359.4858	181.7467	0.0799	0.1335	0.1566	2.3426	0.0186	NaN	0.00	11.2209	0.0000	7.2950	0.0000	0.0000	0.0000	-1.00	0.0672
BX08	2023	10	30	00	18	15.00	7	0	8	0	0	0	1.33	0.62	0.46	1.24	1.46	3835736.6111	1177273.0456	4941612.3017	0.1272	0.1497	0.0983	5664452.9269	644359.4871	181.7406	0.0795	0.1330	0.1557	2.3425	0.0185	NaN	0.00	11.3173	0.0000	7.3900	0.0000	0.0000	0.0000	-1.00	0.0672
BX08	2023	10	30	00	18	20.00	7	0	8	0	0	0	1.33	0.62	0.46	1.25	1.47	3835736.6101	1177273.0453	4941612.2969	0.1264	0.1492	0.0978	5664452.9247	644359.4871	181.7362	0.0791	0.1325	0.1548	2.3425	0.0184	NaN	0.00	11.2627	0.0000	7.3338	0.0000	0.0000	0.0000	-1.00	0.0672
BX08	2023	10	30	00	18	25.00	7	0	8	0	0	0	1.33	0.62	0.46	1.25	1.47	3835736.6100	1177273.0417	4941612.2984	0.1256	0.1486	0.0973	5664452.9265	644359.4837	181.7366	0.0787	0.1321	0.1540	2.3425	0.0183	NaN	0.00	11.5144	0.0000	7.5865	0.0000	0.0000	0.0000	-1.00	0.0671
BX08	2023	10	30	00	18	30.00	7	0	8	0	0	0	1.33	0.62	0.46	1.25	1.47	3835736.6152	1177273.0437	4941612.3023	0.1249	0.1481	0.0969	5664452.9246	644359.4841	181.7431	0.0783	0.1316	0.1532	2.3425	0.0182	NaN	0.00	11.3311	0.0000	7.4047	0.0000	0.0000	0.0000	-1.00	0.0671
BX08	2023	10	30	00	18	35.00	7	0	8	0	0	0	1.33	0.62	0.46	1.25	1.47	3835736.6133	1177273.0427	4941612.3040	0.1241	0.1475	0.0964	5664452.9273	644359.4836	181.7431	0.0779	0.1311	0.1524	2.3426	0.0181	NaN	0.00	11.5485	0.0000	7.6182	0.0000	0.0000	0.0000	-1.00	0.0672
BX08	2023	10	30	00	18	40.00	7	0	8	0	0	0	1.33	0.62	0.46	1.25	1.47	3835736.6121	1177273.0418	4941612.3017	0.1234	0.1470	0.0960	5664452.9269	644359.4831	181.7405	0.0775	0.1306	0.1516	2.3428	0.0180	NaN	0.00	11.6205	0.0000	7.6888	0.0000	0.0000	0.0000	-1.00	0.0674
BX08	2023	10	30	00	18	45.00	7	0	7	0	0	0	1.70	0.89	0.55	1.61	1.92	3835736.6201	1177273.0454	4941612.3023	0.1261	0.1473	0.0978	5664452.9206	644359.4845	181.7464	0.0781	0.1303	0.1551	2.3428	0.0179	NaN	0.00	11.5709	0.0000	7.6387	0.0000	0.0000	0.0000	-1.00	0.0675
BX08	2023	10	30	00	18	50.00	7	0	7	0	0	0	1.71	0.89	0.55	1.62	1.92	3835736.6170	1177273.0433	4941612.3018	0.1254	0.1468	0.0974	5664452.9230	644359.4833	181.7437	0.0778	0.1298	0.1544	2.3430	0.0178	NaN	0.00	11.7150	0.0000	7.7749	0.0000	0.0000	0.0000	-1.00	0.0676
BX08	2023	10	30	00	18	55.00	7	0	8	0	0	0	1.34	0.62	0.46	1.25	1.47	3835736.6157	1177273.0415	4941612.3005	0.1248	0.1462	0.0970	5664452.9235	644359.4820	181.7416	0.0774	0.1294	0.1537	2.3431	0.0177	NaN	0.00	11.7679	0.0000	7.8186	0.0000	0.0000	0.0000	-1.00	0.0677
BX08	2023	10	30	00	19	00.00	7	0	8	0	0	0	1.34	0.62	0.46	1.26	1.48	3835736.6311	1177273.0482	4941612.3068	0.1226	0.1454	0.0957	5664452.9146	644359.4841	181.7570	0.0766	0.1289	0.1512	2.3430	0.0176	NaN	0.00	11.8572	0.0000	7.9003	0.0000	0.0000	0.0000	-1.00	0.0676
BX08	2023	10	30	00	19	05.00	7	0	8	0	0	0	1.34	0.62	0.46	1.26	1.48	3835736.6293	1177273.0452	4941612.3001	0.1214	0.1448	0.0950	5664452.9123	644359.4818	181.7501	0.0761	0.1284	0.1498	2.3430	0.0176	NaN	0.00	11.4687	0.0000	7.5085	0.0000	0.0000	0.0000	-1.00	0.0677
BX08	2023	10	30	00	19	10.00	7	0	8	0	0	0	1.34	0.63	0.46	1.26	1.48	3835736.6287	1177273.0445	4941612.3015	0.1205	0.1443	0.0944	5664452.9138	644359.4812	181.7508	0.0757	0.1279	0.1488	2.3430	0.0175	NaN	0.00	11.5914	0.0000	7.6281	0.0000	0.0000	0.0000	-1.00	0.0676
BX08	2023	10	30	00	19	15.00	7	0	8	0	0	0	1.34	0.63	0.46	1.26	1.48	3835736.6285	1177273.0460	4941612.3011	0.1207	0.1449	0.0940	5664452.9134	644359.4827	181.7506	0.0770	0.1281	0.1485	2.3432	0.0174	NaN	0.00	11.5592	0.0000	7.5952	0.0000	0.0000	0.0000	-1.00	0.0679
BX08	2023	10	30	00	19	20.00	7	0	8	0	0	0	1.34	0.63	0.46	1.26	1.48	3835736.6393	1177273.0585	4941612.3010	0.1189	0.1434	0.0935	5664452.9027	644359.4919	181.7593	0.0750	0.1272	0.1471	2.3433	0.0173	NaN	0.00	11.7931	0.0000	7.8316	0.0000	0.0000	0.0000	-1.00	0.0679
BX08	2023	10	30	00	19	25.00	7	0	8	0	0	0	1.34	0.63	0.46	1.26	1.48	3835736.6450	1177273.0557	4941612.3074	0.1182	0.1429	0.0931	5664452.9029	644359.4875	181.7671	0.0746	0.1267	0.1463	2.3433	0.0172	NaN	0.00	11.5771	0.0000	7.6189	0.0000	0.0000	0.0000	-1.00	0.0680
BX08	2023	10	30	00	19	30.00	7	0	8	0	0	0	1.34	0.63	0.46	1.26	1.48	3835736.6373	1177273.0510	4941612.3066	0.1185	0.1434	0.0927	5664452.9092	644359.4850	181.7611	0.0759	0.1269	0.1461	2.3435	0.0171	NaN	0.00	11.4956	0.0000	7.5421	0.0000	0.0000	0.0000	-1.00	0.0682
BX08	2023	10	30	00	19	35.00	7	0	8	0	0	0	1.35	0.63	0.46	1.26	1.49	3835736.6475	1177273.0541	4941612.3058	0.1168	0.1420	0.0923	5664452.9005	644359.4853	181.7671	0.0739	0.1260	0.1449	2.3436	0.0170	NaN	0.00	11.5195	0.0000	7.5684	0.0000	0.0000	0.0000	-1.00	0.0682
BX08	2023	10	30	00	19	40.00	7	0	8	0	0	0	1.35	0.63	0.46	1.27	1.49	3835736.6487	1177273.0543	4941612.3147	0.1162	0.1415	0.0919	5664452.9050	644359.4850	181.7749	0.0736	0.1256	0.1442	2.3437	0.0169	NaN	0.00	11.3898	0.0000	7.4390	0.0000	0.0000	0.0000	-1.00	0.0684
BX08	2023	10	30	00	19	45.00	6	0	8	0	0	0	1.44	0.71	0.49	1.36	1.61	3835736.6434	1177273.0494	4941612.3047	0.1178	0.1421	0.0934	5664452.9037	644359.4819	181.7630	0.0749	0.1259	0.1461	2.3440	0.0169	NaN	0.00	11.4440	0.0000	7.4936	0.0000	0.0000	0.0000	-1.00	0.0687
BX08	2023	10	30	00	19	50.00	6	0	8	0	0	0	1.45	0.71	0.49	1.36	1.61	3835736.6430	1177273.0458	4941612.3058	0.1171	0.1417	0.0931	5664452.9054	644359.4786	181.7629	0.0746	0.1256	0.1454	2.3443	0.0168	NaN	0.00	11.5667	0.0000	7.6161	0.0000	0.0000	0.0000	-1.00	0.0690
BX08	2023	10	30	00	19	55.00	6	0	8	0	0	0	1.45	0.71	0.49	1.36	1.61	3835736.6532	1177273.0436	4941612.3072	0.1156	0.1404	0.0927	5664452.8991	644359.4736	181.7697	0.0727	0.1247	0.1444	2.3444	0.0168	NaN	0.00	11.5668	0.0000	7.6098	0.0000	0.0000	0.0000	-1.00	0.0690
BX08	2023	10	30	00	20	00.00	7	0	8	0	0	0	1.35	0.63	0.46	1.27	1.49	3835736.6481	1177273.0422	4941612.3043	0.1150	0.1400	0.0924	5664452.9014	644359.4737	181.7641	0.0724	0.1243	0.1437	2.3445	0.0167	NaN	0.00	11.5875	0.0000	7.6221	0.0000	0.0000	0.0000	-1.00	0.0692
BX08	2023	10	30	00	20	05.00	7	0	8	0	0	0	1.35	0.63	0.46	1.27	1.49	3835736.6523	1177273.0442	4941612.3058	0.1137	0.1395	0.0909	5664452.8988	644359.4745	181.7682	0.0721	0.1238	0.1419	2.3445	0.0167	NaN	0.00	11.6471	0.0000	7.6769	0.0000	0.0000	0.0000	-1.00	0.0691
BX08	2023	10	30	00	20	10.00	7	0	8	0	0	0	1.35	0.63	0.46	1.27	1.49	3835736.6574	1177273.0457	4941612.3048	0.1129	0.1390	0.0902	5664452.8940	644359.4745	181.7708	0.0718	0.1234	0.1409	2.3445	0.0166	NaN	0.00	11.5602	0.0000	7.5839	0.0000	0.0000	0.0000	-1.00	0.0691
BX08	2023	10	30	00	20	15.00	7	0	8	0	0	0	1.35	0.64	0.46	1.27	1.50	3835736.6664	1177273.0456	4941612.3113	0.1122	0.1385	0.0897	5664452.8914	644359.4718	181.7812	0.0715	0.1229	0.1401	2.3443	0.0166	NaN	0.00	11.5749	0.0000	7.5933	0.0000	0.0000	0.0000	-1.00	0.0690
BX08	2023	10	30	00	20	20.00	7	0	8	0	0	0	1.36	0.64	0.46	1.28	1.50	3835736.6652	1177273.0433	4941612.3119	0.1116	0.1380	0.0893	5664452.8931	644359.4700	181.7805	0.0712	0.1225	0.1393	2.3441	0.0165	NaN	0.00	11.8768	0.0000	7.8930	0.0000	0.0000	0.0000	-1.00	0.0687
BX08	2023	10	30	00	20	25.00	7	0	8	0	0	0	1.36	0.64	0.46	1.28	1.50	3835736.6667	1177273.0464	4941612.3153	0.1119	0.1386	0.0889	5664452.8935	644359.4725	181.7847	0.0725	0.1226	0.1390	2.3441	0.0165	NaN	0.00	11.6900	0.0000	7.7016	0.0000	0.0000	0.0000	-1.00	0.0687
BX08	2023	10	30	00	20	30.00	7	0	8	0	0	0	1.36	0.64	0.46	1.28	1.50	3835736.6662	1177273.0431	4941612.3117	0.1104	0.1372	0.0885	5664452.8923	644359.4696	181.7809	0.0706	0.1217	0.1381	2.3441	0.0164	NaN	0.00	11.5801	0.0000	7.5883	0.0000	0.0000	0.0000	-1.00	0.0687
BX08	2023	10	30	00	20	35.00	7	0	8	0	0	0	1.36	0.64	0.46	1.28	1.50	3835736.6766	1177273.0468	4941612.3145	0.1098	0.1367	0.0882	5664452.8855	644359.4702	181.7900	0.0703	0.1213	0.1374	2.3441	0.0164	NaN	0.00	11.5630	0.0000	7.5664	0.0000	0.0000	0.0000	-1.00	0.0687
BX08	2023	10	30	00	20	40.00	7	0	8	0	0	0	1.36	0.64	0.46	1.28	1.50	3835736.6733	1177273.0458	4941612.3103	0.1093	0.1363	0.0878	5664452.8855	644359.4702	181.7847	0.0700	0.1209	0.1368	2.3441	0.0163	NaN	0.00	11.5785	0.0000	7.5847	0.0000	0.0000	0.0000	-1.00	0.0687
BX08	2023	10	30	00	20	45.00	7	0	8	0	0	0	1.36	0.64	0.46	1.28	1.50	3835736.6821	1177273.0504	4941612.3137	0.1096	0.1368	0.0875	5664452.8801	644359.4721	181.7933	0.0713	0.1211	0.1366	2.3440	0.0163	NaN	0.00	11.6035	0.0000	7.6096	0.0000	0.0000	0.0000	-1.00	0.0687
BX08	2023	10	30	00	20	50.00	7	0	8	0	0	0	1.36	0.64	0.46	1.28	1.51	3835736.6855	1177273.0516	4941612.3239	0.1082	0.1355	0.0872	5664452.8837	644359.4722	181.8035	0.0695	0.1202	0.1357	2.3440	0.0162	NaN	0.00	11.4749	0.0000	7.4818	0.0000	0.0000	0.0000	-1.00	0.0686
BX08	2023	10	30	00	20	55.00	7	0	8	0	0	0	1.36	0.64	0.46	1.28	1.51	3835736.6818	1177273.0486	4941612.3156	0.1077	0.1350	0.0869	5664452.8818	644359.4705	181.7943	0.0692	0.1198	0.1351	2.3441	0.0161	NaN	0.00	11.3336	0.0000	7.3393	0.0000	0.0000	0.0000	-1.00	0.0687
BX08	2023	10	30	00	21	00.00	7	0	8	0	0	0	1.36	0.64	0.46	1.28	1.51	3835736.6858	1177273.0503	4941612.3199	0.1072	0.1345	0.0866	5664452.8812	644359.4710	181.8004	0.0689	0.1194	0.1345	2.3443	0.0161	NaN	0.00	11.2793	0.0000	7.2848	0.0000	0.0000	0.0000	-1.00	0.0689
BX08	2023	10	30	00	21	05.00	7	0	8	0	0	0	1.37	0.64	0.46	1.29	1.51	3835736.6855	1177273.0466	4941612.3214	0.1067	0.1341	0.0863	5664452.8831	644359.4674	181.8007	0.0686	0.1189	0.1339	2.3445	0.0160	NaN	0.00	11.4492	0.0000	7.4512	0.0000	0.0000	0.0000	-1.00	0.0691
BX08	2023	10	30	00	21	10.00	7	0	8	0	0	0	1.37	0.64	0.46	1.29	1.51	3835736.6879	1177273.0437	4941612.3259	0.1061	0.1336	0.0860	5664452.8847	644359.4640	181.8052	0.0683	0.1185	0.1334	2.3444	0.0160	NaN	0.00	11.6602	0.0000	7.6610	0.0000	0.0000	0.0000	-1.00	0.0690
BX08	2023	10	30	00	21	15.00	7	0	8	0	0	0	1.37	0.64	0.46	1.29	1.51	3835736.6919	1177273.0474	4941612.3277	0.1056	0.1331	0.0857	5664452.8821	644359.4663	181.8096	0.0681	0.1181	0.1328	2.3444	0.0159	NaN	0.00	11.7473	0.0000	7.7491	0.0000	0.0000	0.0000	-1.00	0.0690
BX08	2023	10	30	00	21	20.00	7	0	8	0	0	0	1.37	0.64	0.46	1.29	1.51	3835736.6926	1177273.0507	4941612.3256	0.1052	0.1327	0.0854	5664452.8796	644359.4693	181.8090	0.0678	0.1177	0.1323	2.3442	0.0159	NaN	0.00	11.6195	0.0000	7.6254	0.0000	0.0000	0.0000	-1.00	0.0688
BX08	2023	10	30	00	21	25.00	7	0	8	0	0	0	1.37	0.65	0.46	1.29	1.51	3835736.6924	1177273.0536	4941612.3239	0.1047	0.1322	0.0851	5664452.8781	644359.4722	181.8081	0.0675	0.1172	0.1318	2.3442	0.0158	NaN	0.00	11.6715	0.0000	7.6799	0.0000	0.0000	0.0000	-1.00	0.0689
BX08	2023	10	30	00	21	30.00	7	0	8	0	0	0	1.37	0.65	0.46	1.29	1.52	3835736.6978	1177273.0598	4941612.3303	0.1042	0.1317	0.0848	5664452.8768	644359.4767	181.8174	0.0673	0.1168	0.1313	2.3442	0.0158	NaN	0.00	11.7814	0.0000	7.7948	0.0000	0.0000	0.0000	-1.00	0.0689
BX08	2023	10	30	00	21	35.00	7	0	8	0	0	0	1.37	0.65	0.46	1.29	1.52	3835736.6929	1177273.0567	4941612.3254	0.1037	0.1313	0.0845	5664452.8780	644359.4751	181.8101	0.0670	0.1164	0.1307	2.3442	0.0157	NaN	0.00	11.6019	0.0000	7.6170	0.0000	0.0000	0.0000	-1.00	0.0689
BX08	2023	10	30	00	21	40.00	7	0	8	0	0	0	1.37	0.65	0.46	1.29	1.52	3835736.6953	1177273.0625	4941612.3336	0.1033	0.1308	0.0843	5664452.8802	644359.4799	181.8190	0.0667	0.1160	0.1302	2.3443	0.0157	NaN	0.00	11.5583	0.0000	7.5792	0.0000	0.0000	0.0000	-1.00	0.0689
BX08	2023	10	30	00	21	45.00	7	0	8	0	0	0	1.37	0.65	0.46	1.29	1.52	3835736.6965	1177273.0621	4941612.3348	0.1028	0.1303	0.0840	5664452.8802	644359.4791	181.8206	0.0665	0.1156	0.1297	2.3443	0.0156	NaN	0.00	11.6572	0.0000	7.6825	0.0000	0.0000	0.0000	-1.00	0.0690
BX08	2023	10	30	00	21	50.00	7	0	8	0	0	0	1.37	0.65	0.46	1.30	1.52	3835736.6893	1177273.0586	4941612.3268	0.1023	0.1299	0.0838	5664452.8812	644359.4779	181.8094	0.0662	0.1152	0.1292	2.3446	0.0155	NaN	0.00	11.4653	0.0000	7.4892	0.0000	0.0000	0.0000	-1.00	0.0692
BX08	2023	10	30	00	21	55.00	7	0	8	0	0	0	1.38	0.65	0.46	1.30	1.52	3835736.6897	1177273.0576	4941612.3284	0.1019	0.1294	0.0835	5664452.8822	644359.4767	181.8107	0.0660	0.1148	0.1288	2.3448	0.0155	NaN	0.00	11.4415	0.0000	7.4620	0.0000	0.0000	0.0000	-1.00	0.0695
BX08	2023	10	30	00	22	00.00	7	0	8	0	0	0	1.38	0.65	0.46	1.30	1.52	3835736.6957	1177273.0564	4941612.3340	0.1014	0.1290	0.0832	5664452.8814	644359.4739	181.8184	0.0657	0.1143	0.1283	2.3451	0.0154	NaN	0.00	11.4833	0.0000	7.4985	0.0000	0.0000	0.0000	-1.00	0.0698
BX08	2023	10	30	00	22	05.00	6	0	8	0	0	0	1.49	0.74	0.49	1.41	1.67	3835736.6991	1177273.0572	4941612.3341	0.1024	0.1285	0.0850	5664452.8787	644359.4737	181.8207	0.0655	0.1141	0.1301	2.3455	0.0154	NaN	0.00	11.4404	0.0000	7.4445	0.0000	0.0000	0.0000	-1.00	0.0701
BX08	2023	10	30	00	22	10.00	6	0	8	0	0	0	1.50	0.75	0.49	1.41	1.67	3835736.6960	1177273.0544	4941612.3297	0.1019	0.1281	0.0848	5664452.8789	644359.4720	181.8149	0.0652	0.1137	0.1296	2.3457	0.0153	NaN	0.00	11.4246	0.0000	7.4221	0.0000	0.0000	0.0000	-1.00	0.0703
BX08	2023	10	30	00	22	15.00	6	0	8	0	0	0	1.50	0.75	0.49	1.42	1.67	3835736.6914	1177273.0584	4941612.3239	0.1015	0.1276	0.0846	5664452.8779	644359.4772	181.8084	0.0650	0.1133	0.1292	2.3461	0.0153	NaN	0.00	11.4287	0.0000	7.4242	0.0000	0.0000	0.0000	-1.00	0.0707
BX08	2023	10	30	00	22	20.00	6	0	8	0	0	0	1.50	0.75	0.49	1.42	1.68	3835736.6978	1177273.0536	4941612.3303	0.1011	0.1272	0.0843	5664452.8781	644359.4707	181.8163	0.0647	0.1129	0.1287	2.3463	0.0152	NaN	0.00	11.5738	0.0000	7.5675	0.0000	0.0000	0.0000	-1.00	0.0710
BX08	2023	10	30	00	22	25.00	6	0	8	0	0	0	1.50	0.75	0.49	1.42	1.68	3835736.6949	1177273.0556	4941612.3349	0.1007	0.1267	0.0841	5664452.8828	644359.4733	181.8185	0.0645	0.1125	0.1283	2.3466	0.0152	NaN	0.00	11.4356	0.0000	7.4301	0.0000	0.0000	0.0000	-1.00	0.0712
BX08	2023	10	30	00	22	30.00	6	0	8	0	0	0	1.50	0.75	0.49	1.42	1.68	3835736.6963	1177273.0546	4941612.3362	0.1003	0.1263	0.0839	5664452.8827	644359.4719	181.8202	0.0643	0.1121	0.1278	2.3469	0.0151	NaN	0.00	11.3075	0.0000	7.3000	0.0000	0.0000	0.0000	-1.00	0.0715
BX08	2023	10	30	00	22	35.00	7	0	8	0	0	0	1.38	0.66	0.46	1.31	1.53	3835736.6964	1177273.0534	4941612.3391	0.0999	0.1258	0.0836	5664452.8847	644359.4707	181.8223	0.0640	0.1117	0.1274	2.3469	0.0151	NaN	0.00	11.4855	0.0000	7.4758	0.0000	0.0000	0.0000	-1.00	0.0716
BX08	2023	10	30	00	22	40.00	7	0	8	0	0	0	1.38	0.66	0.46	1.31	1.53	3835736.6909	1177273.0510	4941612.3307	0.0987	0.1254	0.0823	5664452.8840	644359.4700	181.8120	0.0638	0.1112	0.1257	2.3469	0.0150	NaN	0.00	11.0981	0.0000	7.0816	0.0000	0.0000	0.0000	-1.00	0.0715
BX08	2023	10	30	00	22	45.00	7	0	8	0	0	0	1.39	0.66	0.46	1.31	1.53	3835736.6969	1177273.0532	4941612.3359	0.0981	0.1250	0.0817	5664452.8823	644359.4705	181.8200	0.0636	0.1108	0.1249	2.3469	0.0149	NaN	0.00	11.4153	0.0000	7.3962	0.0000	0.0000	0.0000	-1.00	0.0716
BX08	2023	10	30	00	22	50.00	7	0	8	0	0	0	1.39	0.66	0.46	1.31	1.53	3835736.6989	1177273.0540	4941612.3391	0.0976	0.1245	0.0813	5664452.8827	644359.4707	181.8239	0.0633	0.1104	0.1242	2.3470	0.0149	NaN	0.00	11.2781	0.0000	7.2580	0.0000	0.0000	0.0000	-1.00	0.0716
BX08	2023	10	30	00	22	55.00	7	0	8	0	0	0	1.39	0.66	0.46	1.31	1.54	3835736.6931	1177273.0504	4941612.3341	0.0971	0.1241	0.0810	5664452.8846	644359.4688	181.8158	0.0631	0.1100	0.1237	2.3470	0.0148	NaN	0.00	11.1442	0.0000	7.1249	0.0000	0.0000	0.0000	-1.00	0.0717
BX08	2023	10	30	00	23	00.00	7	0	8	0	0	0	1.39	0.66	0.46	1.31	1.54	3835736.6911	1177273.0520	4941612.3309	0.0967	0.1237	0.0807	5664452.8838	644359.4709	181.8125	0.0629	0.1096	0.1232	2.3470	0.0148	NaN	0.00	11.3760	0.0000	7.3584	0.0000	0.0000	0.0000	-1.00	0.0717
BX08	2023	10	30	00	23	05.00	7	0	8	0	0	0	1.39	0.66	0.46	1.31	1.54	3835736.6936	1177273.0501	4941612.3373	0.0963	0.1232	0.0804	5664452.8863	644359.4684	181.8186	0.0627	0.1092	0.1227	2.3473	0.0147	NaN	0.00	11.4863	0.0000	7.4652	0.0000	0.0000	0.0000	-1.00	0.0719
BX08	2023	10	30	00	23	10.00	7	0	8	0	0	0	1.39	0.66	0.46	1.31	1.54	3835736.6900	1177273.0446	4941612.3376	0.0959	0.1228	0.0802	5664452.8903	644359.4640	181.8157	0.0624	0.1088	0.1223	2.3474	0.0147	NaN	0.00	11.5399	0.0000	7.5178	0.0000	0.0000	0.0000	-1.00	0.0720
BX08	2023	10	30	00	23	15.00	7	0	8	0	0	0	1.39	0.66	0.46	1.31	1.54	3835736.6830	1177273.0461	4941612.3294	0.0955	0.1224	0.0799	5664452.8901	644359.4675	181.8054	0.0622	0.1085	0.1218	2.3476	0.0146	NaN	0.00	11.5797	0.0000	7.5552	0.0000	0.0000	0.0000	-1.00	0.0723
BX08	2023	10	30	00	23	20.00	7	0	8	0	0	0	1.39	0.66	0.46	1.31	1.54	3835736.6816	1177273.0408	4941612.3342	0.0951	0.1219	0.0797	5664452.8953	644359.4628	181.8072	0.0620	0.1081	0.1214	2.3478	0.0146	NaN	0.00	11.5702	0.0000	7.5419	0.0000	0.0000	0.0000	-1.00	0.0724
BX08	2023	10	30	00	23	25.00	7	0	8	0	0	0	1.39	0.66	0.46	1.32	1.54	3835736.6859	1177273.0423	4941612.3377	0.0948	0.1215	0.0795	5664452.8939	644359.4629	181.8128	0.0618	0.1077	0.1210	2.3479	0.0145	NaN	0.00	11.4908	0.0000	7.4568	0.0000	0.0000	0.0000	-1.00	0.0725
BX08	2023	10	30	00	23	30.00	7	0	8	0	0	0	1.39	0.66	0.46	1.32	1.54	3835736.6818	1177273.0421	4941612.3239	0.0944	0.1211	0.0793	5664452.8884	644359.4640	181.7996	0.0616	0.1073	0.1206	2.3478	0.0144	NaN	0.00	11.6000	0.0000	7.5612	0.0000	0.0000	0.0000	-1.00	0.0724
BX08	2023	10	30	00	23	35.00	7	0	8	0	0	0	1.40	0.66	0.46	1.32	1.55	3835736.6800	1177273.0386	4941612.3264	0.0940	0.1207	0.0791	5664452.8920	644359.4612	181.7998	0.0614	0.1069	0.1202	2.3479	0.0144	NaN	0.00	11.6525	0.0000	7.6091	0.0000	0.0000	0.0000	-1.00	0.0725
BX08	2023	10	30	00	23	40.00	7	0	8	0	0	0	1.40	0.66	0.46	1.32	1.55	3835736.6740	1177273.0373	4941612.3249	0.0937	0.1202	0.0789	5664452.8958	644359.4615	181.7948	0.0612	0.1065	0.1198	2.3479	0.0143	NaN	0.00	11.6575	0.0000	7.6107	0.0000	0.0000	0.0000	-1.00	0.0726
BX08	2023	10	30	00	23	45.00	7	0	7	0	0	0	1.79	0.95	0.55	1.70	2.03	3835736.6735	1177273.0417	4941612.3311	0.0985	0.1208	0.0818	5664452.8992	644359.4658	181.8001	0.0623	0.1063	0.1257	2.3480	0.0143	NaN	0.00	11.4038	0.0000	7.3533	0.0000	0.0000	0.0000	-1.00	0.0727
BX08	2023	10	30	00	23	50.00	7	0	8	0	0	0	1.40	0.67	0.46	1.32	1.55	3835736.6773	1177273.0423	4941612.3308	0.0982	0.1204	0.0816	5664452.8960	644359.4654	181.8023	0.0621	0.1060	0.1253	2.3482	0.0142	NaN	0.00	11.2325	0.0000	7.1786	0.0000	0.0000	0.0000	-1.00	0.0729
BX08	2023	10	30	00	23	55.00	7	0	8	0	0	0	1.40	0.67	0.46	1.32	1.55	3835736.6777	1177273.0451	4941612.3307	0.0954	0.1196	0.0800	5664452.8951	644359.4679	181.8030	0.0613	0.1055	0.1220	2.3482	0.0142	NaN	0.00	11.3106	0.0000	7.2563	0.0000	0.0000	0.0000	-1.00	0.0729
BX08	2023	10	30	00	24	00.00	7	0	8	0	0	0	1.40	0.67	0.46	1.32	1.55	3835736.6767	1177273.0470	4941612.3276	0.0942	0.1190	0.0793	5664452.8936	644359.4701	181.8003	0.0608	0.1051	0.1207	2.3483	0.0141	NaN	0.00	11.1409	0.0000	7.0903	0.0000	0.0000	0.0000	-1.00	0.0729
BX08	2023	10	30	00	24	05.00	7	0	8	0	0	0	1.40	0.67	0.46	1.32	1.55	3835736.6830	1177273.0490	4941612.3330	0.0934	0.1185	0.0788	5664452.8918	644359.4702	181.8087	0.0605	0.1048	0.1198	2.3483	0.0141	NaN	0.00	11.4535	0.0000	7.4077	0.0000	0.0000	0.0000	-1.00	0.0729
BX08	2023	10	30	00	24	10.00	7	0	8	0	0	0	1.40	0.67	0.46	1.32	1.55	3835736.6807	1177273.0474	4941612.3317	0.0928	0.1181	0.0785	5664452.8930	644359.4694	181.8060	0.0603	0.1044	0.1191	2.3484	0.0140	NaN	0.00	11.3154	0.0000	7.2825	0.0000	0.0000	0.0000	-1.00	0.0731
BX08	2023	10	30	00	24	15.00	7	0	8	0	0	0	1.40	0.67	0.46	1.33	1.55	3835736.6797	1177273.0415	4941612.3316	0.0923	0.1176	0.0782	5664452.8950	644359.4640	181.8042	0.0600	0.1040	0.1186	2.3486	0.0140	NaN	0.00	11.1367	0.0000	7.1093	0.0000	0.0000	0.0000	-1.00	0.0733
BX08	2023	10	30	00	24	20.00	7	0	8	0	0	0	1.40	0.67	0.46	1.33	1.56	3835736.6778	1177273.0404	4941612.3309	0.0919	0.1172	0.0780	5664452.8961	644359.4634	181.8024	0.0598	0.1037	0.1181	2.3489	0.0139	NaN	0.00	11.4457	0.0000	7.4205	0.0000	0.0000	0.0000	-1.00	0.0736
BX08	2023	10	30	00	24	25.00	7	0	8	0	0	0	1.40	0.67	0.46	1.33	1.56	3835736.6789	1177273.0366	4941612.3276	0.0915	0.1168	0.0777	5664452.8939	644359.4596	181.7997	0.0596	0.1033	0.1176	2.3491	0.0139	NaN	0.00	11.1110	0.0000	7.0886	0.0000	0.0000	0.0000	-1.00	0.0738
BX08	2023	10	30	00	24	30.00	7	0	8	0	0	0	1.41	0.67	0.46	1.33	1.56	3835736.6747	1177273.0333	4941612.3258	0.0911	0.1164	0.0775	5664452.8967	644359.4575	181.7952	0.0594	0.1029	0.1172	2.3493	0.0138	NaN	0.00	11.2039	0.0000	7.1835	0.0000	0.0000	0.0000	-1.00	0.0739
BX08	2023	10	30	00	24	35.00	7	0	7	0	0	0	1.80	0.96	0.55	1.72	2.04	3835736.6869	1177273.0393	4941612.3353	0.0956	0.1169	0.0802	5664452.8922	644359.4598	181.8110	0.0604	0.1027	0.1226	2.3495	0.0137	NaN	0.00	11.3732	0.0000	7.3545	0.0000	0.0000	0.0000	-1.00	0.0742
BX08	2023	10	30	00	24	40.00	7	0	7	0	0	0	1.80	0.96	0.55	1.72	2.04	3835736.6812	1177273.0364	4941612.3286	0.0953	0.1165	0.0800	5664452.8929	644359.4587	181.8018	0.0603	0.1023	0.1223	2.3496	0.0137	NaN	0.00	11.3325	0.0000	7.3184	0.0000	0.0000	0.0000	-1.00	0.0743
BX08	2023	10	30	00	24	45.00	6	0	7	0	0	0	1.93	1.06	0.59	1.84	2.20	3835736.6834	1177273.0360	4941612.3305	0.0972	0.1161	0.0826	5664452.8926	644359.4577	181.8045	0.0601	0.1021	0.1253	2.3497	0.0136	NaN	0.00	11.2671	0.0000	7.2474	0.0000	0.0000	0.0000	-1.00	0.0743
BX08	2023	10	30	00	24	50.00	7	0	7	0	0	0	1.81	0.97	0.55	1.72	2.05	3835736.6821	1177273.0371	4941612.3267	0.0969	0.1158	0.0824	5664452.8909	644359.4592	181.8010	0.0600	0.1017	0.1251	2.3497	0.0136	NaN	0.00	11.2938	0.0000	7.2672	0.0000	0.0000	0.0000	-1.00	0.0743
BX08	2023	10	30	00	24	55.00	7	0	7	0	0	0	1.81	0.97	0.55	1.72	2.05	3835736.6808	1177273.0307	4941612.3298	0.0956	0.1154	0.0809	5664452.8952	644359.4532	181.8015	0.0598	0.1013	0.1230	2.3498	0.0135	NaN	0.00	11.3647	0.0000	7.3333	0.0000	0.0000	0.0000	-1.00	0.0745
BX08	2023	10	30	00	25	00.00	7	0	7	0	0	0	1.81	0.97	0.55	1.72	2.05	3835736.6842	1177273.0318	4941612.3304	0.0949	0.1150	0.0803	5664452.8927	644359.4534	181.8043	0.0596	0.1010	0.1222	2.3499	0.0135	NaN	0.00	11.2824	0.0000	7.2494	0.0000	0.0000	0.0000	-1.00	0.0746
BX08	2023	10	30	00	25	05.00	7	0	7	0	0	0	1.81	0.97	0.55	1.72	2.05	3835736.6822	1177273.0279	4941612.3314	0.0945	0.1146	0.0799	5664452.8957	644359.4502	181.8030	0.0594	0.1006	0.1216	2.3501	0.0134	NaN	0.00	11.2697	0.0000	7.2356	0.0000	0.0000	0.0000	-1.00	0.0747
BX08	2023	10	30	00	25	10.00	7	0	7	0	0	0	1.81	0.97	0.55	1.72	2.05	3835736.6794	1177273.0304	4941612.3275	0.0942	0.1142	0.0796	5664452.8948	644359.4534	181.7988	0.0593	0.1003	0.1212	2.3504	0.0134	NaN	0.00	11.3339	0.0000	7.3007	0.0000	0.0000	0.0000	-1.00	0.0751
BX08	2023	10	30	00	25	15.00	7	0	7	0	0	0	1.81	0.97	0.55	1.72	2.05	3835736.6863	1177273.0311	4941612.3274	0.0939	0.1139	0.0794	5664452.8894	644359.4522	181.8030	0.0591	0.0999	0.1208	2.3507	0.0133	NaN	0.00	11.2938	0.0000	7.2580	0.0000	0.0000	0.0000	-1.00	0.0754
BX08	2023	10	30	00	25	20.00	7	0	8	0	0	0	1.41	0.68	0.46	1.34	1.57	3835736.6859	1177273.0314	4941612.3387	0.0936	0.1135	0.0792	5664452.8968	644359.4524	181.8117	0.0589	0.0996	0.1205	2.3509	0.0133	NaN	0.00	11.3542	0.0000	7.3170	0.0000	0.0000	0.0000	-1.00	0.0755
BX08	2023	10	30	00	25	25.00	7	0	8	0	0	0	1.41	0.68	0.46	1.34	1.57	3835736.6875	1177273.0333	4941612.3372	0.0933	0.1131	0.0790	5664452.8942	644359.4538	181.8118	0.0588	0.0993	0.1202	2.3511	0.0132	NaN	0.00	11.3338	0.0000	7.2970	0.0000	0.0000	0.0000	-1.00	0.0757
BX08	2023	10	30	00	25	30.00	7	0	8	0	0	0	1.42	0.68	0.46	1.34	1.57	3835736.6852	1177273.0305	4941612.3415	0.0930	0.1128	0.0789	5664452.8992	644359.4517	181.8132	0.0586	0.0989	0.1199	2.3512	0.0132	NaN	0.00	11.3604	0.0000	7.3195	0.0000	0.0000	0.0000	-1.00	0.0759
BX08	2023	10	30	00	25	35.00	7	0	8	0	0	0	1.42	0.68	0.46	1.34	1.57	3835736.6839	1177273.0331	4941612.3397	0.0899	0.1118	0.0771	5664452.8985	644359.4545	181.8115	0.0577	0.0985	0.1162	2.3515	0.0131	NaN	0.00	11.2871	0.0000	7.2437	0.0000	0.0000	0.0000	-1.00	0.0762
BX08	2023	10	30	00	25	40.00	7	0	8	0	0	0	1.42	0.68	0.46	1.34	1.57	3835736.6869	1177273.0337	4941612.3420	0.0887	0.1113	0.0763	5664452.8976	644359.4543	181.8152	0.0573	0.0981	0.1148	2.3517	0.0131	NaN	0.00	11.1082	0.0000	7.0645	0.0000	0.0000	0.0000	-1.00	0.0763
BX08	2023	10	30	00	25	45.00	7	0	8	0	0	0	1.42	0.68	0.46	1.34	1.57	3835736.6843	1177273.0329	4941612.3349	0.0879	0.1108	0.0759	5664452.8953	644359.4544	181.8080	0.0570	0.0978	0.1139	2.3519	0.0130	NaN	0.00	11.0263	0.0000	6.9825	0.0000	0.0000	0.0000	-1.00	0.0766
BX08	2023	10	30	00	25	50.00	7	0	8	0	0	0	1.42	0.68	0.46	1.34	1.57	3835736.6810	1177273.0283	4941612.3318	0.0883	0.1118	0.0756	5664452.8967	644359.4509	181.8027	0.0589	0.0983	0.1135	2.3521	0.0130	NaN	0.00	11.3290	0.0000	7.2884	0.0000	0.0000	0.0000	-1.00	0.0767
BX08	2023	10	30	00	25	55.00	7	0	8	0	0	0	1.42	0.68	0.46	1.34	1.58	3835736.6864	1177273.0254	4941612.3337	0.0878	0.1114	0.0754	5664452.8945	644359.4466	181.8069	0.0587	0.0980	0.1130	2.3524	0.0129	NaN	0.00	11.1392	0.0000	7.1003	0.0000	0.0000	0.0000	-1.00	0.0770
BX08	2023	10	30	00	26	00.00	7	0	8	0	0	0	1.42	0.68	0.46	1.34	1.58	3835736.6898	1177273.0272	4941612.3446	0.0865	0.1098	0.0751	5664452.8983	644359.4472	181.8178	0.0563	0.0969	0.1123	2.3524	0.0129	NaN	0.00	11.2006	0.0000	7.1583	0.0000	0.0000	0.0000	-1.00	0.0770
BX08	2023	10	30	00	26	05.00	7	0	8	0	0	0	1.42	0.68	0.46	1.34	1.58	3835736.6838	1177273.0264	4941612.3391	0.0861	0.1094	0.0749	5664452.8996	644359.4482	181.8097	0.0562	0.0966	0.1118	2.3525	0.0128	NaN	0.00	11.0014	0.0000	6.9576	0.0000	0.0000	0.0000	-1.00	0.0772
BX08	2023	10	30	00	26	10.00	7	0	8	0	0	0	1.42	0.69	0.46	1.35	1.58	3835736.6863	1177273.0250	4941612.3423	0.0858	0.1091	0.0747	5664452.9000	644359.4461	181.8135	0.0560	0.0963	0.1115	2.3527	0.0128	NaN	0.00	11.0981	0.0000	7.0537	0.0000	0.0000	0.0000	-1.00	0.0773
BX08	2023	10	30	00	26	15.00	7	0	8	0	0	0	1.42	0.69	0.46	1.35	1.58	3835736.6836	1177273.0220	4941612.3463	0.0855	0.1087	0.0745	5664452.9051	644359.4438	181.8144	0.0558	0.0960	0.1111	2.3528	0.0127	NaN	0.00	11.0282	0.0000	6.9823	0.0000	0.0000	0.0000	-1.00	0.0774
BX08	2023	10	30	00	26	20.00	7	0	8	0	0	0	1.42	0.69	0.46	1.35	1.58	3835736.6852	1177273.0250	4941612.3446	0.0852	0.1083	0.0743	5664452.9023	644359.4463	181.8146	0.0556	0.0956	0.1108	2.3528	0.0127	NaN	0.00	11.1912	0.0000	7.1456	0.0000	0.0000	0.0000	-1.00	0.0774
BX08	2023	10	30	00	26	25.00	7	0	8	0	0	0	1.42	0.69	0.46	1.35	1.58	3835736.6855	1177273.0265	4941612.3416	0.0849	0.1079	0.0742	5664452.8999	644359.4477	181.8127	0.0555	0.0953	0.1104	2.3528	0.0126	NaN	0.00	11.0347	0.0000	6.9872	0.0000	0.0000	0.0000	-1.00	0.0774
BX08	2023	10	30	00	26	30.00	7	0	8	0	0	0	1.42	0.69	0.46	1.35	1.58	3835736.6821	1177273.0249	4941612.3372	0.0846	0.1076	0.0740	5664452.9000	644359.4472	181.8069	0.0553	0.0950	0.1101	2.3529	0.0126	NaN	0.00	11.1051	0.0000	7.0557	0.0000	0.0000	0.0000	-1.00	0.0775
BX08	2023	10	30	00	26	35.00	7	0	8	0	0	0	1.43	0.69	0.46	1.35	1.58	3835736.6891	1177273.0295	4941612.3416	0.0843	0.1072	0.0739	5664452.8966	644359.4496	181.8154	0.0551	0.0946	0.1098	2.3530	0.0125	NaN	0.00	11.1267	0.0000	7.0757	0.0000	0.0000	0.0000	-1.00	0.0776
BX08	2023	10	30	00	26	40.00	7	0	8	0	0	0	1.43	0.69	0.46	1.35	1.58	3835736.6874	1177273.0265	4941612.3411	0.0848	0.1081	0.0739	5664452.8981	644359.4472	181.8135	0.0570	0.0952	0.1097	2.3531	0.0125	NaN	0.00	11.1152	0.0000	7.0646	0.0000	0.0000	0.0000	-1.00	0.0778
BX08	2023	10	30	00	26	45.00	8	0	8	0	0	0	1.15	0.41	0.43	1.07	1.22	3835736.6859	1177273.0275	4941612.3425	0.0845	0.1078	0.0738	5664452.8999	644359.4486	181.8139	0.0569	0.0949	0.1094	2.3532	0.0124	NaN	0.00	11.0874	0.0000	7.0405	0.0000	0.0000	0.0000	-1.00	0.0779
BX08	2023	10	30	00	26	50.00	8	0	8	0	0	0	1.15	0.41	0.43	1.07	1.22	3835736.6940	1177273.0295	4941612.3439	0.0834	0.1072	0.0731	5664452.8942	644359.4483	181.8202	0.0565	0.0945	0.1080	2.3533	0.0124	NaN	0.00	11.4169	0.0000	7.3709	0.0000	0.0000	0.0000	-1.00	0.0780
BX08	2023	10	30	00	26	55.00	8	0	8	0	0	0	1.15	0.41	0.43	1.07	1.22	3835736.6892	1177273.0271	4941612.3502	0.0829	0.1068	0.0728	5664452.9023	644359.4471	181.8218	0.0562	0.0942	0.1074	2.3535	0.0123	NaN	0.00	11.1991	0.0000	7.1536	0.0000	0.0000	0.0000	-1.00	0.0781
BX08	2023	10	30	00	27	00.00	8	0	8	0	0	0	1.15	0.41	0.43	1.07	1.22	3835736.6909	1177273.0290	4941612.3436	0.0820	0.1055	0.0723	5664452.8965	644359.4486	181.8180	0.0543	0.0933	0.1069	2.3535	0.0123	NaN	0.00	11.3302	0.0000	7.2858	0.0000	0.0000	0.0000	-1.00	0.0781
BX08	2023	10	30	00	27	05.00	8	0	8	0	0	0	1.15	0.41	0.43	1.07	1.22	3835736.6907	1177273.0254	4941612.3420	0.0817	0.1052	0.0721	5664452.8964	644359.4452	181.8160	0.0541	0.0931	0.1065	2.3535	0.0122	NaN	0.00	11.3068	0.0000	7.2630	0.0000	0.0000	0.0000	-1.00	0.0782
BX08	2023	10	30	00	27	10.00	8	0	8	0	0	0	1.15	0.41	0.43	1.07	1.22	3835736.6884	1177273.0285	4941612.3446	0.0814	0.1048	0.0719	5664452.8991	644359.4488	181.8172	0.0539	0.0927	0.1062	2.3536	0.0122	NaN	0.00	11.4457	0.0000	7.4024	0.0000	0.0000	0.0000	-1.00	0.0783
BX08	2023	10	30	00	27	15.00	8	0	8	0	0	0	1.15	0.41	0.43	1.07	1.22	3835736.6896	1177273.0291	4941612.3477	0.0812	0.1044	0.0717	5664452.9000	644359.4490	181.8204	0.0538	0.0924	0.1059	2.3538	0.0121	NaN	0.00	11.5458	0.0000	7.5044	0.0000	0.0000	0.0000	-1.00	0.0785
BX08	2023	10	30	00	27	20.00	8	0	8	0	0	0	1.15	0.41	0.43	1.07	1.23	3835736.6919	1177273.0305	4941612.3461	0.0809	0.1041	0.0716	5664452.8971	644359.4498	181.8208	0.0536	0.0921	0.1055	2.3540	0.0121	NaN	0.00	11.4392	0.0000	7.3960	0.0000	0.0000	0.0000	-1.00	0.0786
BX08	2023	10	30	00	27	25.00	8	0	8	0	0	0	1.15	0.41	0.43	1.07	1.23	3835736.6925	1177273.0341	4941612.3485	0.0806	0.1037	0.0714	5664452.8974	644359.4530	181.8237	0.0535	0.0917	0.1053	2.3542	0.0120	NaN	0.00	11.5571	0.0000	7.5148	0.0000	0.0000	0.0000	-1.00	0.0788
BX08	2023	10	30	00	27	30.00	8	0	8	0	0	0	1.15	0.41	0.43	1.07	1.23	3835736.6930	1177273.0365	4941612.3466	0.0804	0.1033	0.0713	5664452.8953	644359.4552	181.8230	0.0533	0.0914	0.1050	2.3543	0.0120	NaN	0.00	11.3891	0.0000	7.3438	0.0000	0.0000	0.0000	-1.00	0.0790
BX08	2023	10	30	00	27	35.00	8	0	8	0	0	0	1.16	0.41	0.43	1.07	1.23	3835736.6934	1177273.0384	4941612.3463	0.0801	0.1029	0.0712	5664452.8944	644359.4569	181.8233	0.0532	0.0911	0.1047	2.3546	0.0119	NaN	0.00	11.5241	0.0000	7.4776	0.0000	0.0000	0.0000	-1.00	0.0792
BX08	2023	10	30	00	27	40.00	8	0	8	0	0	0	1.16	0.41	0.43	1.07	1.23	3835736.6961	1177273.0346	4941612.3536	0.0802	0.1035	0.0715	5664452.8977	644359.4525	181.8299	0.0547	0.0915	0.1044	2.3548	0.0119	NaN	0.00	11.5878	0.0000	7.5403	0.0000	0.0000	0.0000	-1.00	0.0794
BX08	2023	10	30	00	27	45.00	8	0	8	0	0	0	1.16	0.41	0.42	1.08	1.23	3835736.6886	1177273.0368	4941612.3453	0.0800	0.1032	0.0714	5664452.8977	644359.4567	181.8194	0.0546	0.0912	0.1042	2.3550	0.0118	NaN	0.00	11.4087	0.0000	7.3594	0.0000	0.0000	0.0000	-1.00	0.0797
BX08	2023	10	30	00	27	50.00	8	0	8	0	0	0	1.16	0.41	0.42	1.08	1.23	3835736.6902	1177273.0419	4941612.3534	0.0795	0.1020	0.0708	5664452.9006	644359.4611	181.8276	0.0528	0.0903	0.1040	2.3554	0.0118	NaN	0.00	11.3178	0.0000	7.2677	0.0000	0.0000	0.0000	-1.00	0.0801
BX08	2023	10	30	00	27	55.00	8	0	8	0	0	0	1.16	0.41	0.42	1.08	1.23	3835736.6854	1177273.0394	4941612.3493	0.0792	0.1017	0.0707	5664452.9021	644359.4600	181.8211	0.0526	0.0900	0.1037	2.3556	0.0117	NaN	0.00	11.4764	0.0000	7.4278	0.0000	0.0000	0.0000	-1.00	0.0802
BX08	2023	10	30	00	28	00.00	8	0	8	0	0	0	1.16	0.41	0.42	1.08	1.23	3835736.6877	1177273.0468	4941612.3458	0.0793	0.1023	0.0711	5664452.8967	644359.4666	181.8210	0.0542	0.0904	0.1034	2.3558	0.0117	NaN	0.00	11.6066	0.0000	7.5571	0.0000	0.0000	0.0000	-1.00	0.0805
BX08	2023	10	30	00	28	05.00	8	0	8	0	0	0	1.16	0.41	0.42	1.08	1.23	3835736.6776	1177273.0426	4941612.3417	0.0788	0.1011	0.0704	5664452.9026	644359.4654	181.8110	0.0524	0.0894	0.1032	2.3562	0.0116	NaN	0.00	11.5944	0.0000	7.5383	0.0000	0.0000	0.0000	-1.00	0.0808
BX08	2023	10	30	00	28	10.00	8	0	8	0	0	0	1.16	0.42	0.42	1.08	1.23	3835736.6836	1177273.0408	4941612.3459	0.0788	0.1017	0.0709	5664452.9011	644359.4620	181.8176	0.0539	0.0898	0.1029	2.3563	0.0116	NaN	0.00	11.7494	0.0000	7.6878	0.0000	0.0000	0.0000	-1.00	0.0810
BX08	2023	10	30	00	28	15.00	8	0	8	0	0	0	1.16	0.42	0.42	1.08	1.23	3835736.6844	1177273.0396	4941612.3442	0.0786	0.1014	0.0708	5664452.8996	644359.4607	181.8165	0.0538	0.0896	0.1028	2.3565	0.0115	NaN	0.00	11.7091	0.0000	7.6432	0.0000	0.0000	0.0000	-1.00	0.0812
BX08	2023	10	30	00	28	20.00	8	0	8	0	0	0	1.16	0.42	0.42	1.08	1.23	3835736.6816	1177273.0456	4941612.3465	0.0784	0.1011	0.0707	5664452.9020	644359.4671	181.8177	0.0537	0.0893	0.1026	2.3569	0.0115	NaN	0.00	11.6024	0.0000	7.5320	0.0000	0.0000	0.0000	-1.00	0.0816
BX08	2023	10	30	00	28	25.00	8	0	8	0	0	0	1.16	0.42	0.42	1.08	1.23	3835736.6747	1177273.0407	4941612.3398	0.0782	0.1004	0.0722	5664452.9040	644359.4644	181.8075	0.0546	0.0887	0.1027	2.3572	0.0114	NaN	0.00	11.8165	0.0000	7.7477	0.0000	0.0000	0.0000	-1.00	0.0818
BX08	2023	10	30	00	28	30.00	8	0	8	0	0	0	1.16	0.42	0.42	1.08	1.23	3835736.6819	1177273.0502	4941612.3380	0.0780	0.1007	0.0705	5664452.8956	644359.4716	181.8121	0.0535	0.0890	0.1021	2.3574	0.0114	NaN	0.00	11.7350	0.0000	7.6653	0.0000	0.0000	0.0000	-1.00	0.0820
BX08	2023	10	30	00	28	35.00	8	0	8	0	0	0	1.16	0.42	0.42	1.08	1.23	3835736.6764	1177273.0433	4941612.3351	0.0778	0.1004	0.0704	5664452.8992	644359.4665	181.8053	0.0533	0.0887	0.1019	2.3577	0.0113	NaN	0.00	11.7409	0.0000	7.6722	0.0000	0.0000	0.0000	-1.00	0.0823
BX08	2023	10	30	00	28	40.00	7	0	8	0	0	0	1.44	0.71	0.46	1.37	1.61	3835736.6768	1177273.0471	4941612.3413	0.0796	0.1010	0.0714	5664452.9020	644359.4699	181.8111	0.0538	0.0888	0.1042	2.3578	0.0113	NaN	0.00	11.7717	0.0000	7.7043	0.0000	0.0000	0.0000	-1.00	0.0825
BX08	2023	10	30	00	28	45.00	8	0	8	0	0	0	1.16	0.42	0.42	1.08	1.23	3835736.6791	1177273.0455	4941612.3465	0.0789	0.0996	0.0710	5664452.9039	644359.4677	181.8162	0.0517	0.0878	0.1039	2.3580	0.0112	NaN	0.00	11.7281	0.0000	7.6599	0.0000	0.0000	0.0000	-1.00	0.0826
BX08	2023	10	30	00	28	50.00	8	0	8	0	0	0	1.16	0.42	0.42	1.08	1.23	3835736.6727	1177273.0441	4941612.3408	0.0778	0.0991	0.0701	5664452.9055	644359.4682	181.8076	0.0515	0.0875	0.1025	2.3581	0.0112	NaN	0.00	11.6052	0.0000	7.5364	0.0000	0.0000	0.0000	-1.00	0.0828
BX08	2023	10	30	00	28	55.00	8	0	8	0	0	0	1.16	0.42	0.42	1.08	1.24	3835736.6751	1177273.0451	4941612.3428	0.0777	0.0997	0.0703	5664452.9047	644359.4684	181.8108	0.0531	0.0879	0.1018	2.3583	0.0111	NaN	0.00	11.7350	0.0000	7.6672	0.0000	0.0000	0.0000	-1.00	0.0830
BX08	2023	10	30	00	29	00.00	8	0	8	0	0	0	1.16	0.42	0.42	1.08	1.24	3835736.6762	1177273.0483	4941612.3427	0.0773	0.0993	0.0702	5664452.9032	644359.4712	181.8120	0.0529	0.0876	0.1014	2.3585	0.0111	NaN	0.00	11.6440	0.0000	7.5716	0.0000	0.0000	0.0000	-1.00	0.0832
BX08	2023	10	30	00	29	05.00	8	0	8	0	0	0	1.16	0.42	0.42	1.08	1.24	3835736.6786	1177273.0459	4941612.3386	0.0770	0.0990	0.0701	5664452.8992	644359.4683	181.8098	0.0528	0.0874	0.1011	2.3587	0.0110	NaN	0.00	11.7602	0.0000	7.6870	0.0000	0.0000	0.0000	-1.00	0.0833
BX08	2023	10	30	00	29	10.00	8	0	8	0	0	0	1.16	0.42	0.42	1.08	1.24	3835736.6778	1177273.0518	4941612.3359	0.0768	0.0987	0.0700	5664452.8969	644359.4743	181.8083	0.0526	0.0871	0.1009	2.3588	0.0110	NaN	0.00	11.4690	0.0000	7.3974	0.0000	0.0000	0.0000	-1.00	0.0835
BX08	2023	10	30	00	29	15.00	8	0	8	0	0	0	1.16	0.42	0.42	1.08	1.24	3835736.6829	1177273.0516	4941612.3389	0.0765	0.0985	0.0699	5664452.8950	644359.4726	181.8137	0.0525	0.0869	0.1006	2.3590	0.0110	NaN	0.00	11.3729	0.0000	7.3005	0.0000	0.0000	0.0000	-1.00	0.0837
BX08	2023	10	30	00	29	20.00	8	0	8	0	0	0	1.16	0.42	0.42	1.08	1.24	3835736.6829	1177273.0511	4941612.3377	0.0763	0.0983	0.0698	5664452.8944	644359.4722	181.8126	0.0524	0.0868	0.1004	2.3593	0.0109	NaN	0.00	11.7193	0.0000	7.6450	0.0000	0.0000	0.0000	-1.00	0.0839
BX08	2023	10	30	00	29	25.00	8	0	8	0	0	0	1.16	0.42	0.42	1.09	1.24	3835736.6873	1177273.0453	4941612.3456	0.0761	0.0981	0.0697	5664452.8972	644359.4653	181.8204	0.0523	0.0866	0.1002	2.3595	0.0109	NaN	0.00	11.6353	0.0000	7.5560	0.0000	0.0000	0.0000	-1.00	0.0841
BX08	2023	10	30	00	29	30.00	8	0	8	0	0	0	1.17	0.42	0.42	1.09	1.24	3835736.6871	1177273.0441	4941612.3445	0.0759	0.0979	0.0696	5664452.8969	644359.4642	181.8192	0.0522	0.0864	0.1000	2.3595	0.0108	NaN	0.00	11.7508	0.0000	7.6666	0.0000	0.0000	0.0000	-1.00	0.0842
BX08	2023	10	30	00	29	35.00	8	0	8	0	0	0	1.17	0.42	0.42	1.09	1.24	3835736.6797	1177273.0452	4941612.3405	0.0757	0.0977	0.0695	5664452.8997	644359.4673	181.8119	0.0521	0.0862	0.0998	2.3597	0.0108	NaN	0.00	11.5370	0.0000	7.4526	0.0000	0.0000	0.0000	-1.00	0.0843
BX08	2023	10	30	00	29	40.00	8	0	8	0	0	0	1.17	0.42	0.42	1.09	1.24	3835736.6864	1177273.0454	4941612.3451	0.0756	0.0975	0.0694	5664452.8975	644359.4656	181.8195	0.0520	0.0861	0.0996	2.3597	0.0107	NaN	0.00	11.6141	0.0000	7.5343	0.0000	0.0000	0.0000	-1.00	0.0844
BX08	2023	10	30	00	29	45.00	7	0	8	0	0	0	1.32	0.52	0.47	1.24	1.42	3835736.6811	1177273.0486	4941612.3428	0.0765	0.0973	0.0712	5664452.8995	644359.4702	181.8151	0.0519	0.0861	0.1014	2.3597	0.0107	NaN	0.00	11.8963	0.0000	7.8174	0.0000	0.0000	0.0000	-1.00	0.0844
BX08	2023	10	30	00	29	50.00	7	0	8	0	0	0	1.32	0.52	0.47	1.24	1.42	3835736.6807	1177273.0453	4941612.3397	0.0763	0.0971	0.0711	5664452.8985	644359.4672	181.8118	0.0518	0.0859	0.1012	2.3597	0.0106	NaN	0.00	11.7172	0.0000	7.6431	0.0000	0.0000	0.0000	-1.00	0.0843
BX08	2023	10	30	00	29	55.00	6	0	8	0	0	0	1.65	0.85	0.49	1.57	1.86	3835736.6791	1177273.0416	4941612.3422	0.0783	0.0979	0.0722	5664452.9020	644359.4640	181.8122	0.0524	0.0861	0.1038	2.3596	0.0106	NaN	0.00	11.9245	0.0000	7.8508	0.0000	0.0000	0.0000	-1.00	0.0843
BX08	2023	10	30	00	30	00.00	7	0	8	0	0	0	1.32	0.52	0.47	1.24	1.42	3835736.6830	1177273.0472	4941612.3404	0.0782	0.0977	0.0721	5664452.8969	644359.4684	181.8141	0.0523	0.0859	0.1036	2.3595	0.0106	NaN	0.00	11.8054	0.0000	7.7334	0.0000	0.0000	0.0000	-1.00	0.0842
BX08	2023	10	30	00	30	05.00	8	0	8	0	0	0	1.17	0.42	0.42	1.09	1.24	3835736.6794	1177273.0456	4941612.3444	0.0768	0.0971	0.0713	5664452.9023	644359.4677	181.8147	0.0519	0.0856	0.1020	2.3595	0.0105	NaN	0.00	11.7842	0.0000	7.7114	0.0000	0.0000	0.0000	-1.00	0.0841
BX08	2023	10	30	00	30	10.00	8	0	8	0	0	0	1.17	0.42	0.42	1.09	1.24	3835736.6794	1177273.0449	4941612.3449	0.0757	0.0968	0.0701	5664452.9028	644359.4670	181.8151	0.0517	0.0853	0.1003	2.3594	0.0105	NaN	0.00	11.7478	0.0000	7.6735	0.0000	0.0000	0.0000	-1.00	0.0840
BX08	2023	10	30	00	30	15.00	8	0	8	0	0	0	1.17	0.42	0.42	1.09	1.24	3835736.6726	1177273.0445	4941612.3473	0.0752	0.0965	0.0696	5664452.9095	644359.4684	181.8128	0.0515	0.0851	0.0995	2.3593	0.0104	NaN	0.00	11.5358	0.0000	7.4606	0.0000	0.0000	0.0000	-1.00	0.0840
BX08	2023	10	30	00	30	20.00	8	0	8	0	0	0	1.17	0.42	0.42	1.09	1.24	3835736.6773	1177273.0411	4941612.3534	0.0748	0.0963	0.0694	5664452.9105	644359.4638	181.8197	0.0514	0.0849	0.0991	2.3592	0.0104	NaN	0.00	11.6104	0.0000	7.5360	0.0000	0.0000	0.0000	-1.00	0.0838
BX08	2023	10	30	00	30	25.00	7	0	8	0	0	0	1.33	0.53	0.47	1.24	1.43	3835736.6791	1177273.0391	4941612.3515	0.0754	0.0960	0.0707	5664452.9084	644359.4614	181.8189	0.0513	0.0849	0.1004	2.3591	0.0104	NaN	0.00	11.6057	0.0000	7.5271	0.0000	0.0000	0.0000	-1.00	0.0837
BX08	2023	10	30	00	30	30.00	7	0	8	0	0	0	1.33	0.53	0.47	1.25	1.43	3835736.6680	1177273.0384	4941612.3416	0.0752	0.0958	0.0706	5664452.9107	644359.4640	181.8044	0.0512	0.0847	0.1001	2.3590	0.0103	NaN	0.00	11.3983	0.0000	7.3175	0.0000	0.0000	0.0000	-1.00	0.0837
BX08	2023	10	30	00	30	35.00	8	0	8	0	0	0	1.17	0.43	0.42	1.09	1.24	3835736.6703	1177273.0401	4941612.3479	0.0750	0.0956	0.0705	5664452.9125	644359.4648	181.8110	0.0511	0.0845	0.0999	2.3590	0.0103	NaN	0.00	12.1848	0.0000	8.1028	0.0000	0.0000	0.0000	-1.00	0.0837
BX08	2023	10	30	00	30	40.00	7	0	8	0	0	0	1.33	0.53	0.47	1.25	1.43	3835736.6664	1177273.0396	4941612.3437	0.0748	0.0954	0.0704	5664452.9129	644359.4655	181.8054	0.0510	0.0844	0.0997	2.3590	0.0102	NaN	0.00	11.8722	0.0000	7.7916	0.0000	0.0000	0.0000	-1.00	0.0837
BX08	2023	10	30	00	30	45.00	8	0	8	0	0	0	1.17	0.43	0.42	1.09	1.25	3835736.6684	1177273.0391	4941612.3411	0.0746	0.0952	0.0703	5664452.9099	644359.4645	181.8044	0.0509	0.0842	0.0996	2.3589	0.0102	NaN	0.00	11.8526	0.0000	7.7652	0.0000	0.0000	0.0000	-1.00	0.0835
BX08	2023	10	30	00	30	50.00	7	0	8	0	0	0	1.33	0.53	0.47	1.25	1.44	3835736.6719	1177273.0345	4941612.3433	0.0744	0.0944	0.0692	5664452.9095	644359.4591	181.8074	0.0492	0.0834	0.0992	2.3586	0.0102	NaN	0.00	11.6753	0.0000	7.5862	0.0000	0.0000	0.0000	-1.00	0.0833
BX08	2023	10	30	00	30	55.00	8	0	8	0	0	0	1.17	0.43	0.42	1.09	1.25	3835736.6730	1177273.0371	4941612.3441	0.0742	0.0940	0.0691	5664452.9086	644359.4613	181.8092	0.0491	0.0831	0.0990	2.3584	0.0101	NaN	0.00	11.8282	0.0000	7.7356	0.0000	0.0000	0.0000	-1.00	0.0830
BX08	2023	10	30	00	31	00.00	7	0	8	0	0	0	1.34	0.53	0.47	1.25	1.44	3835736.6722	1177273.0415	4941612.3468	0.0740	0.0936	0.0690	5664452.9101	644359.4657	181.8116	0.0489	0.0828	0.0987	2.3582	0.0101	NaN	0.00	11.9575	0.0000	7.8645	0.0000	0.0000	0.0000	-1.00	0.0828
BX08	2023	10	30	00	31	05.00	7	0	8	0	0	0	1.34	0.53	0.47	1.25	1.44	3835736.6646	1177273.0408	4941612.3365	0.0738	0.0932	0.0689	5664452.9095	644359.4673	181.7988	0.0488	0.0824	0.0985	2.3580	0.0100	NaN	0.00	11.6967	0.0000	7.6030	0.0000	0.0000	0.0000	-1.00	0.0827
BX08	2023	10	30	00	31	10.00	7	0	8	0	0	0	1.34	0.53	0.47	1.26	1.44	3835736.6647	1177273.0477	4941612.3414	0.0737	0.0928	0.0688	5664452.9111	644359.4738	181.8040	0.0487	0.0821	0.0983	2.3580	0.0100	NaN	0.00	11.7138	0.0000	7.6161	0.0000	0.0000	0.0000	-1.00	0.0826
BX08	2023	10	30	00	31	15.00	7	0	8	0	0	0	1.34	0.53	0.47	1.26	1.44	3835736.6614	1177273.0466	4941612.3395	0.0735	0.0924	0.0687	5664452.9126	644359.4737	181.8003	0.0485	0.0817	0.0981	2.3580	0.0099	NaN	0.00	12.2636	0.0000	8.1641	0.0000	0.0000	0.0000	-1.00	0.0826
BX08	2023	10	30	00	31	20.00	7	0	8	0	0	0	1.34	0.53	0.47	1.26	1.44	3835736.6672	1177273.0512	4941612.3422	0.0734	0.0929	0.0697	5664452.9091	644359.4765	181.8068	0.0501	0.0821	0.0980	2.3580	0.0099	NaN	0.00	12.1048	0.0000	8.0030	0.0000	0.0000	0.0000	-1.00	0.0826
BX08	2023	10	30	00	31	25.00	7	0	8	0	0	0	1.34	0.54	0.47	1.26	1.44	3835736.6659	1177273.0483	4941612.3435	0.0732	0.0925	0.0697	5664452.9114	644359.4740	181.8065	0.0500	0.0818	0.0979	2.3580	0.0099	NaN	0.00	12.0544	0.0000	7.9515	0.0000	0.0000	0.0000	-1.00	0.0826
BX08	2023	10	30	00	31	30.00	7	0	8	0	0	0	1.34	0.54	0.47	1.26	1.45	3835736.6621	1177273.0448	4941612.3373	0.0731	0.0922	0.0696	5664452.9111	644359.4718	181.7987	0.0498	0.0816	0.0978	2.3580	0.0098	NaN	0.00	12.1035	0.0000	7.9984	0.0000	0.0000	0.0000	-1.00	0.0826
BX08	2023	10	30	00	31	35.00	7	0	8	0	0	0	1.34	0.54	0.47	1.26	1.45	3835736.6575	1177273.0456	4941612.3353	0.0730	0.0920	0.0696	5664452.9131	644359.4739	181.7946	0.0497	0.0813	0.0977	2.3580	0.0098	NaN	0.00	11.7998	0.0000	7.6908	0.0000	0.0000	0.0000	-1.00	0.0827
BX08	2023	10	30	00	31	40.00	7	0	8	0	0	0	1.34	0.54	0.47	1.26	1.45	3835736.6553	1177273.0482	4941612.3316	0.0728	0.0911	0.0683	5664452.9119	644359.4770	181.7908	0.0480	0.0805	0.0973	2.3580	0.0098	NaN	0.00	12.1084	0.0000	7.9933	0.0000	0.0000	0.0000	-1.00	0.0827
BX08	2023	10	30	00	31	45.00	7	0	8	0	0	0	1.35	0.54	0.47	1.26	1.45	3835736.6592	1177273.0503	4941612.3433	0.0726	0.0908	0.0682	5664452.9159	644359.4777	181.8027	0.0479	0.0802	0.0971	2.3580	0.0097	NaN	0.00	11.8498	0.0000	7.7343	0.0000	0.0000	0.0000	-1.00	0.0826
BX08	2023	10	30	00	31	50.00	7	0	8	0	0	0	1.35	0.54	0.47	1.26	1.45	3835736.6589	1177273.0546	4941612.3454	0.0724	0.0904	0.0681	5664452.9166	644359.4819	181.8049	0.0478	0.0799	0.0969	2.3579	0.0097	NaN	0.00	12.0167	0.0000	7.9004	0.0000	0.0000	0.0000	-1.00	0.0826
BX08	2023	10	30	00	31	55.00	7	0	8	0	0	0	1.35	0.54	0.47	1.26	1.45	3835736.6553	1177273.0587	4941612.3386	0.0723	0.0900	0.0680	5664452.9142	644359.4870	181.7982	0.0477	0.0796	0.0967	2.3579	0.0096	NaN	0.00	11.8783	0.0000	7.7618	0.0000	0.0000	0.0000	-1.00	0.0826
BX08	2023	10	30	00	32	00.00	6	0	8	0	0	0	1.47	0.67	0.52	1.37	1.62	3835736.6577	1177273.0597	4941612.3397	0.0755	0.0897	0.0711	5664452.9129	644359.4873	181.8006	0.0477	0.0793	0.1012	2.3580	0.0096	NaN	0.00	12.1480	0.0000	8.0363	0.0000	0.0000	0.0000	-1.00	0.0826
BX08	2023	10	30	00	32	05.00	7	0	8	0	0	0	1.35	0.54	0.47	1.27	1.45	3835736.6567	1177273.0632	4941612.3415	0.0754	0.0901	0.0723	5664452.9140	644359.4909	181.8021	0.0493	0.0798	0.1012	2.3581	0.0096	NaN	0.00	12.1106	0.0000	8.0030	0.0000	0.0000	0.0000	-1.00	0.0827
BX08	2023	10	30	00	32	10.00	7	0	8	0	0	0	1.35	0.54	0.47	1.27	1.46	3835736.6567	1177273.0621	4941612.3410	0.0737	0.0898	0.0708	5664452.9139	644359.4898	181.8016	0.0491	0.0794	0.0989	2.3582	0.0095	NaN	0.00	12.0410	0.0000	7.9375	0.0000	0.0000	0.0000	-1.00	0.0828
BX08	2023	10	30	00	32	15.00	7	0	8	0	0	0	1.35	0.54	0.46	1.27	1.46	3835736.6488	1177273.0600	4941612.3380	0.0730	0.0888	0.0689	5664452.9184	644359.4901	181.7941	0.0473	0.0784	0.0978	2.3582	0.0095	NaN	0.00	11.9280	0.0000	7.8253	0.0000	0.0000	0.0000	-1.00	0.0828
BX08	2023	10	30	00	32	20.00	7	0	8	0	0	0	1.35	0.54	0.46	1.27	1.46	3835736.6577	1177273.0614	4941612.3422	0.0725	0.0885	0.0686	5664452.9141	644359.4889	181.8029	0.0472	0.0781	0.0972	2.3581	0.0094	NaN	0.00	12.0035	0.0000	7.9065	0.0000	0.0000	0.0000	-1.00	0.0827
BX08	2023	10	30	00	32	25.00	7	0	8	0	0	0	1.35	0.54	0.46	1.27	1.46	3835736.6490	1177273.0641	4941612.3392	0.0722	0.0881	0.0683	5664452.9182	644359.4939	181.7959	0.0471	0.0778	0.0968	2.3581	0.0094	NaN	0.00	11.8966	0.0000	7.8034	0.0000	0.0000	0.0000	-1.00	0.0827
BX08	2023	10	30	00	32	30.00	7	0	8	0	0	0	1.35	0.54	0.46	1.27	1.46	3835736.6596	1177273.0642	4941612.3471	0.0719	0.0878	0.0681	5664452.9151	644359.4910	181.8084	0.0469	0.0775	0.0965	2.3581	0.0094	NaN	0.00	12.0560	0.0000	7.9622	0.0000	0.0000	0.0000	-1.00	0.0827
BX08	2023	10	30	00	32	35.00	7	0	8	0	0	0	1.36	0.55	0.46	1.27	1.46	3835736.6567	1177273.0699	4941612.3426	0.0717	0.0874	0.0680	5664452.9134	644359.4973	181.8042	0.0468	0.0772	0.0962	2.3580	0.0093	NaN	0.00	11.8453	0.0000	7.7463	0.0000	0.0000	0.0000	-1.00	0.0827
BX08	2023	10	30	00	32	40.00	7	0	8	0	0	0	1.36	0.55	0.46	1.27	1.46	3835736.6500	1177273.0716	4941612.3360	0.0715	0.0870	0.0679	5664452.9139	644359.5010	181.7953	0.0467	0.0769	0.0959	2.3580	0.0093	NaN	0.00	12.1811	0.0000	8.0789	0.0000	0.0000	0.0000	-1.00	0.0827
BX08	2023	10	30	00	32	45.00	7	0	8	0	0	0	1.36	0.55	0.46	1.28	1.46	3835736.6478	1177273.0695	4941612.3392	0.0713	0.0867	0.0678	5664452.9180	644359.4994	181.7962	0.0466	0.0765	0.0957	2.3580	0.0093	NaN	0.00	12.1401	0.0000	8.0348	0.0000	0.0000	0.0000	-1.00	0.0826
BX08	2023	10	30	00	32	50.00	7	0	8	0	0	0	1.36	0.55	0.46	1.28	1.46	3835736.6485	1177273.0685	4941612.3407	0.0711	0.0863	0.0677	5664452.9186	644359.4982	181.7975	0.0465	0.0762	0.0955	2.3580	0.0092	NaN	0.00	12.1288	0.0000	8.0236	0.0000	0.0000	0.0000	-1.00	0.0826
BX08	2023	10	30	00	32	55.00	7	0	8	0	0	0	1.36	0.55	0.46	1.28	1.47	3835736.6442	1177273.0695	4941612.3327	0.0709	0.0860	0.0676	5664452.9167	644359.5006	181.7890	0.0464	0.0759	0.0953	2.3580	0.0092	NaN	0.00	11.9652	0.0000	7.8620	0.0000	0.0000	0.0000	-1.00	0.0826
BX08	2023	10	30	00	33	00.00	7	0	8	0	0	0	1.36	0.55	0.46	1.28	1.47	3835736.6412	1177273.0684	4941612.3299	0.0708	0.0856	0.0675	5664452.9174	644359.5003	181.7848	0.0462	0.0756	0.0951	2.3580	0.0092	NaN	0.00	12.0949	0.0000	7.9919	0.0000	0.0000	0.0000	-1.00	0.0827
BX08	2023	10	30	00	33	05.00	7	0	8	0	0	0	1.36	0.55	0.46	1.28	1.47	3835736.6411	1177273.0710	4941612.3363	0.0706	0.0853	0.0674	5664452.9210	644359.5028	181.7902	0.0461	0.0753	0.0949	2.3580	0.0091	NaN	0.00	12.0406	0.0000	7.9383	0.0000	0.0000	0.0000	-1.00	0.0826
BX08	2023	10	30	00	33	10.00	7	0	8	0	0	0	1.36	0.55	0.46	1.28	1.47	3835736.6424	1177273.0711	4941612.3409	0.0705	0.0849	0.0673	5664452.9228	644359.5024	181.7946	0.0460	0.0750	0.0947	2.3581	0.0091	NaN	0.00	12.0438	0.0000	7.9390	0.0000	0.0000	0.0000	-1.00	0.0827
BX08	2023	10	30	00	33	15.00	7	0	8	0	0	0	1.36	0.55	0.46	1.28	1.47	3835736.6369	1177273.0718	4941612.3361	0.0703	0.0846	0.0672	5664452.9238	644359.5047	181.7876	0.0459	0.0747	0.0945	2.3580	0.0090	NaN	0.00	12.1655	0.0000	8.0584	0.0000	0.0000	0.0000	-1.00	0.0827
BX08	2023	10	30	00	33	20.00	7	0	8	0	0	0	1.36	0.55	0.46	1.28	1.47	3835736.6361	1177273.0739	4941612.3376	0.0702	0.0843	0.0671	5664452.9249	644359.5069	181.7887	0.0458	0.0744	0.0943	2.3580	0.0090	NaN	0.00	11.8571	0.0000	7.7451	0.0000	0.0000	0.0000	-1.00	0.0827
BX08	2023	10	30	00	33	25.00	7	0	8	0	0	0	1.37	0.55	0.46	1.28	1.47	3835736.6339	1177273.0747	4941612.3349	0.0700	0.0839	0.0670	5664452.9247	644359.5083	181.7855	0.0457	0.0741	0.0942	2.3581	0.0090	NaN	0.00	11.9860	0.0000	7.8725	0.0000	0.0000	0.0000	-1.00	0.0827
BX08	2023	10	30	00	33	30.00	7	0	8	0	0	0	1.37	0.55	0.46	1.28	1.47	3835736.6334	1177273.0753	4941612.3301	0.0699	0.0836	0.0670	5664452.9219	644359.5091	181.7815	0.0456	0.0738	0.0940	2.3581	0.0089	NaN	0.00	11.8394	0.0000	7.7214	0.0000	0.0000	0.0000	-1.00	0.0827
BX08	2023	10	30	00	33	35.00	6	0	8	0	0	0	1.49	0.68	0.52	1.39	1.64	3835736.6358	1177273.0780	4941612.3314	0.0730	0.0833	0.0699	5664452.9204	644359.5110	181.7845	0.0456	0.0737	0.0982	2.3581	0.0089	NaN	0.00	12.0906	0.0000	7.9683	0.0000	0.0000	0.0000	-1.00	0.0828
BX08	2023	10	30	00	33	40.00	7	0	8	0	0	0	1.37	0.55	0.46	1.29	1.48	3835736.6295	1177273.0788	4941612.3236	0.0729	0.0829	0.0698	5664452.9201	644359.5137	181.7747	0.0455	0.0734	0.0980	2.3582	0.0089	NaN	0.00	11.9675	0.0000	7.8439	0.0000	0.0000	0.0000	-1.00	0.0828
BX08	2023	10	30	00	33	45.00	7	0	8	0	0	0	1.37	0.55	0.46	1.29	1.48	3835736.6311	1177273.0791	4941612.3287	0.0710	0.0826	0.0682	5664452.9221	644359.5134	181.7797	0.0453	0.0730	0.0956	2.3582	0.0088	NaN	0.00	11.8957	0.0000	7.7729	0.0000	0.0000	0.0000	-1.00	0.0829
BX08	2023	10	30	00	33	50.00	7	0	8	0	0	0	1.37	0.56	0.46	1.29	1.48	3835736.6290	1177273.0823	4941612.3220	0.0703	0.0823	0.0676	5664452.9187	644359.5171	181.7738	0.0452	0.0727	0.0947	2.3584	0.0088	NaN	0.00	11.9453	0.0000	7.8203	0.0000	0.0000	0.0000	-1.00	0.0830
BX08	2023	10	30	00	33	55.00	7	0	8	0	0	0	1.37	0.56	0.46	1.29	1.48	3835736.6314	1177273.0771	4941612.3284	0.0699	0.0820	0.0673	5664452.9220	644359.5114	181.7793	0.0451	0.0724	0.0941	2.3585	0.0088	NaN	0.00	11.9477	0.0000	7.8210	0.0000	0.0000	0.0000	-1.00	0.0832
BX08	2023	10	30	00	34	00.00	7	0	8	0	0	0	1.37	0.56	0.46	1.29	1.48	3835736.6329	1177273.0806	4941612.3238	0.0696	0.0817	0.0671	5664452.9173	644359.5145	181.7772	0.0450	0.0721	0.0938	2.3586	0.0087	NaN	0.00	11.8446	0.0000	7.7193	0.0000	0.0000	0.0000	-1.00	0.0832
BX08	2023	10	30	00	34	05.00	7	0	8	0	0	0	1.37	0.56	0.46	1.29	1.48	3835736.6362	1177273.0806	4941612.3359	0.0694	0.0814	0.0669	5664452.9224	644359.5133	181.7887	0.0449	0.0718	0.0935	2.3588	0.0087	NaN	0.00	12.0637	0.0000	7.9389	0.0000	0.0000	0.0000	-1.00	0.0834
BX08	2023	10	30	00	34	10.00	7	0	8	0	0	0	1.37	0.56	0.46	1.29	1.48	3835736.6265	1177273.0762	4941612.3233	0.0692	0.0810	0.0668	5664452.9228	644359.5119	181.7722	0.0448	0.0715	0.0932	2.3588	0.0087	NaN	0.00	12.0754	0.0000	7.9535	0.0000	0.0000	0.0000	-1.00	0.0835
BX08	2023	10	30	00	34	15.00	7	0	8	0	0	0	1.37	0.56	0.46	1.29	1.48	3835736.6255	1177273.0785	4941612.3180	0.0690	0.0807	0.0666	5664452.9196	644359.5146	181.7680	0.0447	0.0713	0.0930	2.3590	0.0086	NaN	0.00	11.9864	0.0000	7.8713	0.0000	0.0000	0.0000	-1.00	0.0837
BX08	2023	10	30	00	34	20.00	7	0	8	0	0	0	1.37	0.56	0.46	1.29	1.48	3835736.6207	1177273.0774	4941612.3177	0.0688	0.0804	0.0665	5664452.9233	644359.5148	181.7647	0.0446	0.0710	0.0928	2.3591	0.0086	NaN	0.00	11.9390	0.0000	7.8268	0.0000	0.0000	0.0000	-1.00	0.0838
BX08	2023	10	30	00	34	25.00	7	0	8	0	0	0	1.38	0.56	0.46	1.30	1.49	3835736.6248	1177273.0789	4941612.3193	0.0687	0.0801	0.0664	5664452.9210	644359.5151	181.7686	0.0445	0.0707	0.0926	2.3592	0.0086	NaN	0.00	11.8478	0.0000	7.7403	0.0000	0.0000	0.0000	-1.00	0.0839
BX08	2023	10	30	00	34	30.00	7	0	8	0	0	0	1.38	0.56	0.46	1.30	1.49	3835736.6184	1177273.0736	4941612.3162	0.0685	0.0798	0.0663	5664452.9249	644359.5118	181.7613	0.0444	0.0704	0.0924	2.3593	0.0085	NaN	0.00	11.7025	0.0000	7.5991	0.0000	0.0000	0.0000	-1.00	0.0840
BX08	2023	10	30	00	34	35.00	7	0	8	0	0	0	1.38	0.56	0.46	1.30	1.49	3835736.6214	1177273.0802	4941612.3164	0.0684	0.0795	0.0663	5664452.9214	644359.5173	181.7646	0.0443	0.0702	0.0922	2.3594	0.0085	NaN	0.00	11.8835	0.0000	7.7865	0.0000	0.0000	0.0000	-1.00	0.0841
BX08	2023	10	30	00	34	40.00	7	0	8	0	0	0	1.38	0.56	0.46	1.30	1.49	3835736.6241	1177273.0811	4941612.3197	0.0682	0.0792	0.0662	5664452.9213	644359.5174	181.7688	0.0442	0.0699	0.0921	2.3595	0.0085	NaN	0.00	11.7271	0.0000	7.6337	0.0000	0.0000	0.0000	-1.00	0.0841
BX08	2023	10	30	00	34	45.00	7	0	8	0	0	0	1.38	0.56	0.46	1.30	1.49	3835736.6227	1177273.0817	4941612.3235	0.0681	0.0790	0.0661	5664452.9246	644359.5183	181.7712	0.0441	0.0697	0.0919	2.3596	0.0084	NaN	0.00	11.7250	0.0000	7.6339	0.0000	0.0000	0.0000	-1.00	0.0843
BX08	2023	10	30	00	34	50.00	7	0	8	0	0	0	1.38	0.56	0.46	1.30	1.49	3835736.6166	1177273.0783	4941612.3155	0.0680	0.0787	0.0660	5664452.9248	644359.5168	181.7606	0.0440	0.0694	0.0917	2.3597	0.0084	NaN	0.00	11.8117	0.0000	7.7263	0.0000	0.0000	0.0000	-1.00	0.0844
BX08	2023	10	30	00	34	55.00	7	0	8	0	0	0	1.38	0.56	0.46	1.30	1.49	3835736.6171	1177273.0755	4941612.3135	0.0678	0.0784	0.0660	5664452.9238	644359.5140	181.7588	0.0439	0.0691	0.0916	2.3599	0.0084	NaN	0.00	11.6257	0.0000	7.5410	0.0000	0.0000	0.0000	-1.00	0.0846
BX08	2023	10	30	00	35	00.00	7	0	8	0	0	0	1.38	0.56	0.46	1.30	1.49	3835736.6180	1177273.0745	4941612.3176	0.0677	0.0781	0.0659	5664452.9259	644359.5127	181.7624	0.0438	0.0689	0.0914	2.3601	0.0083	NaN	0.00	11.5549	0.0000	7.4665	0.0000	0.0000	0.0000	-1.00	0.0847
BX08	2023	10	30	00	35	05.00	7	0	8	0	0	0	1.38	0.57	0.46	1.30	1.49	3835736.6144	1177273.0783	4941612.3217	0.0676	0.0778	0.0658	5664452.9304	644359.5173	181.7642	0.0437	0.0686	0.0913	2.3603	0.0083	NaN	0.00	11.8323	0.0000	7.7440	0.0000	0.0000	0.0000	-1.00	0.0849
BX08	2023	10	30	00	35	10.00	7	0	8	0	0	0	1.38	0.57	0.46	1.30	1.49	3835736.6139	1177273.0794	4941612.3114	0.0675	0.0775	0.0658	5664452.9241	644359.5186	181.7559	0.0436	0.0684	0.0912	2.3605	0.0083	NaN	0.00	11.9168	0.0000	7.8285	0.0000	0.0000	0.0000	-1.00	0.0852
BX08	2023	10	30	00	35	15.00	7	0	8	0	0	0	1.38	0.57	0.46	1.30	1.50	3835736.6084	1177273.0785	4941612.3047	0.0673	0.0773	0.0657	5664452.9242	644359.5194	181.7473	0.0435	0.0681	0.0910	2.3607	0.0082	NaN	0.00	11.7452	0.0000	7.6531	0.0000	0.0000	0.0000	-1.00	0.0854
BX08	2023	10	30	00	35	20.00	7	0	8	0	0	0	1.38	0.57	0.46	1.31	1.50	3835736.6124	1177273.0781	4941612.3054	0.0672	0.0770	0.0657	5664452.9217	644359.5179	181.7502	0.0434	0.0679	0.0909	2.3609	0.0082	NaN	0.00	11.8508	0.0000	7.7560	0.0000	0.0000	0.0000	-1.00	0.0855
BX08	2023	10	30	00	35	25.00	7	0	8	0	0	0	1.39	0.57	0.46	1.31	1.50	3835736.6131	1177273.0808	4941612.3082	0.0671	0.0767	0.0656	5664452.9224	644359.5203	181.7533	0.0434	0.0676	0.0907	2.3611	0.0082	NaN	0.00	12.0023	0.0000	7.9005	0.0000	0.0000	0.0000	-1.00	0.0858
BX08	2023	10	30	00	35	30.00	7	0	8	0	0	0	1.39	0.57	0.46	1.31	1.50	3835736.6121	1177273.0835	4941612.3009	0.0670	0.0764	0.0655	5664452.9180	644359.5233	181.7475	0.0433	0.0674	0.0906	2.3613	0.0082	NaN	0.00	11.6486	0.0000	7.5467	0.0000	0.0000	0.0000	-1.00	0.0859
BX08	2023	10	30	00	35	35.00	7	0	8	0	0	0	1.39	0.57	0.46	1.31	1.50	3835736.6065	1177273.0863	4941612.2974	0.0669	0.0762	0.0655	5664452.9195	644359.5276	181.7419	0.0432	0.0672	0.0905	2.3615	0.0081	NaN	0.00	11.4759	0.0000	7.3772	0.0000	0.0000	0.0000	-1.00	0.0861
BX08	2023	10	30	00	35	40.00	7	0	8	0	0	0	1.39	0.57	0.46	1.31	1.50	3835736.6054	1177273.0874	4941612.2956	0.0668	0.0759	0.0654	5664452.9190	644359.5290	181.7401	0.0431	0.0669	0.0903	2.3617	0.0081	NaN	0.00	11.7197	0.0000	7.6256	0.0000	0.0000	0.0000	-1.00	0.0864
BX08	2023	10	30	00	35	45.00	7	0	8	0	0	0	1.39	0.57	0.46	1.31	1.50	3835736.6047	1177273.0889	4941612.3035	0.0666	0.0756	0.0654	5664452.9241	644359.5305	181.7460	0.0430	0.0667	0.0902	2.3620	0.0081	NaN	0.00	11.7786	0.0000	7.6864	0.0000	0.0000	0.0000	-1.00	0.0866
BX08	2023	10	30	00	35	50.00	7	0	8	0	0	0	1.39	0.57	0.46	1.31	1.50	3835736.6056	1177273.0918	4941612.3013	0.0665	0.0754	0.0653	5664452.9215	644359.5330	181.7455	0.0429	0.0665	0.0901	2.3623	0.0080	NaN	0.00	11.7309	0.0000	7.6339	0.0000	0.0000	0.0000	-1.00	0.0869
BX08	2023	10	30	00	35	55.00	7	0	8	0	0	0	1.39	0.57	0.46	1.31	1.50	3835736.5974	1177273.0934	4941612.2965	0.0664	0.0751	0.0653	5664452.9243	644359.5369	181.7371	0.0428	0.0662	0.0900	2.3626	0.0080	NaN	0.00	11.5364	0.0000	7.4401	0.0000	0.0000	0.0000	-1.00	0.0872
BX08	2023	10	30	00	36	00.00	7	0	8	0	0	0	1.39	0.57	0.46	1.31	1.50	3835736.6008	1177273.0934	4941612.2987	0.0663	0.0748	0.0652	5664452.9232	644359.5359	181.7408	0.0428	0.0660	0.0898	2.3628	0.0080	NaN	0.00	11.9023	0.0000	7.8032	0.0000	0.0000	0.0000	-1.00	0.0875
BX08	2023	10	30	00	36	05.00	7	0	8	0	0	0	1.39	0.57	0.46	1.31	1.51	3835736.6015	1177273.0958	4941612.3015	0.0662	0.0746	0.0651	5664452.9239	644359.5380	181.7439	0.0427	0.0658	0.0897	2.3632	0.0079	NaN	0.00	11.7599	0.0000	7.6586	0.0000	0.0000	0.0000	-1.00	0.0878
BX08	2023	10	30	00	36	10.00	7	0	8	0	0	0	1.39	0.57	0.46	1.31	1.51	3835736.6062	1177273.1004	4941612.3016	0.0661	0.0743	0.0651	5664452.9195	644359.5411	181.7476	0.0426	0.0655	0.0896	2.3635	0.0079	NaN	0.00	11.9027	0.0000	7.7970	0.0000	0.0000	0.0000	-1.00	0.0881
BX08	2023	10	30	00	36	15.00	7	0	8	0	0	0	1.39	0.57	0.46	1.31	1.51	3835736.6035	1177273.0962	4941612.2969	0.0660	0.0741	0.0650	5664452.9194	644359.5379	181.7416	0.0425	0.0653	0.0895	2.3637	0.0079	NaN	0.00	11.5601	0.0000	7.4531	0.0000	0.0000	0.0000	-1.00	0.0884
BX08	2023	10	30	00	36	20.00	7	0	8	0	0	0	1.39	0.57	0.46	1.32	1.51	3835736.5996	1177273.1000	4941612.2909	0.0659	0.0738	0.0650	5664452.9178	644359.5428	181.7353	0.0424	0.0651	0.0893	2.3640	0.0078	NaN	0.00	11.7131	0.0000	7.6084	0.0000	0.0000	0.0000	-1.00	0.0886
BX08	2023	10	30	00	36	25.00	7	0	8	0	0	0	1.40	0.58	0.46	1.32	1.51	3835736.5934	1177273.0961	4941612.2850	0.0658	0.0736	0.0649	5664452.9195	644359.5408	181.7262	0.0424	0.0648	0.0892	2.3643	0.0078	NaN	0.00	11.6133	0.0000	7.5084	0.0000	0.0000	0.0000	-1.00	0.0889
BX08	2023	10	30	00	36	30.00	7	0	8	0	0	0	1.40	0.58	0.46	1.32	1.51	3835736.5870	1177273.0927	4941612.2855	0.0657	0.0733	0.0649	5664452.9254	644359.5392	181.7221	0.0423	0.0646	0.0891	2.3647	0.0078	NaN	0.00	11.6695	0.0000	7.5626	0.0000	0.0000	0.0000	-1.00	0.0893
BX08	2023	10	30	00	36	35.00	7	0	8	0	0	0	1.40	0.58	0.46	1.32	1.51	3835736.5891	1177273.0977	4941612.2836	0.0656	0.0731	0.0648	5664452.9216	644359.5435	181.7228	0.0422	0.0644	0.0890	2.3649	0.0078	NaN	0.00	11.6833	0.0000	7.5767	0.0000	0.0000	0.0000	-1.00	0.0896
BX08	2023	10	30	00	36	40.00	7	0	8	0	0	0	1.40	0.58	0.46	1.32	1.51	3835736.5903	1177273.0989	4941612.2875	0.0655	0.0728	0.0648	5664452.9228	644359.5443	181.7268	0.0421	0.0642	0.0889	2.3652	0.0077	NaN	0.00	11.6402	0.0000	7.5283	0.0000	0.0000	0.0000	-1.00	0.0898
BX08	2023	10	30	00	36	45.00	7	0	8	0	0	0	1.40	0.58	0.46	1.32	1.51	3835736.5830	1177273.0976	4941612.2806	0.0654	0.0726	0.0647	5664452.9243	644359.5451	181.7168	0.0420	0.0640	0.0888	2.3656	0.0077	NaN	0.00	11.8945	0.0000	7.7766	0.0000	0.0000	0.0000	-1.00	0.0902
BX08	2023	10	30	00	36	50.00	7	0	8	0	0	0	1.40	0.58	0.46	1.32	1.51	3835736.5860	1177273.1016	4941612.2774	0.0653	0.0723	0.0647	5664452.9192	644359.5483	181.7169	0.0420	0.0637	0.0886	2.3659	0.0077	NaN	0.00	11.5830	0.0000	7.4614	0.0000	0.0000	0.0000	-1.00	0.0905
BX08	2023	10	30	00	36	55.00	7	0	8	0	0	0	1.40	0.58	0.46	1.32	1.51	3835736.5931	1177273.1028	4941612.2844	0.0652	0.0721	0.0646	5664452.9181	644359.5474	181.7268	0.0419	0.0635	0.0885	2.3662	0.0076	NaN	0.00	11.7335	0.0000	7.6115	0.0000	0.0000	0.0000	-1.00	0.0908
BX08	2023	10	30	00	37	00.00	7	0	8	0	0	0	1.40	0.58	0.46	1.32	1.52	3835736.5877	1177273.1023	4941612.2805	0.0651	0.0719	0.0646	5664452.9198	644359.5483	181.7204	0.0418	0.0633	0.0884	2.3665	0.0076	NaN	0.00	11.6343	0.0000	7.5136	0.0000	0.0000	0.0000	-1.00	0.0911
BX08	2023	10	30	00	37	05.00	7	0	9	0	0	0	1.08	0.48	0.42	0.99	1.18	3835736.5897	1177273.1029	4941612.2784	0.0650	0.0716	0.0645	5664452.9168	644359.5485	181.7201	0.0417	0.0631	0.0883	2.3668	0.0076	NaN	0.00	11.7246	0.0000	7.6014	0.0000	0.0000	0.0000	-1.00	0.0914
BX08	2023	10	30	00	37	10.00	7	0	9	0	0	0	1.08	0.48	0.42	0.99	1.18	3835736.5878	1177273.1004	4941612.2750	0.0644	0.0713	0.0635	5664452.9166	644359.5466	181.7159	0.0417	0.0629	0.0871	2.3671	0.0076	NaN	0.00	11.6358	0.0000	7.5088	0.0000	0.0000	0.0000	-1.00	0.0917
BX08	2023	10	30	00	37	15.00	7	0	9	0	0	0	1.08	0.48	0.42	1.00	1.18	3835736.5834	1177273.1000	4941612.2714	0.0642	0.0710	0.0632	5664452.9178	644359.5475	181.7104	0.0416	0.0626	0.0866	2.3673	0.0075	NaN	0.00	11.9347	0.0000	7.8067	0.0000	0.0000	0.0000	-1.00	0.0920
BX08	2023	10	30	00	37	20.00	7	0	9	0	0	0	1.08	0.48	0.42	1.00	1.18	3835736.5814	1177273.1005	4941612.2670	0.0640	0.0707	0.0629	5664452.9164	644359.5486	181.7058	0.0415	0.0624	0.0863	2.3677	0.0075	NaN	0.00	11.8000	0.0000	7.6679	0.0000	0.0000	0.0000	-1.00	0.0923
BX08	2023	10	30	00	37	25.00	7	0	9	0	0	0	1.08	0.48	0.42	1.00	1.18	3835736.5810	1177273.1027	4941612.2727	0.0639	0.0705	0.0628	5664452.9198	644359.5507	181.7104	0.0415	0.0622	0.0860	2.3679	0.0075	NaN	0.00	11.6331	0.0000	7.4991	0.0000	0.0000	0.0000	-1.00	0.0925
BX08	2023	10	30	00	37	30.00	7	0	9	0	0	0	1.08	0.48	0.42	1.00	1.18	3835736.5840	1177273.1025	4941612.2661	0.0637	0.0703	0.0627	5664452.9135	644359.5499	181.7070	0.0414	0.0620	0.0858	2.3681	0.0074	NaN	0.00	11.8979	0.0000	7.7657	0.0000	0.0000	0.0000	-1.00	0.0927
BX08	2023	10	30	00	37	35.00	7	0	9	0	0	0	1.08	0.48	0.42	1.00	1.18	3835736.5851	1177273.1064	4941612.2656	0.0636	0.0700	0.0626	5664452.9116	644359.5533	181.7080	0.0413	0.0618	0.0857	2.3682	0.0074	NaN	0.00	11.9094	0.0000	7.7740	0.0000	0.0000	0.0000	-1.00	0.0929
BX08	2023	10	30	00	37	40.00	7	0	9	0	0	0	1.08	0.48	0.42	1.00	1.18	3835736.5799	1177273.1026	4941612.2634	0.0635	0.0709	0.0648	5664452.9149	644359.5511	181.7025	0.0432	0.0628	0.0863	2.3684	0.0074	NaN	0.00	11.7425	0.0000	7.6056	0.0000	0.0000	0.0000	-1.00	0.0931
BX08	2023	10	30	00	37	45.00	7	0	8	0	0	0	1.22	0.52	0.50	1.12	1.33	3835736.5830	1177273.1057	4941612.2684	0.0659	0.0707	0.0670	5664452.9151	644359.5531	181.7088	0.0432	0.0629	0.0894	2.3685	0.0074	NaN	0.00	11.8241	0.0000	7.6833	0.0000	0.0000	0.0000	-1.00	0.0931
BX08	2023	10	30	00	37	50.00	7	0	8	0	0	0	1.22	0.52	0.50	1.12	1.33	3835736.5814	1177273.1061	4941612.2607	0.0657	0.0695	0.0642	5664452.9113	644359.5541	181.7020	0.0413	0.0615	0.0881	2.3685	0.0074	NaN	0.00	11.7570	0.0000	7.6089	0.0000	0.0000	0.0000	-1.00	0.0931
BX08	2023	10	30	00	37	55.00	7	0	8	0	0	0	1.22	0.52	0.50	1.12	1.33	3835736.5772	1177273.1099	4941612.2635	0.0656	0.0693	0.0640	5664452.9155	644359.5589	181.7023	0.0412	0.0614	0.0879	2.3686	0.0074	NaN	0.00	11.7526	0.0000	7.6052	0.0000	0.0000	0.0000	-1.00	0.0932
BX08	2023	10	30	00	38	00.00	7	0	8	0	0	0	1.22	0.52	0.50	1.12	1.33	3835736.5854	1177273.1139	4941612.2719	0.0654	0.0691	0.0640	5664452.9138	644359.5603	181.7145	0.0412	0.0612	0.0878	2.3686	0.0074	NaN	0.00	11.5122	0.0000	7.3657	0.0000	0.0000	0.0000	-1.00	0.0932
BX08	2023	10	30	00	38	05.00	7	0	8	0	0	0	1.23	0.52	0.50	1.12	1.33	3835736.5796	1177273.1121	4941612.2648	0.0653	0.0689	0.0639	5664452.9141	644359.5603	181.7052	0.0411	0.0610	0.0877	2.3686	0.0074	NaN	0.00	11.4044	0.0000	7.2575	0.0000	0.0000	0.0000	-1.00	0.0932
BX08	2023	10	30	00	38	10.00	7	0	8	0	0	0	1.23	0.52	0.50	1.12	1.33	3835736.5721	1177273.1161	4941612.2564	0.0652	0.0687	0.0638	5664452.9136	644359.5663	181.6949	0.0410	0.0608	0.0875	2.3686	0.0074	NaN	0.00	11.7596	0.0000	7.6139	0.0000	0.0000	0.0000	-1.00	0.0932
BX08	2023	10	30	00	38	15.00	7	0	8	0	0	0	1.23	0.52	0.50	1.12	1.33	3835736.5766	1177273.1164	4941612.2590	0.0651	0.0684	0.0638	5664452.9118	644359.5654	181.6996	0.0410	0.0606	0.0874	2.3686	0.0074	NaN	0.00	11.5385	0.0000	7.3935	0.0000	0.0000	0.0000	-1.00	0.0933
BX08	2023	10	30	00	38	20.00	7	0	8	0	0	0	1.23	0.52	0.50	1.13	1.34	3835736.5772	1177273.1141	4941612.2544	0.0650	0.0682	0.0637	5664452.9089	644359.5630	181.6960	0.0409	0.0604	0.0873	2.3687	0.0074	NaN	0.00	11.6669	0.0000	7.5231	0.0000	0.0000	0.0000	-1.00	0.0933
BX08	2023	10	30	00	38	25.00	7	0	8	0	0	0	1.23	0.52	0.50	1.13	1.34	3835736.5763	1177273.1152	4941612.2596	0.0649	0.0680	0.0636	5664452.9126	644359.5643	181.6997	0.0408	0.0602	0.0871	2.3687	0.0074	NaN	0.00	11.6553	0.0000	7.5132	0.0000	0.0000	0.0000	-1.00	0.0934
BX08	2023	10	30	00	38	30.00	7	0	8	0	0	0	1.23	0.52	0.50	1.13	1.34	3835736.5761	1177273.1176	4941612.2587	0.0648	0.0678	0.0636	5664452.9118	644359.5666	181.6993	0.0407	0.0601	0.0870	2.3688	0.0074	NaN	0.00	11.7029	0.0000	7.5651	0.0000	0.0000	0.0000	-1.00	0.0934
BX08	2023	10	30	00	38	35.00	7	0	8	0	0	0	1.23	0.52	0.50	1.13	1.34	3835736.5661	1177273.1178	4941612.2548	0.0647	0.0676	0.0635	5664452.9168	644359.5697	181.6903	0.0407	0.0599	0.0869	2.3689	0.0074	NaN	0.00	11.7595	0.0000	7.6230	0.0000	0.0000	0.0000	-1.00	0.0935
BX08	2023	10	30	00	38	40.00	7	0	8	0	0	0	1.23	0.52	0.50	1.13	1.34	3835736.5738	1177273.1161	4941612.2623	0.0646	0.0674	0.0634	5664452.9160	644359.5658	181.7005	0.0406	0.0597	0.0868	2.3689	0.0074	NaN	0.00	11.5302	0.0000	7.3873	0.0000	0.0000	0.0000	-1.00	0.0936
BX08	2023	10	30	00	38	45.00	7	0	8	0	0	0	1.24	0.52	0.50	1.13	1.34	3835736.5693	1177273.1201	4941612.2491	0.0645	0.0672	0.0634	5664452.9103	644359.5711	181.6883	0.0406	0.0595	0.0866	2.3690	0.0074	NaN	0.00	11.4765	0.0000	7.3314	0.0000	0.0000	0.0000	-1.00	0.0936
BX08	2023	10	30	00	38	50.00	7	0	8	0	0	0	1.24	0.52	0.50	1.13	1.34	3835736.5653	1177273.1203	4941612.2517	0.0644	0.0670	0.0633	5664452.9149	644359.5723	181.6878	0.0405	0.0593	0.0865	2.3691	0.0074	NaN	0.00	11.7416	0.0000	7.5932	0.0000	0.0000	0.0000	-1.00	0.0937
BX08	2023	10	30	00	38	55.00	7	0	8	0	0	0	1.24	0.53	0.50	1.13	1.35	3835736.5652	1177273.1203	4941612.2550	0.0643	0.0668	0.0633	5664452.9171	644359.5723	181.6905	0.0404	0.0591	0.0864	2.3692	0.0074	NaN	0.00	11.7521	0.0000	7.6015	0.0000	0.0000	0.0000	-1.00	0.0938
BX08	2023	10	30	00	39	00.00	7	0	8	0	0	0	1.24	0.53	0.50	1.14	1.35	3835736.5705	1177273.1215	4941612.2556	0.0642	0.0666	0.0632	5664452.9133	644359.5720	181.6943	0.0404	0.0589	0.0863	2.3692	0.0074	NaN	0.00	11.9194	0.0000	7.7682	0.0000	0.0000	0.0000	-1.00	0.0939
BX08	2023	10	30	00	39	05.00	7	0	8	0	0	0	1.24	0.53	0.50	1.14	1.35	3835736.5711	1177273.1238	4941612.2571	0.0641	0.0664	0.0632	5664452.9133	644359.5740	181.6962	0.0403	0.0588	0.0862	2.3693	0.0074	NaN	0.00	11.9262	0.0000	7.7734	0.0000	0.0000	0.0000	-1.00	0.0939
BX08	2023	10	30	00	39	10.00	7	0	8	0	0	0	1.24	0.53	0.50	1.14	1.35	3835736.5682	1177273.1256	4941612.2544	0.0640	0.0662	0.0631	5664452.9133	644359.5765	181.6927	0.0402	0.0586	0.0861	2.3693	0.0074	NaN	0.00	11.9822	0.0000	7.8291	0.0000	0.0000	0.0000	-1.00	0.0940
BX08	2023	10	30	00	39	15.00	7	0	8	0	0	0	1.24	0.53	0.50	1.14	1.35	3835736.5646	1177273.1252	4941612.2504	0.0640	0.0671	0.0660	5664452.9137	644359.5772	181.6873	0.0421	0.0598	0.0872	2.3694	0.0074	NaN	0.00	12.1043	0.0000	7.9504	0.0000	0.0000	0.0000	-1.00	0.0940
BX08	2023	10	30	00	39	20.00	7	0	8	0	0	0	1.24	0.53	0.50	1.14	1.35	3835736.5662	1177273.1242	4941612.2539	0.0638	0.0658	0.0630	5664452.9148	644359.5758	181.6908	0.0401	0.0582	0.0859	2.3694	0.0074	NaN	0.00	11.8930	0.0000	7.7388	0.0000	0.0000	0.0000	-1.00	0.0940
BX08	2023	10	30	00	39	25.00	7	0	8	0	0	0	1.25	0.53	0.50	1.14	1.35	3835736.5668	1177273.1252	4941612.2521	0.0637	0.0656	0.0629	5664452.9131	644359.5766	181.6900	0.0401	0.0581	0.0857	2.3695	0.0073	NaN	0.00	12.0391	0.0000	7.8837	0.0000	0.0000	0.0000	-1.00	0.0941
BX08	2023	10	30	00	39	30.00	7	0	7	0	0	0	1.56	0.61	0.72	1.38	1.67	3835736.5705	1177273.1263	4941612.2576	0.0685	0.0656	0.0659	5664452.9135	644359.5765	181.6967	0.0407	0.0580	0.0912	2.3696	0.0073	NaN	0.00	11.8631	0.0000	7.7056	0.0000	0.0000	0.0000	-1.00	0.0942
BX08	2023	10	30	00	39	35.00	7	0	8	0	0	0	1.25	0.53	0.50	1.14	1.36	3835736.5672	1177273.1244	4941612.2520	0.0686	0.0665	0.0691	5664452.9129	644359.5757	181.6900	0.0424	0.0593	0.0927	2.3696	0.0073	NaN	0.00	11.8956	0.0000	7.7383	0.0000	0.0000	0.0000	-1.00	0.0942
BX08	2023	10	30	00	39	40.00	7	0	8	0	0	0	1.25	0.53	0.50	1.15	1.36	3835736.5676	1177273.1262	4941612.2556	0.0663	0.0663	0.0679	5664452.9145	644359.5773	181.6934	0.0420	0.0591	0.0902	2.3697	0.0073	NaN	0.00	11.4992	0.0000	7.3415	0.0000	0.0000	0.0000	-1.00	0.0943
BX08	2023	10	30	00	39	45.00	7	0	7	0	0	0	1.63	0.66	0.53	1.54	1.76	3835736.5700	1177273.1267	4941612.2541	0.0666	0.0654	0.0663	5664452.9116	644359.5771	181.6938	0.0401	0.0575	0.0905	2.3697	0.0073	NaN	0.00	11.8958	0.0000	7.7299	0.0000	0.0000	0.0000	-1.00	0.0943
BX08	2023	10	30	00	39	50.00	7	0	7	0	0	0	1.63	0.66	0.53	1.54	1.76	3835736.5648	1177273.1325	4941612.2491	0.0660	0.0652	0.0659	5664452.9113	644359.5842	181.6878	0.0400	0.0574	0.0898	2.3697	0.0073	NaN	0.00	11.8684	0.0000	7.7007	0.0000	0.0000	0.0000	-1.00	0.0944
BX08	2023	10	30	00	39	55.00	7	0	7	0	0	0	1.63	0.67	0.53	1.55	1.76	3835736.5620	1177273.1341	4941612.2488	0.0656	0.0651	0.0657	5664452.9128	644359.5866	181.6862	0.0399	0.0572	0.0893	2.3697	0.0073	NaN	0.00	11.7514	0.0000	7.5810	0.0000	0.0000	0.0000	-1.00	0.0944
BX08	2023	10	30	00	40	00.00	7	0	7	0	0	0	1.64	0.67	0.53	1.55	1.77	3835736.5587	1177273.1318	4941612.2390	0.0653	0.0649	0.0655	5664452.9095	644359.5854	181.6762	0.0399	0.0571	0.0890	2.3698	0.0073	NaN	0.00	11.9845	0.0000	7.8150	0.0000	0.0000	0.0000	-1.00	0.0944
BX08	2023	10	30	00	40	05.00	7	0	7	0	0	0	1.64	0.67	0.53	1.55	1.77	3835736.5568	1177273.1335	4941612.2376	0.0651	0.0647	0.0654	5664452.9098	644359.5876	181.6743	0.0398	0.0569	0.0887	2.3698	0.0073	NaN	0.00	11.7738	0.0000	7.6019	0.0000	0.0000	0.0000	-1.00	0.0944
BX08	2023	10	30	00	40	10.00	7	0	8	0	0	0	1.26	0.54	0.50	1.15	1.37	3835736.5584	1177273.1313	4941612.2411	0.0650	0.0656	0.0684	5664452.9112	644359.5850	181.6775	0.0416	0.0581	0.0900	2.3698	0.0073	NaN	0.00	11.8612	0.0000	7.6907	0.0000	0.0000	0.0000	-1.00	0.0945
BX08	2023	10	30	00	40	15.00	7	0	8	0	0	0	1.26	0.54	0.50	1.16	1.37	3835736.5595	1177273.1362	4941612.2484	0.0643	0.0653	0.0674	5664452.9140	644359.5893	181.6847	0.0415	0.0580	0.0887	2.3699	0.0073	NaN	0.00	12.1232	0.0000	7.9521	0.0000	0.0000	0.0000	-1.00	0.0945
BX08	2023	10	30	00	40	20.00	7	0	8	0	0	0	1.26	0.54	0.50	1.16	1.37	3835736.5633	1177273.1396	4941612.2436	0.0640	0.0651	0.0670	5664452.9075	644359.5916	181.6839	0.0415	0.0578	0.0881	2.3699	0.0073	NaN	0.00	12.1528	0.0000	7.9823	0.0000	0.0000	0.0000	-1.00	0.0945
BX08	2023	10	30	00	40	25.00	7	0	8	0	0	0	1.26	0.54	0.50	1.16	1.37	3835736.5591	1177273.1424	4941612.2365	0.0638	0.0649	0.0668	5664452.9056	644359.5955	181.6765	0.0414	0.0577	0.0878	2.3699	0.0073	NaN	0.00	12.0666	0.0000	7.9010	0.0000	0.0000	0.0000	-1.00	0.0946
BX08	2023	10	30	00	40	30.00	7	0	8	0	0	0	1.26	0.54	0.50	1.16	1.37	3835736.5610	1177273.1427	4941612.2349	0.0636	0.0648	0.0666	5664452.9031	644359.5954	181.6763	0.0414	0.0576	0.0875	2.3700	0.0073	NaN	0.00	12.2464	0.0000	8.0835	0.0000	0.0000	0.0000	-1.00	0.0946
BX08	2023	10	30	00	40	35.00	7	0	8	0	0	0	1.26	0.54	0.50	1.16	1.37	3835736.5660	1177273.1430	4941612.2484	0.0635	0.0647	0.0665	5664452.9077	644359.5940	181.6899	0.0413	0.0575	0.0873	2.3700	0.0073	NaN	0.00	12.0975	0.0000	7.9381	0.0000	0.0000	0.0000	-1.00	0.0946
BX08	2023	10	30	00	40	40.00	7	0	8	0	0	0	1.26	0.54	0.50	1.16	1.37	3835736.5594	1177273.1370	4941612.2475	0.0633	0.0647	0.0663	5664452.9133	644359.5900	181.6842	0.0413	0.0574	0.0871	2.3700	0.0073	NaN	0.00	12.0134	0.0000	7.8571	0.0000	0.0000	0.0000	-1.00	0.0947
BX08	2023	10	30	00	40	45.00	7	0	8	0	0	0	1.26	0.54	0.50	1.16	1.38	3835736.5641	1177273.1385	4941612.2496	0.0632	0.0646	0.0662	5664452.9108	644359.5901	181.6889	0.0413	0.0573	0.0870	2.3701	0.0073	NaN	0.00	11.9414	0.0000	7.7868	0.0000	0.0000	0.0000	-1.00	0.0947
BX08	2023	10	30	00	40	50.00	7	0	8	0	0	0	1.27	0.54	0.50	1.16	1.38	3835736.5541	1177273.1367	4941612.2347	0.0631	0.0645	0.0662	5664452.9094	644359.5914	181.6709	0.0412	0.0573	0.0868	2.3701	0.0073	NaN	0.00	11.8808	0.0000	7.7292	0.0000	0.0000	0.0000	-1.00	0.0947
BX08	2023	10	30	00	40	55.00	7	0	8	0	0	0	1.27	0.54	0.50	1.17	1.38	3835736.5521	1177273.1424	4941612.2342	0.0628	0.0635	0.0625	5664452.9094	644359.5975	181.6705	0.0394	0.0559	0.0848	2.3702	0.0073	NaN	0.00	12.0083	0.0000	7.8562	0.0000	0.0000	0.0000	-1.00	0.0948
BX08	2023	10	30	00	41	00.00	7	0	8	0	0	0	1.27	0.54	0.50	1.17	1.38	3835736.5396	1177273.1586	4941612.2315	0.0631	0.0653	0.0636	5664452.9138	644359.6165	181.6638	0.0405	0.0585	0.0850	2.3702	0.0073	NaN	0.00	11.8389	0.0000	7.7151	0.0000	0.0000	0.0000	-1.00	0.0949
BX08	2023	10	30	00	41	05.00	7	0	8	0	0	0	1.27	0.54	0.50	1.17	1.38	3835736.5539	1177273.1436	4941612.2270	0.0625	0.0632	0.0623	5664452.9033	644359.5983	181.6661	0.0393	0.0558	0.0845	2.3703	0.0073	NaN	0.00	11.6729	0.0000	7.5670	0.0000	0.0000	0.0000	-1.00	0.0949
BX08	2023	10	30	00	41	10.00	7	0	8	0	0	0	1.27	0.54	0.50	1.17	1.38	3835736.5584	1177273.1444	4941612.2311	0.0624	0.0630	0.0622	5664452.9023	644359.5978	181.6722	0.0392	0.0556	0.0843	2.3703	0.0073	NaN	0.00	12.1612	0.0000	8.0597	0.0000	0.0000	0.0000	-1.00	0.0949
BX08	2023	10	30	00	41	15.00	7	0	8	0	0	0	1.27	0.54	0.50	1.17	1.38	3835736.5595	1177273.1451	4941612.2316	0.0623	0.0628	0.0622	5664452.9017	644359.5981	181.6734	0.0392	0.0554	0.0842	2.3703	0.0073	NaN	0.00	12.1303	0.0000	8.0279	0.0000	0.0000	0.0000	-1.00	0.0949
BX08	2023	10	30	00	41	20.00	7	0	8	0	0	0	1.27	0.54	0.50	1.17	1.38	3835736.5558	1177273.1446	4941612.2322	0.0621	0.0627	0.0621	5664452.9049	644359.5986	181.6715	0.0391	0.0552	0.0840	2.3704	0.0073	NaN	0.00	11.9566	0.0000	7.8553	0.0000	0.0000	0.0000	-1.00	0.0950
BX08	2023	10	30	00	41	25.00	7	0	8	0	0	0	1.27	0.55	0.50	1.17	1.39	3835736.5579	1177273.1420	4941612.2325	0.0620	0.0625	0.0620	5664452.9041	644359.5955	181.6725	0.0391	0.0551	0.0839	2.3704	0.0073	NaN	0.00	11.7271	0.0000	7.6257	0.0000	0.0000	0.0000	-1.00	0.0950
BX08	2023	10	30	00	41	30.00	7	0	8	0	0	0	1.28	0.55	0.50	1.17	1.39	3835736.5513	1177273.1418	4941612.2317	0.0619	0.0623	0.0620	5664452.9086	644359.5972	181.6679	0.0390	0.0549	0.0838	2.3704	0.0073	NaN	0.00	11.8225	0.0000	7.7197	0.0000	0.0000	0.0000	-1.00	0.0951
BX08	2023	10	30	00	41	35.00	7	0	8	0	0	0	1.28	0.55	0.50	1.18	1.39	3835736.5567	1177273.1444	4941612.2317	0.0618	0.0621	0.0619	5664452.9040	644359.5982	181.6716	0.0389	0.0547	0.0837	2.3705	0.0073	NaN	0.00	11.8783	0.0000	7.7765	0.0000	0.0000	0.0000	-1.00	0.0951
BX08	2023	10	30	00	41	40.00	7	0	8	0	0	0	1.28	0.55	0.50	1.18	1.39	3835736.5544	1177273.1393	4941612.2322	0.0617	0.0622	0.0662	5664452.9071	644359.5939	181.6696	0.0420	0.0549	0.0854	2.3705	0.0073	NaN	0.00	11.7033	0.0000	7.6009	0.0000	0.0000	0.0000	-1.00	0.0951
BX08	2023	10	30	00	41	45.00	7	0	7	0	0	0	1.60	0.64	0.72	1.43	1.72	3835736.5466	1177273.1407	4941612.2234	0.0661	0.0618	0.0645	5664452.9071	644359.5975	181.6584	0.0394	0.0546	0.0884	2.3706	0.0073	NaN	0.00	11.3861	0.0000	7.2799	0.0000	0.0000	0.0000	-1.00	0.0952
BX08	2023	10	30	00	41	50.00	7	0	7	0	0	0	1.60	0.64	0.72	1.43	1.72	3835736.5564	1177273.1417	4941612.2276	0.0660	0.0616	0.0644	5664452.9022	644359.5958	181.6678	0.0394	0.0545	0.0882	2.3706	0.0073	NaN	0.00	11.5542	0.0000	7.4462	0.0000	0.0000	0.0000	-1.00	0.0952
BX08	2023	10	30	00	41	55.00	7	0	7	0	0	0	1.60	0.64	0.72	1.43	1.72	3835736.5469	1177273.1399	4941612.2235	0.0659	0.0615	0.0643	5664452.9071	644359.5967	181.6585	0.0393	0.0543	0.0881	2.3707	0.0073	NaN	0.00	11.4922	0.0000	7.3872	0.0000	0.0000	0.0000	-1.00	0.0953
BX08	2023	10	30	00	42	00.00	7	0	7	0	0	0	1.60	0.64	0.72	1.43	1.72	3835736.5473	1177273.1397	4941612.2211	0.0658	0.0613	0.0643	5664452.9053	644359.5964	181.6568	0.0393	0.0541	0.0880	2.3707	0.0073	NaN	0.00	11.5451	0.0000	7.4401	0.0000	0.0000	0.0000	-1.00	0.0953
BX08	2023	10	30	00	42	05.00	7	0	7	0	0	0	1.60	0.64	0.72	1.43	1.73	3835736.5502	1177273.1381	4941612.2217	0.0657	0.0611	0.0642	5664452.9039	644359.5941	181.6587	0.0392	0.0540	0.0879	2.3707	0.0073	NaN	0.00	11.8474	0.0000	7.7418	0.0000	0.0000	0.0000	-1.00	0.0953
BX08	2023	10	30	00	42	10.00	7	0	7	0	0	0	1.60	0.64	0.72	1.43	1.73	3835736.5510	1177273.1371	4941612.2210	0.0656	0.0609	0.0641	5664452.9030	644359.5929	181.6585	0.0392	0.0538	0.0878	2.3707	0.0073	NaN	0.00	11.6743	0.0000	7.5676	0.0000	0.0000	0.0000	-1.00	0.0954
BX08	2023	10	30	00	42	15.00	7	0	7	0	0	0	1.61	0.64	0.72	1.43	1.73	3835736.5540	1177273.1361	4941612.2222	0.0656	0.0608	0.0641	5664452.9018	644359.5911	181.6611	0.0391	0.0537	0.0877	2.3708	0.0073	NaN	0.00	11.6258	0.0000	7.5130	0.0000	0.0000	0.0000	-1.00	0.0954
BX08	2023	10	30	00	42	20.00	7	0	7	0	0	0	1.61	0.64	0.72	1.44	1.73	3835736.5494	1177273.1347	4941612.2218	0.0655	0.0606	0.0640	5664452.9052	644359.5910	181.6577	0.0391	0.0535	0.0876	2.3708	0.0073	NaN	0.00	11.8203	0.0000	7.7053	0.0000	0.0000	0.0000	-1.00	0.0954
BX08	2023	10	30	00	42	25.00	7	0	7	0	0	0	1.61	0.64	0.72	1.44	1.73	3835736.5589	1177273.1338	4941612.2245	0.0654	0.0604	0.0640	5664452.9000	644359.5875	181.6654	0.0390	0.0534	0.0875	2.3709	0.0073	NaN	0.00	11.7854	0.0000	7.6677	0.0000	0.0000	0.0000	-1.00	0.0955
BX08	2023	10	30	00	42	30.00	7	0	8	0	0	0	1.29	0.55	0.50	1.19	1.40	3835736.5587	1177273.1351	4941612.2236	0.0653	0.0603	0.0639	5664452.8993	644359.5888	181.6648	0.0390	0.0532	0.0873	2.3708	0.0073	NaN	0.00	11.6092	0.0000	7.4939	0.0000	0.0000	0.0000	-1.00	0.0955
BX08	2023	10	30	00	42	35.00	7	0	7	0	0	0	1.61	0.64	0.72	1.44	1.73	3835736.5556	1177273.1326	4941612.2238	0.0652	0.0601	0.0639	5664452.9023	644359.5873	181.6626	0.0389	0.0530	0.0872	2.3709	0.0073	NaN	0.00	11.4600	0.0000	7.3509	0.0000	0.0000	0.0000	-1.00	0.0955
BX08	2023	10	30	00	42	40.00	7	0	8	0	0	0	1.29	0.56	0.50	1.19	1.41	3835736.5574	1177273.1251	4941612.2309	0.0655	0.0610	0.0678	5664452.9068	644359.5795	181.6678	0.0406	0.0544	0.0894	2.3708	0.0073	NaN	0.00	11.6870	0.0000	7.5787	0.0000	0.0000	0.0000	-1.00	0.0954
BX08	2023	10	30	00	42	45.00	7	0	8	0	0	0	1.29	0.56	0.50	1.19	1.41	3835736.5551	1177273.1288	4941612.2233	0.0629	0.0597	0.0625	5664452.9031	644359.5837	181.6612	0.0385	0.0527	0.0847	2.3708	0.0073	NaN	0.00	11.6049	0.0000	7.4935	0.0000	0.0000	0.0000	-1.00	0.0955
BX08	2023	10	30	00	42	50.00	7	0	8	0	0	0	1.29	0.56	0.50	1.19	1.41	3835736.5532	1177273.1307	4941612.2270	0.0620	0.0596	0.0620	5664452.9065	644359.5860	181.6633	0.0384	0.0525	0.0837	2.3708	0.0073	NaN	0.00	11.7090	0.0000	7.5940	0.0000	0.0000	0.0000	-1.00	0.0954
BX08	2023	10	30	00	42	55.00	7	0	8	0	0	0	1.29	0.56	0.50	1.19	1.41	3835736.5491	1177273.1288	4941612.2171	0.0615	0.0594	0.0617	5664452.9037	644359.5855	181.6528	0.0383	0.0524	0.0832	2.3708	0.0073	NaN	0.00	11.5106	0.0000	7.3945	0.0000	0.0000	0.0000	-1.00	0.0954
BX08	2023	10	30	00	43	00.00	7	0	8	0	0	0	1.30	0.56	0.50	1.20	1.41	3835736.5473	1177273.1331	4941612.2193	0.0612	0.0593	0.0615	5664452.9056	644359.5901	181.6542	0.0382	0.0522	0.0828	2.3708	0.0073	NaN	0.00	11.6003	0.0000	7.4817	0.0000	0.0000	0.0000	-1.00	0.0954
BX08	2023	10	30	00	43	05.00	7	0	8	0	0	0	1.30	0.56	0.50	1.20	1.41	3835736.5518	1177273.1332	4941612.2245	0.0610	0.0591	0.0614	5664452.9054	644359.5889	181.6610	0.0381	0.0521	0.0825	2.3708	0.0073	NaN	0.00	11.5659	0.0000	7.4513	0.0000	0.0000	0.0000	-1.00	0.0954
BX08	2023	10	30	00	43	10.00	7	0	8	0	0	0	1.30	0.56	0.50	1.20	1.41	3835736.5515	1177273.1327	4941612.2266	0.0608	0.0589	0.0613	5664452.9070	644359.5884	181.6623	0.0381	0.0519	0.0823	2.3708	0.0073	NaN	0.00	11.7412	0.0000	7.6248	0.0000	0.0000	0.0000	-1.00	0.0954
BX08	2023	10	30	00	43	15.00	7	0	8	0	0	0	1.30	0.56	0.50	1.20	1.41	3835736.5473	1177273.1319	4941612.2219	0.0606	0.0588	0.0612	5664452.9075	644359.5889	181.6560	0.0380	0.0518	0.0821	2.3708	0.0073	NaN	0.00	11.4382	0.0000	7.3222	0.0000	0.0000	0.0000	-1.00	0.0954
BX08	2023	10	30	00	43	20.00	7	0	8	0	0	0	1.30	0.56	0.50	1.20	1.42	3835736.5429	1177273.1315	4941612.2270	0.0605	0.0586	0.0611	5664452.9140	644359.5896	181.6572	0.0379	0.0516	0.0819	2.3709	0.0073	NaN	0.00	11.5746	0.0000	7.4591	0.0000	0.0000	0.0000	-1.00	0.0955
BX08	2023	10	30	00	43	25.00	7	0	8	0	0	0	1.30	0.56	0.50	1.20	1.42	3835736.5467	1177273.1296	4941612.2303	0.0603	0.0585	0.0610	5664452.9136	644359.5867	181.6618	0.0379	0.0515	0.0818	2.3709	0.0073	NaN	0.00	11.4584	0.0000	7.3422	0.0000	0.0000	0.0000	-1.00	0.0955
BX08	2023	10	30	00	43	30.00	7	0	8	0	0	0	1.30	0.56	0.50	1.20	1.42	3835736.5478	1177273.1324	4941612.2267	0.0602	0.0583	0.0609	5664452.9100	644359.5892	181.6602	0.0378	0.0513	0.0817	2.3709	0.0073	NaN	0.00	11.5990	0.0000	7.4826	0.0000	0.0000	0.0000	-1.00	0.0955
BX08	2023	10	30	00	43	35.00	7	0	8	0	0	0	1.30	0.56	0.50	1.20	1.42	3835736.5451	1177273.1354	4941612.2219	0.0601	0.0581	0.0609	5664452.9084	644359.5929	181.6553	0.0378	0.0512	0.0815	2.3709	0.0073	NaN	0.00	11.5598	0.0000	7.4453	0.0000	0.0000	0.0000	-1.00	0.0955
BX08	2023	10	30	00	43	40.00	7	0	7	0	0	0	1.63	0.65	0.72	1.46	1.76	3835736.5467	1177273.1324	4941612.2227	0.0641	0.0580	0.0632	5664452.9083	644359.5895	181.6563	0.0383	0.0512	0.0859	2.3709	0.0073	NaN	0.00	11.4062	0.0000	7.2842	0.0000	0.0000	0.0000	-1.00	0.0955
BX08	2023	10	30	00	43	45.00	7	0	8	0	0	0	1.31	0.56	0.50	1.21	1.42	3835736.5449	1177273.1324	4941612.2243	0.0640	0.0579	0.0631	5664452.9106	644359.5899	181.6565	0.0383	0.0511	0.0858	2.3709	0.0073	NaN	0.00	11.6195	0.0000	7.4918	0.0000	0.0000	0.0000	-1.00	0.0955
BX08	2023	10	30	00	43	50.00	7	0	8	0	0	0	1.31	0.56	0.50	1.21	1.42	3835736.5449	1177273.1322	4941612.2194	0.0618	0.0577	0.0619	5664452.9076	644359.5899	181.6527	0.0379	0.0509	0.0834	2.3708	0.0073	NaN	0.00	11.4841	0.0000	7.3523	0.0000	0.0000	0.0000	-1.00	0.0954
BX08	2023	10	30	00	43	55.00	7	0	8	0	0	0	1.31	0.57	0.50	1.21	1.42	3835736.5516	1177273.1330	4941612.2282	0.0613	0.0586	0.0656	5664452.9080	644359.5886	181.6637	0.0396	0.0523	0.0848	2.3708	0.0073	NaN	0.00	11.5646	0.0000	7.4310	0.0000	0.0000	0.0000	-1.00	0.0954
BX08	2023	10	30	00	44	00.00	7	0	8	0	0	0	1.31	0.57	0.50	1.21	1.43	3835736.5464	1177273.1312	4941612.2254	0.0610	0.0585	0.0655	5664452.9105	644359.5884	181.6580	0.0396	0.0521	0.0845	2.3708	0.0073	NaN	0.00	11.5455	0.0000	7.4140	0.0000	0.0000	0.0000	-1.00	0.0954
BX08	2023	10	30	00	44	05.00	7	0	8	0	0	0	1.31	0.57	0.50	1.21	1.43	3835736.5401	1177273.1334	4941612.2136	0.0607	0.0583	0.0654	5664452.9073	644359.5924	181.6456	0.0395	0.0520	0.0842	2.3708	0.0073	NaN	0.00	11.4703	0.0000	7.3413	0.0000	0.0000	0.0000	-1.00	0.0954
BX08	2023	10	30	00	44	10.00	7	0	8	0	0	0	1.31	0.57	0.50	1.21	1.43	3835736.5426	1177273.1324	4941612.2233	0.0601	0.0572	0.0608	5664452.9118	644359.5906	181.6544	0.0376	0.0503	0.0815	2.3707	0.0073	NaN	0.00	11.5196	0.0000	7.3911	0.0000	0.0000	0.0000	-1.00	0.0954
BX08	2023	10	30	00	44	15.00	7	0	8	0	0	0	1.31	0.57	0.50	1.21	1.43	3835736.5363	1177273.1335	4941612.2182	0.0598	0.0571	0.0607	5664452.9130	644359.5935	181.6468	0.0375	0.0502	0.0812	2.3707	0.0073	NaN	0.00	11.5105	0.0000	7.3799	0.0000	0.0000	0.0000	-1.00	0.0954
BX08	2023	10	30	00	44	20.00	7	0	8	0	0	0	1.31	0.57	0.50	1.21	1.43	3835736.5458	1177273.1337	4941612.2286	0.0597	0.0570	0.0606	5664452.9124	644359.5909	181.6607	0.0375	0.0501	0.0810	2.3707	0.0073	NaN	0.00	11.2765	0.0000	7.1390	0.0000	0.0000	0.0000	-1.00	0.0953
BX08	2023	10	30	00	44	25.00	7	0	7	0	0	0	1.64	0.66	0.72	1.47	1.77	3835736.5452	1177273.1344	4941612.2275	0.0634	0.0569	0.0627	5664452.9120	644359.5917	181.6595	0.0380	0.0502	0.0851	2.3708	0.0073	NaN	0.00	11.5051	0.0000	7.3648	0.0000	0.0000	0.0000	-1.00	0.0954
BX08	2023	10	30	00	44	30.00	7	0	8	0	0	0	1.32	0.57	0.50	1.22	1.43	3835736.5426	1177273.1364	4941612.2245	0.0633	0.0567	0.0627	5664452.9117	644359.5944	181.6561	0.0379	0.0500	0.0850	2.3708	0.0073	NaN	0.00	11.6440	0.0000	7.4968	0.0000	0.0000	0.0000	-1.00	0.0954
BX08	2023	10	30	00	44	35.00	7	0	7	0	0	0	1.64	0.66	0.72	1.48	1.77	3835736.5426	1177273.1388	4941612.2299	0.0633	0.0566	0.0626	5664452.9146	644359.5966	181.6607	0.0379	0.0499	0.0849	2.3708	0.0073	NaN	0.00	11.4644	0.0000	7.3123	0.0000	0.0000	0.0000	-1.00	0.0954
BX08	2023	10	30	00	44	40.00	7	0	7	0	0	0	1.64	0.66	0.72	1.48	1.77	3835736.5448	1177273.1357	4941612.2259	0.0632	0.0565	0.0626	5664452.9111	644359.5932	181.6583	0.0379	0.0498	0.0848	2.3708	0.0073	NaN	0.00	11.5250	0.0000	7.3670	0.0000	0.0000	0.0000	-1.00	0.0954
BX08	2023	10	30	00	44	45.00	7	0	7	0	0	0	1.65	0.66	0.72	1.48	1.77	3835736.5437	1177273.1373	4941612.2207	0.0631	0.0563	0.0625	5664452.9083	644359.5951	181.6540	0.0378	0.0496	0.0847	2.3708	0.0072	NaN	0.00	11.5762	0.0000	7.4184	0.0000	0.0000	0.0000	-1.00	0.0955
BX08	2023	10	30	00	44	50.00	7	0	7	0	0	0	1.65	0.66	0.72	1.48	1.78	3835736.5482	1177273.1389	4941612.2266	0.0630	0.0562	0.0625	5664452.9083	644359.5953	181.6615	0.0378	0.0495	0.0846	2.3709	0.0072	NaN	0.00	11.5337	0.0000	7.3781	0.0000	0.0000	0.0000	-1.00	0.0955
BX08	2023	10	30	00	44	55.00	7	0	7	0	0	0	1.65	0.67	0.72	1.48	1.78	3835736.5460	1177273.1362	4941612.2256	0.0629	0.0560	0.0624	5664452.9099	644359.5933	181.6589	0.0377	0.0494	0.0845	2.3709	0.0072	NaN	0.00	11.5349	0.0000	7.3784	0.0000	0.0000	0.0000	-1.00	0.0955
BX08	2023	10	30	00	45	00.00	7	0	7	0	0	0	1.65	0.67	0.72	1.48	1.78	3835736.5405	1177273.1370	4941612.2286	0.0629	0.0559	0.0624	5664452.9157	644359.5955	181.6581	0.0377	0.0492	0.0844	2.3709	0.0072	NaN	0.00	11.4832	0.0000	7.3286	0.0000	0.0000	0.0000	-1.00	0.0955
BX08	2023	10	30	00	45	05.00	7	0	8	0	0	0	1.32	0.57	0.50	1.22	1.44	3835736.5372	1177273.1376	4941612.2234	0.0628	0.0557	0.0624	5664452.9148	644359.5971	181.6521	0.0377	0.0491	0.0843	2.3709	0.0072	NaN	0.00	11.3531	0.0000	7.1963	0.0000	0.0000	0.0000	-1.00	0.0955
BX08	2023	10	30	00	45	10.00	7	0	8	0	0	0	1.32	0.57	0.50	1.23	1.44	3835736.5413	1177273.1423	4941612.2234	0.0606	0.0555	0.0611	5664452.9108	644359.6005	181.6556	0.0373	0.0489	0.0819	2.3709	0.0072	NaN	0.00	11.4364	0.0000	7.2786	0.0000	0.0000	0.0000	-1.00	0.0955
BX08	2023	10	30	00	45	15.00	7	0	8	0	0	0	1.32	0.58	0.50	1.23	1.44	3835736.5321	1177273.1370	4941612.2167	0.0598	0.0554	0.0607	5664452.9145	644359.5980	181.6438	0.0371	0.0488	0.0811	2.3709	0.0072	NaN	0.00	11.5432	0.0000	7.3866	0.0000	0.0000	0.0000	-1.00	0.0955
BX08	2023	10	30	00	45	20.00	7	0	8	0	0	0	1.33	0.58	0.50	1.23	1.45	3835736.5369	1177273.1427	4941612.2235	0.0594	0.0552	0.0604	5664452.9141	644359.6021	181.6530	0.0370	0.0486	0.0806	2.3709	0.0072	NaN	0.00	11.6275	0.0000	7.4716	0.0000	0.0000	0.0000	-1.00	0.0955
BX08	2023	10	30	00	45	25.00	7	0	8	0	0	0	1.33	0.58	0.50	1.23	1.45	3835736.5379	1177273.1414	4941612.2247	0.0591	0.0551	0.0603	5664452.9143	644359.6005	181.6543	0.0370	0.0485	0.0802	2.3710	0.0072	NaN	0.00	11.5130	0.0000	7.3559	0.0000	0.0000	0.0000	-1.00	0.0956
BX08	2023	10	30	00	45	30.00	7	0	8	0	0	0	1.33	0.58	0.50	1.23	1.45	3835736.5383	1177273.1404	4941612.2146	0.0588	0.0549	0.0601	5664452.9079	644359.5996	181.6465	0.0369	0.0483	0.0800	2.3710	0.0072	NaN	0.00	11.4075	0.0000	7.2480	0.0000	0.0000	0.0000	-1.00	0.0956
BX08	2023	10	30	00	45	35.00	7	0	8	0	0	0	1.33	0.58	0.50	1.23	1.45	3835736.5394	1177273.1400	4941612.2150	0.0587	0.0548	0.0600	5664452.9074	644359.5990	181.6474	0.0369	0.0482	0.0798	2.3711	0.0072	NaN	0.00	11.5342	0.0000	7.3727	0.0000	0.0000	0.0000	-1.00	0.0957
BX08	2023	10	30	00	45	40.00	7	0	8	0	0	0	1.33	0.58	0.50	1.23	1.45	3835736.5449	1177273.1442	4941612.2195	0.0585	0.0547	0.0599	5664452.9053	644359.6014	181.6550	0.0368	0.0481	0.0796	2.3711	0.0072	NaN	0.00	11.4651	0.0000	7.3055	0.0000	0.0000	0.0000	-1.00	0.0957
BX08	2023	10	30	00	45	45.00	7	0	8	0	0	0	1.33	0.58	0.50	1.23	1.45	3835736.5375	1177273.1394	4941612.2140	0.0584	0.0545	0.0599	5664452.9084	644359.5989	181.6454	0.0368	0.0480	0.0795	2.3712	0.0072	NaN	0.00	11.5067	0.0000	7.3473	0.0000	0.0000	0.0000	-1.00	0.0958
BX08	2023	10	30	00	45	50.00	7	0	8	0	0	0	1.33	0.58	0.50	1.23	1.45	3835736.5379	1177273.1424	4941612.2088	0.0583	0.0544	0.0598	5664452.9041	644359.6017	181.6421	0.0367	0.0478	0.0793	2.3712	0.0072	NaN	0.00	11.1990	0.0000	7.0407	0.0000	0.0000	0.0000	-1.00	0.0958
BX08	2023	10	30	00	45	55.00	7	0	8	0	0	0	1.33	0.58	0.50	1.24	1.45	3835736.5363	1177273.1384	4941612.2118	0.0582	0.0543	0.0597	5664452.9080	644359.5983	181.6428	0.0367	0.0477	0.0792	2.3713	0.0072	NaN	0.00	11.3980	0.0000	7.2421	0.0000	0.0000	0.0000	-1.00	0.0959
BX08	2023	10	30	00	46	00.00	7	0	8	0	0	0	1.33	0.58	0.50	1.24	1.46	3835736.5374	1177273.1360	4941612.2156	0.0581	0.0541	0.0597	5664452.9102	644359.5956	181.6459	0.0366	0.0476	0.0791	2.3713	0.0072	NaN	0.00	11.3550	0.0000	7.1992	0.0000	0.0000	0.0000	-1.00	0.0959
BX08	2023	10	30	00	46	05.00	7	0	8	0	0	0	1.33	0.58	0.50	1.24	1.46	3835736.5349	1177273.1361	4941612.2201	0.0580	0.0540	0.0596	5664452.9148	644359.5963	181.6479	0.0366	0.0475	0.0790	2.3713	0.0072	NaN	0.00	11.2492	0.0000	7.0986	0.0000	0.0000	0.0000	-1.00	0.0959
BX08	2023	10	30	00	46	10.00	7	0	8	0	0	0	1.34	0.58	0.50	1.24	1.46	3835736.5351	1177273.1382	4941612.2167	0.0579	0.0538	0.0596	5664452.9121	644359.5984	181.6458	0.0366	0.0473	0.0789	2.3713	0.0072	NaN	0.00	11.3403	0.0000	7.1947	0.0000	0.0000	0.0000	-1.00	0.0959
BX08	2023	10	30	00	46	15.00	7	0	8	0	0	0	1.34	0.58	0.50	1.24	1.46	3835736.5400	1177273.1375	4941612.2181	0.0578	0.0537	0.0595	5664452.9094	644359.5963	181.6497	0.0365	0.0472	0.0788	2.3714	0.0072	NaN	0.00	11.2234	0.0000	7.0805	0.0000	0.0000	0.0000	-1.00	0.0960
BX08	2023	10	30	00	46	20.00	7	0	8	0	0	0	1.34	0.58	0.50	1.24	1.46	3835736.5408	1177273.1390	4941612.2201	0.0577	0.0536	0.0595	5664452.9097	644359.5975	181.6520	0.0365	0.0471	0.0787	2.3714	0.0072	NaN	0.00	11.2193	0.0000	7.0782	0.0000	0.0000	0.0000	-1.00	0.0960
BX08	2023	10	30	00	46	25.00	7	0	8	0	0	0	1.34	0.58	0.50	1.24	1.46	3835736.5351	1177273.1355	4941612.2102	0.0576	0.0535	0.0594	5664452.9086	644359.5958	181.6403	0.0364	0.0470	0.0786	2.3715	0.0072	NaN	0.00	11.4623	0.0000	7.3200	0.0000	0.0000	0.0000	-1.00	0.0961
BX08	2023	10	30	00	46	30.00	7	0	8	0	0	0	1.34	0.58	0.50	1.24	1.46	3835736.5376	1177273.1357	4941612.2106	0.0575	0.0533	0.0594	5664452.9069	644359.5954	181.6421	0.0364	0.0469	0.0785	2.3716	0.0072	NaN	0.00	11.5195	0.0000	7.3734	0.0000	0.0000	0.0000	-1.00	0.0962
BX08	2023	10	30	00	46	35.00	7	0	8	0	0	0	1.34	0.59	0.50	1.24	1.46	3835736.5426	1177273.1383	4941612.2119	0.0575	0.0532	0.0593	5664452.9034	644359.5965	181.6466	0.0364	0.0467	0.0784	2.3717	0.0072	NaN	0.00	11.4349	0.0000	7.2876	0.0000	0.0000	0.0000	-1.00	0.0963
BX08	2023	10	30	00	46	40.00	7	0	8	0	0	0	1.34	0.59	0.50	1.25	1.46	3835736.5408	1177273.1358	4941612.2120	0.0574	0.0531	0.0593	5664452.9053	644359.5946	181.6452	0.0363	0.0466	0.0783	2.3717	0.0072	NaN	0.00	11.2016	0.0000	7.0529	0.0000	0.0000	0.0000	-1.00	0.0963
BX08	2023	10	30	00	46	45.00	7	0	8	0	0	0	1.34	0.59	0.50	1.25	1.47	3835736.5389	1177273.1357	4941612.2096	0.0573	0.0529	0.0592	5664452.9053	644359.5951	181.6421	0.0363	0.0465	0.0782	2.3718	0.0072	NaN	0.00	11.2919	0.0000	7.1392	0.0000	0.0000	0.0000	-1.00	0.0964
BX08	2023	10	30	00	46	50.00	7	0	8	0	0	0	1.34	0.59	0.50	1.25	1.47	3835736.5429	1177273.1370	4941612.2176	0.0572	0.0528	0.0592	5664452.9070	644359.5951	181.6509	0.0363	0.0464	0.0781	2.3719	0.0072	NaN	0.00	11.3086	0.0000	7.1546	0.0000	0.0000	0.0000	-1.00	0.0965
BX08	2023	10	30	00	46	55.00	7	0	7	0	0	0	1.72	0.73	0.53	1.64	1.87	3835736.5461	1177273.1340	4941612.2218	0.0585	0.0532	0.0619	5664452.9079	644359.5913	181.6556	0.0362	0.0464	0.0814	2.3719	0.0072	NaN	0.00	11.5654	0.0000	7.4111	0.0000	0.0000	0.0000	-1.00	0.0965
BX08	2023	10	30	00	47	00.00	7	0	7	0	0	0	1.72	0.73	0.53	1.64	1.87	3835736.5456	1177273.1299	4941612.2191	0.0585	0.0530	0.0619	5664452.9074	644359.5875	181.6525	0.0362	0.0463	0.0813	2.3719	0.0072	NaN	0.00	11.4606	0.0000	7.3045	0.0000	0.0000	0.0000	-1.00	0.0965
BX08	2023	10	30	00	47	05.00	7	0	7	0	0	0	1.72	0.73	0.53	1.64	1.87	3835736.5458	1177273.1289	4941612.2168	0.0584	0.0529	0.0618	5664452.9059	644359.5865	181.6506	0.0362	0.0462	0.0812	2.3720	0.0072	NaN	0.00	11.4349	0.0000	7.2757	0.0000	0.0000	0.0000	-1.00	0.0966
BX08	2023	10	30	00	47	10.00	7	0	7	0	0	0	1.72	0.73	0.53	1.64	1.87	3835736.5455	1177273.1285	4941612.2181	0.0583	0.0528	0.0618	5664452.9071	644359.5862	181.6514	0.0361	0.0460	0.0811	2.3720	0.0072	NaN	0.00	11.2385	0.0000	7.0793	0.0000	0.0000	0.0000	-1.00	0.0967
BX08	2023	10	30	00	47	15.00	7	0	7	0	0	0	1.72	0.73	0.53	1.64	1.87	3835736.5494	1177273.1295	4941612.2228	0.0583	0.0527	0.0617	5664452.9069	644359.5860	181.6575	0.0361	0.0459	0.0811	2.3721	0.0072	NaN	0.00	11.2262	0.0000	7.0618	0.0000	0.0000	0.0000	-1.00	0.0967
BX08	2023	10	30	00	47	20.00	7	0	8	0	0	0	1.35	0.59	0.50	1.25	1.47	3835736.5429	1177273.1287	4941612.2136	0.0582	0.0525	0.0617	5664452.9062	644359.5871	181.6463	0.0360	0.0458	0.0810	2.3722	0.0072	NaN	0.00	11.1872	0.0000	7.0236	0.0000	0.0000	0.0000	-1.00	0.0968
BX08	2023	10	30	00	47	25.00	7	0	8	0	0	0	1.35	0.59	0.50	1.25	1.47	3835736.5410	1177273.1265	4941612.2164	0.0575	0.0522	0.0603	5664452.9098	644359.5855	181.6470	0.0360	0.0457	0.0793	2.3723	0.0072	NaN	0.00	11.2529	0.0000	7.0870	0.0000	0.0000	0.0000	-1.00	0.0969
BX08	2023	10	30	00	47	30.00	7	0	8	0	0	0	1.35	0.59	0.50	1.26	1.48	3835736.5492	1177273.1291	4941612.2232	0.0572	0.0520	0.0598	5664452.9073	644359.5856	181.6577	0.0360	0.0455	0.0786	2.3723	0.0072	NaN	0.00	11.2565	0.0000	7.0858	0.0000	0.0000	0.0000	-1.00	0.0969
BX08	2023	10	30	00	47	35.00	7	0	8	0	0	0	1.35	0.59	0.50	1.26	1.48	3835736.5504	1177273.1300	4941612.2207	0.0570	0.0518	0.0596	5664452.9047	644359.5863	181.6567	0.0359	0.0454	0.0783	2.3724	0.0072	NaN	0.00	11.1829	0.0000	7.0074	0.0000	0.0000	0.0000	-1.00	0.0970
BX08	2023	10	30	00	47	40.00	7	0	8	0	0	0	1.35	0.59	0.50	1.26	1.48	3835736.5481	1177273.1288	4941612.2194	0.0569	0.0517	0.0594	5664452.9059	644359.5857	181.6540	0.0359	0.0453	0.0780	2.3724	0.0072	NaN	0.00	11.3716	0.0000	7.1962	0.0000	0.0000	0.0000	-1.00	0.0970
BX08	2023	10	30	00	47	45.00	7	0	8	0	0	0	1.35	0.59	0.50	1.26	1.48	3835736.5467	1177273.1261	4941612.2193	0.0568	0.0515	0.0593	5664452.9074	644359.5836	181.6526	0.0359	0.0452	0.0778	2.3725	0.0072	NaN	0.00	11.4457	0.0000	7.2672	0.0000	0.0000	0.0000	-1.00	0.0971
BX08	2023	10	30	00	47	50.00	7	0	8	0	0	0	1.36	0.59	0.50	1.26	1.48	3835736.5500	1177273.1281	4941612.2217	0.0567	0.0514	0.0592	5664452.9060	644359.5845	181.6568	0.0358	0.0451	0.0777	2.3725	0.0072	NaN	0.00	11.4928	0.0000	7.3141	0.0000	0.0000	0.0000	-1.00	0.0971
BX08	2023	10	30	00	47	55.00	7	0	8	0	0	0	1.36	0.60	0.50	1.26	1.48	3835736.5513	1177273.1250	4941612.2215	0.0566	0.0513	0.0591	5664452.9056	644359.5811	181.6568	0.0358	0.0450	0.0775	2.3725	0.0072	NaN	0.00	11.4553	0.0000	7.2764	0.0000	0.0000	0.0000	-1.00	0.0971
BX08	2023	10	30	00	48	00.00	7	0	8	0	0	0	1.36	0.60	0.50	1.26	1.48	3835736.5465	1177273.1263	4941612.2217	0.0565	0.0512	0.0590	5664452.9091	644359.5837	181.6543	0.0358	0.0449	0.0774	2.3725	0.0072	NaN	0.00	11.5519	0.0000	7.3725	0.0000	0.0000	0.0000	-1.00	0.0971
BX08	2023	10	30	00	48	05.00	7	0	8	0	0	0	1.36	0.60	0.50	1.26	1.48	3835736.5486	1177273.1274	4941612.2231	0.0564	0.0510	0.0589	5664452.9081	644359.5841	181.6570	0.0358	0.0448	0.0773	2.3726	0.0072	NaN	0.00	11.4149	0.0000	7.2358	0.0000	0.0000	0.0000	-1.00	0.0972
BX08	2023	10	30	00	48	10.00	7	0	8	0	0	0	1.36	0.60	0.50	1.26	1.48	3835736.5523	1177273.1273	4941612.2260	0.0563	0.0509	0.0589	5664452.9072	644359.5830	181.6614	0.0357	0.0447	0.0772	2.3726	0.0072	NaN	0.00	11.3074	0.0000	7.1277	0.0000	0.0000	0.0000	-1.00	0.0972
BX08	2023	10	30	00	48	15.00	7	0	8	0	0	0	1.36	0.60	0.50	1.26	1.49	3835736.5506	1177273.1269	4941612.2318	0.0563	0.0508	0.0588	5664452.9121	644359.5830	181.6648	0.0357	0.0445	0.0771	2.3727	0.0072	NaN	0.00	11.3257	0.0000	7.1452	0.0000	0.0000	0.0000	-1.00	0.0973
BX08	2023	10	30	00	48	20.00	7	0	8	0	0	0	1.36	0.60	0.50	1.27	1.49	3835736.5491	1177273.1207	4941612.2312	0.0562	0.0507	0.0587	5664452.9142	644359.5775	181.6622	0.0357	0.0444	0.0770	2.3727	0.0071	NaN	0.00	11.2594	0.0000	7.0810	0.0000	0.0000	0.0000	-1.00	0.0973
BX08	2023	10	30	00	48	25.00	7	0	8	0	0	0	1.36	0.60	0.50	1.27	1.49	3835736.5494	1177273.1202	4941612.2254	0.0561	0.0506	0.0587	5664452.9104	644359.5770	181.6579	0.0356	0.0443	0.0769	2.3728	0.0071	NaN	0.00	11.4971	0.0000	7.3185	0.0000	0.0000	0.0000	-1.00	0.0974
BX08	2023	10	30	00	48	30.00	7	0	8	0	0	0	1.36	0.60	0.50	1.27	1.49	3835736.5528	1177273.1238	4941612.2258	0.0561	0.0504	0.0586	5664452.9074	644359.5796	181.6609	0.0356	0.0442	0.0768	2.3729	0.0071	NaN	0.00	11.5939	0.0000	7.4171	0.0000	0.0000	0.0000	-1.00	0.0975
BX08	2023	10	30	00	48	35.00	7	0	8	0	0	0	1.36	0.60	0.50	1.27	1.49	3835736.5547	1177273.1225	4941612.2264	0.0560	0.0503	0.0586	5664452.9066	644359.5778	181.6622	0.0356	0.0441	0.0767	2.3729	0.0071	NaN	0.00	11.3186	0.0000	7.1443	0.0000	0.0000	0.0000	-1.00	0.0975
BX08	2023	10	30	00	48	40.00	7	0	8	0	0	0	1.36	0.60	0.50	1.27	1.49	3835736.5519	1177273.1196	4941612.2223	0.0559	0.0502	0.0586	5664452.9067	644359.5758	181.6568	0.0355	0.0440	0.0766	2.3729	0.0071	NaN	0.00	11.4591	0.0000	7.2849	0.0000	0.0000	0.0000	-1.00	0.0976
BX08	2023	10	30	00	48	45.00	7	0	8	0	0	0	1.36	0.60	0.50	1.27	1.49	3835736.5488	1177273.1188	4941612.2224	0.0559	0.0501	0.0585	5664452.9093	644359.5759	181.6549	0.0355	0.0439	0.0766	2.3730	0.0071	NaN	0.00	11.4196	0.0000	7.2460	0.0000	0.0000	0.0000	-1.00	0.0976
BX08	2023	10	30	00	48	50.00	7	0	8	0	0	0	1.37	0.60	0.50	1.27	1.49	3835736.5532	1177273.1187	4941612.2231	0.0558	0.0500	0.0585	5664452.9064	644359.5746	181.6581	0.0355	0.0438	0.0765	2.3731	0.0071	NaN	0.00	11.3933	0.0000	7.2168	0.0000	0.0000	0.0000	-1.00	0.0977
BX08	2023	10	30	00	48	55.00	7	0	8	0	0	0	1.37	0.60	0.50	1.27	1.49	3835736.5475	1177273.1180	4941612.2165	0.0557	0.0499	0.0584	5664452.9067	644359.5756	181.6494	0.0355	0.0437	0.0764	2.3731	0.0071	NaN	0.00	11.1649	0.0000	6.9865	0.0000	0.0000	0.0000	-1.00	0.0977
BX08	2023	10	30	00	49	00.00	7	0	8	0	0	0	1.37	0.60	0.50	1.27	1.49	3835736.5501	1177273.1176	4941612.2201	0.0557	0.0498	0.0584	5664452.9071	644359.5744	181.6537	0.0354	0.0436	0.0763	2.3732	0.0071	NaN	0.00	11.3032	0.0000	7.1242	0.0000	0.0000	0.0000	-1.00	0.0978
BX08	2023	10	30	00	49	05.00	7	0	8	0	0	0	1.37	0.60	0.50	1.27	1.50	3835736.5550	1177273.1161	4941612.2261	0.0556	0.0497	0.0583	5664452.9074	644359.5715	181.6610	0.0354	0.0435	0.0762	2.3732	0.0071	NaN	0.00	11.2698	0.0000	7.0911	0.0000	0.0000	0.0000	-1.00	0.0978
BX08	2023	10	30	00	49	10.00	7	0	8	0	0	0	1.37	0.60	0.50	1.27	1.50	3835736.5558	1177273.1175	4941612.2254	0.0555	0.0496	0.0583	5664452.9062	644359.5727	181.6612	0.0354	0.0434	0.0762	2.3732	0.0071	NaN	0.00	11.4508	0.0000	7.2713	0.0000	0.0000	0.0000	-1.00	0.0978
BX08	2023	10	30	00	49	15.00	7	0	8	0	0	0	1.37	0.60	0.50	1.28	1.50	3835736.5556	1177273.1140	4941612.2237	0.0555	0.0494	0.0583	5664452.9059	644359.5694	181.6591	0.0353	0.0433	0.0761	2.3732	0.0071	NaN	0.00	11.5180	0.0000	7.3335	0.0000	0.0000	0.0000	-1.00	0.0978
BX08	2023	10	30	00	49	20.00	7	0	8	0	0	0	1.37	0.61	0.50	1.28	1.50	3835736.5533	1177273.1185	4941612.2274	0.0554	0.0493	0.0582	5664452.9090	644359.5743	181.6614	0.0353	0.0432	0.0760	2.3733	0.0071	NaN	0.00	11.8392	0.0000	7.6498	0.0000	0.0000	0.0000	-1.00	0.0979
BX08	2023	10	30	00	49	25.00	7	0	8	0	0	0	1.37	0.61	0.50	1.28	1.50	3835736.5557	1177273.1206	4941612.2271	0.0554	0.0492	0.0582	5664452.9067	644359.5756	181.6631	0.0353	0.0431	0.0759	2.3734	0.0071	NaN	0.00	11.9480	0.0000	7.7598	0.0000	0.0000	0.0000	-1.00	0.0980
BX08	2023	10	30	00	49	30.00	7	0	8	0	0	0	1.37	0.61	0.50	1.28	1.50	3835736.5480	1177273.1160	4941612.2194	0.0553	0.0491	0.0581	5664452.9086	644359.5734	181.6516	0.0353	0.0431	0.0759	2.3734	0.0071	NaN	0.00	11.3898	0.0000	7.2034	0.0000	0.0000	0.0000	-1.00	0.0980
BX08	2023	10	30	00	49	35.00	7	0	8	0	0	0	1.37	0.61	0.50	1.28	1.50	3835736.5497	1177273.1154	4941612.2203	0.0553	0.0490	0.0581	5664452.9079	644359.5724	181.6532	0.0352	0.0430	0.0758	2.3734	0.0071	NaN	0.00	11.6266	0.0000	7.4436	0.0000	0.0000	0.0000	-1.00	0.0980
BX08	2023	10	30	00	49	40.00	7	0	8	0	0	0	1.37	0.61	0.50	1.28	1.50	3835736.5527	1177273.1143	4941612.2225	0.0552	0.0489	0.0581	5664452.9073	644359.5705	181.6565	0.0352	0.0429	0.0757	2.3735	0.0071	NaN	0.00	11.5285	0.0000	7.3487	0.0000	0.0000	0.0000	-1.00	0.0981
BX08	2023	10	30	00	49	45.00	7	0	8	0	0	0	1.37	0.61	0.50	1.28	1.50	3835736.5576	1177273.1184	4941612.2277	0.0551	0.0488	0.0580	5664452.9060	644359.5730	181.6642	0.0352	0.0428	0.0757	2.3735	0.0071	NaN	0.00	11.2953	0.0000	7.1228	0.0000	0.0000	0.0000	-1.00	0.0981
BX08	2023	10	30	00	49	50.00	7	0	8	0	0	0	1.38	0.61	0.50	1.28	1.50	3835736.5533	1177273.1151	4941612.2194	0.0551	0.0487	0.0580	5664452.9047	644359.5711	181.6546	0.0351	0.0427	0.0756	2.3735	0.0071	NaN	0.00	11.6026	0.0000	7.4368	0.0000	0.0000	0.0000	-1.00	0.0982
BX08	2023	10	30	00	49	55.00	7	0	8	0	0	0	1.38	0.61	0.50	1.28	1.51	3835736.5555	1177273.1156	4941612.2208	0.0550	0.0486	0.0580	5664452.9039	644359.5710	181.6571	0.0351	0.0426	0.0755	2.3736	0.0071	NaN	0.00	11.5327	0.0000	7.3738	0.0000	0.0000	0.0000	-1.00	0.0982
BX08	2023	10	30	00	50	00.00	7	0	7	0	0	0	1.74	0.75	0.52	1.66	1.90	3835736.5661	1177273.1175	4941612.2309	0.0563	0.0490	0.0607	5664452.9018	644359.5698	181.6716	0.0351	0.0426	0.0788	2.3736	0.0071	NaN	0.00	11.6386	0.0000	7.4799	0.0000	0.0000	0.0000	-1.00	0.0983
BX08	2023	10	30	00	50	05.00	7	0	8	0	0	0	1.38	0.61	0.50	1.28	1.51	3835736.5643	1177273.1159	4941612.2297	0.0563	0.0489	0.0607	5664452.9028	644359.5687	181.6694	0.0351	0.0425	0.0787	2.3737	0.0071	NaN	0.00	11.3298	0.0000	7.1733	0.0000	0.0000	0.0000	-1.00	0.0983
BX08	2023	10	30	00	50	10.00	7	0	8	0	0	0	1.38	0.61	0.50	1.28	1.51	3835736.5644	1177273.1161	4941612.2302	0.0555	0.0485	0.0592	5664452.9029	644359.5689	181.6699	0.0350	0.0424	0.0770	2.3737	0.0071	NaN	0.00	11.4849	0.0000	7.3259	0.0000	0.0000	0.0000	-1.00	0.0983
BX08	2023	10	30	00	50	15.00	7	0	8	0	0	0	1.38	0.61	0.50	1.29	1.51	3835736.5637	1177273.1128	4941612.2336	0.0552	0.0484	0.0587	5664452.9063	644359.5659	181.6715	0.0350	0.0422	0.0763	2.3737	0.0071	NaN	0.00	11.7038	0.0000	7.5434	0.0000	0.0000	0.0000	-1.00	0.0983
BX08	2023	10	30	00	50	20.00	7	0	8	0	0	0	1.38	0.61	0.50	1.29	1.51	3835736.5692	1177273.1160	4941612.2332	0.0551	0.0482	0.0585	5664452.9012	644359.5674	181.6750	0.0350	0.0421	0.0760	2.3738	0.0071	NaN	0.00	11.5249	0.0000	7.3659	0.0000	0.0000	0.0000	-1.00	0.0984
BX08	2023	10	30	00	50	25.00	7	0	8	0	0	0	1.38	0.61	0.50	1.29	1.51	3835736.5714	1177273.1148	4941612.2323	0.0549	0.0481	0.0583	5664452.8993	644359.5657	181.6754	0.0350	0.0421	0.0757	2.3738	0.0071	NaN	0.00	11.5183	0.0000	7.3573	0.0000	0.0000	0.0000	-1.00	0.0984
BX08	2023	10	30	00	50	30.00	7	0	8	0	0	0	1.38	0.61	0.50	1.29	1.51	3835736.5733	1177273.1162	4941612.2306	0.0548	0.0480	0.0582	5664452.8965	644359.5665	181.6755	0.0349	0.0420	0.0756	2.3738	0.0071	NaN	0.00	11.3850	0.0000	7.2180	0.0000	0.0000	0.0000	-1.00	0.0984
BX08	2023	10	30	00	50	35.00	7	0	8	0	0	0	1.38	0.61	0.50	1.29	1.51	3835736.5663	1177273.1115	4941612.2265	0.0548	0.0479	0.0581	5664452.9001	644359.5640	181.6673	0.0349	0.0419	0.0754	2.3738	0.0071	NaN	0.00	11.4999	0.0000	7.3301	0.0000	0.0000	0.0000	-1.00	0.0984
BX08	2023	10	30	00	50	40.00	7	0	8	0	0	0	1.38	0.61	0.50	1.29	1.51	3835736.5726	1177273.1138	4941612.2290	0.0547	0.0477	0.0580	5664452.8966	644359.5644	181.6734	0.0349	0.0418	0.0753	2.3738	0.0071	NaN	0.00	11.6356	0.0000	7.4598	0.0000	0.0000	0.0000	-1.00	0.0985
BX08	2023	10	30	00	50	45.00	7	0	8	0	0	0	1.38	0.61	0.50	1.29	1.51	3835736.5743	1177273.1163	4941612.2297	0.0546	0.0476	0.0579	5664452.8952	644359.5664	181.6755	0.0349	0.0417	0.0752	2.3739	0.0071	NaN	0.00	11.5207	0.0000	7.3393	0.0000	0.0000	0.0000	-1.00	0.0985
BX08	2023	10	30	00	50	50.00	7	0	8	0	0	0	1.39	0.62	0.50	1.29	1.52	3835736.5747	1177273.1171	4941612.2310	0.0545	0.0475	0.0578	5664452.8955	644359.5671	181.6768	0.0348	0.0416	0.0751	2.3739	0.0071	NaN	0.00	11.3450	0.0000	7.1596	0.0000	0.0000	0.0000	-1.00	0.0985
BX08	2023	10	30	00	50	55.00	7	0	8	0	0	0	1.39	0.62	0.50	1.29	1.52	3835736.5803	1177273.1173	4941612.2300	0.0545	0.0474	0.0578	5664452.8906	644359.5657	181.6794	0.0348	0.0415	0.0750	2.3739	0.0071	NaN	0.00	11.4385	0.0000	7.2532	0.0000	0.0000	0.0000	-1.00	0.0985
BX08	2023	10	30	00	51	00.00	7	0	8	0	0	0	1.39	0.62	0.50	1.29	1.52	3835736.5698	1177273.1127	4941612.2240	0.0544	0.0473	0.0577	5664452.8957	644359.5643	181.6677	0.0348	0.0414	0.0749	2.3739	0.0071	NaN	0.00	11.3149	0.0000	7.1249	0.0000	0.0000	0.0000	-1.00	0.0985
BX08	2023	10	30	00	51	05.00	7	0	8	0	0	0	1.39	0.62	0.50	1.29	1.52	3835736.5769	1177273.1132	4941612.2324	0.0543	0.0472	0.0577	5664452.8956	644359.5627	181.6785	0.0348	0.0413	0.0748	2.3739	0.0071	NaN	0.00	11.5101	0.0000	7.3166	0.0000	0.0000	0.0000	-1.00	0.0985
BX08	2023	10	30	00	51	10.00	7	0	8	0	0	0	1.39	0.62	0.50	1.29	1.52	3835736.5747	1177273.1122	4941612.2286	0.0543	0.0471	0.0576	5664452.8950	644359.5623	181.6740	0.0348	0.0413	0.0747	2.3739	0.0071	NaN	0.00	11.3909	0.0000	7.1932	0.0000	0.0000	0.0000	-1.00	0.0985
BX08	2023	10	30	00	51	15.00	7	0	8	0	0	0	1.39	0.62	0.50	1.30	1.52	3835736.5731	1177273.1125	4941612.2253	0.0542	0.0470	0.0576	5664452.8940	644359.5632	181.6706	0.0347	0.0412	0.0746	2.3739	0.0071	NaN	0.00	11.4123	0.0000	7.2176	0.0000	0.0000	0.0000	-1.00	0.0985
BX08	2023	10	30	00	51	20.00	7	0	8	0	0	0	1.39	0.62	0.50	1.30	1.52	3835736.5770	1177273.1095	4941612.2312	0.0542	0.0469	0.0575	5664452.8954	644359.5591	181.6770	0.0347	0.0411	0.0745	2.3740	0.0071	NaN	0.00	11.3819	0.0000	7.1899	0.0000	0.0000	0.0000	-1.00	0.0986
BX08	2023	10	30	00	51	25.00	7	0	8	0	0	0	1.39	0.62	0.50	1.30	1.52	3835736.5748	1177273.1086	4941612.2295	0.0541	0.0469	0.0575	5664452.8962	644359.5588	181.6742	0.0347	0.0410	0.0745	2.3740	0.0071	NaN	0.00	11.3151	0.0000	7.1247	0.0000	0.0000	0.0000	-1.00	0.0986
BX08	2023	10	30	00	51	30.00	7	0	8	0	0	0	1.39	0.62	0.50	1.30	1.52	3835736.5785	1177273.1072	4941612.2336	0.0541	0.0468	0.0575	5664452.8963	644359.5564	181.6793	0.0347	0.0409	0.0744	2.3740	0.0071	NaN	0.00	11.4232	0.0000	7.2352	0.0000	0.0000	0.0000	-1.00	0.0987
BX08	2023	10	30	00	51	35.00	7	0	8	0	0	0	1.39	0.62	0.50	1.30	1.52	3835736.5823	1177273.1068	4941612.2342	0.0540	0.0467	0.0574	5664452.8938	644359.5550	181.6820	0.0346	0.0408	0.0743	2.3741	0.0070	NaN	0.00	11.5152	0.0000	7.3290	0.0000	0.0000	0.0000	-1.00	0.0987
BX08	2023	10	30	00	51	40.00	7	0	7	0	0	0	1.74	0.72	0.71	1.58	1.88	3835736.5836	1177273.1041	4941612.2416	0.0577	0.0467	0.0593	5664452.8981	644359.5520	181.6880	0.0352	0.0409	0.0781	2.3741	0.0070	NaN	0.00	11.2625	0.0000	7.0689	0.0000	0.0000	0.0000	-1.00	0.0987
BX08	2023	10	30	00	51	45.00	7	0	8	0	0	0	1.39	0.62	0.50	1.30	1.53	3835736.5896	1177273.1055	4941612.2400	0.0577	0.0466	0.0592	5664452.8923	644359.5516	181.6906	0.0352	0.0408	0.0781	2.3741	0.0070	NaN	0.00	11.3707	0.0000	7.1746	0.0000	0.0000	0.0000	-1.00	0.0987
BX08	2023	10	30	00	51	50.00	7	0	8	0	0	0	1.39	0.62	0.50	1.30	1.53	3835736.5891	1177273.1081	4941612.2438	0.0558	0.0464	0.0583	5664452.8946	644359.5542	181.6938	0.0349	0.0407	0.0761	2.3741	0.0070	NaN	0.00	11.7229	0.0000	7.5304	0.0000	0.0000	0.0000	-1.00	0.0987
BX08	2023	10	30	00	51	55.00	7	0	7	0	0	0	1.74	0.72	0.71	1.59	1.88	3835736.5858	1177273.1059	4941612.2431	0.0575	0.0464	0.0591	5664452.8970	644359.5530	181.6909	0.0352	0.0406	0.0779	2.3741	0.0070	NaN	0.00	11.6021	0.0000	7.4163	0.0000	0.0000	0.0000	-1.00	0.0987
BX08	2023	10	30	00	52	00.00	7	0	8	0	0	0	1.40	0.62	0.50	1.30	1.53	3835736.5839	1177273.1046	4941612.2420	0.0575	0.0463	0.0591	5664452.8980	644359.5523	181.6886	0.0351	0.0406	0.0778	2.3741	0.0070	NaN	0.00	11.4223	0.0000	7.2376	0.0000	0.0000	0.0000	-1.00	0.0987
BX08	2023	10	30	00	52	05.00	7	0	8	0	0	0	1.40	0.62	0.50	1.30	1.53	3835736.5886	1177273.1062	4941612.2448	0.0556	0.0461	0.0581	5664452.8960	644359.5525	181.6939	0.0348	0.0404	0.0759	2.3741	0.0070	NaN	0.00	11.3774	0.0000	7.2043	0.0000	0.0000	0.0000	-1.00	0.0987
BX08	2023	10	30	00	52	10.00	7	0	8	0	0	0	1.40	0.62	0.50	1.30	1.53	3835736.5829	1177273.1046	4941612.2360	0.0549	0.0460	0.0578	5664452.8950	644359.5527	181.6834	0.0347	0.0403	0.0752	2.3741	0.0070	NaN	0.00	11.5320	0.0000	7.3617	0.0000	0.0000	0.0000	-1.00	0.0987
BX08	2023	10	30	00	52	15.00	7	0	6	0	0	0	2.22	0.92	0.72	2.10	2.41	3835736.5886	1177273.1000	4941612.2480	0.0590	0.0467	0.0621	5664452.8991	644359.5465	181.6953	0.0351	0.0404	0.0815	2.3741	0.0070	NaN	0.00	11.4176	0.0000	7.2429	0.0000	0.0000	0.0000	-1.00	0.0987
BX08	2023	10	30	00	52	20.00	7	0	7	0	0	0	1.74	0.73	0.71	1.59	1.89	3835736.5882	1177273.1033	4941612.2447	0.0589	0.0466	0.0621	5664452.8968	644359.5498	181.6931	0.0351	0.0404	0.0815	2.3741	0.0070	NaN	0.00	11.5462	0.0000	7.3712	0.0000	0.0000	0.0000	-1.00	0.0987
BX08	2023	10	30	00	52	25.00	7	0	7	0	0	0	1.74	0.73	0.71	1.59	1.89	3835736.5863	1177273.1003	4941612.2428	0.0580	0.0461	0.0605	5664452.8976	644359.5475	181.6898	0.0350	0.0402	0.0794	2.3741	0.0070	NaN	0.00	11.5482	0.0000	7.3821	0.0000	0.0000	0.0000	-1.00	0.0987
BX08	2023	10	30	00	52	30.00	7	0	7	0	0	0	1.75	0.73	0.71	1.59	1.89	3835736.5850	1177273.1012	4941612.2412	0.0577	0.0459	0.0599	5664452.8974	644359.5487	181.6880	0.0350	0.0401	0.0787	2.3741	0.0070	NaN	0.00	11.5786	0.0000	7.4200	0.0000	0.0000	0.0000	-1.00	0.0987
BX08	2023	10	30	00	52	35.00	7	0	7	0	0	0	1.75	0.73	0.71	1.60	1.89	3835736.5874	1177273.1021	4941612.2441	0.0575	0.0458	0.0596	5664452.8972	644359.5489	181.6919	0.0350	0.0400	0.0782	2.3741	0.0070	NaN	0.00	11.6478	0.0000	7.5007	0.0000	0.0000	0.0000	-1.00	0.0987
BX08	2023	10	30	00	52	40.00	7	0	7	0	0	0	1.75	0.73	0.71	1.60	1.89	3835736.5887	1177273.0973	4941612.2540	0.0573	0.0457	0.0594	5664452.9034	644359.5437	181.6995	0.0350	0.0399	0.0780	2.3741	0.0070	NaN	0.00	11.4948	0.0000	7.3517	0.0000	0.0000	0.0000	-1.00	0.0987
BX08	2023	10	30	00	52	45.00	7	0	7	0	0	0	1.75	0.73	0.71	1.60	1.89	3835736.5950	1177273.1000	4941612.2531	0.0572	0.0456	0.0592	5664452.8976	644359.5446	181.7031	0.0350	0.0399	0.0778	2.3741	0.0070	NaN	0.00	11.5580	0.0000	7.4118	0.0000	0.0000	0.0000	-1.00	0.0987
BX08	2023	10	30	00	52	50.00	7	0	7	0	0	0	1.75	0.73	0.71	1.60	1.90	3835736.5989	1177273.0998	4941612.2672	0.0571	0.0455	0.0591	5664452.9036	644359.5432	181.7164	0.0349	0.0398	0.0776	2.3741	0.0070	NaN	0.00	11.6857	0.0000	7.5354	0.0000	0.0000	0.0000	-1.00	0.0987
BX08	2023	10	30	00	52	55.00	7	0	7	0	0	0	1.75	0.73	0.71	1.60	1.90	3835736.5932	1177273.0958	4941612.2554	0.0570	0.0454	0.0590	5664452.9012	644359.5411	181.7030	0.0349	0.0397	0.0774	2.3741	0.0070	NaN	0.00	11.4986	0.0000	7.3458	0.0000	0.0000	0.0000	-1.00	0.0987
BX08	2023	10	30	00	53	00.00	7	0	7	0	0	0	1.75	0.73	0.71	1.60	1.90	3835736.5894	1177273.0991	4941612.2498	0.0570	0.0453	0.0589	5664452.8999	644359.5454	181.6970	0.0349	0.0396	0.0773	2.3741	0.0070	NaN	0.00	11.3802	0.0000	7.2290	0.0000	0.0000	0.0000	-1.00	0.0987
BX08	2023	10	30	00	53	05.00	7	0	8	0	0	0	1.40	0.63	0.50	1.31	1.54	3835736.5912	1177273.0966	4941612.2480	0.0569	0.0452	0.0588	5664452.8979	644359.5425	181.6962	0.0349	0.0395	0.0772	2.3741	0.0070	NaN	0.00	11.4796	0.0000	7.3245	0.0000	0.0000	0.0000	-1.00	0.0988
BX08	2023	10	30	00	53	10.00	7	0	8	0	0	0	1.40	0.63	0.50	1.31	1.54	3835736.5939	1177273.1003	4941612.2475	0.0550	0.0451	0.0579	5664452.8948	644359.5453	181.6981	0.0345	0.0394	0.0753	2.3741	0.0070	NaN	0.00	11.4812	0.0000	7.3220	0.0000	0.0000	0.0000	-1.00	0.0988
BX08	2023	10	30	00	53	15.00	7	0	7	0	0	0	1.75	0.73	0.71	1.60	1.90	3835736.5932	1177273.0878	4941612.2558	0.0567	0.0450	0.0587	5664452.9031	644359.5334	181.7018	0.0348	0.0394	0.0770	2.3741	0.0070	NaN	0.00	11.5808	0.0000	7.4087	0.0000	0.0000	0.0000	-1.00	0.0988
BX08	2023	10	30	00	53	20.00	8	0	7	0	0	0	1.59	0.59	0.69	1.44	1.70	3835736.5888	1177273.0918	4941612.2559	0.0567	0.0449	0.0587	5664452.9057	644359.5384	181.7000	0.0348	0.0393	0.0769	2.3741	0.0070	NaN	0.00	11.6450	0.0000	7.4600	0.0000	0.0000	0.0000	-1.00	0.0988
BX08	2023	10	30	00	53	25.00	8	0	7	0	0	0	1.59	0.59	0.69	1.44	1.70	3835736.5873	1177273.0907	4941612.2522	0.0556	0.0446	0.0581	5664452.9047	644359.5378	181.6960	0.0345	0.0392	0.0757	2.3741	0.0070	NaN	0.00	11.6804	0.0000	7.4907	0.0000	0.0000	0.0000	-1.00	0.0988
BX08	2023	10	30	00	53	30.00	8	0	7	0	0	0	1.59	0.59	0.69	1.44	1.70	3835736.5883	1177273.0905	4941612.2549	0.0552	0.0444	0.0579	5664452.9057	644359.5373	181.6987	0.0344	0.0391	0.0752	2.3741	0.0070	NaN	0.00	11.6960	0.0000	7.5021	0.0000	0.0000	0.0000	-1.00	0.0988
BX08	2023	10	30	00	53	35.00	8	0	7	0	0	0	1.59	0.59	0.68	1.44	1.70	3835736.5850	1177273.0881	4941612.2553	0.0550	0.0443	0.0578	5664452.9089	644359.5359	181.6966	0.0344	0.0391	0.0749	2.3741	0.0070	NaN	0.00	11.5958	0.0000	7.3967	0.0000	0.0000	0.0000	-1.00	0.0987
BX08	2023	10	30	00	53	40.00	8	0	7	0	0	0	1.59	0.59	0.68	1.44	1.70	3835736.5832	1177273.0899	4941612.2475	0.0548	0.0442	0.0577	5664452.9050	644359.5383	181.6898	0.0343	0.0390	0.0747	2.3741	0.0070	NaN	0.00	11.6014	0.0000	7.4002	0.0000	0.0000	0.0000	-1.00	0.0987
BX08	2023	10	30	00	53	45.00	8	0	7	0	0	0	1.59	0.59	0.68	1.44	1.70	3835736.5739	1177273.0904	4941612.2457	0.0547	0.0441	0.0576	5664452.9107	644359.5413	181.6829	0.0343	0.0389	0.0746	2.3741	0.0070	NaN	0.00	11.6391	0.0000	7.4392	0.0000	0.0000	0.0000	-1.00	0.0987
BX08	2023	10	30	00	53	50.00	8	0	8	0	0	0	1.30	0.52	0.48	1.21	1.40	3835736.5764	1177273.0879	4941612.2476	0.0546	0.0440	0.0575	5664452.9105	644359.5382	181.6855	0.0343	0.0388	0.0745	2.3741	0.0070	NaN	0.00	11.8824	0.0000	7.6788	0.0000	0.0000	0.0000	-1.00	0.0987
BX08	2023	10	30	00	53	55.00	8	0	8	0	0	0	1.30	0.52	0.48	1.21	1.40	3835736.5773	1177273.0881	4941612.2478	0.0529	0.0439	0.0568	5664452.9099	644359.5382	181.6861	0.0340	0.0387	0.0728	2.3741	0.0070	NaN	0.00	11.6579	0.0000	7.4521	0.0000	0.0000	0.0000	-1.00	0.0987
BX08	2023	10	30	00	54	00.00	8	0	8	0	0	0	1.30	0.52	0.48	1.21	1.40	3835736.5755	1177273.0871	4941612.2466	0.0523	0.0438	0.0565	5664452.9107	644359.5377	181.6839	0.0338	0.0386	0.0721	2.3741	0.0070	NaN	0.00	11.6855	0.0000	7.4814	0.0000	0.0000	0.0000	-1.00	0.0987
BX08	2023	10	30	00	54	05.00	8	0	8	0	0	0	1.30	0.52	0.48	1.21	1.40	3835736.5790	1177273.0862	4941612.2469	0.0520	0.0437	0.0563	5664452.9084	644359.5359	181.6861	0.0338	0.0385	0.0718	2.3741	0.0070	NaN	0.00	11.6648	0.0000	7.4588	0.0000	0.0000	0.0000	-1.00	0.0987
BX08	2023	10	30	00	54	10.00	8	0	7	0	0	0	1.59	0.59	0.68	1.44	1.70	3835736.5750	1177273.0866	4941612.2442	0.0543	0.0436	0.0573	5664452.9097	644359.5373	181.6817	0.0342	0.0385	0.0741	2.3741	0.0070	NaN	0.00	11.7486	0.0000	7.5460	0.0000	0.0000	0.0000	-1.00	0.0987
BX08	2023	10	30	00	54	15.00	8	0	8	0	0	0	1.31	0.52	0.48	1.21	1.41	3835736.5843	1177273.0901	4941612.2600	0.0542	0.0435	0.0573	5664452.9119	644359.5379	181.7001	0.0341	0.0385	0.0740	2.3741	0.0070	NaN	0.00	11.5988	0.0000	7.4008	0.0000	0.0000	0.0000	-1.00	0.0987
BX08	2023	10	30	00	54	20.00	8	0	8	0	0	0	1.31	0.52	0.48	1.21	1.41	3835736.5821	1177273.0878	4941612.2602	0.0526	0.0434	0.0565	5664452.9142	644359.5363	181.6986	0.0338	0.0383	0.0724	2.3741	0.0070	NaN	0.00	11.5608	0.0000	7.3650	0.0000	0.0000	0.0000	-1.00	0.0987
BX08	2023	10	30	00	54	25.00	8	0	8	0	0	0	1.31	0.52	0.48	1.21	1.41	3835736.5758	1177273.0900	4941612.2517	0.0520	0.0433	0.0563	5664452.9131	644359.5403	181.6886	0.0337	0.0382	0.0717	2.3741	0.0070	NaN	0.00	11.5843	0.0000	7.3942	0.0000	0.0000	0.0000	-1.00	0.0987
BX08	2023	10	30	00	54	30.00	8	0	8	0	0	0	1.31	0.52	0.48	1.21	1.41	3835736.5788	1177273.0929	4941612.2577	0.0517	0.0432	0.0561	5664452.9141	644359.5422	181.6956	0.0337	0.0381	0.0714	2.3741	0.0070	NaN	0.00	11.3454	0.0000	7.1625	0.0000	0.0000	0.0000	-1.00	0.0987
BX08	2023	10	30	00	54	35.00	8	0	8	0	0	0	1.31	0.52	0.48	1.22	1.41	3835736.5824	1177273.0901	4941612.2611	0.0514	0.0432	0.0560	5664452.9140	644359.5384	181.7000	0.0336	0.0381	0.0712	2.3741	0.0069	NaN	0.00	11.5726	0.0000	7.3861	0.0000	0.0000	0.0000	-1.00	0.0987
BX08	2023	10	30	00	54	40.00	8	0	8	0	0	0	1.31	0.52	0.48	1.22	1.41	3835736.5784	1177273.0868	4941612.2542	0.0513	0.0431	0.0559	5664452.9134	644359.5365	181.6915	0.0336	0.0380	0.0710	2.3741	0.0069	NaN	0.00	11.3561	0.0000	7.1679	0.0000	0.0000	0.0000	-1.00	0.0987
BX08	2023	10	30	00	54	45.00	8	0	8	0	0	0	1.31	0.52	0.48	1.22	1.41	3835736.5796	1177273.0894	4941612.2562	0.0511	0.0430	0.0558	5664452.9132	644359.5386	181.6943	0.0336	0.0379	0.0708	2.3741	0.0069	NaN	0.00	11.2622	0.0000	7.0762	0.0000	0.0000	0.0000	-1.00	0.0987
BX08	2023	10	30	00	54	50.00	8	0	8	0	0	0	1.31	0.52	0.48	1.22	1.41	3835736.5770	1177273.0869	4941612.2525	0.0510	0.0429	0.0558	5664452.9134	644359.5369	181.6894	0.0335	0.0378	0.0707	2.3741	0.0069	NaN	0.00	11.1913	0.0000	7.0083	0.0000	0.0000	0.0000	-1.00	0.0987
BX08	2023	10	30	00	54	55.00	8	0	8	0	0	0	1.31	0.52	0.48	1.22	1.41	3835736.5644	1177273.0839	4941612.2381	0.0559	0.0429	0.0620	5664452.9144	644359.5378	181.6701	0.0335	0.0380	0.0790	2.3741	0.0069	NaN	0.00	11.1839	0.0000	6.9954	0.0000	0.0000	0.0000	-1.00	0.0987
BX08	2023	10	30	00	55	00.00	8	0	8	0	0	0	1.31	0.52	0.48	1.22	1.41	3835736.5752	1177273.0829	4941612.2530	0.0508	0.0428	0.0557	5664452.9158	644359.5336	181.6880	0.0335	0.0377	0.0705	2.3740	0.0069	NaN	0.00	11.3215	0.0000	7.1263	0.0000	0.0000	0.0000	-1.00	0.0987
BX08	2023	10	30	00	55	05.00	8	0	8	0	0	0	1.31	0.52	0.48	1.22	1.41	3835736.5678	1177273.0847	4941612.2482	0.0508	0.0427	0.0556	5664452.9180	644359.5375	181.6801	0.0335	0.0376	0.0704	2.3740	0.0069	NaN	0.00	11.1737	0.0000	6.9704	0.0000	0.0000	0.0000	-1.00	0.0987
BX08	2023	10	30	00	55	10.00	8	0	8	0	0	0	1.31	0.52	0.48	1.22	1.41	3835736.5759	1177273.0839	4941612.2580	0.0507	0.0426	0.0556	5664452.9182	644359.5343	181.6925	0.0334	0.0376	0.0703	2.3741	0.0069	NaN	0.00	11.0902	0.0000	6.8794	0.0000	0.0000	0.0000	-1.00	0.0987
BX08	2023	10	30	00	55	15.00	8	0	8	0	0	0	1.31	0.52	0.48	1.22	1.41	3835736.5740	1177273.0826	4941612.2564	0.0518	0.0434	0.0620	5664452.9189	644359.5336	181.6898	0.0352	0.0392	0.0750	2.3740	0.0069	NaN	0.00	10.8827	0.0000	6.6692	0.0000	0.0000	0.0000	-1.00	0.0986
BX08	2023	10	30	00	55	20.00	8	0	8	0	0	0	1.31	0.52	0.48	1.22	1.41	3835736.5663	1177273.0845	4941612.2484	0.0506	0.0425	0.0555	5664452.9193	644359.5376	181.6793	0.0334	0.0374	0.0702	2.3740	0.0069	NaN	0.00	11.0883	0.0000	6.8694	0.0000	0.0000	0.0000	-1.00	0.0986
BX08	2023	10	30	00	55	25.00	8	0	8	0	0	0	1.31	0.52	0.48	1.22	1.41	3835736.5654	1177273.0797	4941612.2462	0.0505	0.0424	0.0555	5664452.9196	644359.5333	181.6762	0.0334	0.0374	0.0701	2.3740	0.0069	NaN	0.00	11.2945	0.0000	7.0725	0.0000	0.0000	0.0000	-1.00	0.0986
BX08	2023	10	30	00	55	30.00	8	0	8	0	0	0	1.31	0.52	0.48	1.22	1.41	3835736.5650	1177273.0792	4941612.2440	0.0504	0.0423	0.0554	5664452.9186	644359.5330	181.6742	0.0334	0.0373	0.0700	2.3740	0.0069	NaN	0.00	11.6827	0.0000	7.4519	0.0000	0.0000	0.0000	-1.00	0.0987
BX08	2023	10	30	00	55	35.00	8	0	8	0	0	0	1.31	0.52	0.48	1.22	1.41	3835736.5679	1177273.0813	4941612.2448	0.0504	0.0423	0.0554	5664452.9165	644359.5342	181.6769	0.0334	0.0372	0.0700	2.3740	0.0069	NaN	0.00	11.4274	0.0000	7.1903	0.0000	0.0000	0.0000	-1.00	0.0986
BX08	2023	10	30	00	55	40.00	8	0	8	0	0	0	1.31	0.52	0.48	1.22	1.41	3835736.5713	1177273.0824	4941612.2463	0.0561	0.0445	0.0570	5664452.9147	644359.5343	181.6803	0.0358	0.0377	0.0753	2.3740	0.0069	NaN	0.00	11.3384	0.0000	7.0935	0.0000	0.0000	0.0000	-1.00	0.0987
BX08	2023	10	30	00	55	45.00	8	0	8	0	0	0	1.31	0.52	0.48	1.22	1.41	3835736.5707	1177273.0842	4941612.2537	0.0515	0.0424	0.0561	5664452.9194	644359.5361	181.6860	0.0334	0.0379	0.0710	2.3740	0.0069	NaN	0.00	11.3081	0.0000	7.0559	0.0000	0.0000	0.0000	-1.00	0.0987
BX08	2023	10	30	00	55	50.00	8	0	8	0	0	0	1.31	0.52	0.48	1.22	1.41	3835736.5701	1177273.0831	4941612.2493	0.0502	0.0421	0.0553	5664452.9173	644359.5353	181.6821	0.0333	0.0370	0.0698	2.3740	0.0069	NaN	0.00	11.0366	0.0000	6.7853	0.0000	0.0000	0.0000	-1.00	0.0986
BX08	2023	10	30	00	55	55.00	8	0	8	0	0	0	1.31	0.53	0.48	1.22	1.41	3835736.5742	1177273.0839	4941612.2491	0.0559	0.0443	0.0569	5664452.9140	644359.5349	181.6845	0.0358	0.0375	0.0750	2.3740	0.0069	NaN	0.00	11.2188	0.0000	6.9639	0.0000	0.0000	0.0000	-1.00	0.0986
BX08	2023	10	30	00	56	00.00	8	0	8	0	0	0	1.31	0.53	0.48	1.22	1.41	3835736.5681	1177273.0837	4941612.2504	0.0558	0.0442	0.0568	5664452.9194	644359.5364	181.6819	0.0358	0.0374	0.0750	2.3741	0.0069	NaN	0.00	11.3221	0.0000	7.0595	0.0000	0.0000	0.0000	-1.00	0.0987
BX08	2023	10	30	00	56	05.00	8	0	8	0	0	0	1.31	0.53	0.48	1.22	1.41	3835736.5690	1177273.0814	4941612.2499	0.0501	0.0418	0.0552	5664452.9189	644359.5339	181.6816	0.0333	0.0369	0.0696	2.3741	0.0069	NaN	0.00	11.1755	0.0000	6.9142	0.0000	0.0000	0.0000	-1.00	0.0987
BX08	2023	10	30	00	56	10.00	8	0	8	0	0	0	1.31	0.53	0.48	1.22	1.41	3835736.5739	1177273.0832	4941612.2538	0.0500	0.0418	0.0552	5664452.9172	644359.5343	181.6878	0.0333	0.0368	0.0695	2.3741	0.0069	NaN	0.00	11.3412	0.0000	7.0803	0.0000	0.0000	0.0000	-1.00	0.0987
BX08	2023	10	30	00	56	15.00	8	0	8	0	0	0	1.31	0.53	0.48	1.22	1.41	3835736.5660	1177273.0841	4941612.2466	0.0512	0.0419	0.0558	5664452.9185	644359.5374	181.6776	0.0333	0.0375	0.0706	2.3741	0.0069	NaN	0.00	11.4428	0.0000	7.1818	0.0000	0.0000	0.0000	-1.00	0.0987
BX08	2023	10	30	00	56	20.00	8	0	8	0	0	0	1.31	0.53	0.48	1.22	1.41	3835736.5673	1177273.0841	4941612.2481	0.0499	0.0416	0.0551	5664452.9185	644359.5370	181.6797	0.0332	0.0367	0.0694	2.3741	0.0069	NaN	0.00	11.3655	0.0000	7.1034	0.0000	0.0000	0.0000	-1.00	0.0987
BX08	2023	10	30	00	56	25.00	8	0	8	0	0	0	1.31	0.53	0.48	1.22	1.41	3835736.5702	1177273.0821	4941612.2525	0.0499	0.0416	0.0551	5664452.9195	644359.5342	181.6844	0.0332	0.0366	0.0693	2.3741	0.0069	NaN	0.00	11.0110	0.0000	6.7558	0.0000	0.0000	0.0000	-1.00	0.0987
BX08	2023	10	30	00	56	30.00	8	0	8	0	0	0	1.31	0.53	0.48	1.22	1.41	3835736.5670	1177273.0813	4941612.2493	0.0498	0.0415	0.0551	5664452.9200	644359.5344	181.6799	0.0332	0.0366	0.0693	2.3741	0.0069	NaN	0.00	11.3290	0.0000	7.0771	0.0000	0.0000	0.0000	-1.00	0.0987
BX08	2023	10	30	00	56	35.00	8	0	8	0	0	0	1.31	0.53	0.48	1.22	1.41	3835736.5644	1177273.0795	4941612.2471	0.0498	0.0414	0.0550	5664452.9209	644359.5334	181.6762	0.0332	0.0365	0.0692	2.3740	0.0069	NaN	0.00	11.3679	0.0000	7.1186	0.0000	0.0000	0.0000	-1.00	0.0987
BX08	2023	10	30	00	56	40.00	8	0	8	0	0	0	1.31	0.53	0.48	1.22	1.41	3835736.5696	1177273.0782	4941612.2557	0.0498	0.0414	0.0550	5664452.9227	644359.5305	181.6858	0.0332	0.0364	0.0692	2.3740	0.0069	NaN	0.00	11.3345	0.0000	7.0880	0.0000	0.0000	0.0000	-1.00	0.0986
BX08	2023	10	30	00	56	45.00	8	0	8	0	0	0	1.31	0.53	0.48	1.22	1.41	3835736.5647	1177273.0807	4941612.2512	0.0497	0.0413	0.0550	5664452.9230	644359.5343	181.6798	0.0332	0.0364	0.0691	2.3740	0.0069	NaN	0.00	11.5725	0.0000	7.3283	0.0000	0.0000	0.0000	-1.00	0.0986
BX08	2023	10	30	00	56	50.00	8	0	8	0	0	0	1.31	0.53	0.48	1.22	1.41	3835736.5653	1177273.0784	4941612.2580	0.0497	0.0412	0.0550	5664452.9273	644359.5319	181.6851	0.0331	0.0363	0.0691	2.3740	0.0069	NaN	0.00	11.3693	0.0000	7.1259	0.0000	0.0000	0.0000	-1.00	0.0986
BX08	2023	10	30	00	56	55.00	8	0	8	0	0	0	1.31	0.53	0.48	1.22	1.41	3835736.5656	1177273.0786	4941612.2507	0.0496	0.0412	0.0549	5664452.9225	644359.5321	181.6796	0.0331	0.0363	0.0690	2.3740	0.0069	NaN	0.00	11.5847	0.0000	7.3446	0.0000	0.0000	0.0000	-1.00	0.0986
BX08	2023	10	30	00	57	00.00	8	0	8	0	0	0	1.31	0.53	0.48	1.22	1.41	3835736.5642	1177273.0778	4941612.2552	0.0496	0.0411	0.0549	5664452.9265	644359.5316	181.6821	0.0331	0.0362	0.0690	2.3740	0.0069	NaN	0.00	11.5889	0.0000	7.3533	0.0000	0.0000	0.0000	-1.00	0.0986
BX08	2023	10	30	00	57	05.00	8	0	8	0	0	0	1.31	0.53	0.48	1.22	1.41	3835736.5614	1177273.0753	4941612.2554	0.0495	0.0410	0.0549	5664452.9293	644359.5300	181.6801	0.0331	0.0361	0.0689	2.3740	0.0069	NaN	0.00	11.4967	0.0000	7.2551	0.0000	0.0000	0.0000	-1.00	0.0986
BX08	2023	10	30	00	57	10.00	8	0	8	0	0	0	1.31	0.53	0.48	1.22	1.41	3835736.5653	1177273.0821	4941612.2554	0.0495	0.0410	0.0549	5664452.9249	644359.5355	181.6837	0.0331	0.0361	0.0689	2.3740	0.0069	NaN	0.00	11.3504	0.0000	7.1108	0.0000	0.0000	0.0000	-1.00	0.0986
BX08	2023	10	30	00	57	15.00	8	0	8	0	0	0	1.31	0.53	0.48	1.22	1.41	3835736.5601	1177273.0807	4941612.2453	0.0495	0.0409	0.0548	5664452.9228	644359.5357	181.6725	0.0331	0.0360	0.0688	2.3740	0.0068	NaN	0.00	11.5983	0.0000	7.3627	0.0000	0.0000	0.0000	-1.00	0.0986
BX08	2023	10	30	00	57	20.00	8	0	8	0	0	0	1.31	0.53	0.48	1.22	1.41	3835736.5630	1177273.0815	4941612.2509	0.0494	0.0408	0.0548	5664452.9240	644359.5356	181.6788	0.0331	0.0360	0.0688	2.3740	0.0068	NaN	0.00	11.4905	0.0000	7.2581	0.0000	0.0000	0.0000	-1.00	0.0986
BX08	2023	10	30	00	57	25.00	8	0	8	0	0	0	1.31	0.53	0.48	1.22	1.41	3835736.5605	1177273.0827	4941612.2409	0.0494	0.0408	0.0548	5664452.9193	644359.5376	181.6697	0.0330	0.0359	0.0687	2.3740	0.0068	NaN	0.00	11.3124	0.0000	7.0777	0.0000	0.0000	0.0000	-1.00	0.0986
BX08	2023	10	30	00	57	30.00	8	0	8	0	0	0	1.31	0.53	0.48	1.22	1.41	3835736.5565	1177273.0831	4941612.2423	0.0494	0.0409	0.0609	5664452.9231	644359.5391	181.6684	0.0365	0.0361	0.0720	2.3740	0.0068	NaN	0.00	11.3530	0.0000	7.1190	0.0000	0.0000	0.0000	-1.00	0.0986
BX08	2023	10	30	00	57	35.00	8	0	8	0	0	0	1.31	0.53	0.48	1.22	1.41	3835736.5590	1177273.0812	4941612.2484	0.0493	0.0406	0.0547	5664452.9255	644359.5364	181.6744	0.0330	0.0358	0.0686	2.3740	0.0068	NaN	0.00	11.4576	0.0000	7.2253	0.0000	0.0000	0.0000	-1.00	0.0986
BX08	2023	10	30	00	57	40.00	8	0	8	0	0	0	1.31	0.53	0.48	1.22	1.41	3835736.5612	1177273.0835	4941612.2457	0.0493	0.0406	0.0547	5664452.9216	644359.5382	181.6740	0.0330	0.0357	0.0686	2.3740	0.0068	NaN	0.00	11.4114	0.0000	7.1779	0.0000	0.0000	0.0000	-1.00	0.0986
BX08	2023	10	30	00	57	45.00	8	0	7	0	0	0	1.55	0.61	0.50	1.47	1.67	3835736.5595	1177273.0808	4941612.2432	0.0503	0.0412	0.0574	5664452.9219	644359.5360	181.6705	0.0330	0.0359	0.0718	2.3740	0.0068	NaN	0.00	11.4393	0.0000	7.2070	0.0000	0.0000	0.0000	-1.00	0.0987
BX08	2023	10	30	00	57	50.00	8	0	7	0	0	0	1.55	0.61	0.50	1.47	1.67	3835736.5616	1177273.0818	4941612.2359	0.0503	0.0411	0.0574	5664452.9155	644359.5366	181.6662	0.0330	0.0358	0.0717	2.3740	0.0068	NaN	0.00	11.3263	0.0000	7.0951	0.0000	0.0000	0.0000	-1.00	0.0987
BX08	2023	10	30	00	57	55.00	8	0	7	0	0	0	1.55	0.61	0.50	1.47	1.67	3835736.5583	1177273.0824	4941612.2337	0.0503	0.0410	0.0574	5664452.9165	644359.5381	181.6627	0.0330	0.0358	0.0717	2.3740	0.0068	NaN	0.00	11.4706	0.0000	7.2423	0.0000	0.0000	0.0000	-1.00	0.0987
BX08	2023	10	30	00	58	00.00	8	0	8	0	0	0	1.31	0.53	0.48	1.22	1.41	3835736.5570	1177273.0851	4941612.2345	0.0502	0.0410	0.0574	5664452.9175	644359.5410	181.6630	0.0330	0.0357	0.0716	2.3740	0.0068	NaN	0.00	11.2854	0.0000	7.0587	0.0000	0.0000	0.0000	-1.00	0.0987
BX08	2023	10	30	00	58	05.00	8	0	8	0	0	0	1.31	0.53	0.48	1.22	1.41	3835736.5664	1177273.0811	4941612.2459	0.0510	0.0413	0.0629	5664452.9184	644359.5344	181.6768	0.0348	0.0372	0.0753	2.3740	0.0068	NaN	0.00	11.3834	0.0000	7.1548	0.0000	0.0000	0.0000	-1.00	0.0986
BX08	2023	10	30	00	58	10.00	8	0	8	0	0	0	1.31	0.53	0.48	1.22	1.41	3835736.5667	1177273.0828	4941612.2374	0.0494	0.0404	0.0555	5664452.9125	644359.5361	181.6707	0.0330	0.0355	0.0694	2.3740	0.0068	NaN	0.00	11.3266	0.0000	7.0897	0.0000	0.0000	0.0000	-1.00	0.0986
BX08	2023	10	30	00	58	15.00	8	0	8	0	0	0	1.31	0.53	0.48	1.22	1.41	3835736.5630	1177273.0840	4941612.2388	0.0493	0.0403	0.0553	5664452.9159	644359.5383	181.6698	0.0329	0.0354	0.0691	2.3740	0.0068	NaN	0.00	11.4579	0.0000	7.2165	0.0000	0.0000	0.0000	-1.00	0.0986
BX08	2023	10	30	00	58	20.00	8	0	8	0	0	0	1.31	0.53	0.48	1.22	1.41	3835736.5624	1177273.0803	4941612.2399	0.0492	0.0402	0.0551	5664452.9177	644359.5349	181.6696	0.0329	0.0353	0.0688	2.3740	0.0068	NaN	0.00	11.5043	0.0000	7.2597	0.0000	0.0000	0.0000	-1.00	0.0986
BX08	2023	10	30	00	58	25.00	8	0	8	0	0	0	1.31	0.53	0.48	1.22	1.41	3835736.5647	1177273.0769	4941612.2467	0.0491	0.0401	0.0550	5664452.9210	644359.5308	181.6756	0.0329	0.0353	0.0687	2.3739	0.0068	NaN	0.00	11.5544	0.0000	7.3059	0.0000	0.0000	0.0000	-1.00	0.0985
BX08	2023	10	30	00	58	30.00	8	0	8	0	0	0	1.31	0.53	0.48	1.22	1.41	3835736.5647	1177273.0717	4941612.2451	0.0490	0.0401	0.0549	5664452.9210	644359.5259	181.6734	0.0329	0.0352	0.0685	2.3739	0.0068	NaN	0.00	11.4334	0.0000	7.1799	0.0000	0.0000	0.0000	-1.00	0.0985
BX08	2023	10	30	00	58	35.00	8	0	8	0	0	0	1.31	0.53	0.48	1.22	1.41	3835736.5658	1177273.0740	4941612.2487	0.0490	0.0400	0.0548	5664452.9220	644359.5277	181.6773	0.0329	0.0352	0.0684	2.3739	0.0068	NaN	0.00	11.6162	0.0000	7.3598	0.0000	0.0000	0.0000	-1.00	0.0985
BX08	2023	10	30	00	58	40.00	8	0	8	0	0	0	1.31	0.53	0.48	1.22	1.41	3835736.5606	1177273.0723	4941612.2398	0.0503	0.0407	0.0616	5664452.9207	644359.5276	181.6669	0.0347	0.0368	0.0736	2.3739	0.0068	NaN	0.00	11.7186	0.0000	7.4603	0.0000	0.0000	0.0000	-1.00	0.0985
BX08	2023	10	30	00	58	45.00	8	0	8	0	0	0	1.31	0.53	0.48	1.22	1.41	3835736.5660	1177273.0724	4941612.2438	0.0489	0.0398	0.0547	5664452.9191	644359.5262	181.6733	0.0329	0.0351	0.0683	2.3738	0.0068	NaN	0.00	11.8081	0.0000	7.5473	0.0000	0.0000	0.0000	-1.00	0.0985
BX08	2023	10	30	00	58	50.00	8	0	8	0	0	0	1.31	0.53	0.48	1.22	1.41	3835736.5637	1177273.0705	4941612.2437	0.0499	0.0404	0.0572	5664452.9211	644359.5250	181.6715	0.0329	0.0352	0.0712	2.3738	0.0068	NaN	0.00	11.6876	0.0000	7.4254	0.0000	0.0000	0.0000	-1.00	0.0984
BX08	2023	10	30	00	58	55.00	7	0	8	0	0	0	1.43	0.66	0.50	1.35	1.58	3835736.5664	1177273.0713	4941612.2398	0.0503	0.0403	0.0553	5664452.9165	644359.5250	181.6702	0.0333	0.0351	0.0698	2.3738	0.0068	NaN	0.00	11.8435	0.0000	7.5813	0.0000	0.0000	0.0000	-1.00	0.0984
BX08	2023	10	30	00	59	00.00	7	0	8	0	0	0	1.43	0.66	0.50	1.35	1.58	3835736.5730	1177273.0742	4941612.2447	0.0502	0.0402	0.0552	5664452.9140	644359.5260	181.6785	0.0333	0.0350	0.0697	2.3737	0.0068	NaN	0.00	11.9952	0.0000	7.7308	0.0000	0.0000	0.0000	-1.00	0.0983
BX08	2023	10	30	00	59	05.00	7	0	8	0	0	0	1.44	0.66	0.50	1.35	1.58	3835736.5702	1177273.0707	4941612.2542	0.0502	0.0402	0.0552	5664452.9228	644359.5232	181.6837	0.0333	0.0350	0.0696	2.3736	0.0068	NaN	0.00	11.9085	0.0000	7.6455	0.0000	0.0000	0.0000	-1.00	0.0982
BX08	2023	10	30	00	59	10.00	7	0	8	0	0	0	1.44	0.66	0.50	1.35	1.58	3835736.5728	1177273.0728	4941612.2504	0.0513	0.0403	0.0556	5664452.9181	644359.5246	181.6826	0.0333	0.0356	0.0705	2.3736	0.0068	NaN	0.00	11.6656	0.0000	7.3991	0.0000	0.0000	0.0000	-1.00	0.0982
BX08	2023	10	30	00	59	15.00	7	0	8	0	0	0	1.44	0.66	0.50	1.35	1.58	3835736.5703	1177273.0742	4941612.2474	0.0501	0.0401	0.0551	5664452.9178	644359.5267	181.6791	0.0332	0.0349	0.0695	2.3736	0.0068	NaN	0.00	11.8845	0.0000	7.6163	0.0000	0.0000	0.0000	-1.00	0.0982
BX08	2023	10	30	00	59	20.00	7	0	8	0	0	0	1.44	0.66	0.50	1.35	1.58	3835736.5718	1177273.0698	4941612.2445	0.0501	0.0400	0.0551	5664452.9157	644359.5221	181.6769	0.0332	0.0348	0.0695	2.3736	0.0068	NaN	0.00	11.6023	0.0000	7.3351	0.0000	0.0000	0.0000	-1.00	0.0982
BX08	2023	10	30	00	59	25.00	7	0	8	0	0	0	1.44	0.66	0.50	1.35	1.58	3835736.5695	1177273.0708	4941612.2533	0.0512	0.0401	0.0555	5664452.9227	644359.5236	181.6826	0.0333	0.0355	0.0703	2.3736	0.0068	NaN	0.00	11.8135	0.0000	7.5428	0.0000	0.0000	0.0000	-1.00	0.0982
BX08	2023	10	30	00	59	30.00	7	0	8	0	0	0	1.44	0.66	0.50	1.35	1.58	3835736.5712	1177273.0723	4941612.2537	0.0500	0.0399	0.0550	5664452.9214	644359.5245	181.6842	0.0332	0.0347	0.0693	2.3735	0.0068	NaN	0.00	11.8804	0.0000	7.6207	0.0000	0.0000	0.0000	-1.00	0.0982
BX08	2023	10	30	00	59	35.00	7	0	8	0	0	0	1.44	0.66	0.50	1.35	1.58	3835736.5687	1177273.0679	4941612.2522	0.0499	0.0398	0.0550	5664452.9232	644359.5210	181.6807	0.0332	0.0347	0.0693	2.3735	0.0068	NaN	0.00	11.7996	0.0000	7.5475	0.0000	0.0000	0.0000	-1.00	0.0981
BX08	2023	10	30	00	59	40.00	7	0	8	0	0	0	1.44	0.66	0.50	1.35	1.58	3835736.5648	1177273.0626	4941612.2451	0.0510	0.0400	0.0554	5664452.9228	644359.5171	181.6718	0.0333	0.0353	0.0701	2.3735	0.0068	NaN	0.00	11.8750	0.0000	7.6237	0.0000	0.0000	0.0000	-1.00	0.0981
BX08	2023	10	30	00	59	45.00	7	0	8	0	0	0	1.44	0.66	0.50	1.35	1.58	3835736.5747	1177273.0646	4941612.2542	0.0510	0.0399	0.0554	5664452.9207	644359.5161	181.6852	0.0333	0.0353	0.0701	2.3734	0.0068	NaN	0.00	11.9367	0.0000	7.6816	0.0000	0.0000	0.0000	-1.00	0.0980
BX08	2023	10	30	00	59	50.00	7	0	8	0	0	0	1.44	0.66	0.50	1.35	1.58	3835736.5665	1177273.0653	4941612.2505	0.0510	0.0399	0.0553	5664452.9243	644359.5191	181.6776	0.0333	0.0352	0.0700	2.3734	0.0068	NaN	0.00	11.6330	0.0000	7.3780	0.0000	0.0000	0.0000	-1.00	0.0980
BX08	2023	10	30	00	59	55.00	7	0	8	0	0	0	1.44	0.66	0.50	1.35	1.58	3835736.5789	1177273.0681	4941612.2606	0.0509	0.0398	0.0553	5664452.9208	644359.5183	181.6934	0.0333	0.0352	0.0699	2.3733	0.0068	NaN	0.00	11.5471	0.0000	7.2893	0.0000	0.0000	0.0000	-1.00	0.0979
BX08	2023	10	30	01	00	00.00	7	0	8	0	0	0	1.44	0.66	0.49	1.35	1.58	3835736.5705	1177273.0671	4941612.2557	0.0497	0.0395	0.0548	5664452.9243	644359.5197	181.6843	0.0332	0.0344	0.0690	2.3732	0.0067	NaN	0.00	11.5508	0.0000	7.2839	0.0000	0.0000	0.0000	-1.00	0.0979
BX08	2023	10	30	01	00	05.00	7	0	8	0	0	0	1.44	0.66	0.49	1.35	1.58	3835736.5705	1177273.0633	4941612.2553	0.0508	0.0397	0.0553	5664452.9248	644359.5160	181.6833	0.0333	0.0351	0.0698	2.3732	0.0067	NaN	0.00	11.6464	0.0000	7.3738	0.0000	0.0000	0.0000	-1.00	0.0978
BX08	2023	10	30	01	00	10.00	7	0	8	0	0	0	1.44	0.66	0.49	1.35	1.58	3835736.5686	1177273.0632	4941612.2545	0.0497	0.0394	0.0548	5664452.9258	644359.5164	181.6815	0.0331	0.0343	0.0689	2.3731	0.0067	NaN	0.00	11.8268	0.0000	7.5499	0.0000	0.0000	0.0000	-1.00	0.0977
BX08	2023	10	30	01	00	15.00	7	0	8	0	0	0	1.44	0.66	0.49	1.35	1.58	3835736.5664	1177273.0600	4941612.2530	0.0496	0.0394	0.0548	5664452.9270	644359.5140	181.6785	0.0331	0.0343	0.0688	2.3731	0.0067	NaN	0.00	11.8302	0.0000	7.5509	0.0000	0.0000	0.0000	-1.00	0.0977
BX08	2023	10	30	01	00	20.00	7	0	8	0	0	0	1.44	0.66	0.49	1.35	1.58	3835736.5719	1177273.0622	4941612.2662	0.0496	0.0393	0.0547	5664452.9307	644359.5143	181.6924	0.0331	0.0342	0.0688	2.3730	0.0067	NaN	0.00	11.6177	0.0000	7.3360	0.0000	0.0000	0.0000	-1.00	0.0976
BX08	2023	10	30	01	00	25.00	7	0	8	0	0	0	1.44	0.66	0.49	1.35	1.58	3835736.5722	1177273.0610	4941612.2571	0.0507	0.0395	0.0551	5664452.9250	644359.5133	181.6853	0.0332	0.0349	0.0696	2.3729	0.0067	NaN	0.00	11.8394	0.0000	7.5519	0.0000	0.0000	0.0000	-1.00	0.0975
BX08	2023	10	30	01	00	30.00	7	0	8	0	0	0	1.44	0.66	0.49	1.35	1.58	3835736.5677	1177273.0625	4941612.2467	0.0495	0.0392	0.0547	5664452.9216	644359.5162	181.6748	0.0331	0.0342	0.0687	2.3729	0.0067	NaN	0.00	11.6822	0.0000	7.3932	0.0000	0.0000	0.0000	-1.00	0.0975
BX08	2023	10	30	01	00	35.00	7	0	8	0	0	0	1.44	0.66	0.49	1.35	1.58	3835736.5722	1177273.0610	4941612.2563	0.0506	0.0394	0.0551	5664452.9245	644359.5133	181.6847	0.0332	0.0348	0.0695	2.3728	0.0067	NaN	0.00	12.3006	0.0000	8.0133	0.0000	0.0000	0.0000	-1.00	0.0974
BX08	2023	10	30	01	00	40.00	7	0	8	0	0	0	1.44	0.66	0.49	1.35	1.58	3835736.5656	1177273.0607	4941612.2508	0.0494	0.0391	0.0546	5664452.9261	644359.5149	181.6764	0.0331	0.0341	0.0686	2.3728	0.0067	NaN	0.00	12.0798	0.0000	7.7909	0.0000	0.0000	0.0000	-1.00	0.0974
BX08	2023	10	30	01	00	45.00	7	0	8	0	0	0	1.44	0.66	0.49	1.35	1.58	3835736.5663	1177273.0627	4941612.2558	0.0494	0.0391	0.0546	5664452.9284	644359.5165	181.6811	0.0331	0.0340	0.0686	2.3727	0.0067	NaN	0.00	12.1769	0.0000	7.8882	0.0000	0.0000	0.0000	-1.00	0.0973
BX08	2023	10	30	01	00	50.00	7	0	8	0	0	0	1.44	0.66	0.49	1.35	1.59	3835736.5630	1177273.0623	4941612.2480	0.0494	0.0390	0.0546	5664452.9260	644359.5172	181.6729	0.0331	0.0340	0.0685	2.3726	0.0067	NaN	0.00	12.1350	0.0000	7.8503	0.0000	0.0000	0.0000	-1.00	0.0972
BX08	2023	10	30	01	00	55.00	7	0	8	0	0	0	1.44	0.67	0.49	1.35	1.59	3835736.5652	1177273.0653	4941612.2467	0.0493	0.0390	0.0546	5664452.9230	644359.5196	181.6738	0.0331	0.0339	0.0685	2.3726	0.0067	NaN	0.00	12.0651	0.0000	7.7825	0.0000	0.0000	0.0000	-1.00	0.0972
BX08	2023	10	30	01	01	00.00	7	0	8	0	0	0	1.44	0.67	0.49	1.35	1.59	3835736.5675	1177273.0617	4941612.2474	0.0493	0.0389	0.0546	5664452.9224	644359.5154	181.6750	0.0331	0.0339	0.0684	2.3725	0.0067	NaN	0.00	11.9390	0.0000	7.6589	0.0000	0.0000	0.0000	-1.00	0.0971
BX08	2023	10	30	01	01	05.00	7	0	8	0	0	0	1.44	0.67	0.49	1.35	1.59	3835736.5696	1177273.0618	4941612.2491	0.0493	0.0389	0.0545	5664452.9218	644359.5149	181.6777	0.0330	0.0338	0.0684	2.3725	0.0067	NaN	0.00	11.8823	0.0000	7.6005	0.0000	0.0000	0.0000	-1.00	0.0971
BX08	2023	10	30	01	01	10.00	7	0	8	0	0	0	1.44	0.67	0.49	1.35	1.59	3835736.5654	1177273.0629	4941612.2438	0.0492	0.0388	0.0545	5664452.9215	644359.5172	181.6712	0.0330	0.0338	0.0683	2.3725	0.0067	NaN	0.00	12.0906	0.0000	7.8057	0.0000	0.0000	0.0000	-1.00	0.0971
BX08	2023	10	30	01	01	15.00	7	0	8	0	0	0	1.44	0.67	0.49	1.35	1.59	3835736.5727	1177273.0646	4941612.2513	0.0492	0.0388	0.0545	5664452.9204	644359.5167	181.6818	0.0330	0.0337	0.0683	2.3724	0.0067	NaN	0.00	11.7916	0.0000	7.5099	0.0000	0.0000	0.0000	-1.00	0.0970
BX08	2023	10	30	01	01	20.00	7	0	8	0	0	0	1.44	0.67	0.49	1.35	1.59	3835736.5764	1177273.0651	4941612.2550	0.0492	0.0387	0.0545	5664452.9198	644359.5161	181.6870	0.0330	0.0337	0.0682	2.3724	0.0067	NaN	0.00	11.8057	0.0000	7.5274	0.0000	0.0000	0.0000	-1.00	0.0970
BX08	2023	10	30	01	01	25.00	7	0	8	0	0	0	1.44	0.67	0.49	1.35	1.59	3835736.5726	1177273.0625	4941612.2500	0.0491	0.0386	0.0544	5664452.9200	644359.5147	181.6803	0.0330	0.0336	0.0682	2.3723	0.0067	NaN	0.00	11.5495	0.0000	7.2717	0.0000	0.0000	0.0000	-1.00	0.0969
BX08	2023	10	30	01	01	30.00	7	0	8	0	0	0	1.44	0.67	0.49	1.35	1.59	3835736.5716	1177273.0618	4941612.2524	0.0491	0.0386	0.0544	5664452.9224	644359.5144	181.6814	0.0330	0.0336	0.0681	2.3722	0.0067	NaN	0.00	11.7971	0.0000	7.5232	0.0000	0.0000	0.0000	-1.00	0.0968
BX08	2023	10	30	01	01	35.00	7	0	8	0	0	0	1.44	0.67	0.49	1.35	1.59	3835736.5661	1177273.0641	4941612.2508	0.0491	0.0385	0.0544	5664452.9251	644359.5180	181.6773	0.0330	0.0336	0.0681	2.3722	0.0067	NaN	0.00	11.7133	0.0000	7.4436	0.0000	0.0000	0.0000	-1.00	0.0968
BX08	2023	10	30	01	01	40.00	7	0	8	0	0	0	1.44	0.67	0.49	1.35	1.59	3835736.5598	1177273.0592	4941612.2451	0.0490	0.0385	0.0544	5664452.9272	644359.5151	181.6682	0.0330	0.0335	0.0680	2.3721	0.0067	NaN	0.00	11.6665	0.0000	7.4019	0.0000	0.0000	0.0000	-1.00	0.0968
BX08	2023	10	30	01	01	45.00	7	0	8	0	0	0	1.44	0.67	0.49	1.35	1.59	3835736.5582	1177273.0576	4941612.2466	0.0490	0.0384	0.0544	5664452.9297	644359.5141	181.6681	0.0330	0.0335	0.0680	2.3721	0.0067	NaN	0.00	11.7286	0.0000	7.4694	0.0000	0.0000	0.0000	-1.00	0.0967
BX08	2023	10	30	01	01	50.00	7	0	8	0	0	0	1.44	0.67	0.49	1.35	1.59	3835736.5633	1177273.0569	4941612.2502	0.0489	0.0384	0.0543	5664452.9282	644359.5119	181.6738	0.0330	0.0334	0.0680	2.3721	0.0067	NaN	0.00	11.6792	0.0000	7.4260	0.0000	0.0000	0.0000	-1.00	0.0967
BX08	2023	10	30	01	01	55.00	7	0	8	0	0	0	1.44	0.67	0.49	1.35	1.59	3835736.5678	1177273.0645	4941612.2414	0.0489	0.0383	0.0543	5664452.9178	644359.5182	181.6711	0.0330	0.0334	0.0679	2.3720	0.0067	NaN	0.00	12.0101	0.0000	7.7572	0.0000	0.0000	0.0000	-1.00	0.0966
BX08	2023	10	30	01	02	00.00	7	0	8	0	0	0	1.44	0.67	0.49	1.35	1.59	3835736.5704	1177273.0581	4941612.2521	0.0489	0.0383	0.0543	5664452.9239	644359.5111	181.6798	0.0330	0.0333	0.0679	2.3719	0.0067	NaN	0.00	11.9326	0.0000	7.6533	0.0000	0.0000	0.0000	-1.00	0.0966
BX08	2023	10	30	01	02	05.00	7	0	8	0	0	0	1.44	0.67	0.49	1.35	1.59	3835736.5671	1177273.0620	4941612.2462	0.0488	0.0382	0.0543	5664452.9218	644359.5158	181.6740	0.0330	0.0333	0.0678	2.3719	0.0067	NaN	0.00	11.9663	0.0000	7.6777	0.0000	0.0000	0.0000	-1.00	0.0965
BX08	2023	10	30	01	02	10.00	7	0	8	0	0	0	1.44	0.67	0.49	1.35	1.59	3835736.5663	1177273.0608	4941612.2481	0.0488	0.0382	0.0543	5664452.9239	644359.5148	181.6747	0.0330	0.0333	0.0678	2.3718	0.0067	NaN	0.00	12.0939	0.0000	7.8087	0.0000	0.0000	0.0000	-1.00	0.0965
BX08	2023	10	30	01	02	15.00	7	0	8	0	0	0	1.44	0.67	0.49	1.35	1.59	3835736.5636	1177273.0661	4941612.2439	0.0488	0.0382	0.0542	5664452.9223	644359.5208	181.6708	0.0330	0.0332	0.0677	2.3718	0.0067	NaN	0.00	11.8767	0.0000	7.6021	0.0000	0.0000	0.0000	-1.00	0.0964
BX08	2023	10	30	01	02	20.00	7	0	8	0	0	0	1.44	0.67	0.49	1.35	1.59	3835736.5678	1177273.0565	4941612.2523	0.0498	0.0383	0.0545	5664452.9262	644359.5103	181.6781	0.0331	0.0338	0.0684	2.3718	0.0067	NaN	0.00	11.8999	0.0000	7.6214	0.0000	0.0000	0.0000	-1.00	0.0964
BX08	2023	10	30	01	02	25.00	7	0	8	0	0	0	1.44	0.67	0.49	1.35	1.59	3835736.5637	1177273.0612	4941612.2460	0.0487	0.0381	0.0542	5664452.9244	644359.5160	181.6716	0.0329	0.0331	0.0677	2.3717	0.0066	NaN	0.00	11.7626	0.0000	7.4849	0.0000	0.0000	0.0000	-1.00	0.0963
BX08	2023	10	30	01	02	30.00	7	0	8	0	0	0	1.44	0.67	0.49	1.35	1.59	3835736.5661	1177273.0603	4941612.2447	0.0487	0.0380	0.0542	5664452.9220	644359.5145	181.6719	0.0329	0.0331	0.0676	2.3717	0.0066	NaN	0.00	11.7874	0.0000	7.5026	0.0000	0.0000	0.0000	-1.00	0.0963
BX08	2023	10	30	01	02	35.00	7	0	8	0	0	0	1.44	0.67	0.49	1.35	1.59	3835736.5686	1177273.0605	4941612.2505	0.0486	0.0380	0.0542	5664452.9237	644359.5139	181.6780	0.0329	0.0330	0.0676	2.3716	0.0066	NaN	0.00	11.7303	0.0000	7.4389	0.0000	0.0000	0.0000	-1.00	0.0962
BX08	2023	10	30	01	02	40.00	7	0	8	0	0	0	1.44	0.67	0.49	1.35	1.59	3835736.5684	1177273.0617	4941612.2546	0.0486	0.0379	0.0541	5664452.9262	644359.5150	181.6812	0.0329	0.0330	0.0675	2.3716	0.0066	NaN	0.00	11.5461	0.0000	7.2437	0.0000	0.0000	0.0000	-1.00	0.0962
BX08	2023	10	30	01	02	45.00	7	0	8	0	0	0	1.44	0.67	0.49	1.35	1.59	3835736.5661	1177273.0622	4941612.2473	0.0486	0.0379	0.0541	5664452.9233	644359.5163	181.6742	0.0329	0.0330	0.0675	2.3715	0.0066	NaN	0.00	11.5349	0.0000	7.2267	0.0000	0.0000	0.0000	-1.00	0.0961
BX08	2023	10	30	01	02	50.00	7	0	8	0	0	0	1.44	0.67	0.49	1.35	1.59	3835736.5709	1177273.0629	4941612.2557	0.0496	0.0380	0.0544	5664452.9248	644359.5155	181.6838	0.0331	0.0336	0.0681	2.3715	0.0066	NaN	0.00	11.5200	0.0000	7.2055	0.0000	0.0000	0.0000	-1.00	0.0961
BX08	2023	10	30	01	02	55.00	7	0	8	0	0	0	1.44	0.67	0.49	1.35	1.59	3835736.5730	1177273.0589	4941612.2624	0.0496	0.0380	0.0544	5664452.9282	644359.5110	181.6895	0.0331	0.0335	0.0681	2.3715	0.0066	NaN	0.00	11.3743	0.0000	7.0518	0.0000	0.0000	0.0000	-1.00	0.0961
BX08	2023	10	30	01	03	00.00	7	0	8	0	0	0	1.44	0.67	0.49	1.35	1.59	3835736.5753	1177273.0575	4941612.2593	0.0496	0.0379	0.0543	5664452.9248	644359.5090	181.6882	0.0331	0.0335	0.0681	2.3715	0.0066	NaN	0.00	11.2098	0.0000	6.8785	0.0000	0.0000	0.0000	-1.00	0.0961
BX08	2023	10	30	01	03	05.00	7	0	8	0	0	0	1.44	0.67	0.49	1.35	1.59	3835736.5724	1177273.0572	4941612.2583	0.0495	0.0379	0.0543	5664452.9265	644359.5095	181.6857	0.0331	0.0335	0.0680	2.3714	0.0066	NaN	0.00	11.2335	0.0000	6.8986	0.0000	0.0000	0.0000	-1.00	0.0960
BX08	2023	10	30	01	03	10.00	7	0	8	0	0	0	1.44	0.67	0.49	1.35	1.59	3835736.5689	1177273.0579	4941612.2521	0.0495	0.0378	0.0543	5664452.9251	644359.5113	181.6788	0.0331	0.0334	0.0680	2.3714	0.0066	NaN	0.00	11.3719	0.0000	7.0347	0.0000	0.0000	0.0000	-1.00	0.0960
BX08	2023	10	30	01	03	15.00	7	0	8	0	0	0	1.44	0.67	0.49	1.35	1.59	3835736.5720	1177273.0593	4941612.2620	0.0484	0.0376	0.0540	5664452.9286	644359.5116	181.6887	0.0329	0.0327	0.0672	2.3713	0.0066	NaN	0.00	11.3276	0.0000	6.9911	0.0000	0.0000	0.0000	-1.00	0.0959
BX08	2023	10	30	01	03	20.00	7	0	8	0	0	0	1.44	0.67	0.49	1.35	1.59	3835736.5704	1177273.0583	4941612.2511	0.0494	0.0377	0.0542	5664452.9232	644359.5113	181.6791	0.0331	0.0334	0.0679	2.3713	0.0066	NaN	0.00	11.1356	0.0000	6.8053	0.0000	0.0000	0.0000	-1.00	0.0959
BX08	2023	10	30	01	03	25.00	7	0	8	0	0	0	1.44	0.67	0.49	1.35	1.59	3835736.5666	1177273.0607	4941612.2546	0.0494	0.0377	0.0542	5664452.9278	644359.5146	181.6800	0.0331	0.0333	0.0678	2.3712	0.0066	NaN	0.00	11.2580	0.0000	6.9316	0.0000	0.0000	0.0000	-1.00	0.0959
BX08	2023	10	30	01	03	30.00	7	0	8	0	0	0	1.44	0.67	0.49	1.35	1.59	3835736.5638	1177273.0586	4941612.2441	0.0483	0.0375	0.0540	5664452.9237	644359.5135	181.6697	0.0329	0.0326	0.0671	2.3712	0.0066	NaN	0.00	11.3121	0.0000	6.9909	0.0000	0.0000	0.0000	-1.00	0.0958
BX08	2023	10	30	01	03	35.00	7	0	8	0	0	0	1.44	0.67	0.49	1.35	1.59	3835736.5723	1177273.0574	4941612.2569	0.0493	0.0376	0.0542	5664452.9256	644359.5098	181.6846	0.0331	0.0332	0.0677	2.3711	0.0066	NaN	0.00	11.1788	0.0000	6.8594	0.0000	0.0000	0.0000	-1.00	0.0957
BX08	2023	10	30	01	03	40.00	7	0	8	0	0	0	1.44	0.67	0.49	1.35	1.59	3835736.5663	1177273.0566	4941612.2509	0.0482	0.0374	0.0539	5664452.9266	644359.5108	181.6762	0.0329	0.0325	0.0670	2.3711	0.0066	NaN	0.00	11.1903	0.0000	6.8726	0.0000	0.0000	0.0000	-1.00	0.0957
BX08	2023	10	30	01	03	45.00	7	0	8	0	0	0	1.44	0.67	0.49	1.35	1.59	3835736.5680	1177273.0575	4941612.2524	0.0482	0.0373	0.0539	5664452.9260	644359.5112	181.6785	0.0329	0.0325	0.0670	2.3710	0.0066	NaN	0.00	11.1362	0.0000	6.8185	0.0000	0.0000	0.0000	-1.00	0.0956
BX08	2023	10	30	01	03	50.00	7	0	8	0	0	0	1.44	0.67	0.49	1.35	1.59	3835736.5669	1177273.0563	4941612.2511	0.0492	0.0375	0.0541	5664452.9262	644359.5103	181.6766	0.0331	0.0331	0.0676	2.3710	0.0066	NaN	0.00	11.0105	0.0000	6.6905	0.0000	0.0000	0.0000	-1.00	0.0956
BX08	2023	10	30	01	03	55.00	7	0	8	0	0	0	1.44	0.67	0.49	1.35	1.59	3835736.5694	1177273.0545	4941612.2522	0.0492	0.0374	0.0541	5664452.9254	644359.5079	181.6787	0.0331	0.0331	0.0675	2.3710	0.0066	NaN	0.00	11.3146	0.0000	6.9912	0.0000	0.0000	0.0000	-1.00	0.0956
BX08	2023	10	30	01	04	00.00	7	0	8	0	0	0	1.44	0.67	0.49	1.35	1.59	3835736.5723	1177273.0546	4941612.2568	0.0492	0.0374	0.0541	5664452.9261	644359.5071	181.6840	0.0331	0.0331	0.0675	2.3710	0.0066	NaN	0.00	11.1734	0.0000	6.8487	0.0000	0.0000	0.0000	-1.00	0.0956
BX08	2023	10	30	01	04	05.00	7	0	8	0	0	0	1.44	0.67	0.49	1.35	1.59	3835736.5673	1177273.0592	4941612.2571	0.0481	0.0372	0.0538	5664452.9292	644359.5129	181.6820	0.0328	0.0324	0.0668	2.3709	0.0066	NaN	0.00	11.3094	0.0000	6.9849	0.0000	0.0000	0.0000	-1.00	0.0956
BX08	2023	10	30	01	04	10.00	7	0	8	0	0	0	1.44	0.67	0.49	1.35	1.59	3835736.5685	1177273.0593	4941612.2525	0.0481	0.0371	0.0538	5664452.9253	644359.5127	181.6792	0.0328	0.0323	0.0668	2.3709	0.0066	NaN	0.00	11.5470	0.0000	7.2243	0.0000	0.0000	0.0000	-1.00	0.0955
BX08	2023	10	30	01	04	15.00	7	0	8	0	0	0	1.44	0.67	0.49	1.35	1.59	3835736.5643	1177273.0575	4941612.2466	0.0480	0.0371	0.0538	5664452.9251	644359.5123	181.6717	0.0328	0.0323	0.0668	2.3709	0.0066	NaN	0.00	11.3217	0.0000	6.9979	0.0000	0.0000	0.0000	-1.00	0.0955
BX08	2023	10	30	01	04	20.00	7	0	8	0	0	0	1.44	0.67	0.49	1.35	1.59	3835736.5737	1177273.0566	4941612.2558	0.0491	0.0372	0.0540	5664452.9241	644359.5087	181.6844	0.0330	0.0329	0.0673	2.3708	0.0066	NaN	0.00	11.4753	0.0000	7.1480	0.0000	0.0000	0.0000	-1.00	0.0955
BX08	2023	10	30	01	04	25.00	7	0	8	0	0	0	1.44	0.67	0.49	1.35	1.59	3835736.5682	1177273.0564	4941612.2481	0.0480	0.0370	0.0538	5664452.9234	644359.5101	181.6751	0.0328	0.0322	0.0667	2.3708	0.0066	NaN	0.00	11.2653	0.0000	6.9392	0.0000	0.0000	0.0000	-1.00	0.0954
BX08	2023	10	30	01	04	30.00	7	0	8	0	0	0	1.44	0.67	0.49	1.35	1.59	3835736.5609	1177273.0520	4941612.2433	0.0490	0.0372	0.0539	5664452.9268	644359.5079	181.6661	0.0330	0.0328	0.0672	2.3708	0.0066	NaN	0.00	11.3422	0.0000	7.0181	0.0000	0.0000	0.0000	-1.00	0.0954
BX08	2023	10	30	01	04	35.00	7	0	8	0	0	0	1.44	0.67	0.49	1.35	1.59	3835736.5597	1177273.0503	4941612.2404	0.0479	0.0369	0.0537	5664452.9261	644359.5067	181.6629	0.0328	0.0321	0.0666	2.3707	0.0066	NaN	0.00	11.4931	0.0000	7.1695	0.0000	0.0000	0.0000	-1.00	0.0953
BX08	2023	10	30	01	04	40.00	7	0	8	0	0	0	1.44	0.67	0.49	1.35	1.59	3835736.5676	1177273.0552	4941612.2511	0.0479	0.0369	0.0537	5664452.9259	644359.5091	181.6769	0.0328	0.0321	0.0666	2.3707	0.0066	NaN	0.00	11.4103	0.0000	7.0898	0.0000	0.0000	0.0000	-1.00	0.0953
BX08	2023	10	30	01	04	45.00	7	0	8	0	0	0	1.44	0.67	0.49	1.35	1.59	3835736.5630	1177273.0565	4941612.2452	0.0478	0.0368	0.0537	5664452.9255	644359.5117	181.6697	0.0328	0.0321	0.0665	2.3707	0.0066	NaN	0.00	11.5536	0.0000	7.2403	0.0000	0.0000	0.0000	-1.00	0.0953
BX08	2023	10	30	01	04	50.00	7	0	8	0	0	0	1.44	0.67	0.49	1.35	1.59	3835736.5576	1177273.0538	4941612.2418	0.0478	0.0368	0.0537	5664452.9279	644359.5106	181.6633	0.0328	0.0320	0.0665	2.3706	0.0065	NaN	0.00	11.4067	0.0000	7.0996	0.0000	0.0000	0.0000	-1.00	0.0952
BX08	2023	10	30	01	04	55.00	7	0	8	0	0	0	1.44	0.68	0.49	1.35	1.59	3835736.5614	1177273.0497	4941612.2426	0.0488	0.0369	0.0538	5664452.9263	644359.5056	181.6654	0.0330	0.0326	0.0670	2.3706	0.0065	NaN	0.00	11.2433	0.0000	6.9367	0.0000	0.0000	0.0000	-1.00	0.0952
BX08	2023	10	30	01	05	00.00	7	0	8	0	0	0	1.44	0.68	0.49	1.35	1.59	3835736.5598	1177273.0474	4941612.2425	0.0488	0.0369	0.0538	5664452.9280	644359.5038	181.6640	0.0330	0.0326	0.0670	2.3706	0.0065	NaN	0.00	11.4011	0.0000	7.0876	0.0000	0.0000	0.0000	-1.00	0.0953
BX08	2023	10	30	01	05	05.00	7	0	8	0	0	0	1.44	0.68	0.49	1.35	1.59	3835736.5607	1177273.0519	4941612.2340	0.0488	0.0369	0.0538	5664452.9211	644359.5081	181.6588	0.0330	0.0326	0.0669	2.3707	0.0065	NaN	0.00	11.4060	0.0000	7.0898	0.0000	0.0000	0.0000	-1.00	0.0953
BX08	2023	10	30	01	05	10.00	7	0	8	0	0	0	1.44	0.68	0.49	1.35	1.59	3835736.5549	1177273.0518	4941612.2335	0.0501	0.0391	0.0539	5664452.9251	644359.5095	181.6549	0.0340	0.0363	0.0669	2.3707	0.0065	NaN	0.00	11.3137	0.0000	6.9943	0.0000	0.0000	0.0000	-1.00	0.0953
BX08	2023	10	30	01	05	15.00	7	0	8	0	0	0	1.44	0.68	0.49	1.35	1.59	3835736.5563	1177273.0462	4941612.2351	0.0491	0.0391	0.0537	5664452.9262	644359.5038	181.6560	0.0338	0.0359	0.0663	2.3708	0.0065	NaN	0.00	11.2471	0.0000	6.9279	0.0000	0.0000	0.0000	-1.00	0.0954
BX08	2023	10	30	01	05	20.00	7	0	8	0	0	0	1.44	0.68	0.49	1.35	1.59	3835736.5547	1177273.0498	4941612.2356	0.0491	0.0391	0.0537	5664452.9270	644359.5077	181.6560	0.0338	0.0360	0.0663	2.3707	0.0065	NaN	0.00	11.4498	0.0000	7.1284	0.0000	0.0000	0.0000	-1.00	0.0953
BX08	2023	10	30	01	05	25.00	7	0	8	0	0	0	1.44	0.68	0.49	1.35	1.59	3835736.5578	1177273.0517	4941612.2352	0.0491	0.0391	0.0537	5664452.9240	644359.5087	181.6579	0.0338	0.0360	0.0662	2.3708	0.0065	NaN	0.00	11.5550	0.0000	7.2336	0.0000	0.0000	0.0000	-1.00	0.0954
BX08	2023	10	30	01	05	30.00	7	0	8	0	0	0	1.44	0.68	0.49	1.35	1.59	3835736.5590	1177273.0491	4941612.2307	0.0490	0.0391	0.0537	5664452.9208	644359.5059	181.6546	0.0338	0.0360	0.0662	2.3707	0.0065	NaN	0.00	11.6276	0.0000	7.3037	0.0000	0.0000	0.0000	-1.00	0.0954
BX08	2023	10	30	01	05	35.00	7	0	8	0	0	0	1.44	0.68	0.49	1.35	1.59	3835736.5639	1177273.0508	4941612.2388	0.0490	0.0391	0.0537	5664452.9219	644359.5060	181.6642	0.0338	0.0360	0.0662	2.3708	0.0065	NaN	0.00	11.5143	0.0000	7.1870	0.0000	0.0000	0.0000	-1.00	0.0954
BX08	2023	10	30	01	05	40.00	7	0	8	0	0	0	1.44	0.68	0.49	1.35	1.59	3835736.5547	1177273.0514	4941612.2283	0.0490	0.0391	0.0537	5664452.9221	644359.5094	181.6506	0.0338	0.0359	0.0661	2.3708	0.0065	NaN	0.00	11.3219	0.0000	6.9945	0.0000	0.0000	0.0000	-1.00	0.0954
BX08	2023	10	30	01	05	45.00	7	0	8	0	0	0	1.44	0.68	0.49	1.35	1.59	3835736.5654	1177273.0525	4941612.2427	0.0475	0.0366	0.0535	5664452.9229	644359.5072	181.6684	0.0328	0.0319	0.0661	2.3708	0.0065	NaN	0.00	11.3329	0.0000	7.0059	0.0000	0.0000	0.0000	-1.00	0.0954
BX08	2023	10	30	01	05	50.00	7	0	8	0	0	0	1.44	0.68	0.49	1.35	1.59	3835736.5606	1177273.0536	4941612.2349	0.0489	0.0388	0.0536	5664452.9214	644359.5097	181.6597	0.0338	0.0357	0.0661	2.3709	0.0065	NaN	0.00	11.4447	0.0000	7.1214	0.0000	0.0000	0.0000	-1.00	0.0955
BX08	2023	10	30	01	05	55.00	7	0	8	0	0	0	1.44	0.68	0.49	1.35	1.59	3835736.5638	1177273.0496	4941612.2312	0.0474	0.0365	0.0535	5664452.9174	644359.5050	181.6580	0.0328	0.0318	0.0660	2.3709	0.0065	NaN	0.00	11.6392	0.0000	7.3219	0.0000	0.0000	0.0000	-1.00	0.0955
BX08	2023	10	30	01	06	00.00	7	0	8	0	0	0	1.44	0.68	0.49	1.35	1.59	3835736.5651	1177273.0489	4941612.2336	0.0474	0.0364	0.0535	5664452.9181	644359.5040	181.6605	0.0328	0.0317	0.0660	2.3709	0.0065	NaN	0.00	11.7484	0.0000	7.4352	0.0000	0.0000	0.0000	-1.00	0.0955
BX08	2023	10	30	01	06	05.00	7	0	8	0	0	0	1.44	0.68	0.49	1.35	1.59	3835736.5621	1177273.0482	4941612.2314	0.0474	0.0363	0.0534	5664452.9191	644359.5042	181.6569	0.0328	0.0316	0.0659	2.3709	0.0065	NaN	0.00	11.8149	0.0000	7.5064	0.0000	0.0000	0.0000	-1.00	0.0955
BX08	2023	10	30	01	06	10.00	7	0	8	0	0	0	1.44	0.68	0.49	1.35	1.59	3835736.5601	1177273.0411	4941612.2368	0.0474	0.0363	0.0534	5664452.9254	644359.4978	181.6586	0.0328	0.0316	0.0659	2.3709	0.0065	NaN	0.00	11.6025	0.0000	7.2984	0.0000	0.0000	0.0000	-1.00	0.0956
BX08	2023	10	30	01	06	15.00	7	0	8	0	0	0	1.44	0.68	0.49	1.35	1.59	3835736.5592	1177273.0433	4941612.2364	0.0473	0.0362	0.0534	5664452.9254	644359.5002	181.6582	0.0328	0.0316	0.0658	2.3710	0.0065	NaN	0.00	11.7431	0.0000	7.4419	0.0000	0.0000	0.0000	-1.00	0.0956
BX08	2023	10	30	01	06	20.00	7	0	8	0	0	0	1.43	0.68	0.49	1.35	1.59	3835736.5618	1177273.0463	4941612.2445	0.0473	0.0362	0.0534	5664452.9279	644359.5022	181.6665	0.0328	0.0315	0.0658	2.3710	0.0065	NaN	0.00	11.6499	0.0000	7.3484	0.0000	0.0000	0.0000	-1.00	0.0956
BX08	2023	10	30	01	06	25.00	7	0	8	0	0	0	1.43	0.68	0.49	1.35	1.59	3835736.5571	1177273.0454	4941612.2376	0.0473	0.0362	0.0534	5664452.9273	644359.5027	181.6582	0.0328	0.0315	0.0658	2.3710	0.0065	NaN	0.00	11.5946	0.0000	7.2920	0.0000	0.0000	0.0000	-1.00	0.0956
BX08	2023	10	30	01	06	30.00	7	0	8	0	0	0	1.43	0.68	0.49	1.35	1.59	3835736.5670	1177273.0479	4941612.2437	0.0473	0.0361	0.0534	5664452.9233	644359.5024	181.6693	0.0328	0.0314	0.0657	2.3710	0.0065	NaN	0.00	11.6545	0.0000	7.3522	0.0000	0.0000	0.0000	-1.00	0.0956
BX08	2023	10	30	01	06	35.00	7	0	8	0	0	0	1.43	0.68	0.49	1.35	1.59	3835736.5614	1177273.0499	4941612.2394	0.0472	0.0361	0.0534	5664452.9244	644359.5058	181.6630	0.0328	0.0314	0.0657	2.3710	0.0065	NaN	0.00	11.8333	0.0000	7.5325	0.0000	0.0000	0.0000	-1.00	0.0956
BX08	2023	10	30	01	06	40.00	7	0	8	0	0	0	1.43	0.68	0.49	1.35	1.59	3835736.5564	1177273.0472	4941612.2360	0.0472	0.0360	0.0533	5664452.9265	644359.5047	181.6569	0.0328	0.0314	0.0657	2.3711	0.0065	NaN	0.00	11.5648	0.0000	7.2673	0.0000	0.0000	0.0000	-1.00	0.0957
BX08	2023	10	30	01	06	45.00	7	0	8	0	0	0	1.43	0.68	0.49	1.35	1.59	3835736.5631	1177273.0513	4941612.2451	0.0472	0.0360	0.0533	5664452.9263	644359.5067	181.6687	0.0328	0.0313	0.0656	2.3711	0.0065	NaN	0.00	11.6662	0.0000	7.3703	0.0000	0.0000	0.0000	-1.00	0.0957
BX08	2023	10	30	01	06	50.00	7	0	8	0	0	0	1.43	0.68	0.49	1.35	1.59	3835736.5578	1177273.0509	4941612.2377	0.0471	0.0360	0.0533	5664452.9258	644359.5079	181.6597	0.0328	0.0313	0.0656	2.3712	0.0065	NaN	0.00	11.7447	0.0000	7.4535	0.0000	0.0000	0.0000	-1.00	0.0958
BX08	2023	10	30	01	06	55.00	7	0	8	0	0	0	1.43	0.68	0.49	1.35	1.59	3835736.5646	1177273.0505	4941612.2423	0.0471	0.0359	0.0533	5664452.9236	644359.5055	181.6673	0.0328	0.0313	0.0656	2.3712	0.0065	NaN	0.00	11.8536	0.0000	7.5642	0.0000	0.0000	0.0000	-1.00	0.0958
BX08	2023	10	30	01	07	00.00	7	0	8	0	0	0	1.43	0.68	0.49	1.35	1.59	3835736.5628	1177273.0492	4941612.2402	0.0471	0.0359	0.0533	5664452.9239	644359.5048	181.6644	0.0328	0.0312	0.0655	2.3712	0.0064	NaN	0.00	11.8443	0.0000	7.5521	0.0000	0.0000	0.0000	-1.00	0.0958
BX08	2023	10	30	01	07	05.00	7	0	8	0	0	0	1.43	0.68	0.49	1.35	1.59	3835736.5563	1177273.0447	4941612.2303	0.0471	0.0359	0.0533	5664452.9235	644359.5024	181.6519	0.0328	0.0312	0.0655	2.3712	0.0064	NaN	0.00	11.8298	0.0000	7.5320	0.0000	0.0000	0.0000	-1.00	0.0958
BX08	2023	10	30	01	07	10.00	7	0	8	0	0	0	1.43	0.68	0.49	1.35	1.58	3835736.5552	1177273.0408	4941612.2297	0.0470	0.0358	0.0533	5664452.9247	644359.4990	181.6501	0.0328	0.0312	0.0655	2.3712	0.0064	NaN	0.00	11.7980	0.0000	7.4961	0.0000	0.0000	0.0000	-1.00	0.0959
BX08	2023	10	30	01	07	15.00	7	0	8	0	0	0	1.43	0.68	0.49	1.35	1.58	3835736.5551	1177273.0431	4941612.2312	0.0470	0.0358	0.0532	5664452.9253	644359.5012	181.6516	0.0328	0.0312	0.0654	2.3712	0.0064	NaN	0.00	11.6531	0.0000	7.3472	0.0000	0.0000	0.0000	-1.00	0.0959
BX08	2023	10	30	01	07	20.00	7	0	8	0	0	0	1.43	0.68	0.49	1.35	1.58	3835736.5577	1177273.0424	4941612.2330	0.0470	0.0358	0.0532	5664452.9246	644359.4998	181.6544	0.0328	0.0311	0.0654	2.3712	0.0064	NaN	0.00	11.6257	0.0000	7.3154	0.0000	0.0000	0.0000	-1.00	0.0958
BX08	2023	10	30	01	07	25.00	7	0	8	0	0	0	1.43	0.68	0.49	1.35	1.58	3835736.5570	1177273.0439	4941612.2297	0.0470	0.0357	0.0532	5664452.9228	644359.5015	181.6517	0.0328	0.0311	0.0654	2.3712	0.0064	NaN	0.00	11.6687	0.0000	7.3572	0.0000	0.0000	0.0000	-1.00	0.0958
BX08	2023	10	30	01	07	30.00	7	0	8	0	0	0	1.43	0.68	0.49	1.35	1.58	3835736.5530	1177273.0377	4941612.2234	0.0469	0.0357	0.0532	5664452.9231	644359.4967	181.6433	0.0328	0.0311	0.0653	2.3713	0.0064	NaN	0.00	11.7426	0.0000	7.4296	0.0000	0.0000	0.0000	-1.00	0.0959
BX08	2023	10	30	01	07	35.00	7	0	8	0	0	0	1.43	0.68	0.49	1.35	1.58	3835736.5552	1177273.0420	4941612.2338	0.0469	0.0356	0.0532	5664452.9271	644359.5001	181.6535	0.0328	0.0310	0.0653	2.3712	0.0064	NaN	0.00	11.6147	0.0000	7.3018	0.0000	0.0000	0.0000	-1.00	0.0959
BX08	2023	10	30	01	07	40.00	7	0	8	0	0	0	1.43	0.68	0.49	1.35	1.58	3835736.5564	1177273.0414	4941612.2281	0.0469	0.0356	0.0532	5664452.9227	644359.4992	181.6496	0.0328	0.0310	0.0653	2.3713	0.0064	NaN	0.00	11.7058	0.0000	7.3922	0.0000	0.0000	0.0000	-1.00	0.0959
BX08	2023	10	30	01	07	45.00	7	0	8	0	0	0	1.43	0.68	0.49	1.35	1.58	3835736.5536	1177273.0427	4941612.2247	0.0468	0.0356	0.0532	5664452.9224	644359.5013	181.6455	0.0328	0.0310	0.0652	2.3713	0.0064	NaN	0.00	11.7110	0.0000	7.4024	0.0000	0.0000	0.0000	-1.00	0.0959
BX08	2023	10	30	01	07	50.00	7	0	8	0	0	0	1.43	0.68	0.49	1.35	1.58	3835736.5570	1177273.0419	4941612.2307	0.0468	0.0355	0.0531	5664452.9238	644359.4995	181.6521	0.0328	0.0309	0.0652	2.3713	0.0064	NaN	0.00	11.7644	0.0000	7.4590	0.0000	0.0000	0.0000	-1.00	0.0959
BX08	2023	10	30	01	07	55.00	7	0	8	0	0	0	1.43	0.68	0.49	1.34	1.58	3835736.5590	1177273.0409	4941612.2284	0.0468	0.0355	0.0531	5664452.9210	644359.4980	181.6513	0.0328	0.0309	0.0652	2.3713	0.0064	NaN	0.00	11.7518	0.0000	7.4436	0.0000	0.0000	0.0000	-1.00	0.0960
BX08	2023	10	30	01	08	00.00	7	0	8	0	0	0	1.43	0.68	0.49	1.34	1.58	3835736.5576	1177273.0373	4941612.2304	0.0468	0.0355	0.0531	5664452.9240	644359.4949	181.6514	0.0328	0.0309	0.0651	2.3714	0.0064	NaN	0.00	11.8812	0.0000	7.5702	0.0000	0.0000	0.0000	-1.00	0.0960
BX08	2023	10	30	01	08	05.00	7	0	8	0	0	0	1.43	0.68	0.48	1.34	1.58	3835736.5610	1177273.0382	4941612.2322	0.0467	0.0354	0.0531	5664452.9224	644359.4948	181.6550	0.0328	0.0308	0.0651	2.3714	0.0064	NaN	0.00	11.6329	0.0000	7.3229	0.0000	0.0000	0.0000	-1.00	0.0960
BX08	2023	10	30	01	08	10.00	7	0	8	0	0	0	1.43	0.68	0.48	1.34	1.58	3835736.5619	1177273.0396	4941612.2384	0.0467	0.0354	0.0531	5664452.9254	644359.4959	181.6607	0.0328	0.0308	0.0651	2.3714	0.0064	NaN	0.00	11.5398	0.0000	7.2251	0.0000	0.0000	0.0000	-1.00	0.0960
BX08	2023	10	30	01	08	15.00	7	0	8	0	0	0	1.43	0.68	0.48	1.34	1.58	3835736.5583	1177273.0400	4941612.2311	0.0467	0.0354	0.0531	5664452.9234	644359.4973	181.6529	0.0328	0.0308	0.0650	2.3714	0.0064	NaN	0.00	11.6287	0.0000	7.3102	0.0000	0.0000	0.0000	-1.00	0.0960
BX08	2023	10	30	01	08	20.00	7	0	8	0	0	0	1.43	0.68	0.48	1.34	1.58	3835736.5584	1177273.0428	4941612.2374	0.0467	0.0353	0.0531	5664452.9267	644359.4999	181.6583	0.0328	0.0307	0.0650	2.3714	0.0064	NaN	0.00	11.6814	0.0000	7.3651	0.0000	0.0000	0.0000	-1.00	0.0960
BX08	2023	10	30	01	08	25.00	7	0	8	0	0	0	1.43	0.68	0.48	1.34	1.58	3835736.5595	1177273.0381	4941612.2291	0.0466	0.0353	0.0531	5664452.9216	644359.4952	181.6517	0.0328	0.0307	0.0650	2.3714	0.0064	NaN	0.00	11.7809	0.0000	7.4632	0.0000	0.0000	0.0000	-1.00	0.0960
BX08	2023	10	30	01	08	30.00	7	0	8	0	0	0	1.43	0.68	0.48	1.34	1.58	3835736.5607	1177273.0396	4941612.2322	0.0466	0.0353	0.0530	5664452.9224	644359.4963	181.6551	0.0328	0.0307	0.0649	2.3714	0.0064	NaN	0.00	11.7363	0.0000	7.4166	0.0000	0.0000	0.0000	-1.00	0.0960
BX08	2023	10	30	01	08	35.00	7	0	8	0	0	0	1.43	0.68	0.48	1.34	1.58	3835736.5582	1177273.0369	4941612.2342	0.0466	0.0352	0.0530	5664452.9261	644359.4943	181.6547	0.0328	0.0307	0.0649	2.3714	0.0064	NaN	0.00	11.7692	0.0000	7.4515	0.0000	0.0000	0.0000	-1.00	0.0960
BX08	2023	10	30	01	08	40.00	7	0	8	0	0	0	1.43	0.68	0.48	1.34	1.58	3835736.5662	1177273.0390	4941612.2451	0.0466	0.0352	0.0530	5664452.9265	644359.4940	181.6683	0.0328	0.0306	0.0649	2.3713	0.0064	NaN	0.00	11.5884	0.0000	7.2757	0.0000	0.0000	0.0000	-1.00	0.0959
BX08	2023	10	30	01	08	45.00	7	0	8	0	0	0	1.43	0.68	0.48	1.34	1.58	3835736.5569	1177273.0380	4941612.2379	0.0465	0.0352	0.0530	5664452.9292	644359.4957	181.6570	0.0328	0.0306	0.0648	2.3713	0.0064	NaN	0.00	11.7567	0.0000	7.4462	0.0000	0.0000	0.0000	-1.00	0.0959
BX08	2023	10	30	01	08	50.00	7	0	8	0	0	0	1.43	0.68	0.48	1.34	1.58	3835736.5644	1177273.0407	4941612.2438	0.0475	0.0353	0.0530	5664452.9266	644359.4962	181.6665	0.0331	0.0312	0.0652	2.3713	0.0064	NaN	0.00	11.8262	0.0000	7.5199	0.0000	0.0000	0.0000	-1.00	0.0959
BX08	2023	10	30	01	08	55.00	7	0	8	0	0	0	1.43	0.68	0.48	1.34	1.58	3835736.5590	1177273.0405	4941612.2393	0.0465	0.0351	0.0530	5664452.9279	644359.4975	181.6597	0.0328	0.0305	0.0648	2.3713	0.0064	NaN	0.00	11.6423	0.0000	7.3360	0.0000	0.0000	0.0000	-1.00	0.0959
BX08	2023	10	30	01	09	00.00	7	0	8	0	0	0	1.43	0.68	0.48	1.34	1.58	3835736.5552	1177273.0371	4941612.2414	0.0465	0.0351	0.0530	5664452.9328	644359.4952	181.6585	0.0328	0.0305	0.0647	2.3713	0.0063	NaN	0.00	11.6713	0.0000	7.3663	0.0000	0.0000	0.0000	-1.00	0.0959
BX08	2023	10	30	01	09	05.00	7	0	8	0	0	0	1.42	0.68	0.48	1.34	1.58	3835736.5601	1177273.0377	4941612.2375	0.0464	0.0350	0.0530	5664452.9265	644359.4945	181.6585	0.0328	0.0305	0.0647	2.3714	0.0063	NaN	0.00	11.7361	0.0000	7.4351	0.0000	0.0000	0.0000	-1.00	0.0960
BX08	2023	10	30	01	09	10.00	7	0	8	0	0	0	1.42	0.68	0.48	1.34	1.58	3835736.5613	1177273.0382	4941612.2426	0.0464	0.0350	0.0529	5664452.9288	644359.4946	181.6633	0.0328	0.0305	0.0647	2.3714	0.0063	NaN	0.00	11.5721	0.0000	7.2745	0.0000	0.0000	0.0000	-1.00	0.0960
BX08	2023	10	30	01	09	15.00	7	0	8	0	0	0	1.42	0.68	0.48	1.34	1.58	3835736.5588	1177273.0399	4941612.2404	0.0464	0.0350	0.0529	5664452.9289	644359.4969	181.6604	0.0328	0.0304	0.0646	2.3714	0.0063	NaN	0.00	11.5362	0.0000	7.2435	0.0000	0.0000	0.0000	-1.00	0.0960
BX08	2023	10	30	01	09	20.00	7	0	8	0	0	0	1.42	0.68	0.48	1.34	1.58	3835736.5557	1177273.0362	4941612.2342	0.0464	0.0349	0.0529	5664452.9281	644359.4944	181.6530	0.0328	0.0304	0.0646	2.3715	0.0063	NaN	0.00	11.6505	0.0000	7.3653	0.0000	0.0000	0.0000	-1.00	0.0961
BX08	2023	10	30	01	09	25.00	7	0	8	0	0	0	1.42	0.68	0.48	1.34	1.58	3835736.5564	1177273.0396	4941612.2333	0.0463	0.0349	0.0529	5664452.9264	644359.4975	181.6534	0.0328	0.0304	0.0646	2.3715	0.0063	NaN	0.00	11.7355	0.0000	7.4490	0.0000	0.0000	0.0000	-1.00	0.0961
BX08	2023	10	30	01	09	30.00	7	0	8	0	0	0	1.42	0.68	0.48	1.34	1.58	3835736.5548	1177273.0368	4941612.2392	0.0464	0.0350	0.0595	5664452.9318	644359.4951	181.6565	0.0363	0.0306	0.0683	2.3714	0.0063	NaN	0.00	11.6103	0.0000	7.3249	0.0000	0.0000	0.0000	-1.00	0.0960
BX08	2023	10	30	01	09	35.00	7	0	8	0	0	0	1.42	0.68	0.48	1.34	1.58	3835736.5590	1177273.0393	4941612.2410	0.0463	0.0349	0.0529	5664452.9293	644359.4963	181.6609	0.0328	0.0303	0.0645	2.3714	0.0063	NaN	0.00	11.5432	0.0000	7.2602	0.0000	0.0000	0.0000	-1.00	0.0960
BX08	2023	10	30	01	09	40.00	7	0	8	0	0	0	1.42	0.68	0.48	1.34	1.58	3835736.5556	1177273.0375	4941612.2312	0.0463	0.0348	0.0529	5664452.9261	644359.4957	181.6508	0.0328	0.0303	0.0645	2.3714	0.0063	NaN	0.00	11.3820	0.0000	7.1035	0.0000	0.0000	0.0000	-1.00	0.0960
BX08	2023	10	30	01	09	45.00	7	0	8	0	0	0	1.42	0.68	0.48	1.34	1.58	3835736.5604	1177273.0379	4941612.2380	0.0462	0.0348	0.0529	5664452.9266	644359.4946	181.6591	0.0328	0.0303	0.0644	2.3714	0.0063	NaN	0.00	11.4427	0.0000	7.1717	0.0000	0.0000	0.0000	-1.00	0.0960
BX08	2023	10	30	01	09	50.00	7	0	8	0	0	0	1.42	0.68	0.48	1.34	1.58	3835736.5620	1177273.0418	4941612.2437	0.0462	0.0347	0.0529	5664452.9282	644359.4979	181.6652	0.0328	0.0302	0.0644	2.3713	0.0063	NaN	0.00	11.5039	0.0000	7.2373	0.0000	0.0000	0.0000	-1.00	0.0959
BX08	2023	10	30	01	09	55.00	7	0	8	0	0	0	1.42	0.68	0.48	1.34	1.57	3835736.5643	1177273.0411	4941612.2447	0.0462	0.0347	0.0528	5664452.9272	644359.4965	181.6672	0.0328	0.0302	0.0644	2.3713	0.0063	NaN	0.00	11.7128	0.0000	7.4503	0.0000	0.0000	0.0000	-1.00	0.0959
BX08	2023	10	30	01	10	00.00	7	0	8	0	0	0	1.42	0.68	0.48	1.34	1.57	3835736.5601	1177273.0350	4941612.2341	0.0462	0.0347	0.0528	5664452.9250	644359.4919	181.6554	0.0328	0.0302	0.0644	2.3712	0.0063	NaN	0.00	11.4614	0.0000	7.2008	0.0000	0.0000	0.0000	-1.00	0.0958
BX08	2023	10	30	01	10	05.00	7	0	8	0	0	0	1.42	0.68	0.48	1.34	1.57	3835736.5640	1177273.0363	4941612.2350	0.0462	0.0347	0.0528	5664452.9224	644359.4921	181.6586	0.0328	0.0302	0.0643	2.3712	0.0063	NaN	0.00	11.6942	0.0000	7.4320	0.0000	0.0000	0.0000	-1.00	0.0958
BX08	2023	10	30	01	10	10.00	7	0	8	0	0	0	1.42	0.68	0.48	1.33	1.57	3835736.5607	1177273.0342	4941612.2344	0.0461	0.0346	0.0528	5664452.9248	644359.4911	181.6558	0.0328	0.0301	0.0643	2.3712	0.0063	NaN	0.00	11.5044	0.0000	7.2450	0.0000	0.0000	0.0000	-1.00	0.0958
BX08	2023	10	30	01	10	15.00	7	0	8	0	0	0	1.42	0.68	0.48	1.33	1.57	3835736.5632	1177273.0340	4941612.2366	0.0461	0.0346	0.0528	5664452.9244	644359.4901	181.6590	0.0328	0.0301	0.0643	2.3712	0.0063	NaN	0.00	11.7395	0.0000	7.4822	0.0000	0.0000	0.0000	-1.00	0.0958
BX08	2023	10	30	01	10	20.00	7	0	8	0	0	0	1.42	0.68	0.48	1.33	1.57	3835736.5569	1177273.0316	4941612.2360	0.0461	0.0346	0.0528	5664452.9293	644359.4896	181.6543	0.0328	0.0301	0.0642	2.3713	0.0063	NaN	0.00	11.5944	0.0000	7.3379	0.0000	0.0000	0.0000	-1.00	0.0959
BX08	2023	10	30	01	10	25.00	7	0	8	0	0	0	1.42	0.68	0.48	1.33	1.57	3835736.5624	1177273.0371	4941612.2404	0.0461	0.0345	0.0528	5664452.9268	644359.4933	181.6620	0.0328	0.0301	0.0642	2.3713	0.0063	NaN	0.00	11.4600	0.0000	7.2070	0.0000	0.0000	0.0000	-1.00	0.0959
BX08	2023	10	30	01	10	30.00	7	0	8	0	0	0	1.42	0.68	0.48	1.33	1.57	3835736.5590	1177273.0334	4941612.2403	0.0460	0.0345	0.0528	5664452.9300	644359.4906	181.6592	0.0328	0.0300	0.0642	2.3713	0.0063	NaN	0.00	11.5742	0.0000	7.3241	0.0000	0.0000	0.0000	-1.00	0.0959
BX08	2023	10	30	01	10	35.00	7	0	8	0	0	0	1.42	0.68	0.48	1.33	1.57	3835736.5577	1177273.0312	4941612.2370	0.0460	0.0345	0.0528	5664452.9294	644359.4890	181.6555	0.0328	0.0300	0.0641	2.3713	0.0063	NaN	0.00	11.7204	0.0000	7.4711	0.0000	0.0000	0.0000	-1.00	0.0959
BX08	2023	10	30	01	10	40.00	7	0	8	0	0	0	1.42	0.68	0.48	1.33	1.57	3835736.5559	1177273.0252	4941612.2361	0.0460	0.0344	0.0527	5664452.9314	644359.4837	181.6526	0.0328	0.0300	0.0641	2.3713	0.0063	NaN	0.00	11.6899	0.0000	7.4295	0.0000	0.0000	0.0000	-1.00	0.0959
BX08	2023	10	30	01	10	45.00	7	0	8	0	0	0	1.42	0.68	0.48	1.33	1.57	3835736.5555	1177273.0262	4941612.2393	0.0460	0.0344	0.0527	5664452.9335	644359.4846	181.6551	0.0328	0.0300	0.0641	2.3712	0.0063	NaN	0.00	11.7332	0.0000	7.4618	0.0000	0.0000	0.0000	-1.00	0.0958
BX08	2023	10	30	01	10	50.00	7	0	8	0	0	0	1.42	0.68	0.48	1.33	1.57	3835736.5594	1177273.0289	4941612.2392	0.0459	0.0344	0.0527	5664452.9299	644359.4862	181.6577	0.0328	0.0299	0.0640	2.3712	0.0063	NaN	0.00	11.7051	0.0000	7.4223	0.0000	0.0000	0.0000	-1.00	0.0958
BX08	2023	10	30	01	10	55.00	6	0	8	0	0	0	1.63	0.87	0.58	1.53	1.85	3835736.5639	1177273.0277	4941612.2398	0.0493	0.0363	0.0549	5664452.9272	644359.4838	181.6607	0.0332	0.0317	0.0682	2.3712	0.0062	NaN	0.00	11.5505	0.0000	7.2592	0.0000	0.0000	0.0000	-1.00	0.0958
BX08	2023	10	30	01	11	00.00	7	0	8	0	0	0	1.41	0.68	0.48	1.33	1.57	3835736.5606	1177273.0332	4941612.2359	0.0490	0.0344	0.0541	5664452.9261	644359.4901	181.6567	0.0332	0.0302	0.0670	2.3713	0.0062	NaN	0.00	11.4423	0.0000	7.1484	0.0000	0.0000	0.0000	-1.00	0.0959
BX08	2023	10	30	01	11	05.00	7	0	8	0	0	0	1.41	0.68	0.48	1.33	1.57	3835736.5630	1177273.0354	4941612.2391	0.0474	0.0343	0.0534	5664452.9259	644359.4915	181.6611	0.0330	0.0300	0.0655	2.3713	0.0062	NaN	0.00	11.4661	0.0000	7.1702	0.0000	0.0000	0.0000	-1.00	0.0959
BX08	2023	10	30	01	11	10.00	7	0	8	0	0	0	1.41	0.68	0.48	1.33	1.57	3835736.5635	1177273.0350	4941612.2392	0.0469	0.0343	0.0531	5664452.9256	644359.4910	181.6614	0.0330	0.0299	0.0649	2.3714	0.0062	NaN	0.00	11.6147	0.0000	7.3217	0.0000	0.0000	0.0000	-1.00	0.0960
BX08	2023	10	30	01	11	15.00	7	0	8	0	0	0	1.41	0.68	0.48	1.33	1.57	3835736.5629	1177273.0379	4941612.2415	0.0466	0.0343	0.0530	5664452.9270	644359.4938	181.6633	0.0329	0.0299	0.0647	2.3715	0.0062	NaN	0.00	11.6727	0.0000	7.3785	0.0000	0.0000	0.0000	-1.00	0.0961
BX08	2023	10	30	01	11	20.00	7	0	8	0	0	0	1.41	0.68	0.48	1.33	1.57	3835736.5626	1177273.0349	4941612.2421	0.0464	0.0343	0.0529	5664452.9281	644359.4910	181.6630	0.0329	0.0298	0.0645	2.3715	0.0062	NaN	0.00	11.4269	0.0000	7.1333	0.0000	0.0000	0.0000	-1.00	0.0961
BX08	2023	10	30	01	11	25.00	7	0	8	0	0	0	1.41	0.68	0.48	1.33	1.57	3835736.5571	1177273.0308	4941612.2332	0.0463	0.0342	0.0529	5664452.9275	644359.4888	181.6521	0.0329	0.0298	0.0643	2.3716	0.0062	NaN	0.00	11.4055	0.0000	7.1143	0.0000	0.0000	0.0000	-1.00	0.0962
BX08	2023	10	30	01	11	30.00	7	0	8	0	0	0	1.41	0.68	0.48	1.33	1.57	3835736.5629	1177273.0323	4941612.2429	0.0462	0.0342	0.0528	5664452.9289	644359.4885	181.6634	0.0329	0.0298	0.0642	2.3716	0.0062	NaN	0.00	11.5666	0.0000	7.2750	0.0000	0.0000	0.0000	-1.00	0.0962
BX08	2023	10	30	01	11	35.00	7	0	8	0	0	0	1.41	0.68	0.48	1.33	1.57	3835736.5555	1177273.0313	4941612.2318	0.0461	0.0342	0.0528	5664452.9277	644359.4897	181.6502	0.0329	0.0297	0.0641	2.3716	0.0062	NaN	0.00	11.4944	0.0000	7.2032	0.0000	0.0000	0.0000	-1.00	0.0962
BX08	2023	10	30	01	11	40.00	7	0	8	0	0	0	1.41	0.68	0.48	1.33	1.57	3835736.5532	1177273.0333	4941612.2312	0.0461	0.0341	0.0528	5664452.9287	644359.4923	181.6487	0.0329	0.0297	0.0641	2.3717	0.0062	NaN	0.00	11.5519	0.0000	7.2621	0.0000	0.0000	0.0000	-1.00	0.0963
BX08	2023	10	30	01	11	45.00	7	0	8	0	0	0	1.41	0.68	0.48	1.33	1.57	3835736.5604	1177273.0309	4941612.2381	0.0460	0.0341	0.0527	5664452.9281	644359.4879	181.6579	0.0329	0.0297	0.0640	2.3717	0.0062	NaN	0.00	11.5431	0.0000	7.2513	0.0000	0.0000	0.0000	-1.00	0.0963
BX08	2023	10	30	01	11	50.00	7	0	8	0	0	0	1.41	0.68	0.48	1.33	1.56	3835736.5552	1177273.0297	4941612.2370	0.0459	0.0341	0.0527	5664452.9316	644359.4881	181.6537	0.0329	0.0297	0.0640	2.3717	0.0062	NaN	0.00	11.6456	0.0000	7.3525	0.0000	0.0000	0.0000	-1.00	0.0963
BX08	2023	10	30	01	11	55.00	7	0	8	0	0	0	1.41	0.68	0.48	1.32	1.56	3835736.5527	1177273.0270	4941612.2354	0.0459	0.0341	0.0527	5664452.9330	644359.4863	181.6504	0.0329	0.0296	0.0639	2.3718	0.0062	NaN	0.00	11.6721	0.0000	7.3777	0.0000	0.0000	0.0000	-1.00	0.0964
BX08	2023	10	30	01	12	00.00	7	0	8	0	0	0	1.41	0.68	0.48	1.32	1.56	3835736.5521	1177273.0245	4941612.2340	0.0459	0.0340	0.0527	5664452.9330	644359.4840	181.6486	0.0329	0.0296	0.0639	2.3719	0.0062	NaN	0.00	11.4641	0.0000	7.1558	0.0000	0.0000	0.0000	-1.00	0.0965
BX08	2023	10	30	01	12	05.00	7	0	8	0	0	0	1.41	0.68	0.48	1.32	1.56	3835736.5515	1177273.0241	4941612.2399	0.0458	0.0340	0.0527	5664452.9373	644359.4837	181.6527	0.0329	0.0296	0.0638	2.3719	0.0062	NaN	0.00	11.4000	0.0000	7.0872	0.0000	0.0000	0.0000	-1.00	0.0965
BX08	2023	10	30	01	12	10.00	7	0	8	0	0	0	1.41	0.68	0.48	1.32	1.56	3835736.5541	1177273.0221	4941612.2398	0.0458	0.0340	0.0526	5664452.9357	644359.4811	181.6538	0.0329	0.0296	0.0638	2.3720	0.0062	NaN	0.00	11.3905	0.0000	7.0722	0.0000	0.0000	0.0000	-1.00	0.0966
BX08	2023	10	30	01	12	15.00	7	0	8	0	0	0	1.41	0.68	0.48	1.32	1.56	3835736.5524	1177273.0230	4941612.2388	0.0457	0.0340	0.0526	5664452.9361	644359.4825	181.6522	0.0329	0.0295	0.0637	2.3720	0.0062	NaN	0.00	11.4806	0.0000	7.1589	0.0000	0.0000	0.0000	-1.00	0.0966
BX08	2023	10	30	01	12	20.00	7	0	8	0	0	0	1.41	0.68	0.48	1.32	1.56	3835736.5601	1177273.0220	4941612.2384	0.0457	0.0339	0.0526	5664452.9303	644359.4794	181.6563	0.0329	0.0295	0.0637	2.3721	0.0062	NaN	0.00	11.4293	0.0000	7.0965	0.0000	0.0000	0.0000	-1.00	0.0967
BX08	2023	10	30	01	12	25.00	7	0	8	0	0	0	1.41	0.68	0.48	1.32	1.56	3835736.5582	1177273.0213	4941612.2378	0.0457	0.0339	0.0526	5664452.9315	644359.4793	181.6546	0.0329	0.0295	0.0637	2.3721	0.0062	NaN	0.00	11.5038	0.0000	7.1674	0.0000	0.0000	0.0000	-1.00	0.0967
BX08	2023	10	30	01	12	30.00	7	0	8	0	0	0	1.41	0.68	0.48	1.32	1.56	3835736.5538	1177273.0231	4941612.2438	0.0457	0.0339	0.0526	5664452.9382	644359.4821	181.6569	0.0329	0.0295	0.0636	2.3722	0.0062	NaN	0.00	11.4446	0.0000	7.1015	0.0000	0.0000	0.0000	-1.00	0.0968
BX08	2023	10	30	01	12	35.00	7	0	8	0	0	0	1.40	0.68	0.48	1.32	1.56	3835736.5535	1177273.0253	4941612.2367	0.0456	0.0339	0.0526	5664452.9335	644359.4844	181.6516	0.0329	0.0295	0.0636	2.3722	0.0062	NaN	0.00	11.2595	0.0000	6.9218	0.0000	0.0000	0.0000	-1.00	0.0968
BX08	2023	10	30	01	12	40.00	7	0	8	0	0	0	1.40	0.68	0.48	1.32	1.56	3835736.5581	1177273.0231	4941612.2371	0.0456	0.0338	0.0526	5664452.9308	644359.4810	181.6543	0.0329	0.0294	0.0635	2.3723	0.0062	NaN	0.00	11.1271	0.0000	6.7905	0.0000	0.0000	0.0000	-1.00	0.0969
BX08	2023	10	30	01	12	45.00	7	0	8	0	0	0	1.40	0.68	0.48	1.32	1.56	3835736.5590	1177273.0247	4941612.2385	0.0456	0.0338	0.0526	5664452.9307	644359.4823	181.6563	0.0329	0.0294	0.0635	2.3724	0.0062	NaN	0.00	11.3800	0.0000	7.0442	0.0000	0.0000	0.0000	-1.00	0.0970
BX08	2023	10	30	01	12	50.00	7	0	8	0	0	0	1.40	0.68	0.48	1.32	1.56	3835736.5559	1177273.0185	4941612.2369	0.0455	0.0338	0.0525	5664452.9332	644359.4772	181.6520	0.0329	0.0294	0.0635	2.3724	0.0061	NaN	0.00	11.3887	0.0000	7.0528	0.0000	0.0000	0.0000	-1.00	0.0970
BX08	2023	10	30	01	12	55.00	7	0	8	0	0	0	1.40	0.68	0.48	1.32	1.56	3835736.5559	1177273.0244	4941612.2408	0.0455	0.0338	0.0525	5664452.9344	644359.4828	181.6561	0.0329	0.0294	0.0634	2.3725	0.0061	NaN	0.00	11.5741	0.0000	7.2389	0.0000	0.0000	0.0000	-1.00	0.0971
BX08	2023	10	30	01	13	00.00	7	0	8	0	0	0	1.40	0.68	0.48	1.32	1.56	3835736.5524	1177273.0192	4941612.2396	0.0455	0.0337	0.0525	5664452.9374	644359.4788	181.6522	0.0329	0.0293	0.0634	2.3726	0.0061	NaN	0.00	11.4333	0.0000	7.0974	0.0000	0.0000	0.0000	-1.00	0.0972
BX08	2023	10	30	01	13	05.00	7	0	8	0	0	0	1.40	0.68	0.48	1.32	1.56	3835736.5610	1177273.0244	4941612.2507	0.0455	0.0337	0.0525	5664452.9369	644359.4813	181.6669	0.0329	0.0293	0.0634	2.3726	0.0061	NaN	0.00	11.2233	0.0000	6.8895	0.0000	0.0000	0.0000	-1.00	0.0972
BX08	2023	10	30	01	13	10.00	7	0	8	0	0	0	1.40	0.68	0.48	1.32	1.56	3835736.5570	1177273.0245	4941612.2382	0.0455	0.0338	0.0592	5664452.9320	644359.4827	181.6547	0.0365	0.0295	0.0672	2.3727	0.0061	NaN	0.00	11.1670	0.0000	6.8342	0.0000	0.0000	0.0000	-1.00	0.0973
BX08	2023	10	30	01	13	15.00	7	0	8	0	0	0	1.40	0.68	0.48	1.32	1.56	3835736.5604	1177273.0245	4941612.2366	0.0454	0.0337	0.0525	5664452.9285	644359.4818	181.6556	0.0329	0.0293	0.0633	2.3728	0.0061	NaN	0.00	11.3258	0.0000	6.9923	0.0000	0.0000	0.0000	-1.00	0.0974
BX08	2023	10	30	01	13	20.00	7	0	8	0	0	0	1.40	0.68	0.48	1.32	1.55	3835736.5586	1177273.0259	4941612.2373	0.0454	0.0336	0.0525	5664452.9299	644359.4836	181.6553	0.0329	0.0293	0.0633	2.3729	0.0061	NaN	0.00	11.2748	0.0000	6.9440	0.0000	0.0000	0.0000	-1.00	0.0975
BX08	2023	10	30	01	13	25.00	7	0	8	0	0	0	1.40	0.68	0.48	1.31	1.55	3835736.5536	1177273.0220	4941612.2396	0.0454	0.0336	0.0525	5664452.9359	644359.4812	181.6534	0.0329	0.0292	0.0633	2.3730	0.0061	NaN	0.00	11.0434	0.0000	6.7138	0.0000	0.0000	0.0000	-1.00	0.0976
BX08	2023	10	30	01	13	30.00	7	0	8	0	0	0	1.40	0.68	0.48	1.31	1.55	3835736.5582	1177273.0231	4941612.2421	0.0453	0.0336	0.0525	5664452.9338	644359.4809	181.6582	0.0329	0.0292	0.0632	2.3730	0.0061	NaN	0.00	11.2113	0.0000	6.8824	0.0000	0.0000	0.0000	-1.00	0.0977
BX08	2023	10	30	01	13	35.00	7	0	8	0	0	0	1.40	0.68	0.48	1.31	1.55	3835736.5515	1177273.0202	4941612.2359	0.0453	0.0336	0.0525	5664452.9355	644359.4800	181.6488	0.0329	0.0292	0.0632	2.3731	0.0061	NaN	0.00	11.1597	0.0000	6.8352	0.0000	0.0000	0.0000	-1.00	0.0977
BX08	2023	10	30	01	13	40.00	7	0	8	0	0	0	1.40	0.68	0.48	1.31	1.55	3835736.5566	1177273.0163	4941612.2396	0.0453	0.0335	0.0525	5664452.9348	644359.4749	181.6541	0.0329	0.0292	0.0632	2.3732	0.0061	NaN	0.00	11.3055	0.0000	6.9803	0.0000	0.0000	0.0000	-1.00	0.0979
BX08	2023	10	30	01	13	45.00	7	0	8	0	0	0	1.40	0.68	0.48	1.31	1.55	3835736.5549	1177273.0191	4941612.2366	0.0453	0.0335	0.0524	5664452.9337	644359.4781	181.6513	0.0330	0.0292	0.0631	2.3733	0.0061	NaN	0.00	11.1890	0.0000	6.8609	0.0000	0.0000	0.0000	-1.00	0.0979
BX08	2023	10	30	01	13	50.00	7	0	8	0	0	0	1.40	0.68	0.48	1.31	1.55	3835736.5623	1177273.0162	4941612.2541	0.0470	0.0339	0.0597	5664452.9396	644359.4730	181.6688	0.0343	0.0305	0.0694	2.3734	0.0061	NaN	0.00	11.0779	0.0000	6.7552	0.0000	0.0000	0.0000	-1.00	0.0980
BX08	2023	10	30	01	13	55.00	7	0	8	0	0	0	1.40	0.68	0.48	1.31	1.55	3835736.5616	1177273.0124	4941612.2504	0.0470	0.0339	0.0597	5664452.9386	644359.4695	181.6648	0.0343	0.0305	0.0694	2.3734	0.0061	NaN	0.00	11.3265	0.0000	7.0050	0.0000	0.0000	0.0000	-1.00	0.0980
BX08	2023	10	30	01	14	00.00	7	0	8	0	0	0	1.39	0.68	0.48	1.31	1.55	3835736.5585	1177273.0169	4941612.2440	0.0452	0.0335	0.0524	5664452.9361	644359.4748	181.6588	0.0330	0.0291	0.0631	2.3735	0.0061	NaN	0.00	10.9437	0.0000	6.6143	0.0000	0.0000	0.0000	-1.00	0.0981
BX08	2023	10	30	01	14	05.00	7	0	8	0	0	0	1.39	0.68	0.48	1.31	1.55	3835736.5511	1177273.0199	4941612.2380	0.0452	0.0334	0.0524	5664452.9373	644359.4799	181.6502	0.0330	0.0291	0.0630	2.3736	0.0061	NaN	0.00	10.8564	0.0000	6.5276	0.0000	0.0000	0.0000	-1.00	0.0982
BX08	2023	10	30	01	14	10.00	7	0	8	0	0	0	1.39	0.68	0.48	1.31	1.55	3835736.5464	1177273.0165	4941612.2354	0.0452	0.0334	0.0524	5664452.9398	644359.4779	181.6448	0.0330	0.0291	0.0630	2.3737	0.0061	NaN	0.00	10.6615	0.0000	6.3353	0.0000	0.0000	0.0000	-1.00	0.0983
BX08	2023	10	30	01	14	15.00	7	0	8	0	0	0	1.39	0.68	0.48	1.31	1.55	3835736.5507	1177273.0120	4941612.2492	0.0469	0.0338	0.0596	5664452.9462	644359.4721	181.6573	0.0343	0.0304	0.0693	2.3737	0.0061	NaN	0.00	11.0162	0.0000	6.6936	0.0000	0.0000	0.0000	-1.00	0.0983
BX08	2023	10	30	01	14	20.00	7	0	8	0	0	0	1.39	0.68	0.48	1.31	1.55	3835736.5483	1177273.0118	4941612.2414	0.0470	0.0338	0.0597	5664452.9432	644359.4728	181.6497	0.0343	0.0304	0.0693	2.3737	0.0061	NaN	0.00	10.9259	0.0000	6.6084	0.0000	0.0000	0.0000	-1.00	0.0983
BX08	2023	10	30	01	14	25.00	7	0	8	0	0	0	1.39	0.68	0.48	1.31	1.55	3835736.5618	1177273.0136	4941612.2552	0.0469	0.0338	0.0597	5664452.9413	644359.4706	181.6689	0.0344	0.0304	0.0693	2.3737	0.0061	NaN	0.00	11.1118	0.0000	6.7945	0.0000	0.0000	0.0000	-1.00	0.0983
BX08	2023	10	30	01	14	30.00	7	0	8	0	0	0	1.39	0.68	0.48	1.31	1.55	3835736.5459	1177273.0148	4941612.2298	0.0451	0.0333	0.0524	5664452.9370	644359.4765	181.6397	0.0330	0.0290	0.0629	2.3738	0.0061	NaN	0.00	10.7312	0.0000	6.4082	0.0000	0.0000	0.0000	-1.00	0.0984
BX08	2023	10	30	01	14	35.00	7	0	8	0	0	0	1.39	0.68	0.48	1.31	1.55	3835736.5472	1177273.0134	4941612.2394	0.0451	0.0333	0.0524	5664452.9423	644359.4746	181.6478	0.0330	0.0290	0.0629	2.3739	0.0061	NaN	0.00	10.7606	0.0000	6.4355	0.0000	0.0000	0.0000	-1.00	0.0985
BX08	2023	10	30	01	14	40.00	7	0	8	0	0	0	1.39	0.68	0.48	1.31	1.55	3835736.5506	1177273.0103	4941612.2365	0.0450	0.0333	0.0524	5664452.9386	644359.4707	181.6470	0.0330	0.0290	0.0629	2.3740	0.0061	NaN	0.00	10.4545	0.0000	6.1249	0.0000	0.0000	0.0000	-1.00	0.0986
BX08	2023	10	30	01	14	45.00	7	0	8	0	0	0	1.39	0.68	0.48	1.30	1.54	3835736.5528	1177273.0109	4941612.2361	0.0450	0.0333	0.0524	5664452.9366	644359.4707	181.6481	0.0330	0.0290	0.0628	2.3741	0.0060	NaN	0.00	10.9740	0.0000	6.6404	0.0000	0.0000	0.0000	-1.00	0.0987
BX08	2023	10	30	01	14	50.00	7	0	8	0	0	0	1.39	0.68	0.47	1.30	1.54	3835736.5571	1177273.0095	4941612.2506	0.0468	0.0337	0.0596	5664452.9428	644359.4680	181.6617	0.0343	0.0303	0.0691	2.3741	0.0060	NaN	0.00	10.8680	0.0000	6.5381	0.0000	0.0000	0.0000	-1.00	0.0988
BX08	2023	10	30	01	14	55.00	7	0	8	0	0	0	1.39	0.68	0.47	1.30	1.54	3835736.5592	1177273.0087	4941612.2537	0.0468	0.0337	0.0596	5664452.9432	644359.4666	181.6652	0.0344	0.0303	0.0692	2.3742	0.0060	NaN	0.00	10.7974	0.0000	6.4694	0.0000	0.0000	0.0000	-1.00	0.0988
BX08	2023	10	30	01	15	00.00	7	0	8	0	0	0	1.39	0.68	0.47	1.30	1.54	3835736.5537	1177273.0117	4941612.2322	0.0450	0.0332	0.0523	5664452.9332	644359.4714	181.6458	0.0330	0.0289	0.0628	2.3742	0.0060	NaN	0.00	10.8143	0.0000	6.4851	0.0000	0.0000	0.0000	-1.00	0.0989
BX08	2023	10	30	01	15	05.00	7	0	8	0	0	0	1.39	0.68	0.47	1.30	1.54	3835736.5575	1177273.0122	4941612.2475	0.0468	0.0336	0.0596	5664452.9399	644359.4706	181.6600	0.0344	0.0302	0.0691	2.3743	0.0060	NaN	0.00	10.5861	0.0000	6.2655	0.0000	0.0000	0.0000	-1.00	0.0989
BX08	2023	10	30	01	15	10.00	7	0	8	0	0	0	1.39	0.68	0.47	1.30	1.54	3835736.5588	1177273.0113	4941612.2545	0.0468	0.0336	0.0596	5664452.9435	644359.4692	181.6660	0.0344	0.0302	0.0691	2.3743	0.0060	NaN	0.00	10.1992	0.0000	5.8835	0.0000	0.0000	0.0000	-1.00	0.0989
BX08	2023	10	30	01	15	15.00	7	0	8	0	0	0	1.38	0.68	0.47	1.30	1.54	3835736.5540	1177273.0095	4941612.2444	0.0468	0.0336	0.0596	5664452.9412	644359.4689	181.6550	0.0344	0.0302	0.0691	2.3743	0.0060	NaN	0.00	10.5818	0.0000	6.2696	0.0000	0.0000	0.0000	-1.00	0.0989
BX08	2023	10	30	01	15	20.00	7	0	8	0	0	0	1.38	0.67	0.47	1.30	1.54	3835736.5655	1177273.0093	4941612.2620	0.0468	0.0336	0.0596	5664452.9436	644359.4653	181.6756	0.0344	0.0302	0.0691	2.3743	0.0060	NaN	0.00	10.7712	0.0000	6.4609	0.0000	0.0000	0.0000	-1.00	0.0989
BX08	2023	10	30	01	15	25.00	7	0	8	0	0	0	1.38	0.67	0.47	1.30	1.54	3835736.5621	1177273.0084	4941612.2501	0.0468	0.0336	0.0596	5664452.9389	644359.4656	181.6641	0.0344	0.0302	0.0691	2.3744	0.0060	NaN	0.00	10.8530	0.0000	6.5454	0.0000	0.0000	0.0000	-1.00	0.0990
BX08	2023	10	30	01	15	30.00	7	0	8	0	0	0	1.38	0.67	0.47	1.30	1.54	3835736.5516	1177273.0110	4941612.2393	0.0449	0.0331	0.0523	5664452.9395	644359.4711	181.6499	0.0331	0.0289	0.0626	2.3745	0.0060	NaN	0.00	10.5994	0.0000	6.2840	0.0000	0.0000	0.0000	-1.00	0.0991
BX08	2023	10	30	01	15	35.00	7	0	8	0	0	0	1.38	0.67	0.47	1.30	1.54	3835736.5572	1177273.0092	4941612.2374	0.0448	0.0331	0.0523	5664452.9344	644359.4679	181.6514	0.0331	0.0288	0.0626	2.3745	0.0060	NaN	0.00	10.8355	0.0000	6.5205	0.0000	0.0000	0.0000	-1.00	0.0991
BX08	2023	10	30	01	15	40.00	7	0	8	0	0	0	1.38	0.67	0.47	1.30	1.54	3835736.5658	1177273.0101	4941612.2518	0.0467	0.0335	0.0595	5664452.9368	644359.4661	181.6679	0.0344	0.0301	0.0689	2.3746	0.0060	NaN	0.00	10.7881	0.0000	6.4781	0.0000	0.0000	0.0000	-1.00	0.0992
BX08	2023	10	30	01	15	45.00	7	0	8	0	0	0	1.38	0.67	0.47	1.30	1.54	3835736.5624	1177273.0041	4941612.2540	0.0467	0.0335	0.0596	5664452.9419	644359.4613	181.6665	0.0344	0.0301	0.0690	2.3746	0.0060	NaN	0.00	10.8047	0.0000	6.4936	0.0000	0.0000	0.0000	-1.00	0.0992
BX08	2023	10	30	01	15	50.00	7	0	8	0	0	0	1.38	0.67	0.47	1.30	1.54	3835736.5582	1177273.0068	4941612.2492	0.0467	0.0335	0.0596	5664452.9416	644359.4651	181.6608	0.0344	0.0301	0.0690	2.3747	0.0060	NaN	0.00	10.8783	0.0000	6.5660	0.0000	0.0000	0.0000	-1.00	0.0993
BX08	2023	10	30	01	15	55.00	7	0	8	0	0	0	1.38	0.67	0.47	1.30	1.54	3835736.5555	1177273.0063	4941612.2527	0.0467	0.0335	0.0596	5664452.9459	644359.4653	181.6618	0.0344	0.0301	0.0690	2.3747	0.0060	NaN	0.00	10.8814	0.0000	6.5676	0.0000	0.0000	0.0000	-1.00	0.0993
BX08	2023	10	30	01	16	00.00	7	0	8	0	0	0	1.38	0.67	0.47	1.29	1.53	3835736.5511	1177273.0040	4941612.2498	0.0467	0.0334	0.0596	5664452.9479	644359.4643	181.6565	0.0344	0.0301	0.0690	2.3747	0.0060	NaN	0.00	10.8625	0.0000	6.5484	0.0000	0.0000	0.0000	-1.00	0.0993
BX08	2023	10	30	01	16	05.00	7	0	8	0	0	0	1.38	0.67	0.47	1.29	1.53	3835736.5509	1177273.0086	4941612.2335	0.0447	0.0330	0.0523	5664452.9369	644359.4692	181.6445	0.0331	0.0288	0.0624	2.3748	0.0060	NaN	0.00	10.6273	0.0000	6.3148	0.0000	0.0000	0.0000	-1.00	0.0994
BX08	2023	10	30	01	16	10.00	7	0	8	0	0	0	1.38	0.67	0.47	1.29	1.53	3835736.5549	1177273.0066	4941612.2346	0.0447	0.0330	0.0523	5664452.9349	644359.4660	181.6474	0.0331	0.0287	0.0624	2.3749	0.0060	NaN	0.00	10.4912	0.0000	6.1804	0.0000	0.0000	0.0000	-1.00	0.0995
BX08	2023	10	30	01	16	15.00	7	0	8	0	0	0	1.38	0.67	0.47	1.29	1.53	3835736.5480	1177273.0074	4941612.2307	0.0447	0.0330	0.0523	5664452.9375	644359.4688	181.6404	0.0331	0.0287	0.0624	2.3750	0.0060	NaN	0.00	10.8202	0.0000	6.5101	0.0000	0.0000	0.0000	-1.00	0.0996
BX08	2023	10	30	01	16	20.00	7	0	8	0	0	0	1.38	0.67	0.47	1.29	1.53	3835736.5498	1177273.0095	4941612.2385	0.0447	0.0330	0.0523	5664452.9407	644359.4701	181.6479	0.0332	0.0287	0.0624	2.3750	0.0060	NaN	0.00	10.4799	0.0000	6.1711	0.0000	0.0000	0.0000	-1.00	0.0997
BX08	2023	10	30	01	16	25.00	7	0	8	0	0	0	1.38	0.67	0.47	1.29	1.53	3835736.5547	1177273.0082	4941612.2431	0.0465	0.0333	0.0594	5664452.9401	644359.4675	181.6542	0.0344	0.0299	0.0688	2.3751	0.0060	NaN	0.00	10.8180	0.0000	6.5129	0.0000	0.0000	0.0000	-1.00	0.0997
BX08	2023	10	30	01	16	30.00	7	0	8	0	0	0	1.37	0.67	0.47	1.29	1.53	3835736.5473	1177273.0097	4941612.2349	0.0446	0.0330	0.0522	5664452.9402	644359.4711	181.6436	0.0332	0.0287	0.0623	2.3752	0.0060	NaN	0.00	10.8931	0.0000	6.5843	0.0000	0.0000	0.0000	-1.00	0.0998
BX08	2023	10	30	01	16	35.00	7	0	8	0	0	0	1.37	0.67	0.47	1.29	1.53	3835736.5502	1177273.0077	4941612.2336	0.0465	0.0333	0.0594	5664452.9376	644359.4685	181.6440	0.0344	0.0299	0.0688	2.3753	0.0060	NaN	0.00	10.6688	0.0000	6.3605	0.0000	0.0000	0.0000	-1.00	0.0999
BX08	2023	10	30	01	16	40.00	7	0	8	0	0	0	1.37	0.67	0.47	1.29	1.53	3835736.5547	1177273.0061	4941612.2407	0.0465	0.0333	0.0595	5664452.9390	644359.4655	181.6520	0.0344	0.0299	0.0688	2.3753	0.0060	NaN	0.00	10.5951	0.0000	6.2853	0.0000	0.0000	0.0000	-1.00	0.0999
BX08	2023	10	30	01	16	45.00	7	0	8	0	0	0	1.37	0.67	0.47	1.29	1.53	3835736.5436	1177273.0085	4941612.2353	0.0446	0.0329	0.0522	5664452.9434	644359.4710	181.6415	0.0332	0.0287	0.0623	2.3754	0.0060	NaN	0.00	10.4666	0.0000	6.1634	0.0000	0.0000	0.0000	-1.00	0.1000
BX08	2023	10	30	01	16	50.00	7	0	8	0	0	0	1.37	0.67	0.47	1.29	1.53	3835736.5510	1177273.0117	4941612.2377	0.0446	0.0329	0.0522	5664452.9388	644359.4720	181.6484	0.0332	0.0286	0.0622	2.3755	0.0060	NaN	0.00	10.4424	0.0000	6.1441	0.0000	0.0000	0.0000	-1.00	0.1002
BX08	2023	10	30	01	16	55.00	7	0	8	0	0	0	1.37	0.67	0.47	1.29	1.53	3835736.5470	1177273.0116	4941612.2350	0.0446	0.0329	0.0522	5664452.9401	644359.4730	181.6439	0.0332	0.0286	0.0622	2.3757	0.0059	NaN	0.00	10.5776	0.0000	6.2863	0.0000	0.0000	0.0000	-1.00	0.1003
BX08	2023	10	30	01	17	00.00	7	0	8	0	0	0	1.37	0.67	0.47	1.29	1.53	3835736.5515	1177273.0109	4941612.2421	0.0445	0.0329	0.0522	5664452.9413	644359.4710	181.6520	0.0332	0.0286	0.0622	2.3757	0.0059	NaN	0.00	10.3544	0.0000	6.0625	0.0000	0.0000	0.0000	-1.00	0.1003
BX08	2023	10	30	01	17	05.00	7	0	8	0	0	0	1.37	0.67	0.47	1.29	1.53	3835736.5480	1177273.0042	4941612.2260	0.0445	0.0328	0.0522	5664452.9352	644359.4658	181.6361	0.0332	0.0286	0.0622	2.3759	0.0059	NaN	0.00	10.3527	0.0000	6.0652	0.0000	0.0000	0.0000	-1.00	0.1005
BX08	2023	10	30	01	17	10.00	7	0	8	0	0	0	1.37	0.67	0.47	1.28	1.52	3835736.5528	1177273.0073	4941612.2338	0.0445	0.0328	0.0522	5664452.9358	644359.4673	181.6457	0.0332	0.0286	0.0622	2.3759	0.0059	NaN	0.00	10.3606	0.0000	6.0733	0.0000	0.0000	0.0000	-1.00	0.1005
BX08	2023	10	30	01	17	15.00	7	0	8	0	0	0	1.37	0.67	0.47	1.28	1.52	3835736.5535	1177273.0076	4941612.2427	0.0464	0.0331	0.0594	5664452.9409	644359.4673	181.6530	0.0344	0.0297	0.0686	2.3760	0.0059	NaN	0.00	10.8548	0.0000	6.5681	0.0000	0.0000	0.0000	-1.00	0.1006
BX08	2023	10	30	01	17	20.00	7	0	8	0	0	0	1.37	0.67	0.47	1.28	1.52	3835736.5542	1177273.0072	4941612.2294	0.0445	0.0328	0.0522	5664452.9321	644359.4670	181.6431	0.0332	0.0286	0.0621	2.3761	0.0059	NaN	0.00	10.6733	0.0000	6.3843	0.0000	0.0000	0.0000	-1.00	0.1007
BX08	2023	10	30	01	17	25.00	7	0	8	0	0	0	1.37	0.67	0.47	1.28	1.52	3835736.5522	1177273.0071	4941612.2291	0.0465	0.0350	0.0522	5664452.9334	644359.4674	181.6415	0.0341	0.0327	0.0624	2.3761	0.0059	NaN	0.00	10.7373	0.0000	6.4488	0.0000	0.0000	0.0000	-1.00	0.1007
BX08	2023	10	30	01	17	30.00	7	0	8	0	0	0	1.37	0.67	0.47	1.28	1.52	3835736.5571	1177273.0064	4941612.2231	0.0444	0.0328	0.0522	5664452.9261	644359.4655	181.6398	0.0333	0.0286	0.0621	2.3761	0.0059	NaN	0.00	10.4870	0.0000	6.1978	0.0000	0.0000	0.0000	-1.00	0.1007
BX08	2023	10	30	01	17	35.00	7	0	8	0	0	0	1.36	0.67	0.47	1.28	1.52	3835736.5516	1177273.0034	4941612.2290	0.0444	0.0327	0.0522	5664452.9346	644359.4640	181.6404	0.0333	0.0285	0.0620	2.3762	0.0059	NaN	0.00	10.0846	0.0000	5.7923	0.0000	0.0000	0.0000	-1.00	0.1008
BX08	2023	10	30	01	17	40.00	7	0	8	0	0	0	1.36	0.67	0.47	1.28	1.52	3835736.5545	1177273.0051	4941612.2287	0.0444	0.0327	0.0522	5664452.9318	644359.4649	181.6423	0.0333	0.0285	0.0620	2.3763	0.0059	NaN	0.00	10.3500	0.0000	6.0584	0.0000	0.0000	0.0000	-1.00	0.1009
BX08	2023	10	30	01	17	45.00	7	0	8	0	0	0	1.36	0.67	0.47	1.28	1.52	3835736.5564	1177273.0041	4941612.2377	0.0463	0.0330	0.0593	5664452.9363	644359.4632	181.6502	0.0345	0.0296	0.0685	2.3764	0.0059	NaN	0.00	10.3332	0.0000	6.0426	0.0000	0.0000	0.0000	-1.00	0.1010
BX08	2023	10	30	01	17	50.00	7	0	8	0	0	0	1.36	0.67	0.47	1.28	1.52	3835736.5541	1177273.0110	4941612.2377	0.0444	0.0327	0.0522	5664452.9366	644359.4704	181.6501	0.0333	0.0285	0.0620	2.3765	0.0059	NaN	0.00	10.5852	0.0000	6.2953	0.0000	0.0000	0.0000	-1.00	0.1011
BX08	2023	10	30	01	17	55.00	7	0	8	0	0	0	1.36	0.67	0.47	1.28	1.52	3835736.5513	1177273.0136	4941612.2349	0.0464	0.0349	0.0522	5664452.9364	644359.4737	181.6467	0.0341	0.0326	0.0622	2.3766	0.0059	NaN	0.00	10.3081	0.0000	6.0229	0.0000	0.0000	0.0000	-1.00	0.1012
BX08	2023	10	30	01	18	00.00	7	0	8	0	0	0	1.36	0.67	0.47	1.28	1.52	3835736.5553	1177273.0138	4941612.2316	0.0443	0.0327	0.0522	5664452.9313	644359.4730	181.6466	0.0333	0.0285	0.0619	2.3766	0.0059	NaN	0.00	10.5293	0.0000	6.2541	0.0000	0.0000	0.0000	-1.00	0.1012
BX08	2023	10	30	01	18	05.00	7	0	8	0	0	0	1.36	0.67	0.47	1.28	1.52	3835736.5539	1177273.0126	4941612.2272	0.0443	0.0326	0.0522	5664452.9299	644359.4722	181.6421	0.0333	0.0284	0.0619	2.3767	0.0059	NaN	0.00	10.5401	0.0000	6.2719	0.0000	0.0000	0.0000	-1.00	0.1013
BX08	2023	10	30	01	18	10.00	7	0	8	0	0	0	1.36	0.67	0.47	1.28	1.52	3835736.5575	1177273.0096	4941612.2376	0.0443	0.0326	0.0522	5664452.9343	644359.4682	181.6519	0.0333	0.0284	0.0619	2.3767	0.0059	NaN	0.00	10.5598	0.0000	6.2969	0.0000	0.0000	0.0000	-1.00	0.1014
BX08	2023	10	30	01	18	15.00	7	0	8	0	0	0	1.36	0.67	0.47	1.27	1.51	3835736.5573	1177273.0116	4941612.2291	0.0443	0.0326	0.0522	5664452.9286	644359.4703	181.6454	0.0333	0.0284	0.0619	2.3768	0.0059	NaN	0.00	10.3126	0.0000	6.0537	0.0000	0.0000	0.0000	-1.00	0.1014
BX08	2023	10	30	01	18	20.00	7	0	8	0	0	0	1.36	0.67	0.47	1.27	1.51	3835736.5601	1177273.0105	4941612.2377	0.0443	0.0326	0.0522	5664452.9322	644359.4683	181.6536	0.0333	0.0284	0.0619	2.3768	0.0059	NaN	0.00	10.4030	0.0000	6.1459	0.0000	0.0000	0.0000	-1.00	0.1014
BX08	2023	10	30	01	18	25.00	7	0	8	0	0	0	1.36	0.67	0.47	1.27	1.51	3835736.5605	1177273.0079	4941612.2353	0.0443	0.0325	0.0522	5664452.9309	644359.4658	181.6515	0.0333	0.0283	0.0618	2.3768	0.0059	NaN	0.00	10.6062	0.0000	6.3482	0.0000	0.0000	0.0000	-1.00	0.1014
BX08	2023	10	30	01	18	30.00	7	0	8	0	0	0	1.36	0.67	0.47	1.27	1.51	3835736.5602	1177273.0102	4941612.2396	0.0442	0.0325	0.0522	5664452.9333	644359.4680	181.6551	0.0333	0.0283	0.0618	2.3768	0.0059	NaN	0.00	10.5830	0.0000	6.3240	0.0000	0.0000	0.0000	-1.00	0.1014
BX08	2023	10	30	01	18	35.00	7	0	8	0	0	0	1.36	0.67	0.47	1.27	1.51	3835736.5553	1177273.0100	4941612.2279	0.0442	0.0325	0.0522	5664452.9297	644359.4693	181.6431	0.0334	0.0283	0.0618	2.3768	0.0058	NaN	0.00	10.6136	0.0000	6.3586	0.0000	0.0000	0.0000	-1.00	0.1014
BX08	2023	10	30	01	18	40.00	7	0	8	0	0	0	1.35	0.67	0.47	1.27	1.51	3835736.5595	1177273.0118	4941612.2351	0.0463	0.0348	0.0522	5664452.9307	644359.4698	181.6516	0.0341	0.0325	0.0621	2.3768	0.0058	NaN	0.00	10.2486	0.0000	5.9915	0.0000	0.0000	0.0000	-1.00	0.1014
BX08	2023	10	30	01	18	45.00	7	0	8	0	0	0	1.35	0.67	0.47	1.27	1.51	3835736.5607	1177273.0125	4941612.2348	0.0463	0.0349	0.0522	5664452.9295	644359.4702	181.6521	0.0342	0.0326	0.0621	2.3768	0.0058	NaN	0.00	10.2480	0.0000	5.9890	0.0000	0.0000	0.0000	-1.00	0.1015
BX08	2023	10	30	01	18	50.00	7	0	8	0	0	0	1.35	0.67	0.47	1.27	1.51	3835736.5614	1177273.0049	4941612.2334	0.0463	0.0349	0.0522	5664452.9296	644359.4627	181.6500	0.0342	0.0327	0.0621	2.3769	0.0058	NaN	0.00	10.2993	0.0000	6.0356	0.0000	0.0000	0.0000	-1.00	0.1015
BX08	2023	10	30	01	18	55.00	7	0	8	0	0	0	1.35	0.67	0.47	1.27	1.51	3835736.5661	1177273.0066	4941612.2333	0.0442	0.0325	0.0522	5664452.9257	644359.4630	181.6531	0.0334	0.0284	0.0617	2.3769	0.0058	NaN	0.00	10.5616	0.0000	6.2843	0.0000	0.0000	0.0000	-1.00	0.1015
BX08	2023	10	30	01	19	00.00	7	0	8	0	0	0	1.35	0.67	0.47	1.27	1.51	3835736.5685	1177273.0114	4941612.2458	0.0441	0.0324	0.0522	5664452.9308	644359.4667	181.6651	0.0334	0.0283	0.0617	2.3770	0.0058	NaN	0.00	10.5030	0.0000	6.2171	0.0000	0.0000	0.0000	-1.00	0.1016
BX08	2023	10	30	01	19	05.00	7	0	8	0	0	0	1.35	0.67	0.47	1.27	1.51	3835736.5679	1177273.0092	4941612.2469	0.0461	0.0327	0.0592	5664452.9323	644359.4648	181.6652	0.0345	0.0294	0.0682	2.3770	0.0058	NaN	0.00	10.3224	0.0000	6.0338	0.0000	0.0000	0.0000	-1.00	0.1016
BX08	2023	10	30	01	19	10.00	7	0	8	0	0	0	1.35	0.67	0.47	1.27	1.51	3835736.5658	1177273.0089	4941612.2425	0.0441	0.0324	0.0522	5664452.9312	644359.4652	181.6605	0.0334	0.0282	0.0617	2.3770	0.0058	NaN	0.00	10.2325	0.0000	5.9385	0.0000	0.0000	0.0000	-1.00	0.1016
BX08	2023	10	30	01	19	15.00	7	0	8	0	0	0	1.35	0.67	0.47	1.27	1.50	3835736.5602	1177273.0075	4941612.2365	0.0441	0.0324	0.0522	5664452.9319	644359.4654	181.6522	0.0334	0.0282	0.0616	2.3770	0.0058	NaN	0.00	10.1485	0.0000	5.8504	0.0000	0.0000	0.0000	-1.00	0.1016
BX08	2023	10	30	01	19	20.00	7	0	8	0	0	0	1.35	0.67	0.47	1.26	1.50	3835736.5649	1177273.0095	4941612.2423	0.0441	0.0323	0.0521	5664452.9317	644359.4660	181.6599	0.0334	0.0282	0.0616	2.3770	0.0058	NaN	0.00	10.1834	0.0000	5.8838	0.0000	0.0000	0.0000	-1.00	0.1016
BX08	2023	10	30	01	19	25.00	7	0	8	0	0	0	1.35	0.67	0.47	1.26	1.50	3835736.5606	1177273.0105	4941612.2362	0.0483	0.0329	0.0602	5664452.9309	644359.4683	181.6528	0.0336	0.0282	0.0715	2.3770	0.0058	NaN	0.00	10.2787	0.0000	5.9773	0.0000	0.0000	0.0000	-1.00	0.1016
BX08	2023	10	30	01	19	30.00	7	0	8	0	0	0	1.35	0.67	0.47	1.26	1.50	3835736.5648	1177273.0109	4941612.2422	0.0483	0.0329	0.0602	5664452.9313	644359.4674	181.6600	0.0336	0.0282	0.0716	2.3770	0.0058	NaN	0.00	10.3726	0.0000	6.0690	0.0000	0.0000	0.0000	-1.00	0.1016
BX08	2023	10	30	01	19	35.00	6	0	8	0	0	0	1.62	0.94	0.55	1.52	1.87	3835736.5592	1177273.0061	4941612.2224	0.0441	0.0324	0.0582	5664452.9242	644359.4646	181.6404	0.0362	0.0282	0.0654	2.3770	0.0058	NaN	0.00	10.2867	0.0000	5.9870	0.0000	0.0000	0.0000	-1.00	0.1016
BX08	2023	10	30	01	19	40.00	6	0	8	0	0	0	1.62	0.94	0.55	1.52	1.87	3835736.5586	1177273.0074	4941612.2244	0.0441	0.0323	0.0582	5664452.9256	644359.4660	181.6418	0.0363	0.0282	0.0654	2.3769	0.0058	NaN	0.00	9.9233	0.0000	5.6255	0.0000	0.0000	0.0000	-1.00	0.1016
BX08	2023	10	30	01	19	45.00	6	0	8	0	0	0	1.62	0.94	0.55	1.52	1.87	3835736.5567	1177273.0074	4941612.2223	0.0441	0.0323	0.0582	5664452.9257	644359.4666	181.6390	0.0363	0.0281	0.0654	2.3770	0.0058	NaN	0.00	9.9328	0.0000	5.6448	0.0000	0.0000	0.0000	-1.00	0.1016
BX08	2023	10	30	01	19	50.00	7	0	8	0	0	0	1.34	0.66	0.47	1.26	1.50	3835736.5616	1177273.0066	4941612.2246	0.0441	0.0323	0.0582	5664452.9236	644359.4645	181.6437	0.0363	0.0281	0.0653	2.3769	0.0058	NaN	0.00	10.0978	0.0000	5.8167	0.0000	0.0000	0.0000	-1.00	0.1015
BX08	2023	10	30	01	19	55.00	7	0	8	0	0	0	1.34	0.66	0.47	1.26	1.50	3835736.5639	1177273.0086	4941612.2289	0.0440	0.0322	0.0553	5664452.9242	644359.4657	181.6488	0.0349	0.0281	0.0635	2.3769	0.0058	NaN	0.00	9.9820	0.0000	5.7112	0.0000	0.0000	0.0000	-1.00	0.1015
BX08	2023	10	30	01	20	00.00	7	0	8	0	0	0	1.34	0.66	0.47	1.26	1.50	3835736.5551	1177273.0021	4941612.2250	0.0440	0.0322	0.0543	5664452.9296	644359.4618	181.6392	0.0344	0.0281	0.0628	2.3769	0.0058	NaN	0.00	10.2641	0.0000	5.9943	0.0000	0.0000	0.0000	-1.00	0.1015
BX08	2023	10	30	01	20	05.00	7	0	8	0	0	0	1.34	0.66	0.47	1.26	1.50	3835736.5557	1177273.0015	4941612.2320	0.0440	0.0322	0.0538	5664452.9337	644359.4610	181.6449	0.0342	0.0281	0.0625	2.3770	0.0058	NaN	0.00	10.1752	0.0000	5.9081	0.0000	0.0000	0.0000	-1.00	0.1016
BX08	2023	10	30	01	20	10.00	7	0	8	0	0	0	1.34	0.66	0.47	1.26	1.50	3835736.5535	1177272.9998	4941612.2272	0.0440	0.0322	0.0534	5664452.9327	644359.4600	181.6395	0.0341	0.0281	0.0623	2.3770	0.0058	NaN	0.00	10.2697	0.0000	6.0048	0.0000	0.0000	0.0000	-1.00	0.1016
BX08	2023	10	30	01	20	15.00	7	0	8	0	0	0	1.34	0.66	0.47	1.26	1.49	3835736.5609	1177273.0015	4941612.2301	0.0439	0.0322	0.0532	5664452.9286	644359.4596	181.6465	0.0340	0.0280	0.0621	2.3770	0.0057	NaN	0.00	10.4872	0.0000	6.2195	0.0000	0.0000	0.0000	-1.00	0.1016
BX08	2023	10	30	01	20	20.00	7	0	8	0	0	0	1.34	0.66	0.47	1.25	1.49	3835736.5609	1177273.0069	4941612.2315	0.0439	0.0321	0.0531	5664452.9284	644359.4647	181.6486	0.0339	0.0280	0.0620	2.3769	0.0057	NaN	0.00	10.4363	0.0000	6.1739	0.0000	0.0000	0.0000	-1.00	0.1016
BX08	2023	10	30	01	20	25.00	7	0	8	0	0	0	1.34	0.66	0.47	1.25	1.49	3835736.5652	1177273.0039	4941612.2374	0.0439	0.0321	0.0530	5664452.9295	644359.4607	181.6553	0.0339	0.0280	0.0619	2.3769	0.0057	NaN	0.00	10.3516	0.0000	6.0889	0.0000	0.0000	0.0000	-1.00	0.1015
BX08	2023	10	30	01	20	30.00	7	0	8	0	0	0	1.34	0.66	0.47	1.25	1.49	3835736.5614	1177273.0038	4941612.2331	0.0439	0.0321	0.0529	5664452.9297	644359.4616	181.6496	0.0338	0.0280	0.0618	2.3769	0.0057	NaN	0.00	9.9999	0.0000	5.7356	0.0000	0.0000	0.0000	-1.00	0.1015
BX08	2023	10	30	01	20	35.00	7	0	8	0	0	0	1.34	0.66	0.47	1.25	1.49	3835736.5523	1177273.0025	4941612.2266	0.0439	0.0321	0.0528	5664452.9327	644359.4630	181.6389	0.0338	0.0280	0.0618	2.3769	0.0057	NaN	0.00	10.0235	0.0000	5.7534	0.0000	0.0000	0.0000	-1.00	0.1015
BX08	2023	10	30	01	20	40.00	7	0	8	0	0	0	1.34	0.66	0.47	1.25	1.49	3835736.5567	1177272.9937	4941612.2258	0.0439	0.0321	0.0527	5664452.9307	644359.4534	181.6392	0.0338	0.0280	0.0617	2.3769	0.0057	NaN	0.00	10.0337	0.0000	5.7541	0.0000	0.0000	0.0000	-1.00	0.1016
BX08	2023	10	30	01	20	45.00	7	0	8	0	0	0	1.33	0.66	0.47	1.25	1.49	3835736.5639	1177273.0016	4941612.2327	0.0439	0.0320	0.0527	5664452.9279	644359.4588	181.6504	0.0338	0.0280	0.0617	2.3769	0.0057	NaN	0.00	9.9503	0.0000	5.6642	0.0000	0.0000	0.0000	-1.00	0.1016
BX08	2023	10	30	01	20	50.00	7	0	8	0	0	0	1.33	0.66	0.47	1.25	1.49	3835736.5626	1177273.0037	4941612.2280	0.0438	0.0320	0.0526	5664452.9256	644359.4613	181.6464	0.0338	0.0279	0.0616	2.3770	0.0057	NaN	0.00	10.0072	0.0000	5.7166	0.0000	0.0000	0.0000	-1.00	0.1016
BX08	2023	10	30	01	20	55.00	7	0	8	0	0	0	1.33	0.66	0.47	1.25	1.49	3835736.5587	1177273.0050	4941612.2328	0.0438	0.0320	0.0526	5664452.9313	644359.4636	181.6480	0.0338	0.0279	0.0616	2.3770	0.0057	NaN	0.00	9.9165	0.0000	5.6242	0.0000	0.0000	0.0000	-1.00	0.1016
BX08	2023	10	30	01	21	00.00	7	0	8	0	0	0	1.33	0.66	0.47	1.25	1.49	3835736.5560	1177273.0011	4941612.2312	0.0438	0.0320	0.0526	5664452.9330	644359.4605	181.6444	0.0338	0.0279	0.0615	2.3770	0.0057	NaN	0.00	10.3145	0.0000	6.0232	0.0000	0.0000	0.0000	-1.00	0.1016
BX08	2023	10	30	01	21	05.00	7	0	8	0	0	0	1.33	0.66	0.47	1.25	1.49	3835736.5623	1177273.0027	4941612.2343	0.0438	0.0320	0.0525	5664452.9300	644359.4603	181.6509	0.0338	0.0279	0.0615	2.3770	0.0057	NaN	0.00	10.3378	0.0000	6.0415	0.0000	0.0000	0.0000	-1.00	0.1016
BX08	2023	10	30	01	21	10.00	7	0	7	0	0	0	1.65	0.76	0.62	1.53	1.82	3835736.5561	1177273.0009	4941612.2249	0.0459	0.0320	0.0530	5664452.9290	644359.4605	181.6395	0.0343	0.0280	0.0631	2.3770	0.0057	NaN	0.00	10.2916	0.0000	5.9936	0.0000	0.0000	0.0000	-1.00	0.1016
BX08	2023	10	30	01	21	15.00	7	0	8	0	0	0	1.33	0.66	0.47	1.25	1.48	3835736.5663	1177273.0039	4941612.2334	0.0459	0.0320	0.0530	5664452.9261	644359.4603	181.6528	0.0343	0.0279	0.0631	2.3770	0.0057	NaN	0.00	10.1057	0.0000	5.8052	0.0000	0.0000	0.0000	-1.00	0.1016
BX08	2023	10	30	01	21	20.00	7	0	8	0	0	0	1.33	0.66	0.47	1.24	1.48	3835736.5614	1177273.0035	4941612.2275	0.0448	0.0320	0.0527	5664452.9262	644359.4614	181.6452	0.0341	0.0279	0.0622	2.3770	0.0057	NaN	0.00	10.0138	0.0000	5.7187	0.0000	0.0000	0.0000	-1.00	0.1017
BX08	2023	10	30	01	21	25.00	7	0	8	0	0	0	1.33	0.66	0.47	1.24	1.48	3835736.5590	1177273.0044	4941612.2318	0.0444	0.0319	0.0526	5664452.9305	644359.4628	181.6473	0.0340	0.0279	0.0619	2.3770	0.0057	NaN	0.00	10.3472	0.0000	6.0618	0.0000	0.0000	0.0000	-1.00	0.1016
BX08	2023	10	30	01	21	30.00	7	0	8	0	0	0	1.33	0.66	0.47	1.24	1.48	3835736.5599	1177273.0045	4941612.2300	0.0442	0.0319	0.0525	5664452.9287	644359.4628	181.6464	0.0339	0.0279	0.0617	2.3771	0.0057	NaN	0.00	10.5247	0.0000	6.2494	0.0000	0.0000	0.0000	-1.00	0.1017
BX08	2023	10	30	01	21	35.00	7	0	8	0	0	0	1.33	0.66	0.47	1.24	1.48	3835736.5573	1177273.0005	4941612.2234	0.0441	0.0319	0.0525	5664452.9273	644359.4598	181.6390	0.0339	0.0278	0.0616	2.3771	0.0057	NaN	0.00	10.3255	0.0000	6.0517	0.0000	0.0000	0.0000	-1.00	0.1017
BX08	2023	10	30	01	21	40.00	7	0	8	0	0	0	1.32	0.66	0.47	1.24	1.48	3835736.5590	1177273.0013	4941612.2312	0.0440	0.0319	0.0525	5664452.9308	644359.4599	181.6463	0.0339	0.0278	0.0615	2.3771	0.0057	NaN	0.00	10.2349	0.0000	5.9642	0.0000	0.0000	0.0000	-1.00	0.1017
BX08	2023	10	30	01	21	45.00	7	0	8	0	0	0	1.32	0.66	0.46	1.24	1.48	3835736.5577	1177272.9988	4941612.2322	0.0439	0.0319	0.0524	5664452.9329	644359.4578	181.6458	0.0339	0.0278	0.0615	2.3771	0.0057	NaN	0.00	10.1052	0.0000	5.8343	0.0000	0.0000	0.0000	-1.00	0.1017
BX08	2023	10	30	01	21	50.00	6	0	8	0	0	0	1.50	0.83	0.54	1.40	1.71	3835736.5532	1177272.9945	4941612.2215	0.0469	0.0319	0.0535	5664452.9304	644359.4551	181.6340	0.0344	0.0281	0.0641	2.3771	0.0057	NaN	0.00	10.3101	0.0000	6.0381	0.0000	0.0000	0.0000	-1.00	0.1017
BX08	2023	10	30	01	21	55.00	6	0	8	0	0	0	1.50	0.83	0.54	1.40	1.71	3835736.5524	1177272.9965	4941612.2201	0.0469	0.0318	0.0534	5664452.9297	644359.4573	181.6327	0.0344	0.0280	0.0640	2.3771	0.0057	NaN	0.00	10.3762	0.0000	6.0960	0.0000	0.0000	0.0000	-1.00	0.1017
BX08	2023	10	30	01	22	00.00	7	0	8	0	0	0	1.32	0.66	0.46	1.24	1.48	3835736.5517	1177272.9975	4941612.2249	0.0468	0.0318	0.0534	5664452.9330	644359.4583	181.6363	0.0344	0.0280	0.0640	2.3771	0.0057	NaN	0.00	10.4579	0.0000	6.1662	0.0000	0.0000	0.0000	-1.00	0.1018
BX08	2023	10	30	01	22	05.00	7	0	8	0	0	0	1.32	0.66	0.46	1.24	1.48	3835736.5537	1177272.9905	4941612.2276	0.0453	0.0318	0.0529	5664452.9347	644359.4511	181.6382	0.0341	0.0279	0.0627	2.3772	0.0057	NaN	0.00	10.5254	0.0000	6.2154	0.0000	0.0000	0.0000	-1.00	0.1018
BX08	2023	10	30	01	22	10.00	7	0	8	0	0	0	1.32	0.66	0.46	1.24	1.47	3835736.5563	1177272.9908	4941612.2179	0.0476	0.0340	0.0528	5664452.9266	644359.4508	181.6323	0.0349	0.0323	0.0628	2.3773	0.0057	NaN	0.00	10.2682	0.0000	5.9526	0.0000	0.0000	0.0000	-1.00	0.1019
BX08	2023	10	30	01	22	15.00	7	0	8	0	0	0	1.32	0.66	0.46	1.23	1.47	3835736.5541	1177272.9961	4941612.2196	0.0445	0.0318	0.0526	5664452.9283	644359.4565	181.6333	0.0340	0.0279	0.0619	2.3773	0.0057	NaN	0.00	10.3825	0.0000	6.0675	0.0000	0.0000	0.0000	-1.00	0.1019
BX08	2023	10	30	01	22	20.00	7	0	8	0	0	0	1.32	0.66	0.46	1.23	1.47	3835736.5561	1177272.9980	4941612.2210	0.0443	0.0318	0.0526	5664452.9273	644359.4577	181.6360	0.0340	0.0278	0.0618	2.3774	0.0057	NaN	0.00	10.2708	0.0000	5.9574	0.0000	0.0000	0.0000	-1.00	0.1020
BX08	2023	10	30	01	22	25.00	7	0	8	0	0	0	1.32	0.66	0.46	1.23	1.47	3835736.5519	1177272.9928	4941612.2187	0.0442	0.0318	0.0525	5664452.9299	644359.4539	181.6307	0.0340	0.0277	0.0616	2.3774	0.0057	NaN	0.00	10.3542	0.0000	6.0410	0.0000	0.0000	0.0000	-1.00	0.1020
BX08	2023	10	30	01	22	30.00	7	0	8	0	0	0	1.32	0.66	0.46	1.23	1.47	3835736.5497	1177272.9877	4941612.2192	0.0441	0.0317	0.0525	5664452.9330	644359.4496	181.6289	0.0340	0.0277	0.0615	2.3774	0.0056	NaN	0.00	10.6647	0.0000	6.3482	0.0000	0.0000	0.0000	-1.00	0.1020
BX08	2023	10	30	01	22	35.00	7	0	8	0	0	0	1.32	0.66	0.46	1.23	1.47	3835736.5559	1177272.9893	4941612.2221	0.0440	0.0317	0.0525	5664452.9298	644359.4494	181.6351	0.0340	0.0277	0.0615	2.3775	0.0056	NaN	0.00	10.5127	0.0000	6.1873	0.0000	0.0000	0.0000	-1.00	0.1021
BX08	2023	10	30	01	22	40.00	7	0	8	0	0	0	1.31	0.66	0.46	1.23	1.47	3835736.5582	1177272.9909	4941612.2230	0.0440	0.0317	0.0525	5664452.9283	644359.4502	181.6374	0.0340	0.0277	0.0614	2.3775	0.0056	NaN	0.00	10.3950	0.0000	6.0617	0.0000	0.0000	0.0000	-1.00	0.1021
BX08	2023	10	30	01	22	45.00	7	0	8	0	0	0	1.31	0.66	0.46	1.23	1.47	3835736.5515	1177272.9937	4941612.2255	0.0439	0.0317	0.0524	5664452.9344	644359.4547	181.6359	0.0340	0.0277	0.0613	2.3775	0.0056	NaN	0.00	10.6071	0.0000	6.2721	0.0000	0.0000	0.0000	-1.00	0.1021
BX08	2023	10	30	01	22	50.00	7	0	8	0	0	0	1.31	0.66	0.46	1.23	1.47	3835736.5505	1177272.9948	4941612.2201	0.0439	0.0317	0.0524	5664452.9315	644359.4561	181.6313	0.0340	0.0277	0.0613	2.3776	0.0056	NaN	0.00	10.3191	0.0000	5.9815	0.0000	0.0000	0.0000	-1.00	0.1022
BX08	2023	10	30	01	22	55.00	7	0	8	0	0	0	1.31	0.66	0.46	1.23	1.47	3835736.5560	1177272.9972	4941612.2239	0.0438	0.0317	0.0524	5664452.9293	644359.4569	181.6380	0.0340	0.0276	0.0612	2.3776	0.0056	NaN	0.00	10.5499	0.0000	6.2146	0.0000	0.0000	0.0000	-1.00	0.1022
BX08	2023	10	30	01	23	00.00	7	0	8	0	0	0	1.31	0.66	0.46	1.23	1.47	3835736.5503	1177272.9930	4941612.2213	0.0438	0.0316	0.0524	5664452.9328	644359.4545	181.6318	0.0340	0.0276	0.0612	2.3776	0.0056	NaN	0.00	10.4107	0.0000	6.0757	0.0000	0.0000	0.0000	-1.00	0.1022
BX08	2023	10	30	01	23	05.00	7	0	8	0	0	0	1.31	0.65	0.46	1.23	1.46	3835736.5575	1177272.9951	4941612.2280	0.0438	0.0316	0.0524	5664452.9312	644359.4545	181.6417	0.0340	0.0276	0.0612	2.3776	0.0056	NaN	0.00	10.5644	0.0000	6.2320	0.0000	0.0000	0.0000	-1.00	0.1023
BX08	2023	10	30	01	23	10.00	7	0	8	0	0	0	1.31	0.65	0.46	1.22	1.46	3835736.5558	1177272.9956	4941612.2198	0.0437	0.0316	0.0524	5664452.9271	644359.4555	181.6344	0.0340	0.0276	0.0611	2.3777	0.0056	NaN	0.00	10.6857	0.0000	6.3546	0.0000	0.0000	0.0000	-1.00	0.1023
BX08	2023	10	30	01	23	15.00	7	0	8	0	0	0	1.31	0.65	0.46	1.22	1.46	3835736.5562	1177272.9949	4941612.2304	0.0458	0.0318	0.0592	5664452.9337	644359.4545	181.6428	0.0349	0.0285	0.0677	2.3777	0.0056	NaN	0.00	10.6770	0.0000	6.3528	0.0000	0.0000	0.0000	-1.00	0.1023
BX08	2023	10	30	01	23	20.00	7	0	8	0	0	0	1.31	0.65	0.46	1.22	1.46	3835736.5521	1177272.9932	4941612.2241	0.0458	0.0318	0.0592	5664452.9332	644359.4542	181.6351	0.0349	0.0286	0.0677	2.3777	0.0056	NaN	0.00	10.6888	0.0000	6.3664	0.0000	0.0000	0.0000	-1.00	0.1023
BX08	2023	10	30	01	23	25.00	7	0	8	0	0	0	1.31	0.65	0.46	1.22	1.46	3835736.5546	1177272.9891	4941612.2292	0.0458	0.0318	0.0592	5664452.9353	644359.4494	181.6398	0.0349	0.0286	0.0677	2.3777	0.0056	NaN	0.00	10.6939	0.0000	6.3714	0.0000	0.0000	0.0000	-1.00	0.1023
BX08	2023	10	30	01	23	30.00	7	0	8	0	0	0	1.31	0.65	0.46	1.22	1.46	3835736.5568	1177272.9925	4941612.2337	0.0458	0.0318	0.0592	5664452.9358	644359.4520	181.6452	0.0349	0.0286	0.0677	2.3777	0.0056	NaN	0.00	10.9024	0.0000	6.5823	0.0000	0.0000	0.0000	-1.00	0.1023
BX08	2023	10	30	01	23	35.00	7	0	8	0	0	0	1.30	0.65	0.46	1.22	1.46	3835736.5514	1177272.9922	4941612.2188	0.0436	0.0316	0.0524	5664452.9305	644359.4534	181.6304	0.0340	0.0276	0.0610	2.3778	0.0056	NaN	0.00	10.9345	0.0000	6.6136	0.0000	0.0000	0.0000	-1.00	0.1024
BX08	2023	10	30	01	23	40.00	7	0	8	0	0	0	1.30	0.65	0.46	1.22	1.46	3835736.5523	1177272.9907	4941612.2283	0.0436	0.0315	0.0524	5664452.9362	644359.4516	181.6380	0.0340	0.0276	0.0610	2.3778	0.0056	NaN	0.00	10.9456	0.0000	6.6211	0.0000	0.0000	0.0000	-1.00	0.1024
BX08	2023	10	30	01	23	45.00	7	0	8	0	0	0	1.30	0.65	0.46	1.22	1.46	3835736.5502	1177272.9922	4941612.2306	0.0436	0.0315	0.0524	5664452.9389	644359.4536	181.6388	0.0341	0.0275	0.0609	2.3779	0.0056	NaN	0.00	10.8104	0.0000	6.4833	0.0000	0.0000	0.0000	-1.00	0.1025
BX08	2023	10	30	01	23	50.00	7	0	8	0	0	0	1.30	0.65	0.46	1.22	1.46	3835736.5538	1177272.9940	4941612.2321	0.0435	0.0315	0.0524	5664452.9367	644359.4543	181.6424	0.0341	0.0275	0.0609	2.3779	0.0056	NaN	0.00	10.8495	0.0000	6.5198	0.0000	0.0000	0.0000	-1.00	0.1025
BX08	2023	10	30	01	23	55.00	7	0	8	0	0	0	1.30	0.65	0.46	1.22	1.46	3835736.5520	1177272.9880	4941612.2311	0.0435	0.0315	0.0524	5664452.9387	644359.4490	181.6395	0.0341	0.0275	0.0609	2.3779	0.0056	NaN	0.00	10.7871	0.0000	6.4548	0.0000	0.0000	0.0000	-1.00	0.1025
BX08	2023	10	30	01	24	00.00	7	0	8	0	0	0	1.30	0.65	0.46	1.22	1.45	3835736.5495	1177272.9892	4941612.2253	0.0435	0.0315	0.0523	5664452.9367	644359.4509	181.6337	0.0341	0.0275	0.0609	2.3779	0.0056	NaN	0.00	10.7517	0.0000	6.4194	0.0000	0.0000	0.0000	-1.00	0.1025
BX08	2023	10	30	01	24	05.00	7	0	8	0	0	0	1.30	0.65	0.46	1.21	1.45	3835736.5492	1177272.9883	4941612.2211	0.0435	0.0315	0.0523	5664452.9344	644359.4503	181.6301	0.0341	0.0275	0.0609	2.3780	0.0056	NaN	0.00	10.7350	0.0000	6.3992	0.0000	0.0000	0.0000	-1.00	0.1026
BX08	2023	10	30	01	24	10.00	7	0	8	0	0	0	1.30	0.65	0.46	1.21	1.45	3835736.5542	1177272.9951	4941612.2322	0.0435	0.0315	0.0523	5664452.9363	644359.4552	181.6430	0.0341	0.0275	0.0608	2.3780	0.0056	NaN	0.00	10.4933	0.0000	6.1625	0.0000	0.0000	0.0000	-1.00	0.1026
BX08	2023	10	30	01	24	15.00	7	0	8	0	0	0	1.30	0.65	0.46	1.21	1.45	3835736.5506	1177272.9926	4941612.2295	0.0435	0.0315	0.0523	5664452.9378	644359.4539	181.6383	0.0341	0.0275	0.0608	2.3781	0.0056	NaN	0.00	10.5656	0.0000	6.2377	0.0000	0.0000	0.0000	-1.00	0.1027
BX08	2023	10	30	01	24	20.00	7	0	8	0	0	0	1.30	0.65	0.46	1.21	1.45	3835736.5546	1177272.9979	4941612.2272	0.0434	0.0314	0.0523	5664452.9322	644359.4579	181.6399	0.0341	0.0275	0.0608	2.3781	0.0056	NaN	0.00	10.4886	0.0000	6.1690	0.0000	0.0000	0.0000	-1.00	0.1027
BX08	2023	10	30	01	24	25.00	7	0	8	0	0	0	1.30	0.65	0.46	1.21	1.45	3835736.5592	1177272.9951	4941612.2321	0.0434	0.0314	0.0523	5664452.9324	644359.4538	181.6459	0.0341	0.0275	0.0608	2.3781	0.0056	NaN	0.00	10.5608	0.0000	6.2541	0.0000	0.0000	0.0000	-1.00	0.1027
BX08	2023	10	30	01	24	30.00	7	0	8	0	0	0	1.29	0.65	0.46	1.21	1.45	3835736.5575	1177272.9923	4941612.2402	0.0434	0.0314	0.0523	5664452.9393	644359.4515	181.6507	0.0341	0.0275	0.0608	2.3781	0.0056	NaN	0.00	10.6681	0.0000	6.3621	0.0000	0.0000	0.0000	-1.00	0.1027
BX08	2023	10	30	01	24	35.00	7	0	8	0	0	0	1.29	0.65	0.46	1.21	1.45	3835736.5680	1177272.9994	4941612.2348	0.0478	0.0348	0.0526	5664452.9266	644359.4556	181.6541	0.0375	0.0287	0.0635	2.3782	0.0056	NaN	0.00	10.6451	0.0000	6.3389	0.0000	0.0000	0.0000	-1.00	0.1028
BX08	2023	10	30	01	24	40.00	7	0	8	0	0	0	1.29	0.65	0.46	1.21	1.45	3835736.5605	1177272.9935	4941612.2290	0.0434	0.0314	0.0524	5664452.9298	644359.4520	181.6440	0.0342	0.0274	0.0607	2.3782	0.0056	NaN	0.00	10.5457	0.0000	6.2364	0.0000	0.0000	0.0000	-1.00	0.1028
BX08	2023	10	30	01	24	45.00	7	0	8	0	0	0	1.29	0.65	0.46	1.21	1.45	3835736.5665	1177272.9980	4941612.2344	0.0434	0.0314	0.0524	5664452.9278	644359.4547	181.6526	0.0342	0.0274	0.0607	2.3782	0.0056	NaN	0.00	10.5339	0.0000	6.2222	0.0000	0.0000	0.0000	-1.00	0.1028
BX08	2023	10	30	01	24	50.00	7	0	8	0	0	0	1.29	0.65	0.46	1.21	1.44	3835736.5653	1177272.9932	4941612.2325	0.0433	0.0314	0.0524	5664452.9285	644359.4504	181.6495	0.0342	0.0274	0.0607	2.3782	0.0056	NaN	0.00	10.4176	0.0000	6.1078	0.0000	0.0000	0.0000	-1.00	0.1028
BX08	2023	10	30	01	24	55.00	7	0	8	0	0	0	1.29	0.65	0.46	1.21	1.44	3835736.5592	1177272.9920	4941612.2321	0.0433	0.0314	0.0524	5664452.9330	644359.4509	181.6454	0.0342	0.0274	0.0607	2.3782	0.0056	NaN	0.00	10.5216	0.0000	6.2113	0.0000	0.0000	0.0000	-1.00	0.1028
BX08	2023	10	30	01	25	00.00	7	0	8	0	0	0	1.29	0.65	0.46	1.20	1.44	3835736.5628	1177272.9926	4941612.2353	0.0433	0.0313	0.0524	5664452.9322	644359.4504	181.6501	0.0342	0.0274	0.0607	2.3782	0.0056	NaN	0.00	10.4615	0.0000	6.1476	0.0000	0.0000	0.0000	-1.00	0.1028
BX08	2023	10	30	01	25	05.00	7	0	8	0	0	0	1.29	0.65	0.46	1.20	1.44	3835736.5636	1177272.9929	4941612.2403	0.0433	0.0313	0.0524	5664452.9347	644359.4505	181.6545	0.0342	0.0274	0.0606	2.3782	0.0055	NaN	0.00	10.4239	0.0000	6.1081	0.0000	0.0000	0.0000	-1.00	0.1028
BX08	2023	10	30	01	25	10.00	7	0	8	0	0	0	1.29	0.65	0.46	1.20	1.44	3835736.5638	1177272.9898	4941612.2385	0.0433	0.0313	0.0524	5664452.9341	644359.4474	181.6527	0.0342	0.0274	0.0606	2.3782	0.0055	NaN	0.00	10.4056	0.0000	6.0876	0.0000	0.0000	0.0000	-1.00	0.1028
BX08	2023	10	30	01	25	15.00	7	0	8	0	0	0	1.29	0.65	0.46	1.20	1.44	3835736.5635	1177272.9946	4941612.2449	0.0433	0.0313	0.0524	5664452.9373	644359.4520	181.6583	0.0342	0.0274	0.0606	2.3782	0.0055	NaN	0.00	10.4141	0.0000	6.1026	0.0000	0.0000	0.0000	-1.00	0.1028
BX08	2023	10	30	01	25	20.00	7	0	8	0	0	0	1.29	0.65	0.46	1.20	1.44	3835736.5662	1177272.9947	4941612.2444	0.0433	0.0313	0.0524	5664452.9350	644359.4514	181.6596	0.0342	0.0274	0.0606	2.3782	0.0055	NaN	0.00	10.2780	0.0000	5.9726	0.0000	0.0000	0.0000	-1.00	0.1028
BX08	2023	10	30	01	25	25.00	7	0	7	0	0	0	1.59	0.74	0.60	1.48	1.76	3835736.5684	1177272.9878	4941612.2365	0.0452	0.0313	0.0528	5664452.9297	644359.4443	181.6535	0.0348	0.0274	0.0621	2.3782	0.0055	NaN	0.00	10.2186	0.0000	5.9114	0.0000	0.0000	0.0000	-1.00	0.1029
BX08	2023	10	30	01	25	30.00	7	0	8	0	0	0	1.28	0.65	0.46	1.20	1.44	3835736.5630	1177272.9855	4941612.2355	0.0452	0.0313	0.0528	5664452.9337	644359.4436	181.6491	0.0348	0.0274	0.0621	2.3783	0.0055	NaN	0.00	10.2531	0.0000	5.9455	0.0000	0.0000	0.0000	-1.00	0.1029
BX08	2023	10	30	01	25	35.00	7	0	8	0	0	0	1.28	0.65	0.46	1.20	1.44	3835736.5631	1177272.9885	4941612.2327	0.0442	0.0313	0.0526	5664452.9312	644359.4464	181.6476	0.0346	0.0274	0.0613	2.3783	0.0055	NaN	0.00	10.4254	0.0000	6.1173	0.0000	0.0000	0.0000	-1.00	0.1029
BX08	2023	10	30	01	25	40.00	7	0	8	0	0	0	1.28	0.65	0.46	1.20	1.44	3835736.5624	1177272.9891	4941612.2357	0.0439	0.0313	0.0525	5664452.9335	644359.4472	181.6495	0.0345	0.0274	0.0610	2.3783	0.0055	NaN	0.00	10.2671	0.0000	5.9566	0.0000	0.0000	0.0000	-1.00	0.1029
BX08	2023	10	30	01	25	45.00	7	0	8	0	0	0	1.28	0.65	0.46	1.20	1.43	3835736.5648	1177272.9860	4941612.2375	0.0437	0.0312	0.0525	5664452.9334	644359.4435	181.6518	0.0344	0.0273	0.0609	2.3783	0.0055	NaN	0.00	10.3242	0.0000	6.0115	0.0000	0.0000	0.0000	-1.00	0.1029
BX08	2023	10	30	01	25	50.00	7	0	8	0	0	0	1.28	0.64	0.46	1.19	1.43	3835736.5627	1177272.9850	4941612.2381	0.0436	0.0312	0.0525	5664452.9357	644359.4431	181.6508	0.0344	0.0273	0.0608	2.3783	0.0055	NaN	0.00	10.3784	0.0000	6.0587	0.0000	0.0000	0.0000	-1.00	0.1029
BX08	2023	10	30	01	25	55.00	7	0	8	0	0	0	1.28	0.64	0.46	1.19	1.43	3835736.5633	1177272.9836	4941612.2409	0.0435	0.0312	0.0525	5664452.9372	644359.4415	181.6531	0.0344	0.0273	0.0607	2.3783	0.0055	NaN	0.00	10.4353	0.0000	6.1061	0.0000	0.0000	0.0000	-1.00	0.1029
BX08	2023	10	30	01	26	00.00	7	0	8	0	0	0	1.28	0.64	0.46	1.19	1.43	3835736.5633	1177272.9875	4941612.2396	0.0434	0.0312	0.0524	5664452.9356	644359.4454	181.6528	0.0344	0.0273	0.0607	2.3783	0.0055	NaN	0.00	10.7023	0.0000	6.3651	0.0000	0.0000	0.0000	-1.00	0.1029
BX08	2023	10	30	01	26	05.00	7	0	8	0	0	0	1.28	0.64	0.46	1.19	1.43	3835736.5633	1177272.9821	4941612.2381	0.0434	0.0312	0.0524	5664452.9358	644359.4401	181.6507	0.0344	0.0273	0.0606	2.3783	0.0055	NaN	0.00	10.7856	0.0000	6.4428	0.0000	0.0000	0.0000	-1.00	0.1029
BX08	2023	10	30	01	26	10.00	7	0	8	0	0	0	1.28	0.64	0.46	1.19	1.43	3835736.5624	1177272.9848	4941612.2368	0.0433	0.0312	0.0524	5664452.9351	644359.4430	181.6496	0.0344	0.0273	0.0606	2.3782	0.0055	NaN	0.00	10.7330	0.0000	6.3848	0.0000	0.0000	0.0000	-1.00	0.1028
BX08	2023	10	30	01	26	15.00	7	0	8	0	0	0	1.28	0.64	0.46	1.19	1.43	3835736.5681	1177272.9883	4941612.2458	0.0433	0.0312	0.0524	5664452.9357	644359.4446	181.6606	0.0344	0.0273	0.0606	2.3782	0.0055	NaN	0.00	10.7565	0.0000	6.4028	0.0000	0.0000	0.0000	-1.00	0.1028
BX08	2023	10	30	01	26	20.00	7	0	8	0	0	0	1.27	0.64	0.46	1.19	1.43	3835736.5553	1177272.9824	4941612.2321	0.0459	0.0334	0.0525	5664452.9379	644359.4428	181.6412	0.0351	0.0316	0.0612	2.3782	0.0055	NaN	0.00	10.7544	0.0000	6.4037	0.0000	0.0000	0.0000	-1.00	0.1028
BX08	2023	10	30	01	26	25.00	7	0	8	0	0	0	1.27	0.64	0.46	1.19	1.43	3835736.5627	1177272.9835	4941612.2296	0.0458	0.0335	0.0525	5664452.9306	644359.4418	181.6440	0.0351	0.0317	0.0612	2.3782	0.0055	NaN	0.00	10.6290	0.0000	6.2795	0.0000	0.0000	0.0000	-1.00	0.1028
BX08	2023	10	30	01	26	30.00	7	0	8	0	0	0	1.27	0.64	0.46	1.19	1.43	3835736.5603	1177272.9881	4941612.2358	0.0458	0.0335	0.0525	5664452.9353	644359.4468	181.6482	0.0351	0.0318	0.0612	2.3782	0.0055	NaN	0.00	10.7286	0.0000	6.3747	0.0000	0.0000	0.0000	-1.00	0.1028
BX08	2023	10	30	01	26	35.00	7	0	8	0	0	0	1.27	0.64	0.46	1.19	1.42	3835736.5659	1177272.9813	4941612.2372	0.0432	0.0312	0.0525	5664452.9334	644359.4387	181.6513	0.0345	0.0273	0.0605	2.3782	0.0055	NaN	0.00	10.6481	0.0000	6.2975	0.0000	0.0000	0.0000	-1.00	0.1028
BX08	2023	10	30	01	26	40.00	7	0	8	0	0	0	1.27	0.64	0.46	1.18	1.42	3835736.5577	1177272.9802	4941612.2279	0.0432	0.0311	0.0525	5664452.9339	644359.4400	181.6390	0.0345	0.0273	0.0604	2.3782	0.0055	NaN	0.00	10.7411	0.0000	6.3959	0.0000	0.0000	0.0000	-1.00	0.1028
BX08	2023	10	30	01	26	45.00	7	0	8	0	0	0	1.27	0.64	0.46	1.18	1.42	3835736.5590	1177272.9815	4941612.2347	0.0457	0.0333	0.0525	5664452.9370	644359.4408	181.6454	0.0351	0.0315	0.0611	2.3782	0.0055	NaN	0.00	10.8546	0.0000	6.5082	0.0000	0.0000	0.0000	-1.00	0.1028
BX08	2023	10	30	01	26	50.00	7	0	8	0	0	0	1.27	0.64	0.46	1.18	1.42	3835736.5508	1177272.9789	4941612.2350	0.0457	0.0335	0.0525	5664452.9438	644359.4405	181.6402	0.0351	0.0317	0.0611	2.3782	0.0055	NaN	0.00	10.9535	0.0000	6.6105	0.0000	0.0000	0.0000	-1.00	0.1028
BX08	2023	10	30	01	26	55.00	6	0	7	0	0	0	2.13	1.12	0.86	1.95	2.41	3835736.5789	1177272.9651	4941612.2341	0.0557	0.0370	0.0546	5664452.9249	644359.4196	181.6538	0.0382	0.0383	0.0673	2.3781	0.0055	NaN	0.00	11.0010	0.0000	6.6611	0.0000	0.0000	0.0000	-1.00	0.1028
BX08	2023	10	30	01	27	00.00	7	0	8	0	0	0	1.27	0.64	0.46	1.18	1.42	3835736.5700	1177272.9781	4941612.2411	0.0542	0.0336	0.0544	5664452.9334	644359.4344	181.6563	0.0373	0.0334	0.0673	2.3782	0.0055	NaN	0.00	10.7459	0.0000	6.4059	0.0000	0.0000	0.0000	-1.00	0.1028
BX08	2023	10	30	01	27	05.00	7	0	8	0	0	0	1.27	0.64	0.46	1.18	1.42	3835736.5709	1177272.9778	4941612.2353	0.0459	0.0312	0.0532	5664452.9291	644359.4340	181.6522	0.0352	0.0275	0.0626	2.3782	0.0055	NaN	0.00	10.6504	0.0000	6.3169	0.0000	0.0000	0.0000	-1.00	0.1028
BX08	2023	10	30	01	27	10.00	7	0	8	0	0	0	1.26	0.64	0.46	1.18	1.42	3835736.5670	1177272.9740	4941612.2385	0.0449	0.0311	0.0530	5664452.9348	644359.4313	181.6517	0.0350	0.0274	0.0618	2.3782	0.0055	NaN	0.00	10.8047	0.0000	6.4737	0.0000	0.0000	0.0000	-1.00	0.1028
BX08	2023	10	30	01	27	15.00	7	0	8	0	0	0	1.26	0.64	0.46	1.18	1.42	3835736.5674	1177272.9757	4941612.2311	0.0444	0.0311	0.0528	5664452.9296	644359.4330	181.6465	0.0349	0.0273	0.0614	2.3782	0.0055	NaN	0.00	10.9047	0.0000	6.5734	0.0000	0.0000	0.0000	-1.00	0.1028
BX08	2023	10	30	01	27	20.00	7	0	8	0	0	0	1.26	0.64	0.46	1.18	1.42	3835736.5674	1177272.9739	4941612.2382	0.0441	0.0311	0.0528	5664452.9344	644359.4312	181.6517	0.0348	0.0273	0.0611	2.3782	0.0055	NaN	0.00	10.8307	0.0000	6.5017	0.0000	0.0000	0.0000	-1.00	0.1028
BX08	2023	10	30	01	27	25.00	7	0	8	0	0	0	1.26	0.64	0.46	1.18	1.41	3835736.5654	1177272.9723	4941612.2345	0.0439	0.0311	0.0527	5664452.9339	644359.4302	181.6473	0.0348	0.0272	0.0610	2.3781	0.0054	NaN	0.00	10.8636	0.0000	6.5356	0.0000	0.0000	0.0000	-1.00	0.1027
BX08	2023	10	30	01	27	30.00	7	0	8	0	0	0	1.26	0.64	0.46	1.18	1.41	3835736.5659	1177272.9719	4941612.2313	0.0437	0.0310	0.0527	5664452.9315	644359.4297	181.6450	0.0348	0.0272	0.0609	2.3781	0.0054	NaN	0.00	10.9136	0.0000	6.5853	0.0000	0.0000	0.0000	-1.00	0.1027
BX08	2023	10	30	01	27	35.00	6	0	8	0	0	0	1.42	0.80	0.53	1.32	1.63	3835736.5668	1177272.9786	4941612.2337	0.0462	0.0310	0.0534	5664452.9311	644359.4360	181.6487	0.0352	0.0274	0.0629	2.3781	0.0054	NaN	0.00	10.6665	0.0000	6.3418	0.0000	0.0000	0.0000	-1.00	0.1027
BX08	2023	10	30	01	27	40.00	7	0	8	0	0	0	1.26	0.64	0.46	1.17	1.41	3835736.5700	1177272.9760	4941612.2338	0.0462	0.0310	0.0534	5664452.9292	644359.4326	181.6502	0.0353	0.0274	0.0629	2.3780	0.0054	NaN	0.00	10.9731	0.0000	6.6505	0.0000	0.0000	0.0000	-1.00	0.1026
BX08	2023	10	30	01	27	45.00	7	0	8	0	0	0	1.26	0.64	0.46	1.17	1.41	3835736.5627	1177272.9767	4941612.2325	0.0447	0.0310	0.0530	5664452.9337	644359.4352	181.6449	0.0350	0.0273	0.0616	2.3780	0.0054	NaN	0.00	10.8638	0.0000	6.5436	0.0000	0.0000	0.0000	-1.00	0.1026
BX08	2023	10	30	01	27	50.00	7	0	8	0	0	0	1.26	0.64	0.46	1.17	1.41	3835736.5660	1177272.9735	4941612.2372	0.0464	0.0311	0.0593	5664452.9349	644359.4312	181.6499	0.0355	0.0280	0.0678	2.3780	0.0054	NaN	0.00	10.8658	0.0000	6.5506	0.0000	0.0000	0.0000	-1.00	0.1026
BX08	2023	10	30	01	27	55.00	7	0	8	0	0	0	1.26	0.64	0.46	1.17	1.41	3835736.5634	1177272.9715	4941612.2345	0.0439	0.0310	0.0528	5664452.9355	644359.4300	181.6460	0.0349	0.0272	0.0610	2.3780	0.0054	NaN	0.00	10.8865	0.0000	6.5669	0.0000	0.0000	0.0000	-1.00	0.1026
BX08	2023	10	30	01	28	00.00	7	0	8	0	0	0	1.26	0.64	0.46	1.17	1.41	3835736.5666	1177272.9711	4941612.2416	0.0460	0.0311	0.0592	5664452.9376	644359.4286	181.6533	0.0355	0.0279	0.0674	2.3779	0.0054	NaN	0.00	11.0466	0.0000	6.7253	0.0000	0.0000	0.0000	-1.00	0.1025
BX08	2023	10	30	01	28	05.00	7	0	8	0	0	0	1.25	0.64	0.46	1.17	1.41	3835736.5595	1177272.9725	4941612.2316	0.0436	0.0310	0.0527	5664452.9364	644359.4320	181.6415	0.0348	0.0272	0.0607	2.3780	0.0054	NaN	0.00	10.9707	0.0000	6.6453	0.0000	0.0000	0.0000	-1.00	0.1026
BX08	2023	10	30	01	28	10.00	7	0	8	0	0	0	1.25	0.64	0.46	1.17	1.41	3835736.5656	1177272.9723	4941612.2301	0.0435	0.0310	0.0527	5664452.9310	644359.4302	181.6439	0.0348	0.0271	0.0606	2.3780	0.0054	NaN	0.00	11.0464	0.0000	6.7146	0.0000	0.0000	0.0000	-1.00	0.1026
BX08	2023	10	30	01	28	15.00	7	0	8	0	0	0	1.25	0.64	0.46	1.17	1.40	3835736.5662	1177272.9733	4941612.2332	0.0434	0.0309	0.0527	5664452.9323	644359.4310	181.6469	0.0348	0.0271	0.0606	2.3780	0.0054	NaN	0.00	11.2103	0.0000	6.8715	0.0000	0.0000	0.0000	-1.00	0.1026
BX08	2023	10	30	01	28	20.00	7	0	8	0	0	0	1.25	0.63	0.46	1.17	1.40	3835736.5619	1177272.9713	4941612.2246	0.0433	0.0309	0.0527	5664452.9305	644359.4304	181.6373	0.0348	0.0271	0.0605	2.3780	0.0054	NaN	0.00	11.0947	0.0000	6.7500	0.0000	0.0000	0.0000	-1.00	0.1026
BX08	2023	10	30	01	28	25.00	7	0	8	0	0	0	1.25	0.63	0.46	1.16	1.40	3835736.5646	1177272.9703	4941612.2290	0.0433	0.0309	0.0527	5664452.9314	644359.4287	181.6421	0.0348	0.0271	0.0605	2.3780	0.0054	NaN	0.00	11.1587	0.0000	6.8154	0.0000	0.0000	0.0000	-1.00	0.1026
BX08	2023	10	30	01	28	30.00	7	0	8	0	0	0	1.25	0.63	0.46	1.16	1.40	3835736.5635	1177272.9673	4941612.2266	0.0432	0.0309	0.0527	5664452.9313	644359.4261	181.6391	0.0348	0.0271	0.0604	2.3780	0.0054	NaN	0.00	11.1737	0.0000	6.8359	0.0000	0.0000	0.0000	-1.00	0.1026
BX08	2023	10	30	01	28	35.00	7	0	8	0	0	0	1.25	0.63	0.46	1.16	1.40	3835736.5633	1177272.9655	4941612.2292	0.0432	0.0309	0.0527	5664452.9334	644359.4244	181.6407	0.0348	0.0271	0.0604	2.3780	0.0054	NaN	0.00	11.1879	0.0000	6.8526	0.0000	0.0000	0.0000	-1.00	0.1026
BX08	2023	10	30	01	28	40.00	7	0	8	0	0	0	1.25	0.63	0.46	1.16	1.40	3835736.5586	1177272.9682	4941612.2298	0.0432	0.0309	0.0527	5664452.9369	644359.4282	181.6388	0.0349	0.0271	0.0604	2.3780	0.0054	NaN	0.00	11.1069	0.0000	6.7769	0.0000	0.0000	0.0000	-1.00	0.1026
BX08	2023	10	30	01	28	45.00	7	0	8	0	0	0	1.25	0.63	0.46	1.16	1.40	3835736.5585	1177272.9719	4941612.2252	0.0431	0.0309	0.0527	5664452.9333	644359.4319	181.6359	0.0349	0.0271	0.0603	2.3780	0.0054	NaN	0.00	11.0306	0.0000	6.6989	0.0000	0.0000	0.0000	-1.00	0.1026
BX08	2023	10	30	01	28	50.00	7	0	8	0	0	0	1.25	0.63	0.46	1.16	1.40	3835736.5639	1177272.9738	4941612.2313	0.0431	0.0309	0.0527	5664452.9327	644359.4321	181.6442	0.0349	0.0271	0.0603	2.3780	0.0054	NaN	0.00	11.0575	0.0000	6.7330	0.0000	0.0000	0.0000	-1.00	0.1026
BX08	2023	10	30	01	28	55.00	7	0	8	0	0	0	1.24	0.63	0.46	1.16	1.40	3835736.5645	1177272.9762	4941612.2345	0.0431	0.0309	0.0527	5664452.9338	644359.4342	181.6475	0.0349	0.0271	0.0603	2.3780	0.0054	NaN	0.00	10.9557	0.0000	6.6352	0.0000	0.0000	0.0000	-1.00	0.1026
BX08	2023	10	30	01	29	00.00	7	0	8	0	0	0	1.24	0.63	0.46	1.16	1.40	3835736.5619	1177272.9701	4941612.2279	0.0431	0.0309	0.0527	5664452.9329	644359.4292	181.6397	0.0349	0.0271	0.0603	2.3780	0.0054	NaN	0.00	10.9254	0.0000	6.6089	0.0000	0.0000	0.0000	-1.00	0.1026
BX08	2023	10	30	01	29	05.00	7	0	8	0	0	0	1.24	0.63	0.46	1.16	1.39	3835736.5654	1177272.9662	4941612.2450	0.0430	0.0308	0.0527	5664452.9417	644359.4242	181.6544	0.0349	0.0270	0.0602	2.3780	0.0054	NaN	0.00	10.9789	0.0000	6.6585	0.0000	0.0000	0.0000	-1.00	0.1026
BX08	2023	10	30	01	29	10.00	7	0	8	0	0	0	1.24	0.63	0.46	1.16	1.39	3835736.5635	1177272.9656	4941612.2333	0.0430	0.0308	0.0527	5664452.9359	644359.4243	181.6440	0.0349	0.0270	0.0602	2.3780	0.0054	NaN	0.00	10.8526	0.0000	6.5273	0.0000	0.0000	0.0000	-1.00	0.1026
BX08	2023	10	30	01	29	15.00	7	0	7	0	0	0	1.54	0.73	0.59	1.42	1.70	3835736.5668	1177272.9646	4941612.2366	0.0448	0.0309	0.0531	5664452.9357	644359.4224	181.6483	0.0355	0.0271	0.0615	2.3779	0.0054	NaN	0.00	10.6900	0.0000	6.3627	0.0000	0.0000	0.0000	-1.00	0.1025
BX08	2023	10	30	01	29	20.00	7	0	7	0	0	0	1.54	0.73	0.59	1.42	1.70	3835736.5622	1177272.9648	4941612.2387	0.0448	0.0309	0.0531	5664452.9404	644359.4238	181.6473	0.0355	0.0271	0.0615	2.3779	0.0054	NaN	0.00	10.7063	0.0000	6.3733	0.0000	0.0000	0.0000	-1.00	0.1025
BX08	2023	10	30	01	29	25.00	7	0	6	0	0	0	1.67	0.80	0.60	1.56	1.85	3835736.5622	1177272.9630	4941612.2281	0.0458	0.0324	0.0564	5664452.9342	644359.4222	181.6387	0.0356	0.0279	0.0654	2.3779	0.0054	NaN	0.00	11.0123	0.0000	6.6758	0.0000	0.0000	0.0000	-1.00	0.1025
BX08	2023	10	30	01	29	30.00	7	0	7	0	0	0	1.54	0.72	0.59	1.42	1.70	3835736.5628	1177272.9589	4941612.2358	0.0457	0.0324	0.0564	5664452.9393	644359.4180	181.6442	0.0356	0.0279	0.0654	2.3779	0.0054	NaN	0.00	10.9841	0.0000	6.6475	0.0000	0.0000	0.0000	-1.00	0.1025
BX08	2023	10	30	01	29	35.00	7	0	8	0	0	0	1.24	0.63	0.46	1.15	1.39	3835736.5640	1177272.9628	4941612.2351	0.0453	0.0316	0.0548	5664452.9373	644359.4215	181.6452	0.0356	0.0275	0.0635	2.3779	0.0054	NaN	0.00	10.8225	0.0000	6.4865	0.0000	0.0000	0.0000	-1.00	0.1026
BX08	2023	10	30	01	29	40.00	7	0	8	0	0	0	1.24	0.63	0.46	1.15	1.39	3835736.5625	1177272.9641	4941612.2378	0.0442	0.0313	0.0541	5664452.9398	644359.4231	181.6467	0.0353	0.0273	0.0622	2.3779	0.0053	NaN	0.00	10.7801	0.0000	6.4434	0.0000	0.0000	0.0000	-1.00	0.1025
BX08	2023	10	30	01	29	45.00	7	0	8	0	0	0	1.24	0.63	0.46	1.15	1.39	3835736.5640	1177272.9648	4941612.2390	0.0438	0.0312	0.0538	5664452.9393	644359.4233	181.6485	0.0352	0.0272	0.0616	2.3779	0.0053	NaN	0.00	11.0346	0.0000	6.6944	0.0000	0.0000	0.0000	-1.00	0.1025
BX08	2023	10	30	01	29	50.00	7	0	8	0	0	0	1.23	0.63	0.46	1.15	1.39	3835736.5526	1177272.9590	4941612.2276	0.0435	0.0311	0.0536	5664452.9418	644359.4210	181.6318	0.0352	0.0272	0.0613	2.3779	0.0053	NaN	0.00	10.7260	0.0000	6.3824	0.0000	0.0000	0.0000	-1.00	0.1025
BX08	2023	10	30	01	29	55.00	7	0	7	0	0	0	1.53	0.72	0.59	1.41	1.69	3835736.5577	1177272.9634	4941612.2281	0.0449	0.0311	0.0537	5664452.9375	644359.4239	181.6361	0.0356	0.0272	0.0622	2.3779	0.0053	NaN	0.00	10.5675	0.0000	6.2245	0.0000	0.0000	0.0000	-1.00	0.1025
BX08	2023	10	30	01	30	00.00	7	0	7	0	0	0	1.53	0.72	0.59	1.41	1.69	3835736.5627	1177272.9703	4941612.2319	0.0449	0.0310	0.0537	5664452.9347	644359.4291	181.6433	0.0356	0.0271	0.0621	2.3779	0.0053	NaN	0.00	10.7195	0.0000	6.3793	0.0000	0.0000	0.0000	-1.00	0.1025
BX08	2023	10	30	01	30	05.00	7	0	8	0	0	0	1.23	0.63	0.46	1.14	1.38	3835736.5657	1177272.9652	4941612.2365	0.0448	0.0310	0.0536	5664452.9363	644359.4233	181.6478	0.0356	0.0271	0.0620	2.3779	0.0053	NaN	0.00	10.7081	0.0000	6.3656	0.0000	0.0000	0.0000	-1.00	0.1025
BX08	2023	10	30	01	30	10.00	7	0	8	0	0	0	1.23	0.63	0.45	1.14	1.38	3835736.5641	1177272.9661	4941612.2328	0.0439	0.0309	0.0534	5664452.9351	644359.4247	181.6441	0.0354	0.0271	0.0612	2.3779	0.0053	NaN	0.00	10.7698	0.0000	6.4215	0.0000	0.0000	0.0000	-1.00	0.1025
BX08	2023	10	30	01	30	15.00	7	0	8	0	0	0	1.23	0.63	0.45	1.14	1.38	3835736.5666	1177272.9647	4941612.2308	0.0472	0.0317	0.0623	5664452.9322	644359.4227	181.6437	0.0356	0.0271	0.0714	2.3778	0.0053	NaN	0.00	10.8795	0.0000	6.5335	0.0000	0.0000	0.0000	-1.00	0.1024
BX08	2023	10	30	01	30	20.00	7	0	7	0	0	0	1.53	0.72	0.59	1.41	1.69	3835736.5719	1177272.9647	4941612.2265	0.0448	0.0310	0.0535	5664452.9255	644359.4213	181.6436	0.0357	0.0271	0.0618	2.3778	0.0053	NaN	0.00	11.0316	0.0000	6.6828	0.0000	0.0000	0.0000	-1.00	0.1024
BX08	2023	10	30	01	30	25.00	7	0	7	0	0	0	1.53	0.72	0.59	1.41	1.69	3835736.5677	1177272.9645	4941612.2293	0.0448	0.0309	0.0535	5664452.9304	644359.4222	181.6432	0.0357	0.0271	0.0618	2.3778	0.0053	NaN	0.00	10.8867	0.0000	6.5363	0.0000	0.0000	0.0000	-1.00	0.1024
BX08	2023	10	30	01	30	30.00	7	0	8	0	0	0	1.23	0.63	0.45	1.14	1.38	3835736.5685	1177272.9668	4941612.2287	0.0447	0.0309	0.0535	5664452.9291	644359.4242	181.6436	0.0357	0.0270	0.0617	2.3778	0.0053	NaN	0.00	10.7264	0.0000	6.3788	0.0000	0.0000	0.0000	-1.00	0.1024
BX08	2023	10	30	01	30	35.00	7	0	7	0	0	0	1.52	0.72	0.59	1.40	1.68	3835736.5673	1177272.9697	4941612.2337	0.0447	0.0309	0.0535	5664452.9325	644359.4272	181.6473	0.0357	0.0270	0.0617	2.3778	0.0053	NaN	0.00	11.3506	0.0000	7.0104	0.0000	0.0000	0.0000	-1.00	0.1024
BX08	2023	10	30	01	30	40.00	7	0	8	0	0	0	1.22	0.62	0.45	1.14	1.37	3835736.5613	1177272.9617	4941612.2294	0.0447	0.0308	0.0535	5664452.9359	644359.4212	181.6389	0.0357	0.0270	0.0617	2.3778	0.0053	NaN	0.00	11.1725	0.0000	6.8311	0.0000	0.0000	0.0000	-1.00	0.1024
BX08	2023	10	30	01	30	45.00	7	0	7	0	0	0	1.52	0.72	0.59	1.40	1.68	3835736.5638	1177272.9658	4941612.2283	0.0447	0.0308	0.0535	5664452.9325	644359.4245	181.6404	0.0357	0.0270	0.0616	2.3778	0.0053	NaN	0.00	11.0924	0.0000	6.7547	0.0000	0.0000	0.0000	-1.00	0.1024
BX08	2023	10	30	01	30	50.00	7	0	8	0	0	0	1.22	0.62	0.45	1.14	1.37	3835736.5663	1177272.9677	4941612.2318	0.0447	0.0308	0.0535	5664452.9324	644359.4256	181.6449	0.0357	0.0270	0.0616	2.3777	0.0053	NaN	0.00	11.0332	0.0000	6.7007	0.0000	0.0000	0.0000	-1.00	0.1023
BX08	2023	10	30	01	30	55.00	7	0	8	0	0	0	1.22	0.62	0.45	1.13	1.37	3835736.5677	1177272.9668	4941612.2403	0.0437	0.0308	0.0533	5664452.9369	644359.4242	181.6522	0.0355	0.0270	0.0609	2.3777	0.0053	NaN	0.00	10.9669	0.0000	6.6302	0.0000	0.0000	0.0000	-1.00	0.1023
BX08	2023	10	30	01	31	00.00	7	0	8	0	0	0	1.22	0.62	0.45	1.13	1.37	3835736.5637	1177272.9599	4941612.2383	0.0434	0.0307	0.0532	5664452.9401	644359.4187	181.6469	0.0354	0.0270	0.0607	2.3777	0.0053	NaN	0.00	11.0853	0.0000	6.7458	0.0000	0.0000	0.0000	-1.00	0.1023
BX08	2023	10	30	01	31	05.00	7	0	8	0	0	0	1.22	0.62	0.45	1.13	1.37	3835736.5712	1177272.9612	4941612.2443	0.0457	0.0308	0.0594	5664452.9379	644359.4178	181.6563	0.0359	0.0276	0.0672	2.3777	0.0053	NaN	0.00	11.0152	0.0000	6.6735	0.0000	0.0000	0.0000	-1.00	0.1023
BX08	2023	10	30	01	31	10.00	7	0	8	0	0	0	1.22	0.62	0.45	1.13	1.37	3835736.5720	1177272.9683	4941612.2459	0.0456	0.0308	0.0594	5664452.9369	644359.4244	181.6594	0.0359	0.0276	0.0671	2.3776	0.0053	NaN	0.00	11.0337	0.0000	6.6889	0.0000	0.0000	0.0000	-1.00	0.1023
BX08	2023	10	30	01	31	15.00	7	0	8	0	0	0	1.22	0.62	0.45	1.13	1.37	3835736.5748	1177272.9636	4941612.2438	0.0456	0.0307	0.0593	5664452.9344	644359.4191	181.6586	0.0359	0.0276	0.0671	2.3776	0.0053	NaN	0.00	11.1390	0.0000	6.7981	0.0000	0.0000	0.0000	-1.00	0.1022
BX08	2023	10	30	01	31	20.00	7	0	8	0	0	0	1.22	0.62	0.45	1.13	1.37	3835736.5711	1177272.9667	4941612.2389	0.0455	0.0307	0.0593	5664452.9335	644359.4232	181.6531	0.0359	0.0276	0.0670	2.3776	0.0053	NaN	0.00	11.0614	0.0000	6.7230	0.0000	0.0000	0.0000	-1.00	0.1022
BX08	2023	10	30	01	31	25.00	7	0	8	0	0	0	1.22	0.62	0.45	1.13	1.37	3835736.5729	1177272.9629	4941612.2391	0.0455	0.0307	0.0593	5664452.9330	644359.4190	181.6537	0.0359	0.0276	0.0670	2.3776	0.0053	NaN	0.00	11.1184	0.0000	6.7809	0.0000	0.0000	0.0000	-1.00	0.1022
BX08	2023	10	30	01	31	30.00	7	0	8	0	0	0	1.22	0.62	0.45	1.13	1.36	3835736.5754	1177272.9637	4941612.2399	0.0454	0.0307	0.0593	5664452.9315	644359.4191	181.6559	0.0359	0.0276	0.0669	2.3776	0.0053	NaN	0.00	11.2494	0.0000	6.9144	0.0000	0.0000	0.0000	-1.00	0.1022
BX08	2023	10	30	01	31	35.00	7	0	8	0	0	0	1.21	0.62	0.45	1.13	1.36	3835736.5717	1177272.9603	4941612.2281	0.0454	0.0307	0.0593	5664452.9276	644359.4171	181.6439	0.0359	0.0275	0.0669	2.3775	0.0053	NaN	0.00	11.1253	0.0000	6.7876	0.0000	0.0000	0.0000	-1.00	0.1021
BX08	2023	10	30	01	31	40.00	7	0	8	0	0	0	1.21	0.62	0.45	1.13	1.36	3835736.5704	1177272.9605	4941612.2302	0.0454	0.0307	0.0593	5664452.9298	644359.4176	181.6448	0.0359	0.0275	0.0668	2.3775	0.0053	NaN	0.00	11.0725	0.0000	6.7266	0.0000	0.0000	0.0000	-1.00	0.1021
BX08	2023	10	30	01	31	45.00	7	0	8	0	0	0	1.21	0.62	0.45	1.12	1.36	3835736.5686	1177272.9600	4941612.2145	0.0429	0.0307	0.0532	5664452.9215	644359.4178	181.6314	0.0354	0.0269	0.0602	2.3775	0.0053	NaN	0.00	11.0067	0.0000	6.6488	0.0000	0.0000	0.0000	-1.00	0.1021
BX08	2023	10	30	01	31	50.00	7	0	8	0	0	0	1.21	0.62	0.45	1.12	1.36	3835736.5746	1177272.9624	4941612.2303	0.0429	0.0306	0.0532	5664452.9263	644359.4183	181.6478	0.0355	0.0269	0.0602	2.3775	0.0053	NaN	0.00	11.0186	0.0000	6.6521	0.0000	0.0000	0.0000	-1.00	0.1021
BX08	2023	10	30	01	31	55.00	7	0	8	0	0	0	1.21	0.62	0.45	1.12	1.36	3835736.5729	1177272.9606	4941612.2309	0.0429	0.0306	0.0532	5664452.9283	644359.4170	181.6469	0.0355	0.0269	0.0602	2.3775	0.0053	NaN	0.00	11.2847	0.0000	6.9136	0.0000	0.0000	0.0000	-1.00	0.1021
BX08	2023	10	30	01	32	00.00	7	0	8	0	0	0	1.21	0.62	0.45	1.12	1.36	3835736.5672	1177272.9537	4941612.2268	0.0428	0.0306	0.0532	5664452.9314	644359.4120	181.6390	0.0355	0.0269	0.0602	2.3775	0.0053	NaN	0.00	11.2717	0.0000	6.8985	0.0000	0.0000	0.0000	-1.00	0.1021
BX08	2023	10	30	01	32	05.00	7	0	8	0	0	0	1.21	0.62	0.45	1.12	1.36	3835736.5706	1177272.9626	4941612.2314	0.0428	0.0306	0.0532	5664452.9300	644359.4195	181.6462	0.0355	0.0269	0.0602	2.3776	0.0053	NaN	0.00	10.9576	0.0000	6.5942	0.0000	0.0000	0.0000	-1.00	0.1022
BX08	2023	10	30	01	32	10.00	7	0	8	0	0	0	1.21	0.62	0.45	1.12	1.36	3835736.5713	1177272.9634	4941612.2372	0.0428	0.0306	0.0532	5664452.9329	644359.4200	181.6513	0.0355	0.0269	0.0602	2.3776	0.0053	NaN	0.00	11.1468	0.0000	6.7897	0.0000	0.0000	0.0000	-1.00	0.1022
BX08	2023	10	30	01	32	15.00	7	0	8	0	0	0	1.21	0.62	0.45	1.12	1.36	3835736.5713	1177272.9635	4941612.2413	0.0428	0.0306	0.0532	5664452.9355	644359.4200	181.6545	0.0355	0.0269	0.0602	2.3776	0.0053	NaN	0.00	11.0841	0.0000	6.7360	0.0000	0.0000	0.0000	-1.00	0.1022
BX08	2023	10	30	01	32	20.00	7	0	8	0	0	0	1.21	0.62	0.45	1.12	1.35	3835736.5721	1177272.9660	4941612.2331	0.0428	0.0306	0.0532	5664452.9293	644359.4223	181.6490	0.0355	0.0268	0.0601	2.3776	0.0052	NaN	0.00	10.9669	0.0000	6.6221	0.0000	0.0000	0.0000	-1.00	0.1022
BX08	2023	10	30	01	32	25.00	7	0	8	0	0	0	1.20	0.62	0.45	1.12	1.35	3835736.5652	1177272.9605	4941612.2412	0.0428	0.0306	0.0533	5664452.9406	644359.4188	181.6502	0.0356	0.0268	0.0601	2.3776	0.0052	NaN	0.00	11.0703	0.0000	6.7296	0.0000	0.0000	0.0000	-1.00	0.1022
BX08	2023	10	30	01	32	30.00	7	0	8	0	0	0	1.20	0.62	0.45	1.12	1.35	3835736.5604	1177272.9565	4941612.2312	0.0428	0.0306	0.0533	5664452.9387	644359.4165	181.6389	0.0356	0.0268	0.0601	2.3776	0.0052	NaN	0.00	11.2377	0.0000	6.8971	0.0000	0.0000	0.0000	-1.00	0.1022
BX08	2023	10	30	01	32	35.00	7	0	8	0	0	0	1.20	0.62	0.45	1.11	1.35	3835736.5704	1177272.9594	4941612.2338	0.0428	0.0306	0.0533	5664452.9323	644359.4165	181.6473	0.0356	0.0268	0.0601	2.3776	0.0052	NaN	0.00	11.3105	0.0000	6.9674	0.0000	0.0000	0.0000	-1.00	0.1022
BX08	2023	10	30	01	32	40.00	7	0	8	0	0	0	1.20	0.62	0.45	1.11	1.35	3835736.5740	1177272.9635	4941612.2343	0.0427	0.0306	0.0533	5664452.9290	644359.4195	181.6507	0.0356	0.0268	0.0601	2.3776	0.0052	NaN	0.00	10.9618	0.0000	6.6135	0.0000	0.0000	0.0000	-1.00	0.1022
BX08	2023	10	30	01	32	45.00	7	0	8	0	0	0	1.20	0.62	0.45	1.11	1.35	3835736.5742	1177272.9629	4941612.2366	0.0427	0.0305	0.0533	5664452.9305	644359.4187	181.6525	0.0356	0.0268	0.0601	2.3775	0.0052	NaN	0.00	10.7476	0.0000	6.3946	0.0000	0.0000	0.0000	-1.00	0.1021
BX08	2023	10	30	01	32	50.00	7	0	8	0	0	0	1.20	0.61	0.45	1.11	1.35	3835736.5725	1177272.9553	4941612.2246	0.0428	0.0319	0.0538	5664452.9258	644359.4121	181.6407	0.0359	0.0284	0.0604	2.3775	0.0052	NaN	0.00	10.9384	0.0000	6.5816	0.0000	0.0000	0.0000	-1.00	0.1021
BX08	2023	10	30	01	32	55.00	7	0	8	0	0	0	1.20	0.61	0.45	1.11	1.35	3835736.5671	1177272.9552	4941612.2138	0.0428	0.0319	0.0538	5664452.9230	644359.4137	181.6291	0.0359	0.0284	0.0604	2.3774	0.0052	NaN	0.00	10.8834	0.0000	6.5230	0.0000	0.0000	0.0000	-1.00	0.1020
BX08	2023	10	30	01	33	00.00	7	0	8	0	0	0	1.20	0.61	0.45	1.11	1.35	3835736.5695	1177272.9589	4941612.2226	0.0427	0.0306	0.0533	5664452.9260	644359.4164	181.6381	0.0357	0.0268	0.0601	2.3774	0.0052	NaN	0.00	11.0617	0.0000	6.6956	0.0000	0.0000	0.0000	-1.00	0.1020
BX08	2023	10	30	01	33	05.00	7	0	8	0	0	0	1.20	0.61	0.45	1.11	1.34	3835736.5734	1177272.9570	4941612.2258	0.0452	0.0306	0.0592	5664452.9254	644359.4135	181.6425	0.0361	0.0274	0.0665	2.3773	0.0052	NaN	0.00	10.9931	0.0000	6.6239	0.0000	0.0000	0.0000	-1.00	0.1019
BX08	2023	10	30	01	33	10.00	7	0	8	0	0	0	1.20	0.61	0.45	1.11	1.34	3835736.5677	1177272.9607	4941612.2327	0.0427	0.0305	0.0533	5664452.9333	644359.4184	181.6452	0.0357	0.0268	0.0601	2.3773	0.0052	NaN	0.00	10.9119	0.0000	6.5337	0.0000	0.0000	0.0000	-1.00	0.1019
BX08	2023	10	30	01	33	15.00	7	0	8	0	0	0	1.19	0.61	0.45	1.11	1.34	3835736.5638	1177272.9581	4941612.2268	0.0427	0.0305	0.0534	5664452.9332	644359.4171	181.6377	0.0357	0.0268	0.0600	2.3773	0.0052	NaN	0.00	10.7210	0.0000	6.3373	0.0000	0.0000	0.0000	-1.00	0.1019
BX08	2023	10	30	01	33	20.00	7	0	8	0	0	0	1.19	0.61	0.45	1.10	1.34	3835736.5597	1177272.9558	4941612.2235	0.0427	0.0305	0.0534	5664452.9346	644359.4161	181.6323	0.0357	0.0268	0.0600	2.3773	0.0052	NaN	0.00	10.8109	0.0000	6.4193	0.0000	0.0000	0.0000	-1.00	0.1019
BX08	2023	10	30	01	33	25.00	7	0	8	0	0	0	1.19	0.61	0.45	1.10	1.34	3835736.5742	1177272.9580	4941612.2444	0.0451	0.0305	0.0592	5664452.9364	644359.4139	181.6577	0.0361	0.0273	0.0664	2.3773	0.0052	NaN	0.00	10.6884	0.0000	6.2945	0.0000	0.0000	0.0000	-1.00	0.1019
BX08	2023	10	30	01	33	30.00	7	0	8	0	0	0	1.19	0.61	0.45	1.10	1.34	3835736.5732	1177272.9608	4941612.2397	0.0452	0.0305	0.0592	5664452.9336	644359.4170	181.6539	0.0362	0.0274	0.0665	2.3773	0.0052	NaN	0.00	11.0383	0.0000	6.6415	0.0000	0.0000	0.0000	-1.00	0.1019
BX08	2023	10	30	01	33	35.00	7	0	8	0	0	0	1.19	0.61	0.45	1.10	1.34	3835736.5673	1177272.9601	4941612.2267	0.0427	0.0305	0.0534	5664452.9301	644359.4181	181.6401	0.0358	0.0268	0.0600	2.3773	0.0052	NaN	0.00	10.7166	0.0000	6.3182	0.0000	0.0000	0.0000	-1.00	0.1020
BX08	2023	10	30	01	33	40.00	7	0	7	0	0	0	1.48	0.70	0.58	1.36	1.64	3835736.5707	1177272.9621	4941612.2338	0.0444	0.0305	0.0537	5664452.9315	644359.4190	181.6481	0.0363	0.0268	0.0612	2.3773	0.0052	NaN	0.00	10.5316	0.0000	6.1355	0.0000	0.0000	0.0000	-1.00	0.1019
BX08	2023	10	30	01	33	45.00	7	0	8	0	0	0	1.19	0.61	0.45	1.10	1.34	3835736.5641	1177272.9633	4941612.2326	0.0471	0.0305	0.0597	5664452.9355	644359.4220	181.6433	0.0366	0.0274	0.0680	2.3773	0.0052	NaN	0.00	10.9692	0.0000	6.5763	0.0000	0.0000	0.0000	-1.00	0.1019
BX08	2023	10	30	01	33	50.00	7	0	7	0	0	0	1.48	0.70	0.58	1.36	1.64	3835736.5702	1177272.9574	4941612.2304	0.0444	0.0305	0.0537	5664452.9307	644359.4146	181.6442	0.0364	0.0268	0.0612	2.3773	0.0052	NaN	0.00	10.7980	0.0000	6.4031	0.0000	0.0000	0.0000	-1.00	0.1019
BX08	2023	10	30	01	33	55.00	7	0	7	0	0	0	1.48	0.70	0.58	1.36	1.64	3835736.5675	1177272.9532	4941612.2273	0.0444	0.0305	0.0537	5664452.9316	644359.4114	181.6395	0.0364	0.0268	0.0612	2.3773	0.0052	NaN	0.00	11.2446	0.0000	6.8388	0.0000	0.0000	0.0000	-1.00	0.1019
BX08	2023	10	30	01	34	00.00	7	0	8	0	0	0	1.19	0.61	0.45	1.10	1.33	3835736.5642	1177272.9586	4941612.2316	0.0444	0.0305	0.0537	5664452.9357	644359.4174	181.6418	0.0364	0.0268	0.0612	2.3773	0.0052	NaN	0.00	11.0151	0.0000	6.6075	0.0000	0.0000	0.0000	-1.00	0.1019
BX08	2023	10	30	01	34	05.00	7	0	7	0	0	0	1.48	0.70	0.58	1.36	1.63	3835736.5785	1177272.9639	4941612.2290	0.0486	0.0333	0.0546	5664452.9223	644359.4186	181.6494	0.0436	0.0277	0.0616	2.3773	0.0052	NaN	0.00	10.9566	0.0000	6.5481	0.0000	0.0000	0.0000	-1.00	0.1019
BX08	2023	10	30	01	34	10.00	7	0	8	0	0	0	1.18	0.61	0.45	1.09	1.33	3835736.5778	1177272.9656	4941612.2310	0.0443	0.0305	0.0538	5664452.9237	644359.4205	181.6507	0.0364	0.0268	0.0612	2.3773	0.0052	NaN	0.00	11.0979	0.0000	6.6891	0.0000	0.0000	0.0000	-1.00	0.1019
BX08	2023	10	30	01	34	15.00	7	0	8	0	0	0	1.18	0.61	0.45	1.09	1.33	3835736.5707	1177272.9602	4941612.2288	0.0435	0.0305	0.0536	5664452.9288	644359.4172	181.6439	0.0362	0.0268	0.0606	2.3772	0.0052	NaN	0.00	11.1580	0.0000	6.7511	0.0000	0.0000	0.0000	-1.00	0.1019
BX08	2023	10	30	01	34	20.00	7	0	8	0	0	0	1.18	0.61	0.45	1.09	1.33	3835736.5750	1177272.9673	4941612.2360	0.0432	0.0304	0.0536	5664452.9286	644359.4228	181.6533	0.0361	0.0268	0.0603	2.3772	0.0052	NaN	0.00	11.0043	0.0000	6.6016	0.0000	0.0000	0.0000	-1.00	0.1018
BX08	2023	10	30	01	34	25.00	7	0	8	0	0	0	1.18	0.61	0.45	1.09	1.33	3835736.5795	1177272.9662	4941612.2380	0.0430	0.0304	0.0536	5664452.9267	644359.4205	181.6574	0.0361	0.0268	0.0602	2.3772	0.0052	NaN	0.00	10.8887	0.0000	6.4929	0.0000	0.0000	0.0000	-1.00	0.1018
BX08	2023	10	30	01	34	30.00	7	0	8	0	0	0	1.18	0.61	0.45	1.09	1.33	3835736.5776	1177272.9678	4941612.2374	0.0429	0.0304	0.0536	5664452.9275	644359.4225	181.6561	0.0361	0.0267	0.0602	2.3772	0.0052	NaN	0.00	10.7669	0.0000	6.3797	0.0000	0.0000	0.0000	-1.00	0.1018
BX08	2023	10	30	01	34	35.00	7	0	8	0	0	0	1.18	0.61	0.45	1.09	1.33	3835736.5818	1177272.9674	4941612.2342	0.0468	0.0331	0.0545	5664452.9224	644359.4210	181.6560	0.0429	0.0276	0.0604	2.3772	0.0052	NaN	0.00	10.8509	0.0000	6.4663	0.0000	0.0000	0.0000	-1.00	0.1018
BX08	2023	10	30	01	34	40.00	6	0	8	0	0	0	1.32	0.76	0.51	1.22	1.53	3835736.5678	1177272.9576	4941612.2387	0.0459	0.0304	0.0543	5664452.9376	644359.4153	181.6493	0.0367	0.0270	0.0625	2.3772	0.0051	NaN	0.00	10.7366	0.0000	6.3503	0.0000	0.0000	0.0000	-1.00	0.1018
BX08	2023	10	30	01	34	45.00	7	0	8	0	0	0	1.18	0.61	0.45	1.09	1.32	3835736.5750	1177272.9629	4941612.2446	0.0458	0.0304	0.0544	5664452.9349	644359.4184	181.6592	0.0368	0.0269	0.0625	2.3772	0.0051	NaN	0.00	10.9568	0.0000	6.5686	0.0000	0.0000	0.0000	-1.00	0.1018
BX08	2023	10	30	01	34	50.00	7	0	7	0	0	0	1.38	0.66	0.57	1.25	1.53	3835736.5762	1177272.9601	4941612.2547	0.0444	0.0305	0.0604	5664452.9408	644359.4152	181.6673	0.0396	0.0269	0.0651	2.3772	0.0051	NaN	0.00	10.7934	0.0000	6.4034	0.0000	0.0000	0.0000	-1.00	0.1018
BX08	2023	10	30	01	34	55.00	7	0	8	0	0	0	1.18	0.61	0.45	1.09	1.32	3835736.5755	1177272.9663	4941612.2467	0.0467	0.0305	0.0680	5664452.9352	644359.4215	181.6618	0.0404	0.0275	0.0731	2.3772	0.0051	NaN	0.00	10.9227	0.0000	6.5316	0.0000	0.0000	0.0000	-1.00	0.1019
BX08	2023	10	30	01	35	00.00	7	0	8	0	0	0	1.17	0.60	0.45	1.08	1.32	3835736.5721	1177272.9667	4941612.2455	0.0463	0.0305	0.0640	5664452.9368	644359.4228	181.6589	0.0386	0.0275	0.0702	2.3773	0.0051	NaN	0.00	11.0040	0.0000	6.6150	0.0000	0.0000	0.0000	-1.00	0.1019
BX08	2023	10	30	01	35	05.00	7	0	8	0	0	0	1.17	0.60	0.45	1.08	1.32	3835736.5730	1177272.9638	4941612.2523	0.0434	0.0304	0.0560	5664452.9411	644359.4196	181.6642	0.0374	0.0268	0.0618	2.3773	0.0051	NaN	0.00	11.0334	0.0000	6.6358	0.0000	0.0000	0.0000	-1.00	0.1019
BX08	2023	10	30	01	35	10.00	7	0	8	0	0	0	1.17	0.60	0.45	1.08	1.32	3835736.5741	1177272.9696	4941612.2505	0.0432	0.0304	0.0554	5664452.9380	644359.4249	181.6645	0.0371	0.0268	0.0614	2.3772	0.0051	NaN	0.00	10.9886	0.0000	6.5962	0.0000	0.0000	0.0000	-1.00	0.1018
BX08	2023	10	30	01	35	15.00	7	0	8	0	0	0	1.17	0.60	0.45	1.08	1.32	3835736.5732	1177272.9660	4941612.2487	0.0431	0.0304	0.0551	5664452.9382	644359.4217	181.6619	0.0370	0.0268	0.0611	2.3772	0.0051	NaN	0.00	11.1763	0.0000	6.7848	0.0000	0.0000	0.0000	-1.00	0.1018
BX08	2023	10	30	01	35	20.00	7	0	8	0	0	0	1.17	0.60	0.45	1.08	1.32	3835736.5728	1177272.9647	4941612.2470	0.0431	0.0304	0.0548	5664452.9377	644359.4207	181.6600	0.0368	0.0267	0.0609	2.3772	0.0051	NaN	0.00	10.8355	0.0000	6.4486	0.0000	0.0000	0.0000	-1.00	0.1018
BX08	2023	10	30	01	35	25.00	7	0	8	0	0	0	1.17	0.60	0.45	1.08	1.32	3835736.5762	1177272.9690	4941612.2479	0.0430	0.0304	0.0547	5664452.9349	644359.4239	181.6636	0.0368	0.0267	0.0608	2.3772	0.0051	NaN	0.00	10.8573	0.0000	6.4719	0.0000	0.0000	0.0000	-1.00	0.1018
BX08	2023	10	30	01	35	30.00	7	0	8	0	0	0	1.17	0.60	0.45	1.08	1.31	3835736.5768	1177272.9647	4941612.2500	0.0430	0.0304	0.0546	5664452.9365	644359.4195	181.6648	0.0367	0.0267	0.0607	2.3772	0.0051	NaN	0.00	11.0446	0.0000	6.6615	0.0000	0.0000	0.0000	-1.00	0.1018
BX08	2023	10	30	01	35	35.00	7	0	8	0	0	0	1.17	0.60	0.45	1.08	1.31	3835736.5702	1177272.9635	4941612.2418	0.0455	0.0304	0.0602	5664452.9366	644359.4203	181.6542	0.0370	0.0272	0.0671	2.3772	0.0051	NaN	0.00	11.0739	0.0000	6.6941	0.0000	0.0000	0.0000	-1.00	0.1018
BX08	2023	10	30	01	35	40.00	7	0	8	0	0	0	1.17	0.60	0.45	1.08	1.31	3835736.5746	1177272.9625	4941612.2511	0.0429	0.0304	0.0544	5664452.9394	644359.4180	181.6639	0.0367	0.0267	0.0605	2.3772	0.0051	NaN	0.00	11.0770	0.0000	6.6970	0.0000	0.0000	0.0000	-1.00	0.1018
BX08	2023	10	30	01	35	45.00	7	0	7	0	0	0	1.45	0.69	0.58	1.33	1.61	3835736.5741	1177272.9629	4941612.2471	0.0445	0.0304	0.0546	5664452.9371	644359.4186	181.6607	0.0371	0.0268	0.0616	2.3772	0.0051	NaN	0.00	11.0679	0.0000	6.6881	0.0000	0.0000	0.0000	-1.00	0.1018
BX08	2023	10	30	01	35	50.00	7	0	8	0	0	0	1.16	0.60	0.45	1.07	1.31	3835736.5819	1177272.9651	4941612.2535	0.0445	0.0304	0.0546	5664452.9348	644359.4185	181.6707	0.0371	0.0267	0.0615	2.3772	0.0051	NaN	0.00	10.9430	0.0000	6.5609	0.0000	0.0000	0.0000	-1.00	0.1018
BX08	2023	10	30	01	35	55.00	7	0	7	0	0	0	1.45	0.69	0.58	1.33	1.61	3835736.5605	1177272.9670	4941612.2407	0.0481	0.0306	0.0561	5664452.9425	644359.4264	181.6483	0.0374	0.0282	0.0649	2.3771	0.0051	NaN	0.00	11.0744	0.0000	6.6911	0.0000	0.0000	0.0000	-1.00	0.1017
BX08	2023	10	30	01	36	00.00	7	0	7	0	0	0	1.45	0.69	0.58	1.33	1.61	3835736.5702	1177272.9695	4941612.2414	0.0516	0.0336	0.0572	5664452.9352	644359.4261	181.6550	0.0445	0.0292	0.0650	2.3771	0.0051	NaN	0.00	11.2123	0.0000	6.8263	0.0000	0.0000	0.0000	-1.00	0.1017
BX08	2023	10	30	01	36	05.00	7	0	8	0	0	0	1.16	0.60	0.45	1.07	1.31	3835736.5786	1177272.9679	4941612.2522	0.0488	0.0333	0.0554	5664452.9360	644359.4221	181.6682	0.0444	0.0276	0.0618	2.3772	0.0051	NaN	0.00	11.3449	0.0000	6.9624	0.0000	0.0000	0.0000	-1.00	0.1018
BX08	2023	10	30	01	36	10.00	7	0	8	0	0	0	1.16	0.60	0.45	1.07	1.31	3835736.5744	1177272.9639	4941612.2552	0.0435	0.0303	0.0543	5664452.9418	644359.4193	181.6672	0.0369	0.0267	0.0608	2.3772	0.0051	NaN	0.00	11.2095	0.0000	6.8223	0.0000	0.0000	0.0000	-1.00	0.1018
BX08	2023	10	30	01	36	15.00	7	0	8	0	0	0	1.16	0.60	0.45	1.07	1.31	3835736.5688	1177272.9661	4941612.2453	0.0432	0.0303	0.0543	5664452.9394	644359.4231	181.6566	0.0368	0.0267	0.0606	2.3772	0.0051	NaN	0.00	11.1173	0.0000	6.7308	0.0000	0.0000	0.0000	-1.00	0.1018
BX08	2023	10	30	01	36	20.00	7	0	7	0	0	0	1.36	0.65	0.57	1.23	1.50	3835736.5725	1177272.9647	4941612.2509	0.0431	0.0303	0.0602	5664452.9404	644359.4207	181.6629	0.0397	0.0268	0.0641	2.3772	0.0051	NaN	0.00	11.1622	0.0000	6.7755	0.0000	0.0000	0.0000	-1.00	0.1018
BX08	2023	10	30	01	36	25.00	7	0	8	0	0	0	1.16	0.60	0.45	1.07	1.30	3835736.5748	1177272.9639	4941612.2498	0.0430	0.0303	0.0602	5664452.9381	644359.4193	181.6633	0.0397	0.0268	0.0640	2.3772	0.0051	NaN	0.00	10.9497	0.0000	6.5633	0.0000	0.0000	0.0000	-1.00	0.1018
BX08	2023	10	30	01	36	30.00	7	0	8	0	0	0	1.16	0.60	0.45	1.07	1.30	3835736.5743	1177272.9647	4941612.2489	0.0429	0.0303	0.0571	5664452.9377	644359.4203	181.6625	0.0382	0.0267	0.0620	2.3772	0.0051	NaN	0.00	10.9117	0.0000	6.5308	0.0000	0.0000	0.0000	-1.00	0.1018
BX08	2023	10	30	01	36	35.00	7	0	8	0	0	0	1.16	0.60	0.45	1.07	1.30	3835736.5773	1177272.9615	4941612.2489	0.0463	0.0308	0.0627	5664452.9362	644359.4164	181.6637	0.0380	0.0283	0.0691	2.3772	0.0051	NaN	0.00	10.8922	0.0000	6.5159	0.0000	0.0000	0.0000	-1.00	0.1019
BX08	2023	10	30	01	36	40.00	7	0	8	0	0	0	1.16	0.60	0.45	1.06	1.30	3835736.5810	1177272.9627	4941612.2454	0.0463	0.0309	0.0621	5664452.9310	644359.4166	181.6634	0.0378	0.0283	0.0687	2.3773	0.0051	NaN	0.00	10.9583	0.0000	6.5820	0.0000	0.0000	0.0000	-1.00	0.1019
BX08	2023	10	30	01	36	45.00	7	0	7	0	0	0	1.44	0.69	0.58	1.32	1.59	3835736.5733	1177272.9635	4941612.2522	0.0473	0.0304	0.0615	5664452.9408	644359.4192	181.6643	0.0380	0.0273	0.0690	2.3773	0.0051	NaN	0.00	10.8090	0.0000	6.4336	0.0000	0.0000	0.0000	-1.00	0.1019
BX08	2023	10	30	01	36	50.00	7	0	7	0	0	0	1.44	0.69	0.58	1.32	1.59	3835736.5763	1177272.9632	4941612.2514	0.0443	0.0303	0.0552	5664452.9381	644359.4182	181.6654	0.0376	0.0267	0.0617	2.3773	0.0051	NaN	0.00	10.8205	0.0000	6.4410	0.0000	0.0000	0.0000	-1.00	0.1019
BX08	2023	10	30	01	36	55.00	7	0	7	0	0	0	1.44	0.68	0.58	1.32	1.59	3835736.5760	1177272.9625	4941612.2522	0.0472	0.0303	0.0609	5664452.9390	644359.4176	181.6657	0.0378	0.0272	0.0685	2.3772	0.0051	NaN	0.00	10.7790	0.0000	6.4008	0.0000	0.0000	0.0000	-1.00	0.1019
BX08	2023	10	30	01	37	00.00	7	0	7	0	0	0	1.44	0.68	0.58	1.32	1.59	3835736.5761	1177272.9656	4941612.2500	0.0443	0.0303	0.0550	5664452.9369	644359.4206	181.6646	0.0375	0.0267	0.0615	2.3773	0.0051	NaN	0.00	10.5660	0.0000	6.1834	0.0000	0.0000	0.0000	-1.00	0.1019
BX08	2023	10	30	01	37	05.00	7	0	7	0	0	0	1.44	0.68	0.58	1.31	1.59	3835736.5730	1177272.9663	4941612.2450	0.0443	0.0303	0.0549	5664452.9359	644359.4222	181.6589	0.0375	0.0267	0.0615	2.3773	0.0051	NaN	0.00	10.5817	0.0000	6.2009	0.0000	0.0000	0.0000	-1.00	0.1019
BX08	2023	10	30	01	37	10.00	7	0	7	0	0	0	1.43	0.68	0.58	1.31	1.59	3835736.5755	1177272.9627	4941612.2422	0.0443	0.0303	0.0549	5664452.9330	644359.4181	181.6576	0.0374	0.0267	0.0614	2.3773	0.0051	NaN	0.00	10.7964	0.0000	6.4145	0.0000	0.0000	0.0000	-1.00	0.1019
BX08	2023	10	30	01	37	15.00	7	0	7	0	0	0	1.43	0.68	0.58	1.31	1.59	3835736.5772	1177272.9657	4941612.2512	0.0443	0.0303	0.0548	5664452.9368	644359.4204	181.6662	0.0374	0.0267	0.0614	2.3773	0.0051	NaN	0.00	10.7251	0.0000	6.3392	0.0000	0.0000	0.0000	-1.00	0.1019
BX08	2023	10	30	01	37	20.00	7	0	7	0	0	0	1.43	0.68	0.58	1.31	1.59	3835736.5757	1177272.9628	4941612.2460	0.0443	0.0303	0.0548	5664452.9352	644359.4180	181.6607	0.0374	0.0267	0.0614	2.3773	0.0051	NaN	0.00	10.6097	0.0000	6.2177	0.0000	0.0000	0.0000	-1.00	0.1019
BX08	2023	10	30	01	37	25.00	7	0	7	0	0	0	1.43	0.68	0.58	1.31	1.59	3835736.5684	1177272.9601	4941612.2451	0.0442	0.0303	0.0547	5664452.9407	644359.4175	181.6551	0.0374	0.0267	0.0613	2.3773	0.0051	NaN	0.00	10.8055	0.0000	6.4070	0.0000	0.0000	0.0000	-1.00	0.1019
BX08	2023	10	30	01	37	30.00	7	0	7	0	0	0	1.43	0.68	0.58	1.31	1.58	3835736.5726	1177272.9628	4941612.2482	0.0442	0.0303	0.0547	5664452.9390	644359.4189	181.6605	0.0374	0.0267	0.0613	2.3774	0.0051	NaN	0.00	10.6099	0.0000	6.2064	0.0000	0.0000	0.0000	-1.00	0.1020
BX08	2023	10	30	01	37	35.00	7	0	7	0	0	0	1.43	0.68	0.58	1.31	1.58	3835736.5759	1177272.9656	4941612.2407	0.0446	0.0308	0.0549	5664452.9313	644359.4208	181.6572	0.0374	0.0276	0.0616	2.3774	0.0051	NaN	0.00	10.8287	0.0000	6.4305	0.0000	0.0000	0.0000	-1.00	0.1020
BX08	2023	10	30	01	37	40.00	7	0	7	0	0	0	1.43	0.68	0.58	1.31	1.58	3835736.5594	1177272.9658	4941612.2353	0.0485	0.0311	0.0567	5664452.9402	644359.4256	181.6431	0.0377	0.0292	0.0652	2.3774	0.0051	NaN	0.00	10.7281	0.0000	6.3309	0.0000	0.0000	0.0000	-1.00	0.1020
BX08	2023	10	30	01	37	45.00	7	0	7	0	0	0	1.43	0.68	0.58	1.31	1.58	3835736.5659	1177272.9655	4941612.2406	0.0478	0.0305	0.0563	5664452.9387	644359.4234	181.6511	0.0377	0.0281	0.0647	2.3774	0.0051	NaN	0.00	10.6842	0.0000	6.2830	0.0000	0.0000	0.0000	-1.00	0.1020
BX08	2023	10	30	01	37	50.00	7	0	7	0	0	0	1.43	0.68	0.58	1.30	1.58	3835736.5742	1177272.9635	4941612.2364	0.0442	0.0303	0.0547	5664452.9302	644359.4194	181.6525	0.0374	0.0267	0.0612	2.3775	0.0051	NaN	0.00	10.7644	0.0000	6.3573	0.0000	0.0000	0.0000	-1.00	0.1021
BX08	2023	10	30	01	37	55.00	7	0	7	0	0	0	1.42	0.68	0.58	1.30	1.58	3835736.5612	1177272.9693	4941612.2356	0.0478	0.0305	0.0563	5664452.9383	644359.4284	181.6451	0.0377	0.0280	0.0646	2.3775	0.0051	NaN	0.00	10.8671	0.0000	6.4573	0.0000	0.0000	0.0000	-1.00	0.1021
BX08	2023	10	30	01	38	00.00	7	0	7	0	0	0	1.42	0.68	0.57	1.30	1.58	3835736.5712	1177272.9672	4941612.2398	0.0442	0.0302	0.0547	5664452.9339	644359.4236	181.6540	0.0375	0.0266	0.0612	2.3775	0.0051	NaN	0.00	10.9849	0.0000	6.5753	0.0000	0.0000	0.0000	-1.00	0.1021
BX08	2023	10	30	01	38	05.00	7	0	7	0	0	0	1.42	0.68	0.57	1.30	1.58	3835736.5726	1177272.9677	4941612.2340	0.0442	0.0302	0.0547	5664452.9291	644359.4239	181.6504	0.0375	0.0266	0.0612	2.3775	0.0051	NaN	0.00	10.9540	0.0000	6.5437	0.0000	0.0000	0.0000	-1.00	0.1021
BX08	2023	10	30	01	38	10.00	7	0	7	0	0	0	1.42	0.68	0.57	1.30	1.57	3835736.5749	1177272.9640	4941612.2393	0.0442	0.0302	0.0547	5664452.9314	644359.4196	181.6553	0.0375	0.0266	0.0612	2.3775	0.0051	NaN	0.00	11.0955	0.0000	6.6853	0.0000	0.0000	0.0000	-1.00	0.1021
BX08	2023	10	30	01	38	15.00	7	0	7	0	0	0	1.42	0.68	0.57	1.30	1.57	3835736.5726	1177272.9636	4941612.2309	0.0442	0.0302	0.0547	5664452.9280	644359.4199	181.6472	0.0375	0.0266	0.0612	2.3776	0.0051	NaN	0.00	10.7988	0.0000	6.3890	0.0000	0.0000	0.0000	-1.00	0.1022
BX08	2023	10	30	01	38	20.00	7	0	7	0	0	0	1.42	0.68	0.57	1.30	1.57	3835736.5699	1177272.9630	4941612.2310	0.0442	0.0302	0.0547	5664452.9301	644359.4202	181.6456	0.0375	0.0266	0.0612	2.3776	0.0051	NaN	0.00	10.8920	0.0000	6.4836	0.0000	0.0000	0.0000	-1.00	0.1022
BX08	2023	10	30	01	38	25.00	7	0	7	0	0	0	1.42	0.68	0.57	1.30	1.57	3835736.5658	1177272.9606	4941612.2245	0.0442	0.0302	0.0547	5664452.9296	644359.4191	181.6376	0.0375	0.0266	0.0611	2.3776	0.0051	NaN	0.00	11.1329	0.0000	6.7268	0.0000	0.0000	0.0000	-1.00	0.1022
BX08	2023	10	30	01	38	30.00	7	0	7	0	0	0	1.42	0.68	0.57	1.30	1.57	3835736.5620	1177272.9568	4941612.2239	0.0442	0.0302	0.0547	5664452.9329	644359.4164	181.6342	0.0375	0.0266	0.0611	2.3776	0.0051	NaN	0.00	11.2380	0.0000	6.8345	0.0000	0.0000	0.0000	-1.00	0.1022
BX08	2023	10	30	01	38	35.00	7	0	7	0	0	0	1.42	0.68	0.57	1.29	1.57	3835736.5560	1177272.9617	4941612.2264	0.0478	0.0304	0.0564	5664452.9380	644359.4227	181.6334	0.0378	0.0280	0.0646	2.3776	0.0051	NaN	0.00	11.0934	0.0000	6.6920	0.0000	0.0000	0.0000	-1.00	0.1022
BX08	2023	10	30	01	38	40.00	7	0	7	0	0	0	1.41	0.67	0.57	1.29	1.57	3835736.5643	1177272.9564	4941612.2315	0.0442	0.0302	0.0547	5664452.9361	644359.4153	181.6414	0.0376	0.0266	0.0611	2.3777	0.0051	NaN	0.00	11.1086	0.0000	6.7066	0.0000	0.0000	0.0000	-1.00	0.1023
BX08	2023	10	30	01	38	45.00	7	0	7	0	0	0	1.41	0.67	0.57	1.29	1.57	3835736.5657	1177272.9580	4941612.2329	0.0442	0.0302	0.0547	5664452.9356	644359.4164	181.6436	0.0376	0.0266	0.0611	2.3777	0.0051	NaN	0.00	11.0190	0.0000	6.6127	0.0000	0.0000	0.0000	-1.00	0.1023
BX08	2023	10	30	01	38	50.00	7	0	7	0	0	0	1.41	0.67	0.57	1.29	1.57	3835736.5629	1177272.9614	4941612.2311	0.0442	0.0302	0.0547	5664452.9359	644359.4205	181.6412	0.0376	0.0266	0.0611	2.3777	0.0051	NaN	0.00	11.0141	0.0000	6.6048	0.0000	0.0000	0.0000	-1.00	0.1023
BX08	2023	10	30	01	38	55.00	7	0	7	0	0	0	1.41	0.67	0.57	1.29	1.56	3835736.5617	1177272.9569	4941612.2303	0.0442	0.0302	0.0547	5664452.9372	644359.4165	181.6390	0.0376	0.0266	0.0611	2.3777	0.0051	NaN	0.00	10.8708	0.0000	6.4612	0.0000	0.0000	0.0000	-1.00	0.1023
BX08	2023	10	30	01	39	00.00	7	0	7	0	0	0	1.41	0.67	0.57	1.29	1.56	3835736.5584	1177272.9543	4941612.2239	0.0442	0.0302	0.0547	5664452.9362	644359.4150	181.6316	0.0376	0.0266	0.0611	2.3778	0.0051	NaN	0.00	10.8750	0.0000	6.4583	0.0000	0.0000	0.0000	-1.00	0.1024
BX08	2023	10	30	01	39	05.00	7	0	7	0	0	0	1.41	0.67	0.57	1.29	1.56	3835736.5588	1177272.9547	4941612.2308	0.0442	0.0302	0.0548	5664452.9401	644359.4151	181.6372	0.0377	0.0266	0.0611	2.3778	0.0051	NaN	0.00	11.1424	0.0000	6.7226	0.0000	0.0000	0.0000	-1.00	0.1024
BX08	2023	10	30	01	39	10.00	7	0	7	0	0	0	1.41	0.67	0.57	1.29	1.56	3835736.5712	1177272.9622	4941612.2465	0.0442	0.0302	0.0548	5664452.9391	644359.4187	181.6583	0.0377	0.0266	0.0611	2.3779	0.0051	NaN	0.00	10.9263	0.0000	6.5067	0.0000	0.0000	0.0000	-1.00	0.1025
BX08	2023	10	30	01	39	15.00	7	0	7	0	0	0	1.41	0.67	0.57	1.29	1.56	3835736.5668	1177272.9617	4941612.2426	0.0441	0.0302	0.0548	5664452.9400	644359.4195	181.6525	0.0377	0.0266	0.0611	2.3779	0.0051	NaN	0.00	10.8362	0.0000	6.4229	0.0000	0.0000	0.0000	-1.00	0.1025
BX08	2023	10	30	01	39	20.00	7	0	7	0	0	0	1.41	0.67	0.57	1.28	1.56	3835736.5628	1177272.9626	4941612.2441	0.0441	0.0302	0.0548	5664452.9438	644359.4215	181.6514	0.0377	0.0266	0.0611	2.3779	0.0051	NaN	0.00	10.6635	0.0000	6.2574	0.0000	0.0000	0.0000	-1.00	0.1025
BX08	2023	10	30	01	39	25.00	7	0	7	0	0	0	1.40	0.67	0.57	1.28	1.56	3835736.5570	1177272.9553	4941612.2313	0.0441	0.0302	0.0548	5664452.9416	644359.4162	181.6366	0.0377	0.0266	0.0611	2.3780	0.0051	NaN	0.00	10.7878	0.0000	6.3854	0.0000	0.0000	0.0000	-1.00	0.1026
BX08	2023	10	30	01	39	30.00	7	0	7	0	0	0	1.40	0.67	0.57	1.28	1.56	3835736.5622	1177272.9607	4941612.2357	0.0441	0.0302	0.0548	5664452.9394	644359.4199	181.6442	0.0377	0.0266	0.0611	2.3780	0.0051	NaN	0.00	10.8486	0.0000	6.4510	0.0000	0.0000	0.0000	-1.00	0.1026
BX08	2023	10	30	01	39	35.00	7	0	7	0	0	0	1.40	0.67	0.57	1.28	1.55	3835736.5629	1177272.9596	4941612.2293	0.0441	0.0301	0.0548	5664452.9350	644359.4188	181.6394	0.0378	0.0266	0.0611	2.3780	0.0051	NaN	0.00	10.6830	0.0000	6.2891	0.0000	0.0000	0.0000	-1.00	0.1026
BX08	2023	10	30	01	39	40.00	7	0	7	0	0	0	1.40	0.67	0.57	1.28	1.55	3835736.5566	1177272.9580	4941612.2364	0.0441	0.0301	0.0548	5664452.9446	644359.4188	181.6408	0.0378	0.0266	0.0611	2.3781	0.0051	NaN	0.00	10.6468	0.0000	6.2581	0.0000	0.0000	0.0000	-1.00	0.1027
BX08	2023	10	30	01	39	45.00	7	0	7	0	0	0	1.40	0.67	0.57	1.28	1.55	3835736.5590	1177272.9571	4941612.2363	0.0441	0.0301	0.0549	5664452.9429	644359.4173	181.6421	0.0378	0.0266	0.0611	2.3781	0.0051	NaN	0.00	10.5380	0.0000	6.1513	0.0000	0.0000	0.0000	-1.00	0.1027
BX08	2023	10	30	01	39	50.00	7	0	7	0	0	0	1.40	0.67	0.57	1.28	1.55	3835736.5659	1177272.9534	4941612.2334	0.0441	0.0301	0.0549	5664452.9366	644359.4120	181.6432	0.0378	0.0266	0.0611	2.3781	0.0051	NaN	0.00	10.5712	0.0000	6.1836	0.0000	0.0000	0.0000	-1.00	0.1027
BX08	2023	10	30	01	39	55.00	7	0	7	0	0	0	1.40	0.67	0.57	1.28	1.55	3835736.5615	1177272.9560	4941612.2319	0.0441	0.0301	0.0549	5664452.9385	644359.4157	181.6399	0.0378	0.0266	0.0611	2.3781	0.0051	NaN	0.00	10.8218	0.0000	6.4368	0.0000	0.0000	0.0000	-1.00	0.1027
BX08	2023	10	30	01	40	00.00	7	0	7	0	0	0	1.40	0.67	0.57	1.28	1.55	3835736.5651	1177272.9555	4941612.2443	0.0441	0.0301	0.0549	5664452.9436	644359.4140	181.6517	0.0379	0.0266	0.0611	2.3782	0.0051	NaN	0.00	10.8035	0.0000	6.4250	0.0000	0.0000	0.0000	-1.00	0.1028
BX08	2023	10	30	01	40	05.00	7	0	7	0	0	0	1.40	0.67	0.57	1.27	1.55	3835736.5699	1177272.9574	4941612.2503	0.0441	0.0301	0.0549	5664452.9434	644359.4144	181.6595	0.0379	0.0266	0.0611	2.3782	0.0051	NaN	0.00	11.0263	0.0000	6.6562	0.0000	0.0000	0.0000	-1.00	0.1028
BX08	2023	10	30	01	40	10.00	7	0	7	0	0	0	1.40	0.67	0.57	1.27	1.55	3835736.5653	1177272.9538	4941612.2396	0.0441	0.0301	0.0549	5664452.9409	644359.4124	181.6478	0.0379	0.0266	0.0611	2.3782	0.0051	NaN	0.00	10.8690	0.0000	6.4984	0.0000	0.0000	0.0000	-1.00	0.1028
BX08	2023	10	30	01	40	15.00	7	0	7	0	0	0	1.39	0.67	0.57	1.27	1.54	3835736.5609	1177272.9489	4941612.2395	0.0441	0.0301	0.0550	5664452.9451	644359.4089	181.6442	0.0379	0.0266	0.0611	2.3782	0.0051	NaN	0.00	10.8872	0.0000	6.5157	0.0000	0.0000	0.0000	-1.00	0.1028
BX08	2023	10	30	01	40	20.00	6	0	7	0	0	0	1.87	1.01	0.78	1.70	2.13	3835736.5635	1177272.9503	4941612.2373	0.0476	0.0302	0.0557	5664452.9415	644359.4095	181.6443	0.0388	0.0268	0.0637	2.3782	0.0051	NaN	0.00	10.8855	0.0000	6.5215	0.0000	0.0000	0.0000	-1.00	0.1028
BX08	2023	10	30	01	40	25.00	6	0	7	0	0	0	1.87	1.01	0.78	1.70	2.13	3835736.5667	1177272.9516	4941612.2416	0.0476	0.0302	0.0557	5664452.9415	644359.4098	181.6498	0.0388	0.0268	0.0637	2.3782	0.0051	NaN	0.00	10.7184	0.0000	6.3561	0.0000	0.0000	0.0000	-1.00	0.1028
BX08	2023	10	30	01	40	30.00	7	0	7	0	0	0	1.39	0.66	0.57	1.27	1.54	3835736.5727	1177272.9558	4941612.2390	0.0476	0.0302	0.0557	5664452.9346	644359.4123	181.6521	0.0388	0.0268	0.0637	2.3782	0.0051	NaN	0.00	10.9604	0.0000	6.5962	0.0000	0.0000	0.0000	-1.00	0.1029
BX08	2023	10	30	01	40	35.00	7	0	7	0	0	0	1.39	0.66	0.57	1.27	1.54	3835736.5685	1177272.9512	4941612.2417	0.0459	0.0301	0.0554	5664452.9403	644359.4089	181.6509	0.0384	0.0267	0.0624	2.3783	0.0051	NaN	0.00	11.0884	0.0000	6.7244	0.0000	0.0000	0.0000	-1.00	0.1029
BX08	2023	10	30	01	40	40.00	7	0	7	0	0	0	1.39	0.66	0.57	1.27	1.54	3835736.5687	1177272.9542	4941612.2434	0.0453	0.0301	0.0553	5664452.9406	644359.4118	181.6529	0.0383	0.0266	0.0620	2.3783	0.0051	NaN	0.00	10.9863	0.0000	6.6207	0.0000	0.0000	0.0000	-1.00	0.1029
BX08	2023	10	30	01	40	45.00	7	0	7	0	0	0	1.39	0.66	0.57	1.26	1.54	3835736.5619	1177272.9499	4941612.2328	0.0450	0.0301	0.0552	5664452.9400	644359.4097	181.6397	0.0382	0.0266	0.0617	2.3783	0.0051	NaN	0.00	10.7492	0.0000	6.3832	0.0000	0.0000	0.0000	-1.00	0.1029
BX08	2023	10	30	01	40	50.00	7	0	7	0	0	0	1.39	0.66	0.57	1.26	1.54	3835736.5645	1177272.9519	4941612.2331	0.0448	0.0301	0.0552	5664452.9378	644359.4108	181.6420	0.0382	0.0266	0.0616	2.3784	0.0051	NaN	0.00	10.9513	0.0000	6.5858	0.0000	0.0000	0.0000	-1.00	0.1030
BX08	2023	10	30	01	40	55.00	7	0	7	0	0	0	1.39	0.66	0.57	1.26	1.54	3835736.5659	1177272.9495	4941612.2375	0.0447	0.0301	0.0552	5664452.9400	644359.4081	181.6457	0.0382	0.0266	0.0615	2.3784	0.0050	NaN	0.00	10.8159	0.0000	6.4471	0.0000	0.0000	0.0000	-1.00	0.1030
BX08	2023	10	30	01	41	00.00	6	0	7	0	0	0	1.86	1.00	0.78	1.69	2.12	3835736.5639	1177272.9485	4941612.2363	0.0476	0.0301	0.0558	5664452.9409	644359.4077	181.6434	0.0389	0.0268	0.0637	2.3785	0.0050	NaN	0.00	10.8993	0.0000	6.5282	0.0000	0.0000	0.0000	-1.00	0.1031
BX08	2023	10	30	01	41	05.00	7	0	7	0	0	0	1.38	0.66	0.57	1.26	1.53	3835736.5655	1177272.9486	4941612.2341	0.0476	0.0301	0.0559	5664452.9383	644359.4074	181.6427	0.0390	0.0268	0.0637	2.3785	0.0050	NaN	0.00	10.6922	0.0000	6.3168	0.0000	0.0000	0.0000	-1.00	0.1031
BX08	2023	10	30	01	41	10.00	7	0	7	0	0	0	1.38	0.66	0.57	1.26	1.53	3835736.5628	1177272.9478	4941612.2378	0.0459	0.0301	0.0555	5664452.9429	644359.4073	181.6438	0.0386	0.0266	0.0624	2.3785	0.0050	NaN	0.00	10.5049	0.0000	6.1275	0.0000	0.0000	0.0000	-1.00	0.1032
BX08	2023	10	30	01	41	15.00	7	0	7	0	0	0	1.38	0.66	0.57	1.26	1.53	3835736.5614	1177272.9442	4941612.2317	0.0453	0.0301	0.0554	5664452.9408	644359.4043	181.6375	0.0384	0.0266	0.0620	2.3786	0.0050	NaN	0.00	10.5830	0.0000	6.1996	0.0000	0.0000	0.0000	-1.00	0.1032
BX08	2023	10	30	01	41	20.00	7	0	7	0	0	0	1.38	0.66	0.57	1.26	1.53	3835736.5583	1177272.9441	4941612.2342	0.0450	0.0301	0.0554	5664452.9447	644359.4051	181.6376	0.0384	0.0266	0.0617	2.3787	0.0050	NaN	0.00	10.6516	0.0000	6.2677	0.0000	0.0000	0.0000	-1.00	0.1033
BX08	2023	10	30	01	41	25.00	7	0	7	0	0	0	1.38	0.66	0.57	1.26	1.53	3835736.5614	1177272.9477	4941612.2310	0.0448	0.0301	0.0553	5664452.9396	644359.4077	181.6376	0.0384	0.0266	0.0616	2.3787	0.0050	NaN	0.00	10.4867	0.0000	6.0979	0.0000	0.0000	0.0000	-1.00	0.1033
BX08	2023	10	30	01	41	30.00	7	0	6	0	0	0	1.59	0.72	0.67	1.44	1.75	3835736.5537	1177272.9424	4941612.2222	0.0447	0.0301	0.0611	5664452.9410	644359.4049	181.6252	0.0412	0.0267	0.0650	2.3788	0.0050	NaN	0.00	10.2256	0.0000	5.8303	0.0000	0.0000	0.0000	-1.00	0.1034
BX08	2023	10	30	01	41	35.00	7	0	7	0	0	0	1.38	0.66	0.57	1.25	1.53	3835736.5595	1177272.9480	4941612.2273	0.0446	0.0301	0.0611	5664452.9387	644359.4086	181.6337	0.0412	0.0266	0.0650	2.3789	0.0050	NaN	0.00	10.2271	0.0000	5.8294	0.0000	0.0000	0.0000	-1.00	0.1035
BX08	2023	10	30	01	41	40.00	7	0	7	0	0	0	1.38	0.66	0.57	1.25	1.53	3835736.5605	1177272.9486	4941612.2246	0.0445	0.0301	0.0582	5664452.9361	644359.4089	181.6323	0.0398	0.0266	0.0631	2.3789	0.0050	NaN	0.00	10.3513	0.0000	5.9507	0.0000	0.0000	0.0000	-1.00	0.1035
BX08	2023	10	30	01	41	45.00	7	0	7	0	0	0	1.37	0.66	0.57	1.25	1.52	3835736.5526	1177272.9441	4941612.2222	0.0445	0.0301	0.0572	5664452.9415	644359.4068	181.6249	0.0393	0.0266	0.0625	2.3790	0.0050	NaN	0.00	10.4006	0.0000	5.9939	0.0000	0.0000	0.0000	-1.00	0.1036
BX08	2023	10	30	01	41	50.00	7	0	7	0	0	0	1.37	0.66	0.57	1.25	1.52	3835736.5600	1177272.9492	4941612.2264	0.0444	0.0301	0.0567	5664452.9376	644359.4096	181.6335	0.0391	0.0266	0.0622	2.3791	0.0050	NaN	0.00	10.3630	0.0000	5.9538	0.0000	0.0000	0.0000	-1.00	0.1037
BX08	2023	10	30	01	41	55.00	7	0	7	0	0	0	1.37	0.66	0.57	1.25	1.52	3835736.5569	1177272.9422	4941612.2277	0.0444	0.0301	0.0564	5664452.9420	644359.4037	181.6314	0.0389	0.0266	0.0620	2.3792	0.0050	NaN	0.00	10.4809	0.0000	6.0734	0.0000	0.0000	0.0000	-1.00	0.1038
BX08	2023	10	30	01	42	00.00	7	0	7	0	0	0	1.37	0.66	0.57	1.25	1.52	3835736.5545	1177272.9412	4941612.2183	0.0444	0.0301	0.0563	5664452.9382	644359.4036	181.6224	0.0389	0.0266	0.0618	2.3792	0.0050	NaN	0.00	10.6909	0.0000	6.2785	0.0000	0.0000	0.0000	-1.00	0.1038
BX08	2023	10	30	01	42	05.00	7	0	7	0	0	0	1.37	0.66	0.57	1.25	1.52	3835736.5542	1177272.9439	4941612.2186	0.0444	0.0300	0.0561	5664452.9381	644359.4063	181.6229	0.0388	0.0266	0.0617	2.3793	0.0050	NaN	0.00	10.4675	0.0000	6.0529	0.0000	0.0000	0.0000	-1.00	0.1039
BX08	2023	10	30	01	42	10.00	7	0	7	0	0	0	1.37	0.65	0.57	1.25	1.52	3835736.5580	1177272.9455	4941612.2134	0.0443	0.0300	0.0560	5664452.9316	644359.4069	181.6215	0.0388	0.0265	0.0616	2.3794	0.0050	NaN	0.00	10.4107	0.0000	5.9929	0.0000	0.0000	0.0000	-1.00	0.1040
BX08	2023	10	30	01	42	15.00	7	0	7	0	0	0	1.37	0.65	0.57	1.24	1.52	3835736.5539	1177272.9413	4941612.2157	0.0443	0.0300	0.0560	5664452.9370	644359.4038	181.6201	0.0387	0.0265	0.0616	2.3794	0.0050	NaN	0.00	10.4748	0.0000	6.0537	0.0000	0.0000	0.0000	-1.00	0.1040
BX08	2023	10	30	01	42	20.00	7	0	7	0	0	0	1.37	0.65	0.57	1.24	1.52	3835736.5570	1177272.9460	4941612.2114	0.0443	0.0300	0.0559	5664452.9310	644359.4077	181.6194	0.0387	0.0265	0.0615	2.3795	0.0050	NaN	0.00	10.4151	0.0000	5.9898	0.0000	0.0000	0.0000	-1.00	0.1041
BX08	2023	10	30	01	42	25.00	7	0	7	0	0	0	1.37	0.65	0.57	1.24	1.51	3835736.5566	1177272.9482	4941612.2084	0.0443	0.0300	0.0559	5664452.9290	644359.4099	181.6172	0.0387	0.0265	0.0615	2.3795	0.0050	NaN	0.00	10.6595	0.0000	6.2341	0.0000	0.0000	0.0000	-1.00	0.1041
BX08	2023	10	30	01	42	30.00	7	0	7	0	0	0	1.37	0.65	0.57	1.24	1.51	3835736.5591	1177272.9469	4941612.2151	0.0443	0.0300	0.0559	5664452.9316	644359.4079	181.6238	0.0387	0.0265	0.0615	2.3795	0.0050	NaN	0.00	10.7991	0.0000	6.3724	0.0000	0.0000	0.0000	-1.00	0.1041
BX08	2023	10	30	01	42	35.00	7	0	7	0	0	0	1.36	0.65	0.57	1.24	1.51	3835736.5578	1177272.9454	4941612.2119	0.0443	0.0300	0.0558	5664452.9308	644359.4069	181.6202	0.0387	0.0265	0.0614	2.3795	0.0050	NaN	0.00	10.7689	0.0000	6.3396	0.0000	0.0000	0.0000	-1.00	0.1041
BX08	2023	10	30	01	42	40.00	7	0	7	0	0	0	1.36	0.65	0.57	1.24	1.51	3835736.5479	1177272.9423	4941612.2014	0.0443	0.0300	0.0558	5664452.9323	644359.4067	181.6055	0.0387	0.0265	0.0614	2.3796	0.0050	NaN	0.00	10.8118	0.0000	6.3807	0.0000	0.0000	0.0000	-1.00	0.1042
BX08	2023	10	30	01	42	45.00	7	0	7	0	0	0	1.36	0.65	0.57	1.24	1.51	3835736.5532	1177272.9405	4941612.2081	0.0442	0.0300	0.0558	5664452.9329	644359.4035	181.6136	0.0387	0.0265	0.0614	2.3796	0.0050	NaN	0.00	10.7348	0.0000	6.3028	0.0000	0.0000	0.0000	-1.00	0.1042
BX08	2023	10	30	01	42	50.00	7	0	7	0	0	0	1.36	0.65	0.57	1.24	1.51	3835736.5576	1177272.9463	4941612.2111	0.0442	0.0300	0.0558	5664452.9303	644359.4077	181.6196	0.0387	0.0265	0.0614	2.3796	0.0050	NaN	0.00	10.8008	0.0000	6.3663	0.0000	0.0000	0.0000	-1.00	0.1042
BX08	2023	10	30	01	42	55.00	7	0	7	0	0	0	1.36	0.65	0.57	1.24	1.51	3835736.5578	1177272.9471	4941612.2145	0.0442	0.0300	0.0558	5664452.9321	644359.4084	181.6225	0.0387	0.0265	0.0614	2.3796	0.0050	NaN	0.00	10.9763	0.0000	6.5438	0.0000	0.0000	0.0000	-1.00	0.1042
BX08	2023	10	30	01	43	00.00	7	0	7	0	0	0	1.36	0.65	0.57	1.23	1.51	3835736.5638	1177272.9418	4941612.2177	0.0442	0.0300	0.0558	5664452.9306	644359.4017	181.6276	0.0388	0.0265	0.0614	2.3796	0.0050	NaN	0.00	10.5320	0.0000	6.1040	0.0000	0.0000	0.0000	-1.00	0.1042
BX08	2023	10	30	01	43	05.00	7	0	7	0	0	0	1.36	0.65	0.57	1.23	1.51	3835736.5670	1177272.9457	4941612.2157	0.0442	0.0300	0.0558	5664452.9263	644359.4046	181.6287	0.0388	0.0265	0.0613	2.3796	0.0050	NaN	0.00	10.4553	0.0000	6.0334	0.0000	0.0000	0.0000	-1.00	0.1042
BX08	2023	10	30	01	43	10.00	7	0	7	0	0	0	1.36	0.65	0.57	1.23	1.50	3835736.5597	1177272.9408	4941612.2063	0.0442	0.0300	0.0558	5664452.9269	644359.4020	181.6161	0.0388	0.0265	0.0613	2.3796	0.0050	NaN	0.00	10.6726	0.0000	6.2549	0.0000	0.0000	0.0000	-1.00	0.1042
BX08	2023	10	30	01	43	15.00	7	0	7	0	0	0	1.36	0.65	0.57	1.23	1.50	3835736.5725	1177272.9423	4941612.2153	0.0442	0.0300	0.0558	5664452.9226	644359.3998	181.6311	0.0388	0.0265	0.0613	2.3795	0.0050	NaN	0.00	10.7788	0.0000	6.3541	0.0000	0.0000	0.0000	-1.00	0.1041
BX08	2023	10	30	01	43	20.00	7	0	7	0	0	0	1.35	0.65	0.57	1.23	1.50	3835736.5590	1177272.9461	4941612.2239	0.0484	0.0320	0.0568	5664452.9373	644359.4069	181.6304	0.0392	0.0312	0.0639	2.3795	0.0050	NaN	0.00	10.9325	0.0000	6.5065	0.0000	0.0000	0.0000	-1.00	0.1041
BX08	2023	10	30	01	43	25.00	7	0	7	0	0	0	1.35	0.65	0.57	1.23	1.50	3835736.5611	1177272.9421	4941612.2185	0.0484	0.0321	0.0568	5664452.9331	644359.4026	181.6267	0.0392	0.0313	0.0639	2.3795	0.0050	NaN	0.00	10.6929	0.0000	6.2689	0.0000	0.0000	0.0000	-1.00	0.1041
BX08	2023	10	30	01	43	30.00	7	0	7	0	0	0	1.35	0.65	0.57	1.23	1.50	3835736.5619	1177272.9410	4941612.2137	0.0484	0.0321	0.0568	5664452.9298	644359.4015	181.6233	0.0392	0.0314	0.0639	2.3795	0.0050	NaN	0.00	10.7243	0.0000	6.3012	0.0000	0.0000	0.0000	-1.00	0.1041
BX08	2023	10	30	01	43	35.00	7	0	7	0	0	0	1.35	0.65	0.57	1.23	1.50	3835736.5699	1177272.9466	4941612.2196	0.0442	0.0301	0.0558	5664452.9263	644359.4045	181.6336	0.0389	0.0266	0.0613	2.3795	0.0050	NaN	0.00	10.6199	0.0000	6.2027	0.0000	0.0000	0.0000	-1.00	0.1041
BX08	2023	10	30	01	43	40.00	7	0	7	0	0	0	1.35	0.65	0.57	1.23	1.50	3835736.5655	1177272.9434	4941612.2209	0.0442	0.0300	0.0559	5664452.9311	644359.4026	181.6314	0.0389	0.0265	0.0613	2.3795	0.0050	NaN	0.00	10.6152	0.0000	6.2038	0.0000	0.0000	0.0000	-1.00	0.1041
BX08	2023	10	30	01	43	45.00	7	0	7	0	0	0	1.35	0.65	0.57	1.22	1.50	3835736.5638	1177272.9421	4941612.2138	0.0449	0.0309	0.0562	5664452.9282	644359.4020	181.6247	0.0397	0.0282	0.0613	2.3795	0.0050	NaN	0.00	10.6769	0.0000	6.2705	0.0000	0.0000	0.0000	-1.00	0.1041
BX08	2023	10	30	01	43	50.00	7	0	7	0	0	0	1.35	0.65	0.57	1.22	1.50	3835736.5598	1177272.9420	4941612.2180	0.0442	0.0300	0.0559	5664452.9338	644359.4029	181.6255	0.0389	0.0265	0.0613	2.3795	0.0050	NaN	0.00	10.6922	0.0000	6.2967	0.0000	0.0000	0.0000	-1.00	0.1041
BX08	2023	10	30	01	43	55.00	7	0	7	0	0	0	1.35	0.64	0.57	1.22	1.49	3835736.5590	1177272.9405	4941612.2188	0.0442	0.0300	0.0559	5664452.9352	644359.4017	181.6254	0.0389	0.0265	0.0613	2.3795	0.0050	NaN	0.00	10.7194	0.0000	6.3259	0.0000	0.0000	0.0000	-1.00	0.1041
BX08	2023	10	30	01	44	00.00	7	0	7	0	0	0	1.35	0.64	0.57	1.22	1.49	3835736.5590	1177272.9387	4941612.2144	0.0442	0.0300	0.0559	5664452.9328	644359.4000	181.6216	0.0390	0.0265	0.0613	2.3795	0.0050	NaN	0.00	10.5602	0.0000	6.1672	0.0000	0.0000	0.0000	-1.00	0.1041
BX08	2023	10	30	01	44	05.00	7	0	7	0	0	0	1.35	0.64	0.57	1.22	1.49	3835736.5607	1177272.9385	4941612.2196	0.0442	0.0300	0.0559	5664452.9348	644359.3992	181.6267	0.0390	0.0265	0.0613	2.3795	0.0050	NaN	0.00	10.7526	0.0000	6.3604	0.0000	0.0000	0.0000	-1.00	0.1041
BX08	2023	10	30	01	44	10.00	7	0	7	0	0	0	1.34	0.64	0.57	1.22	1.49	3835736.5586	1177272.9391	4941612.2236	0.0442	0.0300	0.0559	5664452.9388	644359.4003	181.6286	0.0390	0.0265	0.0613	2.3795	0.0050	NaN	0.00	10.8531	0.0000	6.4584	0.0000	0.0000	0.0000	-1.00	0.1041
BX08	2023	10	30	01	44	15.00	7	0	7	0	0	0	1.34	0.64	0.57	1.22	1.49	3835736.5599	1177272.9385	4941612.2185	0.0442	0.0300	0.0560	5664452.9348	644359.3995	181.6253	0.0390	0.0265	0.0613	2.3796	0.0050	NaN	0.00	11.0448	0.0000	6.6487	0.0000	0.0000	0.0000	-1.00	0.1042
BX08	2023	10	30	01	44	20.00	7	0	7	0	0	0	1.34	0.64	0.57	1.22	1.49	3835736.5591	1177272.9393	4941612.2191	0.0442	0.0300	0.0560	5664452.9355	644359.4005	181.6254	0.0390	0.0265	0.0613	2.3796	0.0050	NaN	0.00	10.9816	0.0000	6.5857	0.0000	0.0000	0.0000	-1.00	0.1042
BX08	2023	10	30	01	44	25.00	7	0	7	0	0	0	1.34	0.64	0.57	1.22	1.49	3835736.5650	1177272.9408	4941612.2185	0.0442	0.0300	0.0560	5664452.9305	644359.4003	181.6288	0.0391	0.0265	0.0613	2.3796	0.0050	NaN	0.00	10.7422	0.0000	6.3419	0.0000	0.0000	0.0000	-1.00	0.1042
BX08	2023	10	30	01	44	30.00	7	0	7	0	0	0	1.34	0.64	0.57	1.22	1.49	3835736.5691	1177272.9414	4941612.2206	0.0450	0.0309	0.0563	5664452.9286	644359.3997	181.6331	0.0399	0.0282	0.0613	2.3797	0.0049	NaN	0.00	10.8279	0.0000	6.4250	0.0000	0.0000	0.0000	-1.00	0.1043
BX08	2023	10	30	01	44	35.00	7	0	7	0	0	0	1.34	0.64	0.57	1.21	1.48	3835736.5659	1177272.9437	4941612.2287	0.0442	0.0300	0.0560	5664452.9357	644359.4027	181.6378	0.0391	0.0265	0.0613	2.3797	0.0049	NaN	0.00	10.5676	0.0000	6.1601	0.0000	0.0000	0.0000	-1.00	0.1043
BX08	2023	10	30	01	44	40.00	7	0	7	0	0	0	1.34	0.64	0.57	1.21	1.48	3835736.5613	1177272.9446	4941612.2242	0.0442	0.0300	0.0560	5664452.9361	644359.4049	181.6317	0.0391	0.0265	0.0613	2.3797	0.0049	NaN	0.00	10.6415	0.0000	6.2272	0.0000	0.0000	0.0000	-1.00	0.1043
BX08	2023	10	30	01	44	45.00	7	0	7	0	0	0	1.34	0.64	0.57	1.21	1.48	3835736.5696	1177272.9506	4941612.2325	0.0442	0.0300	0.0561	5664452.9338	644359.4082	181.6443	0.0391	0.0265	0.0613	2.3797	0.0049	NaN	0.00	10.7474	0.0000	6.3298	0.0000	0.0000	0.0000	-1.00	0.1043
BX08	2023	10	30	01	44	50.00	7	0	7	0	0	0	1.34	0.64	0.57	1.21	1.48	3835736.5613	1177272.9441	4941612.2187	0.0442	0.0299	0.0561	5664452.9327	644359.4045	181.6274	0.0392	0.0265	0.0613	2.3797	0.0049	NaN	0.00	10.5868	0.0000	6.1670	0.0000	0.0000	0.0000	-1.00	0.1043
BX08	2023	10	30	01	44	55.00	7	0	7	0	0	0	1.34	0.64	0.57	1.21	1.48	3835736.5629	1177272.9482	4941612.2243	0.0442	0.0299	0.0561	5664452.9342	644359.4079	181.6334	0.0392	0.0265	0.0613	2.3797	0.0049	NaN	0.00	10.4738	0.0000	6.0528	0.0000	0.0000	0.0000	-1.00	0.1043
BX08	2023	10	30	01	45	00.00	7	0	7	0	0	0	1.33	0.64	0.57	1.21	1.48	3835736.5629	1177272.9463	4941612.2316	0.0442	0.0299	0.0561	5664452.9392	644359.4060	181.6387	0.0392	0.0265	0.0613	2.3797	0.0049	NaN	0.00	10.5730	0.0000	6.1540	0.0000	0.0000	0.0000	-1.00	0.1044
BX08	2023	10	30	01	45	05.00	7	0	7	0	0	0	1.33	0.64	0.57	1.21	1.48	3835736.5671	1177272.9453	4941612.2339	0.0442	0.0299	0.0561	5664452.9377	644359.4038	181.6429	0.0392	0.0265	0.0613	2.3798	0.0049	NaN	0.00	10.6481	0.0000	6.2227	0.0000	0.0000	0.0000	-1.00	0.1044
BX08	2023	10	30	01	45	10.00	7	0	7	0	0	0	1.33	0.64	0.56	1.21	1.48	3835736.5654	1177272.9452	4941612.2271	0.0442	0.0299	0.0562	5664452.9347	644359.4043	181.6365	0.0392	0.0265	0.0613	2.3798	0.0049	NaN	0.00	10.5015	0.0000	6.0699	0.0000	0.0000	0.0000	-1.00	0.1044
BX08	2023	10	30	01	45	15.00	7	0	7	0	0	0	1.33	0.64	0.56	1.21	1.48	3835736.5671	1177272.9422	4941612.2183	0.0450	0.0308	0.0565	5664452.9285	644359.4011	181.6302	0.0401	0.0282	0.0613	2.3798	0.0049	NaN	0.00	10.4392	0.0000	5.9990	0.0000	0.0000	0.0000	-1.00	0.1044
BX08	2023	10	30	01	45	20.00	7	0	7	0	0	0	1.33	0.64	0.56	1.20	1.47	3835736.5674	1177272.9434	4941612.2221	0.0451	0.0308	0.0565	5664452.9304	644359.4021	181.6335	0.0402	0.0282	0.0613	2.3797	0.0049	NaN	0.00	10.4214	0.0000	5.9791	0.0000	0.0000	0.0000	-1.00	0.1043
BX08	2023	10	30	01	45	25.00	7	0	7	0	0	0	1.33	0.64	0.56	1.20	1.47	3835736.5679	1177272.9449	4941612.2221	0.0451	0.0308	0.0565	5664452.9297	644359.4034	181.6341	0.0402	0.0282	0.0614	2.3797	0.0049	NaN	0.00	10.1757	0.0000	5.7369	0.0000	0.0000	0.0000	-1.00	0.1043
BX08	2023	10	30	01	45	30.00	7	0	7	0	0	0	1.33	0.64	0.56	1.20	1.47	3835736.5659	1177272.9456	4941612.2181	0.0451	0.0308	0.0565	5664452.9286	644359.4047	181.6299	0.0402	0.0282	0.0614	2.3797	0.0049	NaN	0.00	10.2158	0.0000	5.7821	0.0000	0.0000	0.0000	-1.00	0.1043
BX08	2023	10	30	01	45	35.00	7	0	7	0	0	0	1.33	0.64	0.56	1.20	1.47	3835736.5644	1177272.9508	4941612.2247	0.0442	0.0300	0.0563	5664452.9329	644359.4100	181.6351	0.0394	0.0265	0.0614	2.3797	0.0049	NaN	0.00	10.3744	0.0000	5.9427	0.0000	0.0000	0.0000	-1.00	0.1043
BX08	2023	10	30	01	45	40.00	6	0	7	0	0	0	1.80	0.97	0.77	1.62	2.04	3835736.5660	1177272.9441	4941612.2162	0.0494	0.0308	0.0571	5664452.9276	644359.4032	181.6283	0.0416	0.0287	0.0640	2.3796	0.0049	NaN	0.00	10.5244	0.0000	6.0931	0.0000	0.0000	0.0000	-1.00	0.1042
BX08	2023	10	30	01	45	45.00	7	0	7	0	0	0	1.32	0.63	0.56	1.20	1.47	3835736.5758	1177272.9517	4941612.2280	0.0518	0.0326	0.0689	5664452.9261	644359.4077	181.6447	0.0428	0.0292	0.0762	2.3796	0.0049	NaN	0.00	10.5419	0.0000	6.1110	0.0000	0.0000	0.0000	-1.00	0.1042
BX08	2023	10	30	01	45	50.00	7	0	7	0	0	0	1.32	0.63	0.56	1.20	1.47	3835736.5658	1177272.9509	4941612.2300	0.0466	0.0305	0.0573	5664452.9350	644359.4096	181.6401	0.0399	0.0275	0.0635	2.3796	0.0049	NaN	0.00	10.3070	0.0000	5.8772	0.0000	0.0000	0.0000	-1.00	0.1042
BX08	2023	10	30	01	45	55.00	7	0	7	0	0	0	1.32	0.63	0.56	1.20	1.47	3835736.5662	1177272.9526	4941612.2291	0.0454	0.0300	0.0566	5664452.9338	644359.4112	181.6400	0.0397	0.0266	0.0623	2.3795	0.0049	NaN	0.00	10.3794	0.0000	5.9525	0.0000	0.0000	0.0000	-1.00	0.1041
BX08	2023	10	30	01	46	00.00	7	0	7	0	0	0	1.32	0.63	0.56	1.20	1.47	3835736.5654	1177272.9460	4941612.2302	0.0451	0.0300	0.0565	5664452.9365	644359.4050	181.6392	0.0397	0.0265	0.0620	2.3795	0.0049	NaN	0.00	10.3501	0.0000	5.9196	0.0000	0.0000	0.0000	-1.00	0.1041
BX08	2023	10	30	01	46	05.00	7	0	7	0	0	0	1.32	0.63	0.56	1.19	1.46	3835736.5671	1177272.9407	4941612.2223	0.0460	0.0308	0.0567	5664452.9313	644359.3996	181.6330	0.0407	0.0283	0.0619	2.3795	0.0049	NaN	0.00	10.2499	0.0000	5.8197	0.0000	0.0000	0.0000	-1.00	0.1041
BX08	2023	10	30	01	46	10.00	7	0	7	0	0	0	1.32	0.63	0.56	1.19	1.46	3835736.5596	1177272.9455	4941612.2287	0.0448	0.0300	0.0565	5664452.9400	644359.4062	181.6344	0.0397	0.0265	0.0618	2.3795	0.0049	NaN	0.00	10.3191	0.0000	5.8901	0.0000	0.0000	0.0000	-1.00	0.1041
BX08	2023	10	30	01	46	15.00	6	0	7	0	0	0	1.79	0.97	0.77	1.62	2.03	3835736.5554	1177272.9416	4941612.2279	0.0477	0.0300	0.0571	5664452.9434	644359.4035	181.6305	0.0404	0.0267	0.0640	2.3795	0.0049	NaN	0.00	10.4040	0.0000	5.9762	0.0000	0.0000	0.0000	-1.00	0.1041
BX08	2023	10	30	01	46	20.00	6	0	7	0	0	0	1.79	0.97	0.77	1.62	2.03	3835736.5567	1177272.9434	4941612.2436	0.0508	0.0314	0.0683	5664452.9520	644359.4047	181.6439	0.0413	0.0269	0.0761	2.3795	0.0049	NaN	0.00	10.3521	0.0000	5.9225	0.0000	0.0000	0.0000	-1.00	0.1041
BX08	2023	10	30	01	46	25.00	6	0	7	0	0	0	1.79	0.97	0.77	1.61	2.03	3835736.5488	1177272.9430	4941612.2326	0.0477	0.0301	0.0571	5664452.9511	644359.4066	181.6305	0.0405	0.0267	0.0640	2.3795	0.0049	NaN	0.00	10.0374	0.0000	5.6069	0.0000	0.0000	0.0000	-1.00	0.1041
BX08	2023	10	30	01	46	30.00	7	0	7	0	0	0	1.32	0.63	0.56	1.19	1.46	3835736.5625	1177272.9355	4941612.2317	0.0495	0.0308	0.0573	5664452.9417	644359.3957	181.6366	0.0419	0.0287	0.0641	2.3795	0.0049	NaN	0.00	10.0268	0.0000	5.5942	0.0000	0.0000	0.0000	-1.00	0.1041
BX08	2023	10	30	01	46	35.00	7	0	7	0	0	0	1.31	0.63	0.56	1.19	1.46	3835736.5459	1177272.9480	4941612.2298	0.0504	0.0302	0.0594	5664452.9505	644359.4123	181.6275	0.0403	0.0280	0.0675	2.3795	0.0049	NaN	0.00	9.8826	0.0000	5.4502	0.0000	0.0000	0.0000	-1.00	0.1041
BX08	2023	10	30	01	46	40.00	7	0	7	0	0	0	1.31	0.63	0.56	1.19	1.46	3835736.5641	1177272.9463	4941612.2487	0.0455	0.0300	0.0568	5664452.9490	644359.4053	181.6528	0.0400	0.0265	0.0623	2.3795	0.0049	NaN	0.00	10.2128	0.0000	5.7841	0.0000	0.0000	0.0000	-1.00	0.1041
BX08	2023	10	30	01	46	45.00	7	0	7	0	0	0	1.31	0.63	0.56	1.19	1.46	3835736.5399	1177272.9415	4941612.2254	0.0490	0.0301	0.0590	5664452.9536	644359.4077	181.6192	0.0400	0.0279	0.0665	2.3794	0.0049	NaN	0.00	10.3348	0.0000	5.9044	0.0000	0.0000	0.0000	-1.00	0.1041
BX08	2023	10	30	01	46	50.00	7	0	7	0	0	0	1.31	0.63	0.56	1.18	1.45	3835736.5637	1177272.9435	4941612.2430	0.0450	0.0300	0.0567	5664452.9463	644359.4028	181.6476	0.0399	0.0265	0.0620	2.3794	0.0049	NaN	0.00	10.3865	0.0000	5.9557	0.0000	0.0000	0.0000	-1.00	0.1041
BX08	2023	10	30	01	46	55.00	7	0	7	0	0	0	1.31	0.63	0.56	1.18	1.45	3835736.5694	1177272.9370	4941612.2355	0.0460	0.0308	0.0569	5664452.9387	644359.3952	181.6440	0.0409	0.0283	0.0619	2.3795	0.0049	NaN	0.00	10.2073	0.0000	5.7774	0.0000	0.0000	0.0000	-1.00	0.1041
BX08	2023	10	30	01	47	00.00	7	0	7	0	0	0	1.31	0.63	0.56	1.18	1.45	3835736.5577	1177272.9449	4941612.2261	0.0534	0.0361	0.0600	5664452.9399	644359.4061	181.6311	0.0470	0.0333	0.0666	2.3795	0.0048	NaN	0.00	10.1232	0.0000	5.6955	0.0000	0.0000	0.0000	-1.00	0.1041
BX08	2023	10	30	01	47	05.00	7	0	7	0	0	0	1.31	0.63	0.56	1.18	1.45	3835736.5659	1177272.9355	4941612.2347	0.0458	0.0308	0.0570	5664452.9410	644359.3947	181.6410	0.0409	0.0283	0.0618	2.3794	0.0048	NaN	0.00	10.0603	0.0000	5.6247	0.0000	0.0000	0.0000	-1.00	0.1040
BX08	2023	10	30	01	47	10.00	7	0	7	0	0	0	1.31	0.63	0.56	1.18	1.45	3835736.5482	1177272.9520	4941612.2159	0.0520	0.0336	0.0600	5664452.9392	644359.4157	181.6187	0.0469	0.0291	0.0662	2.3795	0.0048	NaN	0.00	10.2221	0.0000	5.7884	0.0000	0.0000	0.0000	-1.00	0.1041
BX08	2023	10	30	01	47	15.00	7	0	7	0	0	0	1.31	0.63	0.56	1.18	1.45	3835736.5456	1177272.9441	4941612.2256	0.0482	0.0301	0.0590	5664452.9489	644359.4087	181.6233	0.0400	0.0279	0.0659	2.3794	0.0048	NaN	0.00	9.9794	0.0000	5.5466	0.0000	0.0000	0.0000	-1.00	0.1040
BX08	2023	10	30	01	47	20.00	7	0	7	0	0	0	1.31	0.63	0.56	1.18	1.45	3835736.5518	1177272.9356	4941612.2456	0.0446	0.0299	0.0568	5664452.9585	644359.3984	181.6410	0.0399	0.0265	0.0617	2.3794	0.0048	NaN	0.00	10.0242	0.0000	5.5880	0.0000	0.0000	0.0000	-1.00	0.1040
BX08	2023	10	30	01	47	25.00	6	0	7	0	0	0	1.77	0.96	0.76	1.60	2.02	3835736.5498	1177272.9370	4941612.2359	0.0478	0.0300	0.0574	5664452.9536	644359.4005	181.6325	0.0408	0.0267	0.0640	2.3794	0.0048	NaN	0.00	10.1223	0.0000	5.6842	0.0000	0.0000	0.0000	-1.00	0.1040
BX08	2023	10	30	01	47	30.00	7	0	7	0	0	0	1.30	0.62	0.56	1.18	1.45	3835736.5650	1177272.9289	4941612.2320	0.0502	0.0329	0.0612	5664452.9413	644359.3886	181.6371	0.0426	0.0302	0.0680	2.3794	0.0048	NaN	0.00	10.0684	0.0000	5.6225	0.0000	0.0000	0.0000	-1.00	0.1040
BX08	2023	10	30	01	47	35.00	7	0	7	0	0	0	1.30	0.62	0.56	1.18	1.44	3835736.5430	1177272.9440	4941612.2289	0.0504	0.0302	0.0597	5664452.9529	644359.4092	181.6243	0.0405	0.0280	0.0677	2.3794	0.0048	NaN	0.00	10.2809	0.0000	5.8378	0.0000	0.0000	0.0000	-1.00	0.1040
BX08	2023	10	30	01	47	40.00	7	0	7	0	0	0	1.30	0.62	0.56	1.17	1.44	3835736.5575	1177272.9414	4941612.2429	0.0455	0.0300	0.0570	5664452.9513	644359.4025	181.6434	0.0403	0.0266	0.0624	2.3794	0.0048	NaN	0.00	10.2776	0.0000	5.8328	0.0000	0.0000	0.0000	-1.00	0.1040
BX08	2023	10	30	01	47	45.00	7	0	7	0	0	0	1.30	0.62	0.56	1.17	1.44	3835736.5672	1177272.9389	4941612.2407	0.0465	0.0307	0.0572	5664452.9431	644359.3976	181.6470	0.0413	0.0283	0.0622	2.3794	0.0048	NaN	0.00	10.1508	0.0000	5.7050	0.0000	0.0000	0.0000	-1.00	0.1040
BX08	2023	10	30	01	47	50.00	7	0	7	0	0	0	1.30	0.62	0.56	1.17	1.44	3835736.5625	1177272.9327	4941612.2303	0.0468	0.0329	0.0608	5664452.9414	644359.3930	181.6350	0.0417	0.0298	0.0659	2.3794	0.0048	NaN	0.00	10.0778	0.0000	5.6270	0.0000	0.0000	0.0000	-1.00	0.1040
BX08	2023	10	30	01	47	55.00	7	0	7	0	0	0	1.30	0.62	0.56	1.17	1.44	3835736.5584	1177272.9467	4941612.2499	0.0449	0.0300	0.0570	5664452.9540	644359.4072	181.6504	0.0402	0.0265	0.0620	2.3794	0.0048	NaN	0.00	9.8089	0.0000	5.3585	0.0000	0.0000	0.0000	-1.00	0.1040
BX08	2023	10	30	01	48	00.00	7	0	7	0	0	0	1.30	0.62	0.56	1.17	1.44	3835736.5430	1177272.9470	4941612.2272	0.0485	0.0301	0.0593	5664452.9512	644359.4121	181.6235	0.0403	0.0279	0.0662	2.3793	0.0048	NaN	0.00	9.9648	0.0000	5.5143	0.0000	0.0000	0.0000	-1.00	0.1039
BX08	2023	10	30	01	48	05.00	7	0	7	0	0	0	1.30	0.62	0.56	1.17	1.44	3835736.5601	1177272.9442	4941612.2476	0.0447	0.0299	0.0570	5664452.9518	644359.4044	181.6492	0.0402	0.0265	0.0619	2.3793	0.0048	NaN	0.00	9.9855	0.0000	5.5371	0.0000	0.0000	0.0000	-1.00	0.1039
BX08	2023	10	30	01	48	10.00	7	0	7	0	0	0	1.30	0.62	0.56	1.17	1.44	3835736.5554	1177272.9450	4941612.2511	0.0447	0.0299	0.0570	5664452.9573	644359.4064	181.6492	0.0402	0.0265	0.0619	2.3793	0.0048	NaN	0.00	10.0258	0.0000	5.5822	0.0000	0.0000	0.0000	-1.00	0.1039
BX08	2023	10	30	01	48	15.00	7	0	7	0	0	0	1.29	0.62	0.56	1.17	1.44	3835736.5567	1177272.9433	4941612.2494	0.0446	0.0299	0.0570	5664452.9556	644359.4044	181.6483	0.0402	0.0265	0.0618	2.3792	0.0048	NaN	0.00	10.0798	0.0000	5.6389	0.0000	0.0000	0.0000	-1.00	0.1038
BX08	2023	10	30	01	48	20.00	7	0	7	0	0	0	1.29	0.62	0.56	1.17	1.43	3835736.5565	1177272.9479	4941612.2526	0.0446	0.0299	0.0570	5664452.9569	644359.4089	181.6516	0.0402	0.0265	0.0618	2.3792	0.0048	NaN	0.00	9.8375	0.0000	5.3993	0.0000	0.0000	0.0000	-1.00	0.1038
BX08	2023	10	30	01	48	25.00	7	0	7	0	0	0	1.29	0.62	0.56	1.16	1.43	3835736.5561	1177272.9311	4941612.2179	0.0473	0.0341	0.0749	5664452.9388	644359.3934	181.6213	0.0530	0.0319	0.0720	2.3792	0.0048	NaN	0.00	9.9035	0.0000	5.4619	0.0000	0.0000	0.0000	-1.00	0.1038
BX08	2023	10	30	01	48	30.00	7	0	7	0	0	0	1.29	0.62	0.56	1.16	1.43	3835736.5557	1177272.9275	4941612.2279	0.0463	0.0329	0.0609	5664452.9461	644359.3899	181.6281	0.0418	0.0298	0.0656	2.3792	0.0048	NaN	0.00	9.9387	0.0000	5.4941	0.0000	0.0000	0.0000	-1.00	0.1038
BX08	2023	10	30	01	48	35.00	7	0	7	0	0	0	1.29	0.62	0.56	1.16	1.43	3835736.5556	1177272.9465	4941612.2539	0.0446	0.0299	0.0571	5664452.9586	644359.4078	181.6517	0.0403	0.0265	0.0618	2.3792	0.0048	NaN	0.00	9.9711	0.0000	5.5284	0.0000	0.0000	0.0000	-1.00	0.1038
BX08	2023	10	30	01	48	40.00	7	0	7	0	0	0	1.29	0.62	0.56	1.16	1.43	3835736.5579	1177272.9485	4941612.2561	0.0445	0.0299	0.0571	5664452.9578	644359.4090	181.6552	0.0403	0.0265	0.0618	2.3791	0.0048	NaN	0.00	10.0552	0.0000	5.6126	0.0000	0.0000	0.0000	-1.00	0.1037
BX08	2023	10	30	01	48	45.00	7	0	7	0	0	0	1.29	0.62	0.56	1.16	1.43	3835736.5525	1177272.9443	4941612.2448	0.0445	0.0299	0.0572	5664452.9557	644359.4067	181.6424	0.0403	0.0265	0.0618	2.3791	0.0048	NaN	0.00	10.0505	0.0000	5.6128	0.0000	0.0000	0.0000	-1.00	0.1037
BX08	2023	10	30	01	48	50.00	7	0	7	0	0	0	1.29	0.62	0.56	1.16	1.43	3835736.5704	1177272.9399	4941612.2495	0.0458	0.0307	0.0574	5664452.9460	644359.3974	181.6560	0.0415	0.0282	0.0618	2.3791	0.0048	NaN	0.00	9.9863	0.0000	5.5492	0.0000	0.0000	0.0000	-1.00	0.1037
BX08	2023	10	30	01	48	55.00	7	0	7	0	0	0	1.29	0.62	0.56	1.16	1.43	3835736.5661	1177272.9468	4941612.2507	0.0445	0.0299	0.0572	5664452.9486	644359.4052	181.6556	0.0403	0.0265	0.0618	2.3790	0.0048	NaN	0.00	10.0188	0.0000	5.5829	0.0000	0.0000	0.0000	-1.00	0.1036
BX08	2023	10	30	01	49	00.00	7	0	7	0	0	0	1.29	0.62	0.56	1.16	1.43	3835736.5614	1177272.9490	4941612.2507	0.0445	0.0299	0.0572	5664452.9518	644359.4087	181.6532	0.0404	0.0265	0.0618	2.3790	0.0047	NaN	0.00	10.1054	0.0000	5.6673	0.0000	0.0000	0.0000	-1.00	0.1036
BX08	2023	10	30	01	49	05.00	7	0	7	0	0	0	1.29	0.62	0.56	1.16	1.42	3835736.5663	1177272.9503	4941612.2453	0.0491	0.0332	0.0579	5664452.9444	644359.4087	181.6522	0.0472	0.0276	0.0623	2.3789	0.0047	NaN	0.00	10.0332	0.0000	5.5965	0.0000	0.0000	0.0000	-1.00	0.1036
BX08	2023	10	30	01	49	10.00	7	0	7	0	0	0	1.28	0.62	0.56	1.16	1.42	3835736.5477	1177272.9516	4941612.2258	0.0516	0.0336	0.0605	5664452.9459	644359.4152	181.6261	0.0472	0.0291	0.0662	2.3789	0.0047	NaN	0.00	9.9905	0.0000	5.5550	0.0000	0.0000	0.0000	-1.00	0.1035
BX08	2023	10	30	01	49	15.00	7	0	7	0	0	0	1.28	0.61	0.56	1.15	1.42	3835736.5636	1177272.9454	4941612.2391	0.0491	0.0332	0.0580	5664452.9436	644359.4048	181.6449	0.0472	0.0276	0.0623	2.3789	0.0047	NaN	0.00	10.1288	0.0000	5.6925	0.0000	0.0000	0.0000	-1.00	0.1035
BX08	2023	10	30	01	49	20.00	7	0	7	0	0	0	1.28	0.61	0.56	1.15	1.42	3835736.5530	1177272.9423	4941612.2490	0.0445	0.0299	0.0573	5664452.9584	644359.4045	181.6457	0.0405	0.0265	0.0618	2.3788	0.0047	NaN	0.00	10.2328	0.0000	5.7910	0.0000	0.0000	0.0000	-1.00	0.1034
BX08	2023	10	30	01	49	25.00	7	0	7	0	0	0	1.28	0.61	0.56	1.15	1.42	3835736.5524	1177272.9367	4941612.2433	0.0445	0.0299	0.0573	5664452.9563	644359.3993	181.6398	0.0405	0.0265	0.0618	2.3788	0.0047	NaN	0.00	10.2344	0.0000	5.7888	0.0000	0.0000	0.0000	-1.00	0.1034
BX08	2023	10	30	01	49	30.00	7	0	7	0	0	0	1.28	0.61	0.56	1.15	1.42	3835736.5498	1177272.9389	4941612.2451	0.0445	0.0299	0.0574	5664452.9590	644359.4021	181.6400	0.0405	0.0265	0.0618	2.3788	0.0047	NaN	0.00	10.3061	0.0000	5.8580	0.0000	0.0000	0.0000	-1.00	0.1034
BX08	2023	10	30	01	49	35.00	7	0	7	0	0	0	1.28	0.61	0.56	1.15	1.42	3835736.5542	1177272.9413	4941612.2437	0.0445	0.0299	0.0574	5664452.9543	644359.4033	181.6420	0.0405	0.0265	0.0618	2.3788	0.0047	NaN	0.00	10.5249	0.0000	6.0790	0.0000	0.0000	0.0000	-1.00	0.1034
BX08	2023	10	30	01	49	40.00	7	0	7	0	0	0	1.28	0.61	0.56	1.15	1.42	3835736.5520	1177272.9384	4941612.2475	0.0445	0.0299	0.0574	5664452.9589	644359.4011	181.6432	0.0405	0.0265	0.0618	2.3788	0.0047	NaN	0.00	10.2714	0.0000	5.8230	0.0000	0.0000	0.0000	-1.00	0.1034
BX08	2023	10	30	01	49	45.00	7	0	7	0	0	0	1.28	0.61	0.56	1.15	1.42	3835736.5517	1177272.9341	4941612.2467	0.0445	0.0299	0.0574	5664452.9596	644359.3970	181.6415	0.0406	0.0265	0.0618	2.3788	0.0047	NaN	0.00	10.2218	0.0000	5.7794	0.0000	0.0000	0.0000	-1.00	0.1034
BX08	2023	10	30	01	49	50.00	7	0	7	0	0	0	1.28	0.61	0.56	1.15	1.42	3835736.5528	1177272.9325	4941612.2480	0.0445	0.0299	0.0574	5664452.9598	644359.3951	181.6429	0.0406	0.0265	0.0618	2.3788	0.0047	NaN	0.00	10.5505	0.0000	6.1100	0.0000	0.0000	0.0000	-1.00	0.1034
BX08	2023	10	30	01	49	55.00	7	0	7	0	0	0	1.28	0.61	0.56	1.15	1.41	3835736.5426	1177272.9304	4941612.2392	0.0445	0.0299	0.0575	5664452.9624	644359.3961	181.6296	0.0406	0.0265	0.0618	2.3788	0.0047	NaN	0.00	10.5227	0.0000	6.0824	0.0000	0.0000	0.0000	-1.00	0.1034
BX08	2023	10	30	01	50	00.00	7	0	7	0	0	0	1.27	0.61	0.56	1.14	1.41	3835736.5499	1177272.9294	4941612.2424	0.0445	0.0299	0.0575	5664452.9592	644359.3931	181.6362	0.0406	0.0265	0.0618	2.3788	0.0047	NaN	0.00	10.5294	0.0000	6.0793	0.0000	0.0000	0.0000	-1.00	0.1034
BX08	2023	10	30	01	50	05.00	7	0	7	0	0	0	1.27	0.61	0.56	1.14	1.41	3835736.5529	1177272.9321	4941612.2448	0.0445	0.0299	0.0575	5664452.9579	644359.3947	181.6404	0.0407	0.0265	0.0618	2.3788	0.0047	NaN	0.00	10.3497	0.0000	5.8981	0.0000	0.0000	0.0000	-1.00	0.1034
BX08	2023	10	30	01	50	10.00	7	0	7	0	0	0	1.27	0.61	0.56	1.14	1.41	3835736.5489	1177272.9357	4941612.2396	0.0445	0.0299	0.0575	5664452.9569	644359.3994	181.6347	0.0407	0.0265	0.0619	2.3788	0.0047	NaN	0.00	10.6196	0.0000	6.1681	0.0000	0.0000	0.0000	-1.00	0.1034
BX08	2023	10	30	01	50	15.00	7	0	7	0	0	0	1.27	0.61	0.56	1.14	1.41	3835736.5549	1177272.9374	4941612.2547	0.0445	0.0299	0.0576	5664452.9615	644359.3991	181.6503	0.0407	0.0265	0.0619	2.3788	0.0047	NaN	0.00	10.5720	0.0000	6.1245	0.0000	0.0000	0.0000	-1.00	0.1034
BX08	2023	10	30	01	50	20.00	7	0	7	0	0	0	1.27	0.61	0.56	1.14	1.41	3835736.5570	1177272.9339	4941612.2488	0.0445	0.0299	0.0576	5664452.9569	644359.3953	181.6463	0.0407	0.0265	0.0619	2.3787	0.0047	NaN	0.00	10.7699	0.0000	6.3267	0.0000	0.0000	0.0000	-1.00	0.1034
BX08	2023	10	30	01	50	25.00	7	0	7	0	0	0	1.27	0.61	0.56	1.14	1.41	3835736.5574	1177272.9279	4941612.2321	0.0460	0.0306	0.0578	5664452.9473	644359.3897	181.6325	0.0420	0.0282	0.0619	2.3787	0.0047	NaN	0.00	10.7717	0.0000	6.3247	0.0000	0.0000	0.0000	-1.00	0.1033
BX08	2023	10	30	01	50	30.00	7	0	7	0	0	0	1.27	0.61	0.56	1.14	1.41	3835736.5439	1177272.9304	4941612.2366	0.0445	0.0299	0.0576	5664452.9598	644359.3957	181.6283	0.0408	0.0265	0.0619	2.3787	0.0047	NaN	0.00	10.6409	0.0000	6.1888	0.0000	0.0000	0.0000	-1.00	0.1033
BX08	2023	10	30	01	50	35.00	7	0	7	0	0	0	1.27	0.61	0.56	1.14	1.41	3835736.5489	1177272.9402	4941612.2390	0.0445	0.0299	0.0577	5664452.9555	644359.4037	181.6350	0.0408	0.0265	0.0619	2.3787	0.0046	NaN	0.00	10.5833	0.0000	6.1274	0.0000	0.0000	0.0000	-1.00	0.1033
BX08	2023	10	30	01	50	40.00	7	0	7	0	0	0	1.27	0.61	0.56	1.14	1.40	3835736.5483	1177272.9379	4941612.2342	0.0445	0.0299	0.0577	5664452.9536	644359.4018	181.6305	0.0408	0.0265	0.0619	2.3786	0.0046	NaN	0.00	10.4863	0.0000	6.0289	0.0000	0.0000	0.0000	-1.00	0.1032
BX08	2023	10	30	01	50	45.00	7	0	7	0	0	0	1.27	0.61	0.56	1.14	1.40	3835736.5515	1177272.9390	4941612.2406	0.0445	0.0299	0.0577	5664452.9548	644359.4019	181.6376	0.0409	0.0265	0.0619	2.3786	0.0046	NaN	0.00	10.7177	0.0000	6.2629	0.0000	0.0000	0.0000	-1.00	0.1032
BX08	2023	10	30	01	50	50.00	7	0	7	0	0	0	1.26	0.61	0.56	1.13	1.40	3835736.5475	1177272.9320	4941612.2527	0.0445	0.0299	0.0577	5664452.9668	644359.3960	181.6433	0.0409	0.0265	0.0619	2.3785	0.0046	NaN	0.00	10.7487	0.0000	6.2948	0.0000	0.0000	0.0000	-1.00	0.1032
BX08	2023	10	30	01	50	55.00	7	0	7	0	0	0	1.26	0.61	0.56	1.13	1.40	3835736.5446	1177272.9312	4941612.2425	0.0445	0.0299	0.0578	5664452.9628	644359.3962	181.6335	0.0409	0.0265	0.0619	2.3785	0.0046	NaN	0.00	10.8387	0.0000	6.3855	0.0000	0.0000	0.0000	-1.00	0.1031
BX08	2023	10	30	01	51	00.00	7	0	7	0	0	0	1.26	0.60	0.56	1.13	1.40	3835736.5471	1177272.9309	4941612.2407	0.0445	0.0299	0.0578	5664452.9598	644359.3953	181.6335	0.0409	0.0265	0.0619	2.3785	0.0046	NaN	0.00	10.6337	0.0000	6.1827	0.0000	0.0000	0.0000	-1.00	0.1031
BX08	2023	10	30	01	51	05.00	7	0	7	0	0	0	1.26	0.60	0.56	1.13	1.40	3835736.5487	1177272.9315	4941612.2399	0.0445	0.0299	0.0578	5664452.9581	644359.3955	181.6340	0.0410	0.0265	0.0620	2.3785	0.0046	NaN	0.00	10.5732	0.0000	6.1270	0.0000	0.0000	0.0000	-1.00	0.1031
BX08	2023	10	30	01	51	10.00	7	0	7	0	0	0	1.26	0.60	0.56	1.13	1.40	3835736.5481	1177272.9282	4941612.2471	0.0445	0.0299	0.0578	5664452.9637	644359.3923	181.6386	0.0410	0.0265	0.0620	2.3785	0.0046	NaN	0.00	10.6743	0.0000	6.2277	0.0000	0.0000	0.0000	-1.00	0.1031
BX08	2023	10	30	01	51	15.00	7	0	7	0	0	0	1.26	0.60	0.56	1.13	1.40	3835736.5438	1177272.9286	4941612.2419	0.0445	0.0299	0.0579	5664452.9636	644359.3939	181.6321	0.0410	0.0265	0.0620	2.3785	0.0046	NaN	0.00	10.9785	0.0000	6.5302	0.0000	0.0000	0.0000	-1.00	0.1031
BX08	2023	10	30	01	51	20.00	7	0	7	0	0	0	1.26	0.60	0.56	1.13	1.40	3835736.5399	1177272.9320	4941612.2380	0.0445	0.0299	0.0579	5664452.9634	644359.3983	181.6273	0.0410	0.0265	0.0620	2.3785	0.0046	NaN	0.00	11.0296	0.0000	6.5822	0.0000	0.0000	0.0000	-1.00	0.1031
BX08	2023	10	30	01	51	25.00	7	0	7	0	0	0	1.26	0.60	0.56	1.13	1.39	3835736.5540	1177272.9315	4941612.2463	0.0445	0.0299	0.0579	5664452.9581	644359.3939	181.6421	0.0410	0.0265	0.0620	2.3785	0.0046	NaN	0.00	10.6982	0.0000	6.2517	0.0000	0.0000	0.0000	-1.00	0.1031
BX08	2023	10	30	01	51	30.00	7	0	7	0	0	0	1.26	0.60	0.56	1.13	1.39	3835736.5530	1177272.9333	4941612.2422	0.0446	0.0299	0.0579	5664452.9559	644359.3959	181.6387	0.0411	0.0265	0.0620	2.3785	0.0046	NaN	0.00	10.5702	0.0000	6.1271	0.0000	0.0000	0.0000	-1.00	0.1031
BX08	2023	10	30	01	51	35.00	7	0	7	0	0	0	1.26	0.60	0.56	1.12	1.39	3835736.5507	1177272.9344	4941612.2315	0.0446	0.0299	0.0580	5664452.9506	644359.3978	181.6292	0.0411	0.0265	0.0620	2.3784	0.0046	NaN	0.00	10.6271	0.0000	6.1906	0.0000	0.0000	0.0000	-1.00	0.1030
BX08	2023	10	30	01	51	40.00	7	0	7	0	0	0	1.26	0.60	0.56	1.12	1.39	3835736.5493	1177272.9343	4941612.2371	0.0446	0.0299	0.0580	5664452.9553	644359.3980	181.6327	0.0411	0.0265	0.0620	2.3784	0.0046	NaN	0.00	10.5702	0.0000	6.1335	0.0000	0.0000	0.0000	-1.00	0.1030
BX08	2023	10	30	01	51	45.00	7	0	7	0	0	0	1.25	0.60	0.56	1.12	1.39	3835736.5470	1177272.9297	4941612.2399	0.0446	0.0299	0.0580	5664452.9597	644359.3941	181.6326	0.0411	0.0265	0.0620	2.3785	0.0046	NaN	0.00	10.8652	0.0000	6.4300	0.0000	0.0000	0.0000	-1.00	0.1031
BX08	2023	10	30	01	51	50.00	7	0	7	0	0	0	1.25	0.60	0.56	1.12	1.39	3835736.5512	1177272.9312	4941612.2465	0.0446	0.0299	0.0617	5664452.9604	644359.3943	181.6406	0.0429	0.0265	0.0644	2.3785	0.0046	NaN	0.00	10.7922	0.0000	6.3556	0.0000	0.0000	0.0000	-1.00	0.1031
BX08	2023	10	30	01	51	55.00	6	0	7	0	0	0	1.51	0.89	0.67	1.35	1.75	3835736.5497	1177272.9351	4941612.2476	0.0446	0.0299	0.0617	5664452.9614	644359.3985	181.6412	0.0429	0.0265	0.0644	2.3785	0.0046	NaN	0.00	10.7911	0.0000	6.3553	0.0000	0.0000	0.0000	-1.00	0.1031
BX08	2023	10	30	01	52	00.00	6	0	7	0	0	0	1.51	0.89	0.67	1.35	1.75	3835736.5682	1177272.9372	4941612.2518	0.0463	0.0306	0.0619	5664452.9497	644359.3954	181.6560	0.0443	0.0283	0.0644	2.3784	0.0046	NaN	0.00	10.5187	0.0000	6.0987	0.0000	0.0000	0.0000	-1.00	0.1031
BX08	2023	10	30	01	52	05.00	6	0	7	0	0	0	1.51	0.89	0.67	1.35	1.75	3835736.5554	1177272.9354	4941612.2502	0.0446	0.0299	0.0617	5664452.9586	644359.3972	181.6467	0.0429	0.0265	0.0644	2.3785	0.0046	NaN	0.00	10.5883	0.0000	6.1778	0.0000	0.0000	0.0000	-1.00	0.1031
BX08	2023	10	30	01	52	10.00	6	0	7	0	0	0	1.50	0.89	0.67	1.35	1.75	3835736.5589	1177272.9320	4941612.2584	0.0446	0.0299	0.0617	5664452.9619	644359.3928	181.6545	0.0429	0.0265	0.0644	2.3785	0.0046	NaN	0.00	10.6843	0.0000	6.2785	0.0000	0.0000	0.0000	-1.00	0.1031
BX08	2023	10	30	01	52	15.00	6	0	7	0	0	0	1.50	0.89	0.67	1.35	1.75	3835736.5572	1177272.9348	4941612.2544	0.0446	0.0299	0.0617	5664452.9600	644359.3961	181.6510	0.0430	0.0265	0.0644	2.3785	0.0046	NaN	0.00	10.6377	0.0000	6.2322	0.0000	0.0000	0.0000	-1.00	0.1031
BX08	2023	10	30	01	52	20.00	6	0	7	0	0	0	1.50	0.89	0.67	1.35	1.75	3835736.5529	1177272.9336	4941612.2464	0.0446	0.0299	0.0617	5664452.9585	644359.3962	181.6419	0.0430	0.0265	0.0644	2.3785	0.0046	NaN	0.00	10.3973	0.0000	5.9953	0.0000	0.0000	0.0000	-1.00	0.1031
BX08	2023	10	30	01	52	25.00	6	0	7	0	0	0	1.50	0.89	0.67	1.34	1.74	3835736.5483	1177272.9315	4941612.2499	0.0446	0.0299	0.0617	5664452.9646	644359.3954	181.6416	0.0430	0.0265	0.0644	2.3785	0.0046	NaN	0.00	10.4698	0.0000	6.0682	0.0000	0.0000	0.0000	-1.00	0.1031
BX08	2023	10	30	01	52	30.00	6	0	7	0	0	0	1.50	0.89	0.67	1.34	1.74	3835736.5525	1177272.9354	4941612.2444	0.0446	0.0299	0.0618	5664452.9572	644359.3980	181.6405	0.0430	0.0265	0.0644	2.3785	0.0046	NaN	0.00	10.4945	0.0000	6.0945	0.0000	0.0000	0.0000	-1.00	0.1031
BX08	2023	10	30	01	52	35.00	6	0	6	0	0	0	2.76	1.63	1.33	2.42	3.21	3835736.5582	1177272.9346	4941612.2506	0.0447	0.0299	0.0672	5664452.9570	644359.3957	181.6486	0.0458	0.0266	0.0679	2.3785	0.0046	NaN	0.00	10.4727	0.0000	6.0766	0.0000	0.0000	0.0000	-1.00	0.1031
BX08	2023	10	30	01	52	40.00	6	0	7	0	0	0	1.50	0.89	0.67	1.34	1.74	3835736.5651	1177272.9362	4941612.2613	0.0447	0.0299	0.0672	5664452.9581	644359.3951	181.6613	0.0458	0.0266	0.0678	2.3785	0.0046	NaN	0.00	10.8219	0.0000	6.4307	0.0000	0.0000	0.0000	-1.00	0.1031
BX08	2023	10	30	01	52	45.00	6	0	7	0	0	0	1.50	0.89	0.67	1.34	1.74	3835736.5591	1177272.9294	4941612.2638	0.0447	0.0299	0.0645	5664452.9657	644359.3902	181.6584	0.0445	0.0266	0.0661	2.3786	0.0046	NaN	0.00	10.8784	0.0000	6.4903	0.0000	0.0000	0.0000	-1.00	0.1032
BX08	2023	10	30	01	52	50.00	6	0	7	0	0	0	1.50	0.89	0.67	1.34	1.74	3835736.5622	1177272.9305	4941612.2611	0.0447	0.0299	0.0635	5664452.9614	644359.3904	181.6584	0.0440	0.0266	0.0655	2.3786	0.0046	NaN	0.00	10.6860	0.0000	6.2997	0.0000	0.0000	0.0000	-1.00	0.1032
BX08	2023	10	30	01	52	55.00	6	0	7	0	0	0	1.49	0.89	0.67	1.34	1.74	3835736.5611	1177272.9302	4941612.2555	0.0447	0.0299	0.0631	5664452.9588	644359.3906	181.6534	0.0438	0.0266	0.0652	2.3786	0.0046	NaN	0.00	10.8499	0.0000	6.4596	0.0000	0.0000	0.0000	-1.00	0.1033
BX08	2023	10	30	01	53	00.00	6	0	7	0	0	0	1.49	0.89	0.67	1.34	1.74	3835736.5638	1177272.9270	4941612.2587	0.0447	0.0299	0.0628	5664452.9594	644359.3867	181.6568	0.0437	0.0265	0.0650	2.3787	0.0046	NaN	0.00	10.4583	0.0000	6.0620	0.0000	0.0000	0.0000	-1.00	0.1033
BX08	2023	10	30	01	53	05.00	6	0	7	0	0	0	1.49	0.88	0.67	1.33	1.73	3835736.5644	1177272.9285	4941612.2544	0.0447	0.0299	0.0626	5664452.9560	644359.3880	181.6541	0.0436	0.0265	0.0649	2.3787	0.0046	NaN	0.00	10.4346	0.0000	6.0319	0.0000	0.0000	0.0000	-1.00	0.1034
BX08	2023	10	30	01	53	10.00	6	0	7	0	0	0	1.49	0.88	0.67	1.33	1.73	3835736.5620	1177272.9301	4941612.2546	0.0447	0.0299	0.0625	5664452.9576	644359.3902	181.6531	0.0435	0.0265	0.0648	2.3788	0.0046	NaN	0.00	10.6554	0.0000	6.2470	0.0000	0.0000	0.0000	-1.00	0.1034
BX08	2023	10	30	01	53	15.00	5	0	7	0	0	0	2.02	1.29	0.85	1.83	2.39	3835736.5624	1177272.9276	4941612.2555	0.0482	0.0300	0.0630	5664452.9583	644359.3876	181.6537	0.0443	0.0267	0.0673	2.3789	0.0046	NaN	0.00	10.5711	0.0000	6.1639	0.0000	0.0000	0.0000	-1.00	0.1035
BX08	2023	10	30	01	53	20.00	5	0	7	0	0	0	2.02	1.29	0.85	1.83	2.39	3835736.5694	1177272.9335	4941612.2594	0.0483	0.0300	0.0630	5664452.9543	644359.3914	181.6619	0.0443	0.0267	0.0672	2.3789	0.0046	NaN	0.00	10.5911	0.0000	6.1850	0.0000	0.0000	0.0000	-1.00	0.1035
BX08	2023	10	30	01	53	25.00	6	0	7	0	0	0	1.49	0.88	0.67	1.33	1.73	3835736.5673	1177272.9322	4941612.2585	0.0483	0.0300	0.0629	5664452.9556	644359.3907	181.6597	0.0443	0.0267	0.0672	2.3789	0.0046	NaN	0.00	10.6314	0.0000	6.2300	0.0000	0.0000	0.0000	-1.00	0.1036
BX08	2023	10	30	01	53	30.00	6	0	6	0	0	0	2.73	1.62	1.32	2.39	3.17	3835736.5669	1177272.9372	4941612.2555	0.0466	0.0300	0.0674	5664452.9530	644359.3957	181.6581	0.0462	0.0267	0.0690	2.3790	0.0046	NaN	0.00	10.4472	0.0000	6.0602	0.0000	0.0000	0.0000	-1.00	0.1036
BX08	2023	10	30	01	53	35.00	6	0	6	0	0	0	2.73	1.61	1.32	2.39	3.17	3835736.5696	1177272.9329	4941612.2633	0.0460	0.0300	0.0673	5664452.9567	644359.3906	181.6650	0.0461	0.0266	0.0686	2.3790	0.0046	NaN	0.00	10.3896	0.0000	6.0079	0.0000	0.0000	0.0000	-1.00	0.1037
BX08	2023	10	30	01	53	40.00	6	0	6	0	0	0	2.73	1.61	1.32	2.39	3.17	3835736.5652	1177272.9329	4941612.2612	0.0457	0.0299	0.0672	5664452.9587	644359.3919	181.6607	0.0461	0.0266	0.0683	2.3791	0.0046	NaN	0.00	10.3813	0.0000	6.0011	0.0000	0.0000	0.0000	-1.00	0.1037
BX08	2023	10	30	01	53	45.00	6	0	6	0	0	0	2.72	1.61	1.32	2.38	3.17	3835736.5655	1177272.9321	4941612.2551	0.0455	0.0299	0.0672	5664452.9548	644359.3912	181.6560	0.0460	0.0266	0.0682	2.3791	0.0046	NaN	0.00	10.4008	0.0000	6.0202	0.0000	0.0000	0.0000	-1.00	0.1038
BX08	2023	10	30	01	53	50.00	6	0	6	0	0	0	2.72	1.61	1.32	2.38	3.16	3835736.5645	1177272.9321	4941612.2530	0.0454	0.0299	0.0671	5664452.9543	644359.3915	181.6538	0.0460	0.0266	0.0681	2.3792	0.0046	NaN	0.00	10.5552	0.0000	6.1803	0.0000	0.0000	0.0000	-1.00	0.1038
BX08	2023	10	30	01	53	55.00	6	0	6	0	0	0	2.72	1.61	1.32	2.38	3.16	3835736.5666	1177272.9354	4941612.2477	0.0453	0.0299	0.0671	5664452.9487	644359.3942	181.6515	0.0460	0.0266	0.0680	2.3792	0.0046	NaN	0.00	10.3397	0.0000	5.9676	0.0000	0.0000	0.0000	-1.00	0.1038
BX08	2023	10	30	01	54	00.00	6	0	6	0	0	0	2.72	1.61	1.32	2.37	3.16	3835736.5684	1177272.9349	4941612.2567	0.0452	0.0299	0.0671	5664452.9531	644359.3930	181.6595	0.0460	0.0266	0.0679	2.3793	0.0046	NaN	0.00	10.3425	0.0000	5.9740	0.0000	0.0000	0.0000	-1.00	0.1039
BX08	2023	10	30	01	54	05.00	5	0	6	0	0	0	3.21	1.99	1.51	2.83	3.77	3835736.5638	1177272.9298	4941612.2432	0.0484	0.0300	0.0676	5664452.9491	644359.3896	181.6453	0.0467	0.0268	0.0702	2.3793	0.0046	NaN	0.00	10.4794	0.0000	6.1077	0.0000	0.0000	0.0000	-1.00	0.1039
BX08	2023	10	30	01	54	10.00	6	0	6	0	0	0	2.71	1.60	1.32	2.37	3.15	3835736.5615	1177272.9279	4941612.2470	0.0484	0.0300	0.0676	5664452.9536	644359.3884	181.6465	0.0467	0.0268	0.0702	2.3793	0.0046	NaN	0.00	10.3956	0.0000	6.0228	0.0000	0.0000	0.0000	-1.00	0.1040
BX08	2023	10	30	01	54	15.00	6	0	6	0	0	0	2.71	1.60	1.32	2.37	3.15	3835736.5636	1177272.9277	4941612.2481	0.0466	0.0300	0.0673	5664452.9528	644359.3876	181.6486	0.0463	0.0267	0.0689	2.3794	0.0046	NaN	0.00	10.4202	0.0000	6.0478	0.0000	0.0000	0.0000	-1.00	0.1040
BX08	2023	10	30	01	54	20.00	6	0	6	0	0	0	2.71	1.60	1.32	2.36	3.14	3835736.5705	1177272.9306	4941612.2375	0.0460	0.0300	0.0672	5664452.9403	644359.3886	181.6450	0.0462	0.0267	0.0685	2.3794	0.0046	NaN	0.00	10.3529	0.0000	5.9849	0.0000	0.0000	0.0000	-1.00	0.1040
BX08	2023	10	30	01	54	25.00	6	0	6	0	0	0	2.70	1.60	1.32	2.36	3.14	3835736.5730	1177272.9324	4941612.2567	0.0457	0.0299	0.0671	5664452.9502	644359.3894	181.6618	0.0461	0.0266	0.0682	2.3795	0.0046	NaN	0.00	10.1936	0.0000	5.8241	0.0000	0.0000	0.0000	-1.00	0.1041
BX08	2023	10	30	01	54	30.00	6	0	6	0	0	0	2.70	1.60	1.31	2.36	3.14	3835736.5645	1177272.9289	4941612.2490	0.0456	0.0299	0.0671	5664452.9524	644359.3885	181.6501	0.0461	0.0266	0.0681	2.3795	0.0046	NaN	0.00	9.9607	0.0000	5.5876	0.0000	0.0000	0.0000	-1.00	0.1041
BX08	2023	10	30	01	54	35.00	5	0	6	0	0	0	3.19	1.98	1.51	2.81	3.75	3835736.5662	1177272.9300	4941612.2468	0.0484	0.0300	0.0676	5664452.9495	644359.3891	181.6495	0.0467	0.0268	0.0701	2.3795	0.0046	NaN	0.00	10.1224	0.0000	5.7514	0.0000	0.0000	0.0000	-1.00	0.1042
BX08	2023	10	30	01	54	40.00	6	0	6	0	0	0	2.69	1.60	1.31	2.35	3.13	3835736.5650	1177272.9271	4941612.2571	0.0484	0.0300	0.0676	5664452.9574	644359.3865	181.6563	0.0467	0.0268	0.0701	2.3796	0.0046	NaN	0.00	10.0536	0.0000	5.6839	0.0000	0.0000	0.0000	-1.00	0.1042
BX08	2023	10	30	01	54	45.00	6	0	6	0	0	0	2.69	1.59	1.31	2.35	3.13	3835736.5633	1177272.9295	4941612.2440	0.0467	0.0300	0.0672	5664452.9500	644359.3894	181.6455	0.0463	0.0267	0.0688	2.3797	0.0046	NaN	0.00	10.0074	0.0000	5.6366	0.0000	0.0000	0.0000	-1.00	0.1043
BX08	2023	10	30	01	54	50.00	6	0	6	0	0	0	2.69	1.59	1.31	2.35	3.12	3835736.5626	1177272.9263	4941612.2551	0.0461	0.0300	0.0671	5664452.9582	644359.3864	181.6532	0.0462	0.0267	0.0684	2.3797	0.0046	NaN	0.00	10.1799	0.0000	5.8161	0.0000	0.0000	0.0000	-1.00	0.1043
BX08	2023	10	30	01	54	55.00	5	0	6	0	0	0	3.18	1.97	1.51	2.80	3.74	3835736.5563	1177272.9272	4941612.2502	0.0485	0.0300	0.0675	5664452.9597	644359.3890	181.6458	0.0467	0.0268	0.0700	2.3798	0.0046	NaN	0.00	10.2153	0.0000	5.8553	0.0000	0.0000	0.0000	-1.00	0.1044
BX08	2023	10	30	01	55	00.00	6	0	6	0	0	0	2.68	1.59	1.31	2.34	3.12	3835736.5662	1177272.9272	4941612.2570	0.0485	0.0300	0.0675	5664452.9565	644359.3862	181.6570	0.0467	0.0268	0.0700	2.3798	0.0046	NaN	0.00	10.4829	0.0000	6.1243	0.0000	0.0000	0.0000	-1.00	0.1044
BX08	2023	10	30	01	55	05.00	5	0	6	0	0	0	3.17	1.96	1.51	2.79	3.73	3835736.5642	1177272.9286	4941612.2552	0.0485	0.0300	0.0675	5664452.9566	644359.3882	181.6547	0.0468	0.0268	0.0700	2.3799	0.0046	NaN	0.00	10.3053	0.0000	5.9519	0.0000	0.0000	0.0000	-1.00	0.1045
BX08	2023	10	30	01	55	10.00	6	0	6	0	0	0	2.68	1.59	1.31	2.34	3.11	3835736.5650	1177272.9287	4941612.2581	0.0528	0.0303	0.0701	5664452.9578	644359.3880	181.6574	0.0470	0.0269	0.0754	2.3799	0.0046	NaN	0.00	10.2327	0.0000	5.8786	0.0000	0.0000	0.0000	-1.00	0.1045
BX08	2023	10	30	01	55	15.00	6	0	6	0	0	0	2.67	1.58	1.31	2.33	3.11	3835736.5617	1177272.9304	4941612.2471	0.0468	0.0300	0.0671	5664452.9530	644359.3907	181.6472	0.0464	0.0267	0.0688	2.3800	0.0046	NaN	0.00	10.0777	0.0000	5.7236	0.0000	0.0000	0.0000	-1.00	0.1046
BX08	2023	10	30	01	55	20.00	6	0	6	0	0	0	2.67	1.58	1.31	2.33	3.11	3835736.5547	1177272.9265	4941612.2514	0.0462	0.0300	0.0670	5664452.9618	644359.3888	181.6456	0.0463	0.0267	0.0683	2.3800	0.0046	NaN	0.00	10.1496	0.0000	5.7934	0.0000	0.0000	0.0000	-1.00	0.1046
BX08	2023	10	30	01	55	25.00	5	0	6	0	0	0	3.16	1.96	1.51	2.78	3.72	3835736.5516	1177272.9293	4941612.2516	0.0485	0.0300	0.0674	5664452.9636	644359.3923	181.6444	0.0468	0.0268	0.0700	2.3801	0.0046	NaN	0.00	10.3930	0.0000	6.0364	0.0000	0.0000	0.0000	-1.00	0.1047
BX08	2023	10	30	01	55	30.00	5	0	6	0	0	0	3.16	1.95	1.51	2.78	3.71	3835736.5523	1177272.9288	4941612.2467	0.0485	0.0300	0.0674	5664452.9601	644359.3917	181.6410	0.0468	0.0268	0.0700	2.3801	0.0046	NaN	0.00	10.3468	0.0000	5.9915	0.0000	0.0000	0.0000	-1.00	0.1047
BX08	2023	10	30	01	55	35.00	6	0	6	0	0	0	2.66	1.58	1.31	2.32	3.10	3835736.5583	1177272.9304	4941612.2603	0.0485	0.0300	0.0674	5664452.9639	644359.3914	181.6554	0.0468	0.0268	0.0700	2.3802	0.0046	NaN	0.00	10.5487	0.0000	6.1903	0.0000	0.0000	0.0000	-1.00	0.1048
BX08	2023	10	30	01	55	40.00	6	0	6	0	0	0	2.66	1.58	1.30	2.32	3.09	3835736.5491	1177272.9319	4941612.2404	0.0510	0.0301	0.0713	5664452.9580	644359.3957	181.6347	0.0464	0.0281	0.0752	2.3802	0.0046	NaN	0.00	10.4949	0.0000	6.1384	0.0000	0.0000	0.0000	-1.00	0.1048
BX08	2023	10	30	01	55	45.00	6	0	6	0	0	0	2.66	1.58	1.30	2.32	3.09	3835736.5466	1177272.9264	4941612.2341	0.0502	0.0301	0.0711	5664452.9570	644359.3912	181.6273	0.0463	0.0280	0.0745	2.3802	0.0046	NaN	0.00	10.2541	0.0000	5.8956	0.0000	0.0000	0.0000	-1.00	0.1048
BX08	2023	10	30	01	55	50.00	6	0	6	0	0	0	2.66	1.57	1.30	2.31	3.09	3835736.5458	1177272.9300	4941612.2476	0.0497	0.0301	0.0709	5664452.9653	644359.3946	181.6380	0.0463	0.0280	0.0741	2.3802	0.0046	NaN	0.00	10.2739	0.0000	5.9075	0.0000	0.0000	0.0000	-1.00	0.1048
BX08	2023	10	30	01	55	55.00	6	0	6	0	0	0	2.65	1.57	1.30	2.31	3.08	3835736.5459	1177272.9287	4941612.2316	0.0495	0.0301	0.0708	5664452.9555	644359.3936	181.6253	0.0462	0.0280	0.0739	2.3802	0.0046	NaN	0.00	10.2432	0.0000	5.8826	0.0000	0.0000	0.0000	-1.00	0.1048
BX08	2023	10	30	01	56	00.00	6	0	6	0	0	0	2.65	1.57	1.30	2.31	3.08	3835736.5551	1177272.9232	4941612.2570	0.0456	0.0299	0.0668	5664452.9656	644359.3854	181.6496	0.0462	0.0267	0.0678	2.3802	0.0046	NaN	0.00	10.4719	0.0000	6.1066	0.0000	0.0000	0.0000	-1.00	0.1048
BX08	2023	10	30	01	56	05.00	6	0	6	0	0	0	2.65	1.57	1.30	2.30	3.08	3835736.5474	1177272.9271	4941612.2474	0.0492	0.0301	0.0707	5664452.9646	644359.3915	181.6382	0.0462	0.0280	0.0736	2.3802	0.0046	NaN	0.00	10.6025	0.0000	6.2350	0.0000	0.0000	0.0000	-1.00	0.1048
BX08	2023	10	30	01	56	10.00	6	0	6	0	0	0	2.64	1.57	1.30	2.30	3.07	3835736.5482	1177272.9270	4941612.2330	0.0491	0.0301	0.0707	5664452.9550	644359.3913	181.6274	0.0462	0.0280	0.0735	2.3802	0.0046	NaN	0.00	10.3764	0.0000	5.9998	0.0000	0.0000	0.0000	-1.00	0.1048
BX08	2023	10	30	01	56	15.00	6	0	6	0	0	0	2.64	1.57	1.30	2.30	3.07	3835736.5581	1177272.9244	4941612.2615	0.0455	0.0299	0.0667	5664452.9660	644359.3857	181.6551	0.0462	0.0267	0.0676	2.3803	0.0046	NaN	0.00	10.4242	0.0000	6.0391	0.0000	0.0000	0.0000	-1.00	0.1049
BX08	2023	10	30	01	56	20.00	6	0	6	0	0	0	2.64	1.56	1.30	2.30	3.07	3835736.5635	1177272.9257	4941612.2612	0.0454	0.0299	0.0667	5664452.9615	644359.3855	181.6584	0.0462	0.0267	0.0676	2.3803	0.0046	NaN	0.00	10.4699	0.0000	6.0804	0.0000	0.0000	0.0000	-1.00	0.1049
BX08	2023	10	30	01	56	25.00	6	0	6	0	0	0	2.64	1.56	1.30	2.29	3.06	3835736.5620	1177272.9262	4941612.2623	0.0494	0.0302	0.0688	5664452.9631	644359.3863	181.6584	0.0464	0.0267	0.0722	2.3803	0.0046	NaN	0.00	10.3421	0.0000	5.9519	0.0000	0.0000	0.0000	-1.00	0.1050
BX08	2023	10	30	01	56	30.00	6	0	6	0	0	0	2.63	1.56	1.30	2.29	3.06	3835736.5574	1177272.9256	4941612.2488	0.0454	0.0300	0.0667	5664452.9583	644359.3873	181.6450	0.0462	0.0267	0.0675	2.3804	0.0046	NaN	0.00	10.4431	0.0000	6.0459	0.0000	0.0000	0.0000	-1.00	0.1050
BX08	2023	10	30	01	56	35.00	6	0	6	0	0	0	2.63	1.56	1.30	2.29	3.06	3835736.5576	1177272.9220	4941612.2463	0.0454	0.0299	0.0667	5664452.9572	644359.3837	181.6425	0.0462	0.0267	0.0675	2.3804	0.0046	NaN	0.00	10.9376	0.0000	6.5378	0.0000	0.0000	0.0000	-1.00	0.1050
BX08	2023	10	30	01	56	40.00	6	0	6	0	0	0	2.63	1.56	1.30	2.28	3.05	3835736.5584	1177272.9234	4941612.2552	0.0453	0.0299	0.0667	5664452.9620	644359.3847	181.6503	0.0462	0.0267	0.0675	2.3805	0.0046	NaN	0.00	10.5099	0.0000	6.1092	0.0000	0.0000	0.0000	-1.00	0.1051
BX08	2023	10	30	01	56	45.00	6	0	6	0	0	0	2.62	1.56	1.30	2.28	3.05	3835736.5628	1177272.9253	4941612.2583	0.0453	0.0299	0.0666	5664452.9602	644359.3853	181.6556	0.0462	0.0267	0.0675	2.3805	0.0046	NaN	0.00	10.3588	0.0000	5.9637	0.0000	0.0000	0.0000	-1.00	0.1051
BX08	2023	10	30	01	56	50.00	6	0	6	0	0	0	2.62	1.55	1.29	2.28	3.05	3835736.5642	1177272.9258	4941612.2675	0.0453	0.0299	0.0666	5664452.9648	644359.3853	181.6637	0.0462	0.0267	0.0674	2.3805	0.0046	NaN	0.00	10.5134	0.0000	6.1198	0.0000	0.0000	0.0000	-1.00	0.1051
BX08	2023	10	30	01	56	55.00	6	0	6	0	0	0	2.62	1.55	1.29	2.28	3.04	3835736.5576	1177272.9229	4941612.2613	0.0453	0.0299	0.0666	5664452.9665	644359.3843	181.6544	0.0462	0.0267	0.0674	2.3805	0.0046	NaN	0.00	10.7469	0.0000	6.3537	0.0000	0.0000	0.0000	-1.00	0.1052
BX08	2023	10	30	01	57	00.00	6	0	6	0	0	0	2.62	1.55	1.29	2.27	3.04	3835736.5569	1177272.9216	4941612.2566	0.0453	0.0299	0.0666	5664452.9643	644359.3834	181.6501	0.0462	0.0267	0.0674	2.3806	0.0046	NaN	0.00	10.4394	0.0000	6.0475	0.0000	0.0000	0.0000	-1.00	0.1052
BX08	2023	10	30	01	57	05.00	6	0	6	0	0	0	2.61	1.55	1.29	2.27	3.04	3835736.5621	1177272.9258	4941612.2661	0.0494	0.0303	0.0685	5664452.9655	644359.3859	181.6614	0.0465	0.0267	0.0719	2.3806	0.0046	NaN	0.00	10.4463	0.0000	6.0570	0.0000	0.0000	0.0000	-1.00	0.1053
BX08	2023	10	30	01	57	10.00	6	0	6	0	0	0	2.61	1.55	1.29	2.27	3.03	3835736.5614	1177272.9239	4941612.2580	0.0453	0.0300	0.0666	5664452.9614	644359.3844	181.6543	0.0462	0.0267	0.0674	2.3807	0.0046	NaN	0.00	10.5251	0.0000	6.1346	0.0000	0.0000	0.0000	-1.00	0.1053
BX08	2023	10	30	01	57	15.00	6	0	6	0	0	0	2.61	1.55	1.29	2.26	3.03	3835736.5640	1177272.9273	4941612.2673	0.0453	0.0299	0.0665	5664452.9646	644359.3868	181.6637	0.0462	0.0267	0.0673	2.3808	0.0046	NaN	0.00	10.6482	0.0000	6.2617	0.0000	0.0000	0.0000	-1.00	0.1054
BX08	2023	10	30	01	57	20.00	6	0	6	0	0	0	2.60	1.54	1.29	2.26	3.03	3835736.5640	1177272.9215	4941612.2655	0.0453	0.0299	0.0665	5664452.9646	644359.3812	181.6612	0.0462	0.0267	0.0673	2.3808	0.0046	NaN	0.00	10.5656	0.0000	6.1842	0.0000	0.0000	0.0000	-1.00	0.1054
BX08	2023	10	30	01	57	25.00	6	0	6	0	0	0	2.60	1.54	1.29	2.26	3.02	3835736.5698	1177272.9249	4941612.2671	0.0453	0.0299	0.0665	5664452.9606	644359.3829	181.6666	0.0462	0.0267	0.0673	2.3809	0.0046	NaN	0.00	10.5811	0.0000	6.2030	0.0000	0.0000	0.0000	-1.00	0.1055
BX08	2023	10	30	01	57	30.00	6	0	6	0	0	0	2.60	1.54	1.29	2.26	3.02	3835736.5678	1177272.9271	4941612.2613	0.0453	0.0299	0.0665	5664452.9580	644359.3857	181.6613	0.0462	0.0267	0.0673	2.3809	0.0046	NaN	0.00	10.3387	0.0000	5.9635	0.0000	0.0000	0.0000	-1.00	0.1055
BX08	2023	10	30	01	57	35.00	6	0	6	0	0	0	2.59	1.54	1.29	2.25	3.02	3835736.5597	1177272.9230	4941612.2589	0.0453	0.0299	0.0665	5664452.9634	644359.3839	181.6538	0.0462	0.0267	0.0673	2.3810	0.0046	NaN	0.00	10.2459	0.0000	5.8729	0.0000	0.0000	0.0000	-1.00	0.1056
BX08	2023	10	30	01	57	40.00	6	0	6	0	0	0	2.59	1.54	1.29	2.25	3.01	3835736.5626	1177272.9235	4941612.2585	0.0454	0.0299	0.0665	5664452.9608	644359.3836	181.6553	0.0462	0.0267	0.0673	2.3810	0.0046	NaN	0.00	10.4487	0.0000	6.0796	0.0000	0.0000	0.0000	-1.00	0.1056
BX08	2023	10	30	01	57	45.00	5	0	6	0	0	0	3.08	1.90	1.50	2.69	3.62	3835736.5581	1177272.9227	4941612.2632	0.0488	0.0301	0.0670	5664452.9673	644359.3840	181.6561	0.0470	0.0268	0.0697	2.3811	0.0046	NaN	0.00	10.6345	0.0000	6.2683	0.0000	0.0000	0.0000	-1.00	0.1057
BX08	2023	10	30	01	57	50.00	6	0	6	0	0	0	2.59	1.53	1.28	2.24	3.01	3835736.5587	1177272.9203	4941612.2629	0.0488	0.0301	0.0670	5664452.9672	644359.3815	181.6558	0.0470	0.0268	0.0697	2.3811	0.0046	NaN	0.00	10.3897	0.0000	6.0289	0.0000	0.0000	0.0000	-1.00	0.1058
BX08	2023	10	30	01	57	55.00	6	0	6	0	0	0	2.58	1.53	1.28	2.24	3.00	3835736.5614	1177272.9211	4941612.2639	0.0471	0.0300	0.0667	5664452.9657	644359.3816	181.6583	0.0466	0.0267	0.0684	2.3812	0.0046	NaN	0.00	10.3663	0.0000	6.0065	0.0000	0.0000	0.0000	-1.00	0.1058
BX08	2023	10	30	01	58	00.00	6	0	6	0	0	0	2.58	1.53	1.28	2.24	3.00	3835736.5689	1177272.9228	4941612.2715	0.0465	0.0300	0.0666	5664452.9644	644359.3810	181.6691	0.0465	0.0267	0.0680	2.3813	0.0046	NaN	0.00	10.4713	0.0000	6.1100	0.0000	0.0000	0.0000	-1.00	0.1059
BX08	2023	10	30	01	58	05.00	6	0	6	0	0	0	2.58	1.53	1.28	2.24	3.00	3835736.5679	1177272.9234	4941612.2797	0.0504	0.0304	0.0683	5664452.9702	644359.3817	181.6750	0.0469	0.0267	0.0722	2.3813	0.0046	NaN	0.00	10.5728	0.0000	6.2122	0.0000	0.0000	0.0000	-1.00	0.1059
BX08	2023	10	30	01	58	10.00	6	0	6	0	0	0	2.57	1.53	1.28	2.23	2.99	3835736.5646	1177272.9240	4941612.2670	0.0502	0.0304	0.0682	5664452.9646	644359.3834	181.6632	0.0468	0.0267	0.0720	2.3814	0.0046	NaN	0.00	10.6448	0.0000	6.2872	0.0000	0.0000	0.0000	-1.00	0.1060
BX08	2023	10	30	01	58	15.00	6	0	6	0	0	0	2.57	1.53	1.28	2.23	2.99	3835736.5574	1177272.9206	4941612.2639	0.0459	0.0300	0.0665	5664452.9688	644359.3822	181.6559	0.0464	0.0267	0.0676	2.3814	0.0046	NaN	0.00	10.5022	0.0000	6.1481	0.0000	0.0000	0.0000	-1.00	0.1061
BX08	2023	10	30	01	58	20.00	5	0	6	0	0	0	3.06	1.89	1.50	2.66	3.59	3835736.5665	1177272.9259	4941612.2745	0.0489	0.0301	0.0670	5664452.9675	644359.3846	181.6705	0.0470	0.0268	0.0696	2.3815	0.0046	NaN	0.00	10.7671	0.0000	6.4172	0.0000	0.0000	0.0000	-1.00	0.1061
BX08	2023	10	30	01	58	25.00	5	0	6	0	0	0	3.06	1.88	1.50	2.66	3.59	3835736.5564	1177272.9167	4941612.2627	0.0489	0.0301	0.0669	5664452.9696	644359.3787	181.6536	0.0470	0.0268	0.0696	2.3815	0.0046	NaN	0.00	10.6608	0.0000	6.3098	0.0000	0.0000	0.0000	-1.00	0.1061
BX08	2023	10	30	01	58	30.00	6	0	6	0	0	0	2.56	1.52	1.28	2.22	2.98	3835736.5614	1177272.9209	4941612.2613	0.0497	0.0304	0.0688	5664452.9641	644359.3814	181.6563	0.0472	0.0276	0.0716	2.3816	0.0046	NaN	0.00	10.4427	0.0000	6.0915	0.0000	0.0000	0.0000	-1.00	0.1062
BX08	2023	10	30	01	58	35.00	6	0	6	0	0	0	2.56	1.52	1.28	2.22	2.98	3835736.5610	1177272.9206	4941612.2646	0.0472	0.0300	0.0666	5664452.9665	644359.3812	181.6586	0.0467	0.0267	0.0684	2.3816	0.0046	NaN	0.00	10.5571	0.0000	6.2044	0.0000	0.0000	0.0000	-1.00	0.1062
BX08	2023	10	30	01	58	40.00	6	0	6	0	0	0	2.56	1.52	1.28	2.22	2.97	3835736.5635	1177272.9192	4941612.2641	0.0509	0.0304	0.0681	5664452.9646	644359.3791	181.6594	0.0471	0.0268	0.0723	2.3817	0.0046	NaN	0.00	10.7239	0.0000	6.3686	0.0000	0.0000	0.0000	-1.00	0.1063
BX08	2023	10	30	01	58	45.00	6	0	6	0	0	0	2.55	1.52	1.28	2.21	2.97	3835736.5645	1177272.9223	4941612.2586	0.0463	0.0300	0.0665	5664452.9598	644359.3819	181.6563	0.0465	0.0267	0.0677	2.3817	0.0046	NaN	0.00	10.6578	0.0000	6.2969	0.0000	0.0000	0.0000	-1.00	0.1063
BX08	2023	10	30	01	58	50.00	6	0	6	0	0	0	2.55	1.51	1.27	2.21	2.97	3835736.5587	1177272.9208	4941612.2618	0.0461	0.0300	0.0664	5664452.9664	644359.3821	181.6550	0.0464	0.0267	0.0676	2.3818	0.0046	NaN	0.00	10.6413	0.0000	6.2768	0.0000	0.0000	0.0000	-1.00	0.1064
BX08	2023	10	30	01	58	55.00	6	0	6	0	0	0	2.55	1.51	1.27	2.21	2.96	3835736.5635	1177272.9207	4941612.2670	0.0460	0.0300	0.0664	5664452.9661	644359.3805	181.6620	0.0464	0.0267	0.0675	2.3818	0.0046	NaN	0.00	10.5879	0.0000	6.2170	0.0000	0.0000	0.0000	-1.00	0.1064
BX08	2023	10	30	01	59	00.00	6	0	6	0	0	0	2.54	1.51	1.27	2.20	2.96	3835736.5623	1177272.9204	4941612.2718	0.0459	0.0300	0.0663	5664452.9701	644359.3805	181.6649	0.0464	0.0267	0.0674	2.3819	0.0046	NaN	0.00	10.3298	0.0000	5.9518	0.0000	0.0000	0.0000	-1.00	0.1065
BX08	2023	10	30	01	59	05.00	5	0	6	0	0	0	3.03	1.87	1.50	2.63	3.56	3835736.5567	1177272.9212	4941612.2584	0.0490	0.0301	0.0668	5664452.9657	644359.3830	181.6513	0.0471	0.0268	0.0695	2.3819	0.0046	NaN	0.00	10.4699	0.0000	6.0920	0.0000	0.0000	0.0000	-1.00	0.1065
BX08	2023	10	30	01	59	10.00	5	0	6	0	0	0	3.03	1.87	1.50	2.63	3.56	3835736.5656	1177272.9249	4941612.2647	0.0490	0.0301	0.0668	5664452.9623	644359.3841	181.6622	0.0471	0.0268	0.0695	2.3819	0.0046	NaN	0.00	10.4183	0.0000	6.0415	0.0000	0.0000	0.0000	-1.00	0.1066
BX08	2023	10	30	01	59	15.00	5	0	6	0	0	0	3.03	1.86	1.50	2.63	3.55	3835736.5604	1177272.9277	4941612.2648	0.0490	0.0301	0.0668	5664452.9656	644359.3881	181.6596	0.0471	0.0268	0.0695	2.3820	0.0046	NaN	0.00	10.7617	0.0000	6.3859	0.0000	0.0000	0.0000	-1.00	0.1066
BX08	2023	10	30	01	59	20.00	5	0	6	0	0	0	3.02	1.86	1.50	2.62	3.55	3835736.5664	1177272.9289	4941612.2661	0.0490	0.0301	0.0668	5664452.9617	644359.3877	181.6645	0.0471	0.0268	0.0695	2.3820	0.0046	NaN	0.00	10.5975	0.0000	6.2238	0.0000	0.0000	0.0000	-1.00	0.1067
BX08	2023	10	30	01	59	25.00	6	0	6	0	0	0	2.53	1.50	1.27	2.19	2.94	3835736.5710	1177272.9282	4941612.2642	0.0490	0.0301	0.0668	5664452.9571	644359.3858	181.6656	0.0471	0.0268	0.0695	2.3821	0.0046	NaN	0.00	10.7401	0.0000	6.3686	0.0000	0.0000	0.0000	-1.00	0.1067
BX08	2023	10	30	01	59	30.00	5	0	6	0	0	0	3.02	1.86	1.50	2.62	3.54	3835736.5708	1177272.9296	4941612.2548	0.0490	0.0301	0.0668	5664452.9511	644359.3873	181.6585	0.0471	0.0268	0.0695	2.3821	0.0046	NaN	0.00	10.4768	0.0000	6.1082	0.0000	0.0000	0.0000	-1.00	0.1067
BX08	2023	10	30	01	59	35.00	5	0	6	0	0	0	3.01	1.86	1.50	2.61	3.54	3835736.5660	1177272.9251	4941612.2539	0.0491	0.0301	0.0668	5664452.9551	644359.3843	181.6541	0.0471	0.0268	0.0695	2.3822	0.0046	NaN	0.00	10.5630	0.0000	6.1925	0.0000	0.0000	0.0000	-1.00	0.1068
BX08	2023	10	30	01	59	40.00	6	0	6	0	0	0	2.52	1.50	1.27	2.18	2.93	3835736.5781	1177272.9266	4941612.2713	0.0538	0.0306	0.0683	5664452.9566	644359.3821	181.6751	0.0479	0.0269	0.0740	2.3822	0.0046	NaN	0.00	10.7651	0.0000	6.3939	0.0000	0.0000	0.0000	-1.00	0.1068
BX08	2023	10	30	01	59	45.00	6	0	6	0	0	0	2.52	1.49	1.27	2.18	2.93	3835736.5742	1177272.9272	4941612.2647	0.0473	0.0301	0.0664	5664452.9552	644359.3840	181.6678	0.0467	0.0268	0.0683	2.3822	0.0046	NaN	0.00	10.7178	0.0000	6.3440	0.0000	0.0000	0.0000	-1.00	0.1068
BX08	2023	10	30	01	59	50.00	6	0	6	0	0	0	2.51	1.49	1.26	2.17	2.92	3835736.5735	1177272.9246	4941612.2670	0.0468	0.0300	0.0663	5664452.9578	644359.3816	181.6687	0.0466	0.0267	0.0678	2.3822	0.0046	NaN	0.00	10.6761	0.0000	6.3052	0.0000	0.0000	0.0000	-1.00	0.1068
BX08	2023	10	30	01	59	55.00	6	0	6	0	0	0	2.51	1.49	1.26	2.17	2.92	3835736.5762	1177272.9302	4941612.2598	0.0465	0.0300	0.0663	5664452.9501	644359.3863	181.6657	0.0465	0.0267	0.0676	2.3823	0.0046	NaN	0.00	10.5959	0.0000	6.2268	0.0000	0.0000	0.0000	-1.00	0.1069
BX08	2023	10	30	02	00	00.00	0	0	6	0	0	0	5.84	0.00	2.53	5.26	5.84	3835736.5550	1177272.9233	4941612.2489	0.0764	0.0452	0.0746	5664452.9605	644359.3857	181.6432	0.0668	0.0379	0.0868	2.3823	0.0046	NaN	0.00	10.6100	0.0000	6.2415	0.0000	0.0000	0.0000	-1.00	0.1069
BX08	2023	10	30	02	00	05.00	6	0	6	0	0	0	2.51	1.49	1.26	2.17	2.91	3835736.5620	1177272.9343	4941612.2436	0.0764	0.0452	0.0745	5664452.9498	644359.3944	181.6453	0.0669	0.0379	0.0868	2.3823	0.0046	NaN	0.00	10.2976	0.0000	5.9281	0.0000	0.0000	0.0000	-1.00	0.1069
BX08	2023	10	30	02	00	10.00	6	0	6	0	0	0	2.50	1.49	1.26	2.16	2.91	3835736.5600	1177272.9352	4941612.2387	0.0647	0.0384	0.0735	5664452.9481	644359.3960	181.6405	0.0577	0.0338	0.0812	2.3823	0.0046	NaN	0.00	10.5474	0.0000	6.1781	0.0000	0.0000	0.0000	-1.00	0.1069
BX08	2023	10	30	02	00	15.00	6	0	6	0	0	0	2.50	1.48	1.26	2.16	2.91	3835736.5636	1177272.9370	4941612.2444	0.0581	0.0354	0.0690	5664452.9485	644359.3966	181.6474	0.0541	0.0306	0.0744	2.3823	0.0046	NaN	0.00	10.7073	0.0000	6.3376	0.0000	0.0000	0.0000	-1.00	0.1069
BX08	2023	10	30	02	00	20.00	6	0	6	0	0	0	2.50	1.48	1.26	2.16	2.90	3835736.5682	1177272.9363	4941612.2627	0.0553	0.0341	0.0682	5664452.9567	644359.3943	181.6643	0.0523	0.0296	0.0725	2.3823	0.0047	NaN	0.00	10.5891	0.0000	6.2217	0.0000	0.0000	0.0000	-1.00	0.1069
BX08	2023	10	30	02	00	25.00	6	0	6	0	0	0	2.49	1.48	1.26	2.15	2.90	3835736.5662	1177272.9363	4941612.2523	0.0535	0.0333	0.0677	5664452.9517	644359.3950	181.6551	0.0512	0.0290	0.0714	2.3823	0.0047	NaN	0.00	10.2142	0.0000	5.8517	0.0000	0.0000	0.0000	-1.00	0.1069
BX08	2023	10	30	02	00	30.00	6	0	6	0	0	0	2.49	1.48	1.26	2.15	2.90	3835736.5639	1177272.9329	4941612.2560	0.0524	0.0328	0.0674	5664452.9564	644359.3924	181.6559	0.0505	0.0286	0.0707	2.3823	0.0047	NaN	0.00	10.2651	0.0000	5.9058	0.0000	0.0000	0.0000	-1.00	0.1069
BX08	2023	10	30	02	00	35.00	6	0	6	0	0	0	2.49	1.48	1.26	2.15	2.89	3835736.5690	1177272.9311	4941612.2551	0.0515	0.0324	0.0672	5664452.9524	644359.3893	181.6579	0.0499	0.0283	0.0702	2.3823	0.0047	NaN	0.00	10.7731	0.0000	6.4150	0.0000	0.0000	0.0000	-1.00	0.1069
BX08	2023	10	30	02	00	40.00	6	0	6	0	0	0	2.48	1.47	1.26	2.14	2.89	3835736.5573	1177272.9238	4941612.2512	0.0509	0.0321	0.0670	5664452.9602	644359.3855	181.6465	0.0495	0.0281	0.0698	2.3823	0.0047	NaN	0.00	10.7517	0.0000	6.3902	0.0000	0.0000	0.0000	-1.00	0.1069
BX08	2023	10	30	02	00	45.00	6	0	6	0	0	0	2.48	1.47	1.25	2.14	2.89	3835736.5588	1177272.9317	4941612.2562	0.0504	0.0319	0.0669	5664452.9606	644359.3926	181.6528	0.0492	0.0279	0.0695	2.3823	0.0047	NaN	0.00	10.8154	0.0000	6.4616	0.0000	0.0000	0.0000	-1.00	0.1069
BX08	2023	10	30	02	00	50.00	6	0	6	0	0	0	2.48	1.47	1.25	2.14	2.88	3835736.5579	1177272.9238	4941612.2593	0.0516	0.0371	0.0678	5664452.9649	644359.3852	181.6532	0.0534	0.0315	0.0692	2.3823	0.0047	NaN	0.00	10.6309	0.0000	6.2733	0.0000	0.0000	0.0000	-1.00	0.1069
BX08	2023	10	30	02	00	55.00	6	0	6	0	0	0	2.48	1.47	1.25	2.14	2.88	3835736.5629	1177272.9217	4941612.2475	0.0514	0.0373	0.0677	5664452.9541	644359.3820	181.6466	0.0534	0.0316	0.0691	2.3823	0.0047	NaN	0.00	10.6568	0.0000	6.2945	0.0000	0.0000	0.0000	-1.00	0.1069
BX08	2023	10	30	02	01	00.00	5	0	6	0	0	0	2.96	1.82	1.50	2.56	3.48	3835736.5660	1177272.9224	4941612.2461	0.0524	0.0315	0.0671	5664452.9508	644359.3819	181.6475	0.0494	0.0277	0.0710	2.3823	0.0047	NaN	0.00	10.5146	0.0000	6.1386	0.0000	0.0000	0.0000	-1.00	0.1069
BX08	2023	10	30	02	01	05.00	6	0	6	0	0	0	2.47	1.47	1.25	2.13	2.87	3835736.5664	1177272.9232	4941612.2600	0.0522	0.0315	0.0671	5664452.9590	644359.3823	181.6587	0.0492	0.0277	0.0709	2.3823	0.0047	NaN	0.00	10.4056	0.0000	6.0177	0.0000	0.0000	0.0000	-1.00	0.1069
BX08	2023	10	30	02	01	10.00	6	0	6	0	0	0	2.47	1.46	1.25	2.13	2.87	3835736.5763	1177272.9221	4941612.2632	0.0544	0.0318	0.0678	5664452.9538	644359.3785	181.6670	0.0495	0.0276	0.0732	2.3823	0.0047	NaN	0.00	10.5732	0.0000	6.1591	0.0000	0.0000	0.0000	-1.00	0.1069
BX08	2023	10	30	02	01	15.00	6	0	6	0	0	0	2.46	1.46	1.25	2.12	2.86	3835736.5624	1177272.9190	4941612.2523	0.0537	0.0317	0.0676	5664452.9581	644359.3795	181.6495	0.0493	0.0275	0.0727	2.3823	0.0047	NaN	0.00	10.7954	0.0000	6.3683	0.0000	0.0000	0.0000	-1.00	0.1069
BX08	2023	10	30	02	01	20.00	5	0	6	0	0	0	2.95	1.81	1.49	2.55	3.46	3835736.5649	1177272.9229	4941612.2582	0.0518	0.0313	0.0669	5664452.9591	644359.3824	181.6564	0.0489	0.0276	0.0707	2.3823	0.0047	NaN	0.00	10.7504	0.0000	6.3151	0.0000	0.0000	0.0000	-1.00	0.1069
BX08	2023	10	30	02	01	25.00	6	0	6	0	0	0	2.46	1.46	1.25	2.12	2.86	3835736.5643	1177272.9259	4941612.2541	0.0517	0.0312	0.0669	5664452.9563	644359.3855	181.6533	0.0488	0.0275	0.0706	2.3823	0.0047	NaN	0.00	10.5918	0.0000	6.1727	0.0000	0.0000	0.0000	-1.00	0.1069
BX08	2023	10	30	02	01	30.00	5	0	6	0	0	0	2.95	1.81	1.49	2.54	3.46	3835736.5570	1177272.9211	4941612.2490	0.0516	0.0311	0.0668	5664452.9596	644359.3830	181.6441	0.0487	0.0274	0.0705	2.3823	0.0047	NaN	0.00	10.6656	0.0000	6.2444	0.0000	0.0000	0.0000	-1.00	0.1069
BX08	2023	10	30	02	01	35.00	5	0	6	0	0	0	2.94	1.81	1.49	2.54	3.45	3835736.5619	1177272.9254	4941612.2569	0.0515	0.0311	0.0668	5664452.9600	644359.3857	181.6539	0.0487	0.0274	0.0704	2.3823	0.0047	NaN	0.00	10.7381	0.0000	6.3101	0.0000	0.0000	0.0000	-1.00	0.1069
BX08	2023	10	30	02	01	40.00	6	0	6	0	0	0	2.45	1.45	1.24	2.11	2.85	3835736.5706	1177272.9240	4941612.2579	0.0514	0.0310	0.0667	5664452.9544	644359.3819	181.6598	0.0486	0.0274	0.0703	2.3823	0.0047	NaN	0.00	10.5533	0.0000	6.1174	0.0000	0.0000	0.0000	-1.00	0.1069
BX08	2023	10	30	02	01	45.00	6	0	6	0	0	0	2.45	1.45	1.24	2.11	2.84	3835736.5617	1177272.9250	4941612.2658	0.0497	0.0309	0.0664	5664452.9658	644359.3852	181.6608	0.0482	0.0273	0.0691	2.3823	0.0047	NaN	0.00	10.6090	0.0000	6.1679	0.0000	0.0000	0.0000	-1.00	0.1069
BX08	2023	10	30	02	01	50.00	6	0	6	0	0	0	2.44	1.45	1.24	2.10	2.84	3835736.5651	1177272.9293	4941612.2596	0.0491	0.0309	0.0663	5664452.9585	644359.3886	181.6588	0.0480	0.0272	0.0687	2.3823	0.0047	NaN	0.00	10.5507	0.0000	6.1072	0.0000	0.0000	0.0000	-1.00	0.1069
BX08	2023	10	30	02	01	55.00	6	0	6	0	0	0	2.44	1.45	1.24	2.10	2.84	3835736.5670	1177272.9285	4941612.2643	0.0487	0.0308	0.0662	5664452.9601	644359.3872	181.6634	0.0479	0.0272	0.0684	2.3823	0.0047	NaN	0.00	10.2588	0.0000	5.8153	0.0000	0.0000	0.0000	-1.00	0.1069
BX08	2023	10	30	02	02	00.00	6	0	6	0	0	0	2.44	1.45	1.24	2.10	2.83	3835736.5715	1177272.9329	4941612.2655	0.0485	0.0308	0.0662	5664452.9566	644359.3901	181.6678	0.0478	0.0272	0.0683	2.3823	0.0047	NaN	0.00	10.1952	0.0000	5.7567	0.0000	0.0000	0.0000	-1.00	0.1069
BX08	2023	10	30	02	02	05.00	6	0	6	0	0	0	2.43	1.44	1.24	2.09	2.83	3835736.5717	1177272.9295	4941612.2696	0.0483	0.0308	0.0661	5664452.9597	644359.3867	181.6705	0.0477	0.0271	0.0681	2.3823	0.0047	NaN	0.00	10.3720	0.0000	5.9373	0.0000	0.0000	0.0000	-1.00	0.1069
BX08	2023	10	30	02	02	10.00	6	0	6	0	0	0	2.43	1.44	1.24	2.09	2.83	3835736.5734	1177272.9290	4941612.2668	0.0482	0.0307	0.0661	5664452.9569	644359.3858	181.6693	0.0477	0.0271	0.0680	2.3823	0.0047	NaN	0.00	10.4256	0.0000	5.9980	0.0000	0.0000	0.0000	-1.00	0.1069
BX08	2023	10	30	02	02	15.00	6	0	6	0	0	0	2.43	1.44	1.24	2.09	2.82	3835736.5729	1177272.9235	4941612.2653	0.0481	0.0307	0.0661	5664452.9574	644359.3806	181.6668	0.0476	0.0271	0.0680	2.3823	0.0047	NaN	0.00	10.3001	0.0000	5.8725	0.0000	0.0000	0.0000	-1.00	0.1069
BX08	2023	10	30	02	02	20.00	6	0	6	0	0	0	2.42	1.44	1.24	2.09	2.82	3835736.5750	1177272.9258	4941612.2690	0.0480	0.0307	0.0660	5664452.9577	644359.3823	181.6714	0.0476	0.0271	0.0679	2.3823	0.0047	NaN	0.00	10.1094	0.0000	5.6824	0.0000	0.0000	0.0000	-1.00	0.1069
BX08	2023	10	30	02	02	25.00	6	0	6	0	0	0	2.42	1.44	1.24	2.08	2.82	3835736.5725	1177272.9249	4941612.2511	0.0480	0.0307	0.0660	5664452.9485	644359.3824	181.6557	0.0475	0.0271	0.0678	2.3823	0.0047	NaN	0.00	10.0169	0.0000	5.5869	0.0000	0.0000	0.0000	-1.00	0.1069
BX08	2023	10	30	02	02	30.00	6	0	6	0	0	0	2.42	1.43	1.23	2.08	2.81	3835736.5654	1177272.9272	4941612.2571	0.0479	0.0306	0.0660	5664452.9572	644359.3865	181.6566	0.0475	0.0271	0.0678	2.3823	0.0047	NaN	0.00	10.2579	0.0000	5.8263	0.0000	0.0000	0.0000	-1.00	0.1069
BX08	2023	10	30	02	02	35.00	6	0	6	0	0	0	2.42	1.43	1.23	2.08	2.81	3835736.5645	1177272.9313	4941612.2597	0.0478	0.0306	0.0659	5664452.9586	644359.3906	181.6588	0.0475	0.0271	0.0677	2.3823	0.0047	NaN	0.00	10.1234	0.0000	5.6942	0.0000	0.0000	0.0000	-1.00	0.1069
BX08	2023	10	30	02	02	40.00	6	0	6	0	0	0	2.41	1.43	1.23	2.07	2.80	3835736.5671	1177272.9329	4941612.2616	0.0478	0.0306	0.0659	5664452.9576	644359.3914	181.6622	0.0475	0.0270	0.0677	2.3823	0.0047	NaN	0.00	10.3623	0.0000	5.9331	0.0000	0.0000	0.0000	-1.00	0.1069
BX08	2023	10	30	02	02	45.00	6	0	6	0	0	0	2.41	1.43	1.23	2.07	2.80	3835736.5624	1177272.9294	4941612.2571	0.0478	0.0306	0.0659	5664452.9590	644359.3894	181.6552	0.0474	0.0270	0.0677	2.3823	0.0047	NaN	0.00	10.0855	0.0000	5.6628	0.0000	0.0000	0.0000	-1.00	0.1069
BX08	2023	10	30	02	02	50.00	6	0	6	0	0	0	2.41	1.43	1.23	2.07	2.80	3835736.5610	1177272.9274	4941612.2561	0.0477	0.0306	0.0659	5664452.9598	644359.3878	181.6532	0.0474	0.0270	0.0676	2.3823	0.0047	NaN	0.00	9.9727	0.0000	5.5497	0.0000	0.0000	0.0000	-1.00	0.1069
BX08	2023	10	30	02	02	55.00	6	0	6	0	0	0	2.40	1.43	1.23	2.06	2.79	3835736.5636	1177272.9274	4941612.2633	0.0477	0.0306	0.0659	5664452.9623	644359.3870	181.6604	0.0474	0.0270	0.0676	2.3823	0.0047	NaN	0.00	10.0943	0.0000	5.6648	0.0000	0.0000	0.0000	-1.00	0.1069
BX08	2023	10	30	02	03	00.00	6	0	6	0	0	0	2.40	1.42	1.23	2.06	2.79	3835736.5688	1177272.9295	4941612.2584	0.0520	0.0311	0.0666	5664452.9549	644359.3878	181.6600	0.0485	0.0270	0.0709	2.3823	0.0047	NaN	0.00	10.1087	0.0000	5.6798	0.0000	0.0000	0.0000	-1.00	0.1069
BX08	2023	10	30	02	03	05.00	6	0	6	0	0	0	2.40	1.42	1.23	2.06	2.79	3835736.5718	1177272.9284	4941612.2639	0.0520	0.0311	0.0666	5664452.9563	644359.3858	181.6659	0.0485	0.0270	0.0709	2.3823	0.0047	NaN	0.00	10.1410	0.0000	5.7097	0.0000	0.0000	0.0000	-1.00	0.1069
BX08	2023	10	30	02	03	10.00	6	0	6	0	0	0	2.39	1.42	1.23	2.06	2.78	3835736.5699	1177272.9269	4941612.2557	0.0520	0.0311	0.0666	5664452.9529	644359.3850	181.6581	0.0485	0.0270	0.0708	2.3823	0.0047	NaN	0.00	10.3539	0.0000	5.9218	0.0000	0.0000	0.0000	-1.00	0.1069
BX08	2023	10	30	02	03	15.00	6	0	6	0	0	0	2.39	1.42	1.23	2.05	2.78	3835736.5776	1177272.9293	4941612.2615	0.0476	0.0306	0.0658	5664452.9503	644359.3851	181.6677	0.0474	0.0270	0.0675	2.3823	0.0047	NaN	0.00	10.1877	0.0000	5.7540	0.0000	0.0000	0.0000	-1.00	0.1069
BX08	2023	10	30	02	03	20.00	6	0	6	0	0	0	2.39	1.42	1.22	2.05	2.78	3835736.5674	1177272.9278	4941612.2580	0.0476	0.0305	0.0658	5664452.9561	644359.3864	181.6586	0.0473	0.0270	0.0675	2.3823	0.0047	NaN	0.00	10.1546	0.0000	5.7186	0.0000	0.0000	0.0000	-1.00	0.1069
BX08	2023	10	30	02	03	25.00	6	0	6	0	0	0	2.38	1.41	1.22	2.05	2.77	3835736.5703	1177272.9326	4941612.2669	0.0476	0.0305	0.0657	5664452.9585	644359.3901	181.6681	0.0473	0.0270	0.0674	2.3823	0.0047	NaN	0.00	10.2388	0.0000	5.8013	0.0000	0.0000	0.0000	-1.00	0.1069
BX08	2023	10	30	02	03	30.00	6	0	6	0	0	0	2.38	1.41	1.22	2.04	2.77	3835736.5735	1177272.9315	4941612.2568	0.0476	0.0305	0.0657	5664452.9500	644359.3884	181.6620	0.0473	0.0270	0.0674	2.3823	0.0047	NaN	0.00	10.3102	0.0000	5.8732	0.0000	0.0000	0.0000	-1.00	0.1069
BX08	2023	10	30	02	03	35.00	6	0	6	0	0	0	2.38	1.41	1.22	2.04	2.77	3835736.5628	1177272.9296	4941612.2566	0.0476	0.0305	0.0657	5664452.9583	644359.3895	181.6551	0.0473	0.0270	0.0674	2.3823	0.0047	NaN	0.00	10.3112	0.0000	5.8734	0.0000	0.0000	0.0000	-1.00	0.1069
BX08	2023	10	30	02	03	40.00	6	0	6	0	0	0	2.38	1.41	1.22	2.04	2.76	3835736.5615	1177272.9295	4941612.2593	0.0476	0.0305	0.0657	5664452.9610	644359.3897	181.6563	0.0473	0.0270	0.0674	2.3823	0.0047	NaN	0.00	10.6965	0.0000	6.2521	0.0000	0.0000	0.0000	-1.00	0.1069
BX08	2023	10	30	02	03	45.00	6	0	6	0	0	0	2.37	1.41	1.22	2.04	2.76	3835736.5608	1177272.9265	4941612.2506	0.0520	0.0311	0.0664	5664452.9567	644359.3872	181.6486	0.0486	0.0270	0.0706	2.3823	0.0047	NaN	0.00	10.5669	0.0000	6.1190	0.0000	0.0000	0.0000	-1.00	0.1069
BX08	2023	10	30	02	03	50.00	6	0	6	0	0	0	2.37	1.40	1.22	2.03	2.75	3835736.5572	1177272.9243	4941612.2485	0.0475	0.0305	0.0657	5664452.9585	644359.3860	181.6444	0.0473	0.0270	0.0674	2.3823	0.0047	NaN	0.00	10.2970	0.0000	5.8433	0.0000	0.0000	0.0000	-1.00	0.1069
BX08	2023	10	30	02	03	55.00	6	0	6	0	0	0	2.37	1.40	1.22	2.03	2.75	3835736.5625	1177272.9249	4941612.2539	0.0475	0.0305	0.0656	5664452.9578	644359.3851	181.6519	0.0473	0.0270	0.0673	2.3823	0.0047	NaN	0.00	10.4642	0.0000	6.0089	0.0000	0.0000	0.0000	-1.00	0.1070
BX08	2023	10	30	02	04	00.00	6	0	6	0	0	0	2.36	1.40	1.22	2.03	2.75	3835736.5687	1177272.9268	4941612.2502	0.0475	0.0305	0.0656	5664452.9504	644359.3852	181.6531	0.0473	0.0270	0.0673	2.3823	0.0047	NaN	0.00	10.3958	0.0000	5.9351	0.0000	0.0000	0.0000	-1.00	0.1070
BX08	2023	10	30	02	04	05.00	6	0	6	0	0	0	2.36	1.40	1.22	2.02	2.74	3835736.5631	1177272.9259	4941612.2536	0.0475	0.0305	0.0656	5664452.9569	644359.3858	181.6522	0.0473	0.0270	0.0673	2.3824	0.0047	NaN	0.00	10.5455	0.0000	6.0813	0.0000	0.0000	0.0000	-1.00	0.1070
BX08	2023	10	30	02	04	10.00	6	0	6	0	0	0	2.36	1.40	1.21	2.02	2.74	3835736.5675	1177272.9282	4941612.2577	0.0521	0.0311	0.0662	5664452.9557	644359.3868	181.6584	0.0487	0.0270	0.0705	2.3824	0.0048	NaN	0.00	10.2526	0.0000	5.7901	0.0000	0.0000	0.0000	-1.00	0.1070
BX08	2023	10	30	02	04	15.00	6	0	6	0	0	0	2.35	1.40	1.21	2.02	2.74	3835736.5711	1177272.9303	4941612.2534	0.0475	0.0305	0.0656	5664452.9499	644359.3880	181.6577	0.0473	0.0270	0.0673	2.3824	0.0048	NaN	0.00	10.4351	0.0000	5.9727	0.0000	0.0000	0.0000	-1.00	0.1070
BX08	2023	10	30	02	04	20.00	5	0	6	0	0	0	2.87	1.91	1.36	2.53	3.45	3835736.5636	1177272.9297	4941612.2442	0.0504	0.0306	0.0692	5664452.9499	644359.3896	181.6459	0.0473	0.0280	0.0724	2.3824	0.0048	NaN	0.00	10.6430	0.0000	6.1794	0.0000	0.0000	0.0000	-1.00	0.1070
BX08	2023	10	30	02	04	25.00	5	0	6	0	0	0	2.87	1.91	1.36	2.53	3.45	3835736.5598	1177272.9346	4941612.2330	0.0504	0.0306	0.0692	5664452.9447	644359.3955	181.6358	0.0473	0.0280	0.0724	2.3824	0.0048	NaN	0.00	10.5211	0.0000	6.0580	0.0000	0.0000	0.0000	-1.00	0.1070
BX08	2023	10	30	02	04	30.00	5	0	6	0	0	0	2.87	1.90	1.36	2.53	3.44	3835736.5559	1177272.9281	4941612.2403	0.0504	0.0306	0.0691	5664452.9535	644359.3902	181.6379	0.0473	0.0280	0.0724	2.3824	0.0048	NaN	0.00	10.1281	0.0000	5.6652	0.0000	0.0000	0.0000	-1.00	0.1070
BX08	2023	10	30	02	04	35.00	6	0	6	0	0	0	2.34	1.39	1.21	2.01	2.72	3835736.5521	1177272.9247	4941612.2428	0.0552	0.0312	0.0698	5664452.9587	644359.3879	181.6371	0.0488	0.0280	0.0757	2.3824	0.0048	NaN	0.00	10.2303	0.0000	5.7712	0.0000	0.0000	0.0000	-1.00	0.1070
BX08	2023	10	30	02	04	40.00	6	0	6	0	0	0	2.34	1.39	1.21	2.00	2.72	3835736.5508	1177272.9257	4941612.2328	0.0490	0.0305	0.0673	5664452.9532	644359.3894	181.6286	0.0473	0.0275	0.0698	2.3824	0.0048	NaN	0.00	10.3099	0.0000	5.8530	0.0000	0.0000	0.0000	-1.00	0.1070
BX08	2023	10	30	02	04	45.00	6	0	6	0	0	0	2.34	1.38	1.21	2.00	2.72	3835736.5553	1177272.9282	4941612.2424	0.0531	0.0311	0.0673	5664452.9553	644359.3904	181.6393	0.0488	0.0273	0.0721	2.3824	0.0048	NaN	0.00	10.4115	0.0000	5.9571	0.0000	0.0000	0.0000	-1.00	0.1070
BX08	2023	10	30	02	04	50.00	6	0	6	0	0	0	2.33	1.38	1.21	2.00	2.71	3835736.5571	1177272.9269	4941612.2480	0.0483	0.0305	0.0664	5664452.9577	644359.3886	181.6445	0.0473	0.0272	0.0685	2.3824	0.0048	NaN	0.00	10.3952	0.0000	5.9426	0.0000	0.0000	0.0000	-1.00	0.1070
BX08	2023	10	30	02	04	55.00	5	0	6	0	0	0	2.85	1.89	1.35	2.51	3.42	3835736.5550	1177272.9258	4941612.2343	0.0504	0.0306	0.0691	5664452.9509	644359.3883	181.6324	0.0473	0.0280	0.0723	2.3824	0.0048	NaN	0.00	10.5127	0.0000	6.0610	0.0000	0.0000	0.0000	-1.00	0.1070
BX08	2023	10	30	02	05	00.00	6	0	6	0	0	0	2.33	1.38	1.20	1.99	2.70	3835736.5528	1177272.9236	4941612.2408	0.0504	0.0306	0.0690	5664452.9571	644359.3867	181.6357	0.0473	0.0280	0.0723	2.3824	0.0048	NaN	0.00	10.2810	0.0000	5.8289	0.0000	0.0000	0.0000	-1.00	0.1070
BX08	2023	10	30	02	05	05.00	6	0	6	0	0	0	2.32	1.38	1.20	1.99	2.70	3835736.5523	1177272.9238	4941612.2312	0.0490	0.0305	0.0672	5664452.9514	644359.3872	181.6279	0.0473	0.0275	0.0698	2.3824	0.0048	NaN	0.00	10.4763	0.0000	6.0209	0.0000	0.0000	0.0000	-1.00	0.1070
BX08	2023	10	30	02	05	10.00	4	0	6	0	0	0	4.44	3.34	1.61	4.14	5.56	3835736.5572	1177272.9271	4941612.2328	0.0549	0.0307	0.0701	5664452.9481	644359.3890	181.6328	0.0481	0.0283	0.0759	2.3824	0.0048	NaN	0.00	10.4058	0.0000	5.9455	0.0000	0.0000	0.0000	-1.00	0.1070
BX08	2023	10	30	02	05	15.00	6	0	6	0	0	0	2.32	1.37	1.20	1.98	2.69	3835736.5525	1177272.9252	4941612.2363	0.0549	0.0307	0.0701	5664452.9543	644359.3884	181.6323	0.0481	0.0283	0.0759	2.3824	0.0048	NaN	0.00	10.5808	0.0000	6.1196	0.0000	0.0000	0.0000	-1.00	0.1071
BX08	2023	10	30	02	05	20.00	6	0	6	0	0	0	2.32	1.37	1.20	1.98	2.69	3835736.5558	1177272.9224	4941612.2408	0.0513	0.0306	0.0678	5664452.9551	644359.3848	181.6372	0.0477	0.0276	0.0716	2.3825	0.0048	NaN	0.00	10.6454	0.0000	6.1764	0.0000	0.0000	0.0000	-1.00	0.1071
BX08	2023	10	30	02	05	25.00	6	0	6	0	0	0	2.31	1.37	1.20	1.98	2.69	3835736.5584	1177272.9243	4941612.2458	0.0501	0.0305	0.0670	5664452.9559	644359.3857	181.6430	0.0475	0.0273	0.0701	2.3825	0.0048	NaN	0.00	10.3281	0.0000	5.8532	0.0000	0.0000	0.0000	-1.00	0.1071
BX08	2023	10	30	02	05	30.00	6	0	6	0	0	0	2.31	1.37	1.20	1.97	2.68	3835736.5614	1177272.9259	4941612.2410	0.0494	0.0305	0.0665	5664452.9503	644359.3866	181.6414	0.0475	0.0272	0.0693	2.3825	0.0048	NaN	0.00	10.3007	0.0000	5.8218	0.0000	0.0000	0.0000	-1.00	0.1071
BX08	2023	10	30	02	05	35.00	6	0	6	0	0	0	2.31	1.37	1.20	1.97	2.68	3835736.5611	1177272.9286	4941612.2310	0.0491	0.0305	0.0663	5664452.9437	644359.3895	181.6340	0.0474	0.0272	0.0689	2.3825	0.0048	NaN	0.00	10.0107	0.0000	5.5279	0.0000	0.0000	0.0000	-1.00	0.1071
BX08	2023	10	30	02	05	40.00	6	0	6	0	0	0	2.30	1.36	1.20	1.97	2.68	3835736.5535	1177272.9278	4941612.2365	0.0488	0.0305	0.0661	5664452.9530	644359.3906	181.6335	0.0474	0.0271	0.0685	2.3825	0.0048	NaN	0.00	10.2124	0.0000	5.7251	0.0000	0.0000	0.0000	-1.00	0.1071
BX08	2023	10	30	02	05	45.00	6	0	6	0	0	0	2.30	1.36	1.19	1.97	2.67	3835736.5516	1177272.9271	4941612.2369	0.0486	0.0305	0.0660	5664452.9549	644359.3905	181.6326	0.0474	0.0271	0.0683	2.3825	0.0048	NaN	0.00	10.1384	0.0000	5.6555	0.0000	0.0000	0.0000	-1.00	0.1071
BX08	2023	10	30	02	05	50.00	6	0	6	0	0	0	2.30	1.36	1.19	1.96	2.67	3835736.5569	1177272.9309	4941612.2398	0.0485	0.0305	0.0659	5664452.9519	644359.3926	181.6387	0.0473	0.0271	0.0681	2.3825	0.0048	NaN	0.00	10.1174	0.0000	5.6334	0.0000	0.0000	0.0000	-1.00	0.1071
BX08	2023	10	30	02	05	55.00	6	0	6	0	0	0	2.29	1.36	1.19	1.96	2.67	3835736.5497	1177272.9309	4941612.2292	0.0484	0.0305	0.0658	5664452.9507	644359.3948	181.6261	0.0473	0.0271	0.0680	2.3825	0.0048	NaN	0.00	10.2648	0.0000	5.7828	0.0000	0.0000	0.0000	-1.00	0.1071
BX08	2023	10	30	02	06	00.00	6	0	6	0	0	0	2.29	1.36	1.19	1.96	2.66	3835736.5547	1177272.9271	4941612.2333	0.0483	0.0305	0.0657	5664452.9503	644359.3897	181.6316	0.0473	0.0271	0.0679	2.3825	0.0048	NaN	0.00	10.1121	0.0000	5.6273	0.0000	0.0000	0.0000	-1.00	0.1071
BX08	2023	10	30	02	06	05.00	6	0	6	0	0	0	2.29	1.35	1.19	1.95	2.66	3835736.5557	1177272.9307	4941612.2372	0.0482	0.0305	0.0656	5664452.9512	644359.3928	181.6360	0.0473	0.0271	0.0678	2.3825	0.0048	NaN	0.00	10.2851	0.0000	5.7983	0.0000	0.0000	0.0000	-1.00	0.1071
BX08	2023	10	30	02	06	10.00	6	0	6	0	0	0	2.29	1.35	1.19	1.95	2.66	3835736.5562	1177272.9262	4941612.2373	0.0482	0.0305	0.0656	5664452.9518	644359.3884	181.6354	0.0473	0.0271	0.0677	2.3825	0.0048	NaN	0.00	10.2905	0.0000	5.7991	0.0000	0.0000	0.0000	-1.00	0.1071
BX08	2023	10	30	02	06	15.00	6	0	6	0	0	0	2.28	1.35	1.19	1.95	2.65	3835736.5509	1177272.9241	4941612.2369	0.0481	0.0305	0.0655	5664452.9559	644359.3878	181.6316	0.0473	0.0271	0.0676	2.3825	0.0048	NaN	0.00	10.5799	0.0000	6.0870	0.0000	0.0000	0.0000	-1.00	0.1071
BX08	2023	10	30	02	06	20.00	6	0	6	0	0	0	2.28	1.35	1.19	1.95	2.65	3835736.5473	1177272.9286	4941612.2353	0.0481	0.0305	0.0655	5664452.9567	644359.3931	181.6290	0.0473	0.0271	0.0676	2.3825	0.0048	NaN	0.00	10.6256	0.0000	6.1319	0.0000	0.0000	0.0000	-1.00	0.1071
BX08	2023	10	30	02	06	25.00	6	0	6	0	0	0	2.28	1.35	1.19	1.94	2.64	3835736.5470	1177272.9311	4941612.2350	0.0481	0.0305	0.0655	5664452.9564	644359.3956	181.6291	0.0473	0.0270	0.0675	2.3825	0.0048	NaN	0.00	10.6694	0.0000	6.1778	0.0000	0.0000	0.0000	-1.00	0.1071
BX08	2023	10	30	02	06	30.00	4	0	6	0	0	0	4.37	3.29	1.60	4.06	5.47	3835736.5449	1177272.9291	4941612.2406	0.0549	0.0307	0.0698	5664452.9618	644359.3941	181.6317	0.0481	0.0283	0.0756	2.3825	0.0048	NaN	0.00	10.7004	0.0000	6.2089	0.0000	0.0000	0.0000	-1.00	0.1071
BX08	2023	10	30	02	06	35.00	5	0	6	0	0	0	2.78	1.69	1.47	2.35	3.25	3835736.5503	1177272.9300	4941612.2388	0.0549	0.0307	0.0698	5664452.9565	644359.3935	181.6338	0.0481	0.0283	0.0756	2.3825	0.0048	NaN	0.00	10.5935	0.0000	6.1002	0.0000	0.0000	0.0000	-1.00	0.1071
BX08	2023	10	30	02	06	40.00	5	0	6	0	0	0	2.77	1.69	1.47	2.35	3.24	3835736.5514	1177272.9325	4941612.2287	0.0530	0.0307	0.0678	5664452.9488	644359.3959	181.6270	0.0481	0.0276	0.0725	2.3825	0.0048	NaN	0.00	10.6126	0.0000	6.1182	0.0000	0.0000	0.0000	-1.00	0.1071
BX08	2023	10	30	02	06	45.00	5	0	6	0	0	0	2.77	1.68	1.47	2.35	3.24	3835736.5605	1177272.9368	4941612.2425	0.0535	0.0309	0.0702	5664452.9498	644359.3973	181.6440	0.0485	0.0283	0.0749	2.3825	0.0048	NaN	0.00	10.7067	0.0000	6.2081	0.0000	0.0000	0.0000	-1.00	0.1071
BX08	2023	10	30	02	06	50.00	5	0	6	0	0	0	2.77	1.68	1.47	2.35	3.24	3835736.5529	1177272.9328	4941612.2281	0.0521	0.0307	0.0667	5664452.9473	644359.3957	181.6276	0.0481	0.0274	0.0709	2.3826	0.0048	NaN	0.00	10.8921	0.0000	6.4011	0.0000	0.0000	0.0000	-1.00	0.1072
BX08	2023	10	30	02	06	55.00	6	0	6	0	0	0	2.26	1.34	1.18	1.92	2.62	3835736.5639	1177272.9399	4941612.2416	0.0519	0.0306	0.0665	5664452.9460	644359.3993	181.6460	0.0481	0.0273	0.0706	2.3826	0.0048	NaN	0.00	10.9587	0.0000	6.4730	0.0000	0.0000	0.0000	-1.00	0.1072
BX08	2023	10	30	02	07	00.00	6	0	6	0	0	0	2.25	1.33	1.18	1.92	2.62	3835736.5706	1177272.9397	4941612.2498	0.0511	0.0308	0.0690	5664452.9461	644359.3972	181.6563	0.0481	0.0280	0.0723	2.3825	0.0048	NaN	0.00	10.8461	0.0000	6.3649	0.0000	0.0000	0.0000	-1.00	0.1072
BX08	2023	10	30	02	07	05.00	6	0	6	0	0	0	2.25	1.33	1.18	1.92	2.62	3835736.5652	1177272.9390	4941612.2408	0.0495	0.0306	0.0659	5664452.9447	644359.3982	181.6459	0.0476	0.0272	0.0687	2.3826	0.0048	NaN	0.00	10.7274	0.0000	6.2534	0.0000	0.0000	0.0000	-1.00	0.1072
BX08	2023	10	30	02	07	10.00	6	0	6	0	0	0	2.25	1.33	1.18	1.92	2.61	3835736.5587	1177272.9403	4941612.2455	0.0491	0.0305	0.0657	5664452.9523	644359.4011	181.6460	0.0475	0.0271	0.0683	2.3826	0.0048	NaN	0.00	10.8038	0.0000	6.3318	0.0000	0.0000	0.0000	-1.00	0.1072
BX08	2023	10	30	02	07	15.00	6	0	6	0	0	0	2.25	1.33	1.18	1.91	2.61	3835736.5538	1177272.9374	4941612.2324	0.0489	0.0305	0.0656	5664452.9484	644359.3998	181.6323	0.0474	0.0271	0.0681	2.3826	0.0048	NaN	0.00	10.7927	0.0000	6.3176	0.0000	0.0000	0.0000	-1.00	0.1072
[truncated: 15,749 more rows]
