# Supplementary material for: The Real-Time Detection of Vertical Displacements by Low-Cost GNSS Receivers Using Precise Point Positioning
Source: Sensors (Basel). 2024 Aug 29;24(17):5599. doi: 10.3390/s24175599 (PMC11487381; doi:10.3390/s24175599)
Supplement: Supplementary file 1 [file sensors-24-05599-s001.zip › The real-time detection of vertical displacements by low-cost GNSS receivers using Precise Point Positioning (dataset)/DISPLACEMENTS DETECTION/BX08_20_0.01m/BX0800POL_S_20233030000_01D_30S_MO_101000_sk20g_RAW_F_Est.log]

Stat	YY	MM	DD	hh	mm	ss	nG	nR	nE	nC	nJ	nS	PDop	TDop	HDop	VDop	GDop	RecX	RecY	RecZ	RecmX	RecmY	RecmZ	RecN	RecE	RecU	RecmN	RecmE	RecmU	ZTD	mZTD	ExZTD	m0	RecClkG	RecClkR	RecClkE	RecClkC	RecClkJ	RecClkS	mRecClk1	ZWD
BX08	2023	10	30	00	00	00.00	5	0	2	0	0	0	5.61	2.56	2.58	4.98	6.17	3835735.8639	1177272.8521	4941623.9150	5.3488	2.5330	4.9073	5664460.8142	644359.3003	190.2962	3.7113	2.4557	6.2692	2.3341	0.0500	NaN	0.00	11.8623	0.0000	19.8498	0.0000	0.0000	0.0000	-1.00	0.0610
BX08	2023	10	30	00	00	05.00	5	0	2	0	0	0	5.61	2.56	2.57	4.99	6.17	3835736.3148	1177272.8113	4941623.7041	4.2347	1.8662	3.8783	5664460.3511	644359.1419	190.3950	2.7924	1.7955	5.0433	2.3340	0.0500	NaN	0.00	12.7851	0.0000	19.5488	0.0000	0.0000	0.0000	-1.00	0.0610
BX08	2023	10	30	00	00	10.00	5	0	2	0	0	0	5.61	2.57	2.57	4.99	6.17	3835736.3901	1177272.7961	4941622.9964	3.6091	1.5481	3.3149	5664459.8535	644359.1192	189.8866	2.3402	1.4834	4.3283	2.3342	0.0500	NaN	0.00	12.8204	0.0000	18.5444	0.0000	0.0000	0.0000	-1.00	0.0610
BX08	2023	10	30	00	00	15.00	5	0	2	0	0	0	5.61	2.57	2.57	4.99	6.17	3835736.4440	1177272.7605	4941622.2862	3.1912	1.3520	2.9389	5664459.3745	644359.0828	189.3596	2.0559	1.2920	3.8410	2.3343	0.0500	NaN	0.00	12.5618	0.0000	17.3258	0.0000	0.0000	0.0000	-1.00	0.0609
BX08	2023	10	30	00	00	20.00	5	0	2	0	0	0	5.62	2.57	2.57	4.99	6.17	3835736.3096	1177272.6031	4941621.3124	2.8856	1.2155	2.6608	5664458.8963	644358.9851	188.4920	1.8549	1.1591	3.4785	2.3344	0.0500	NaN	0.00	12.1931	0.0000	16.1393	0.0000	0.0000	0.0000	-1.00	0.0609
BX08	2023	10	30	00	00	25.00	5	0	2	0	0	0	5.62	2.57	2.56	5.00	6.18	3835736.2879	1177272.5820	4941620.5503	2.6491	1.1133	2.4417	5664458.4388	644358.9841	187.8818	1.7024	1.0598	3.1934	2.3345	0.0500	NaN	0.00	11.9513	0.0000	15.2251	0.0000	0.0000	0.0000	-1.00	0.0608
BX08	2023	10	30	00	00	30.00	5	0	2	0	0	0	5.62	2.57	2.56	5.00	6.18	3835736.2706	1177272.6187	4941619.9077	2.4588	1.0331	2.2615	5664458.0411	644359.0355	187.3780	1.5812	0.9820	2.9603	2.3345	0.0500	NaN	0.00	11.7636	0.0000	14.4811	0.0000	0.0000	0.0000	-1.00	0.0607
BX08	2023	10	30	00	00	35.00	5	0	2	0	0	0	5.62	2.57	2.56	5.00	6.18	3835736.2851	1177272.6401	4941619.2944	2.3012	0.9680	2.1087	5664457.6412	644359.0629	186.9132	1.4815	0.9189	2.7640	2.3345	0.0500	NaN	0.00	12.2676	0.0000	14.5070	0.0000	0.0000	0.0000	-1.00	0.0606
BX08	2023	10	30	00	00	40.00	5	0	2	0	0	0	5.62	2.58	2.56	5.00	6.18	3835736.2868	1177272.7108	4941618.7457	2.1678	0.9137	1.9762	5664457.2813	644359.1401	186.5002	1.3975	0.8664	2.5954	2.3345	0.0500	NaN	0.00	11.5587	0.0000	13.3821	0.0000	0.0000	0.0000	-1.00	0.0604
BX08	2023	10	30	00	00	45.00	5	0	2	0	0	0	5.62	2.58	2.55	5.01	6.18	3835736.1011	1177272.7661	4941618.2138	2.0531	0.8675	1.8592	5664457.0761	644359.2532	185.9849	1.3253	0.8217	2.4480	2.3345	0.0500	NaN	0.00	11.5649	0.0000	13.0207	0.0000	0.0000	0.0000	-1.00	0.0603
BX08	2023	10	30	00	00	50.00	5	0	2	0	0	0	5.62	2.58	2.55	5.01	6.19	3835736.0196	1177272.8108	4941617.8843	1.9529	0.8277	1.7548	5664456.9217	644359.3242	185.6877	1.2622	0.7832	2.3176	2.3345	0.0500	NaN	0.00	11.4596	0.0000	12.6024	0.0000	0.0000	0.0000	-1.00	0.0602
BX08	2023	10	30	00	00	55.00	5	0	2	0	0	0	5.62	2.58	2.55	5.01	6.19	3835736.1126	1177272.8784	4941617.7345	1.8738	0.7963	1.6948	5664456.7441	644359.3665	185.6394	1.2156	0.7522	2.2303	2.3344	0.0500	NaN	0.00	11.4389	0.0000	12.2885	0.0000	0.0000	0.0000	-1.00	0.0601
BX08	2023	10	30	00	01	00.00	5	0	2	0	0	0	5.62	2.58	2.55	5.01	6.19	3835736.1853	1177272.9170	4941617.5989	1.8048	0.7686	1.6442	5664456.5966	644359.3862	185.5846	1.1735	0.7248	2.1562	2.3343	0.0500	NaN	0.00	11.5647	0.0000	12.1384	0.0000	0.0000	0.0000	-1.00	0.0600
BX08	2023	10	30	00	01	05.00	5	0	2	0	0	0	5.62	2.59	2.54	5.02	6.19	3835736.3229	1177272.9803	4941617.5053	1.7434	0.7438	1.5999	5664456.4217	644359.4113	185.6060	1.1350	0.7003	2.0913	2.3342	0.0500	NaN	0.00	11.6675	0.0000	11.9896	0.0000	0.0000	0.0000	-1.00	0.0598
BX08	2023	10	30	00	01	10.00	5	0	2	0	0	0	5.63	2.59	2.54	5.02	6.19	3835736.2771	1177272.9295	4941617.2979	1.6902	0.7245	1.5617	5664456.3362	644359.3786	185.4077	1.1023	0.6814	2.0350	2.3342	0.0500	NaN	0.00	11.6582	0.0000	11.8383	0.0000	0.0000	0.0000	-1.00	0.0599
BX08	2023	10	30	00	01	15.00	5	0	2	0	0	0	5.63	2.59	2.54	5.02	6.19	3835736.3697	1177272.9728	4941617.1544	1.6387	0.7039	1.5254	5664456.1678	644359.3975	185.3596	1.0686	0.6609	1.9821	2.3340	0.0500	NaN	0.00	11.7220	0.0000	11.6827	0.0000	0.0000	0.0000	-1.00	0.0596
BX08	2023	10	30	00	01	20.00	5	0	2	0	0	0	5.63	2.59	2.54	5.02	6.20	3835736.4662	1177273.0454	4941617.0460	1.5922	0.6850	1.4920	5664456.0126	644359.4430	185.3464	1.0380	0.6424	1.9340	2.3339	0.0500	NaN	0.00	11.7978	0.0000	11.5716	0.0000	0.0000	0.0000	-1.00	0.0595
BX08	2023	10	30	00	01	25.00	5	0	2	0	0	0	5.63	2.59	2.53	5.03	6.20	3835736.5949	1177273.1262	4941616.9464	1.5496	0.6676	1.4610	5664455.8370	644359.4873	185.3610	1.0097	0.6254	1.8897	2.3336	0.0500	NaN	0.00	11.8940	0.0000	11.5100	0.0000	0.0000	0.0000	-1.00	0.0592
BX08	2023	10	30	00	01	30.00	5	0	2	0	0	0	5.63	2.59	2.53	5.03	6.20	3835736.7258	1177273.1968	4941616.8612	1.5103	0.6516	1.4321	5664455.6710	644359.5211	185.3863	0.9832	0.6097	1.8487	2.3334	0.0500	NaN	0.00	11.8339	0.0000	11.3236	0.0000	0.0000	0.0000	-1.00	0.0590
BX08	2023	10	30	00	01	35.00	5	0	2	0	0	0	5.63	2.60	2.53	5.03	6.20	3835736.8373	1177273.2617	4941616.7917	1.4739	0.6367	1.4048	5664455.5304	644359.5544	185.4110	0.9584	0.5952	1.8106	2.3332	0.0500	NaN	0.00	11.8999	0.0000	11.2651	0.0000	0.0000	0.0000	-1.00	0.0588
BX08	2023	10	30	00	01	40.00	5	0	2	0	0	0	5.63	2.60	2.53	5.03	6.20	3835736.9320	1177273.3223	4941616.7371	1.4400	0.6229	1.3791	5664455.4127	644359.5878	185.4366	0.9350	0.5818	1.7750	2.3331	0.0500	NaN	0.00	11.9168	0.0000	11.1671	0.0000	0.0000	0.0000	-1.00	0.0587
BX08	2023	10	30	00	01	45.00	5	0	2	0	0	0	5.63	2.60	2.52	5.04	6.20	3835737.0248	1177273.3600	4941616.7124	1.4084	0.6100	1.3548	5664455.3199	644359.5993	185.4799	0.9130	0.5692	1.7417	2.3329	0.0500	NaN	0.00	12.1176	0.0000	11.2756	0.0000	0.0000	0.0000	-1.00	0.0586
BX08	2023	10	30	00	01	50.00	5	0	2	0	0	0	5.63	2.60	2.52	5.04	6.20	3835737.1020	1177273.4063	4941616.6784	1.3787	0.5979	1.3317	5664455.2312	644359.6233	185.5084	0.8921	0.5575	1.7103	2.3328	0.0500	NaN	0.00	12.1893	0.0000	11.2606	0.0000	0.0000	0.0000	-1.00	0.0584
BX08	2023	10	30	00	01	55.00	5	0	2	0	0	0	5.63	2.60	2.52	5.04	6.21	3835737.1645	1177273.4507	4941616.6568	1.3510	0.5865	1.3096	5664455.1617	644359.6494	185.5373	0.8722	0.5464	1.6807	2.3326	0.0500	NaN	0.00	12.2383	0.0000	11.2269	0.0000	0.0000	0.0000	-1.00	0.0583
BX08	2023	10	30	00	02	00.00	5	0	6	0	0	0	2.37	1.29	0.84	2.22	2.70	3835737.2355	1177273.4447	4941616.2282	1.2909	0.5728	1.2568	5664454.8406	644359.6318	185.2451	0.8201	0.5307	1.6186	2.3327	0.0500	NaN	0.00	12.0375	0.0000	10.8035	0.0000	0.0000	0.0000	-1.00	0.0583
BX08	2023	10	30	00	02	05.00	5	0	6	0	0	0	2.37	1.29	0.84	2.22	2.70	3835737.3006	1177273.4260	4941615.9196	1.2417	0.5602	1.2134	5664454.6017	644359.6015	185.0406	0.7787	0.5170	1.5666	2.3328	0.0499	NaN	0.00	11.8854	0.0000	10.4945	0.0000	0.0000	0.0000	-1.00	0.0583
BX08	2023	10	30	00	02	10.00	5	0	6	0	0	0	2.37	1.29	0.84	2.22	2.70	3835737.3406	1177273.4063	4941615.6667	1.1982	0.5485	1.1747	5664454.4170	644359.5761	184.8641	0.7436	0.5045	1.5196	2.3328	0.0499	NaN	0.00	11.9358	0.0000	10.4134	0.0000	0.0000	0.0000	-1.00	0.0583
BX08	2023	10	30	00	02	15.00	5	0	6	0	0	0	2.37	1.30	0.84	2.22	2.71	3835737.3785	1177273.4125	4941615.5411	1.1593	0.5375	1.1398	5664454.3084	644359.5739	184.7902	0.7133	0.4930	1.4766	2.3328	0.0499	NaN	0.00	12.0762	0.0000	10.4576	0.0000	0.0000	0.0000	-1.00	0.0583
BX08	2023	10	30	00	02	20.00	5	0	6	0	0	0	2.38	1.30	0.84	2.22	2.71	3835737.3932	1177273.4272	4941615.4240	1.1243	0.5272	1.1080	5664454.2210	644359.5862	184.7106	0.6865	0.4824	1.4372	2.3328	0.0499	NaN	0.00	12.0948	0.0000	10.3721	0.0000	0.0000	0.0000	-1.00	0.0582
BX08	2023	10	30	00	02	25.00	5	0	6	0	0	0	2.38	1.30	0.84	2.22	2.71	3835737.4304	1177273.4388	4941615.3440	1.0924	0.5175	1.0786	5664454.1405	644359.5886	184.6727	0.6626	0.4725	1.4008	2.3328	0.0499	NaN	0.00	11.9512	0.0000	10.1559	0.0000	0.0000	0.0000	-1.00	0.0582
BX08	2023	10	30	00	02	30.00	5	0	6	0	0	0	2.38	1.30	0.84	2.23	2.71	3835737.4905	1177273.4626	4941615.2713	1.0633	0.5083	1.0512	5664454.0448	644359.5964	184.6566	0.6409	0.4632	1.3670	2.3327	0.0499	NaN	0.00	12.1360	0.0000	10.2604	0.0000	0.0000	0.0000	-1.00	0.0581
BX08	2023	10	30	00	02	35.00	5	0	6	0	0	0	2.38	1.30	0.84	2.23	2.71	3835737.5371	1177273.4801	4941615.1872	1.0365	0.4997	1.0255	5664453.9535	644359.6020	184.6223	0.6210	0.4545	1.3354	2.3326	0.0499	NaN	0.00	12.0208	0.0000	10.0945	0.0000	0.0000	0.0000	-1.00	0.0580
BX08	2023	10	30	00	02	40.00	5	0	6	0	0	0	2.38	1.30	0.84	2.23	2.71	3835737.5369	1177273.4942	4941615.0910	1.0117	0.4914	1.0013	5664453.8905	644359.6173	184.5500	0.6026	0.4462	1.3059	2.3326	0.0499	NaN	0.00	12.0775	0.0000	10.0935	0.0000	0.0000	0.0000	-1.00	0.0580
BX08	2023	10	30	00	02	45.00	5	0	6	0	0	0	2.38	1.30	0.84	2.23	2.71	3835737.5296	1177273.5111	4941614.9921	0.9887	0.4836	0.9783	5664453.8305	644359.6374	184.4717	0.5855	0.4385	1.2780	2.3326	0.0499	NaN	0.00	11.8547	0.0000	9.8150	0.0000	0.0000	0.0000	-1.00	0.0580
BX08	2023	10	30	00	02	50.00	5	0	6	0	0	0	2.38	1.30	0.84	2.23	2.71	3835737.5121	1177273.5242	4941614.9326	0.9672	0.4761	0.9565	5664453.8037	644359.6558	184.4173	0.5695	0.4311	1.2517	2.3325	0.0499	NaN	0.00	11.9580	0.0000	9.8856	0.0000	0.0000	0.0000	-1.00	0.0579
BX08	2023	10	30	00	02	55.00	5	0	6	0	0	0	2.38	1.30	0.84	2.23	2.72	3835737.5535	1177273.5607	4941614.9101	0.9471	0.4690	0.9356	5664453.7511	644359.6800	184.4313	0.5544	0.4241	1.2268	2.3325	0.0499	NaN	0.00	11.6959	0.0000	9.5734	0.0000	0.0000	0.0000	-1.00	0.0578
BX08	2023	10	30	00	03	00.00	5	0	6	0	0	0	2.38	1.30	0.84	2.23	2.72	3835737.5721	1177273.5897	4941614.8565	0.9283	0.4622	0.9156	5664453.6976	644359.7037	184.4062	0.5402	0.4174	1.2031	2.3326	0.0499	NaN	0.00	11.6948	0.0000	9.5249	0.0000	0.0000	0.0000	-1.00	0.0579
BX08	2023	10	30	00	03	05.00	5	0	6	0	0	0	2.39	1.30	0.84	2.23	2.72	3835737.5851	1177273.6086	4941614.8128	0.9105	0.4557	0.8964	5664453.6566	644359.7191	184.3834	0.5267	0.4110	1.1806	2.3325	0.0499	NaN	0.00	11.9146	0.0000	9.6960	0.0000	0.0000	0.0000	-1.00	0.0579
BX08	2023	10	30	00	03	10.00	5	0	6	0	0	0	2.39	1.30	0.84	2.23	2.72	3835737.5979	1177273.6396	4941614.7559	0.8938	0.4494	0.8779	5664453.6050	644359.7464	184.3525	0.5138	0.4049	1.1591	2.3324	0.0499	NaN	0.00	11.8474	0.0000	9.5681	0.0000	0.0000	0.0000	-1.00	0.0578
BX08	2023	10	30	00	03	15.00	5	0	6	0	0	0	2.39	1.30	0.84	2.24	2.72	3835737.5916	1177273.6511	4941614.6952	0.8779	0.4434	0.8601	5664453.5694	644359.7603	184.3036	0.5016	0.3991	1.1385	2.3325	0.0499	NaN	0.00	11.6821	0.0000	9.3585	0.0000	0.0000	0.0000	-1.00	0.0578
BX08	2023	10	30	00	03	20.00	5	0	6	0	0	0	2.39	1.31	0.84	2.24	2.72	3835737.5815	1177273.6665	4941614.6171	0.8629	0.4377	0.8429	5664453.5248	644359.7793	184.2396	0.4899	0.3935	1.1188	2.3324	0.0498	NaN	0.00	11.8490	0.0000	9.4860	0.0000	0.0000	0.0000	-1.00	0.0577
BX08	2023	10	30	00	03	25.00	5	0	6	0	0	0	2.39	1.31	0.84	2.24	2.72	3835737.5872	1177273.6832	4941614.5677	0.8486	0.4321	0.8262	5664453.4862	644359.7947	184.2076	0.4788	0.3881	1.0998	2.3321	0.0498	NaN	0.00	11.7939	0.0000	9.3954	0.0000	0.0000	0.0000	-1.00	0.0574
BX08	2023	10	30	00	03	30.00	5	0	6	0	0	0	2.39	1.31	0.84	2.24	2.72	3835737.5813	1177273.6963	4941614.5134	0.8350	0.4268	0.8101	5664453.4539	644359.8098	184.1642	0.4680	0.3829	1.0817	2.3322	0.0498	NaN	0.00	11.6229	0.0000	9.1871	0.0000	0.0000	0.0000	-1.00	0.0574
BX08	2023	10	30	00	03	35.00	5	0	6	0	0	0	2.39	1.31	0.84	2.24	2.73	3835737.5786	1177273.7220	4941614.4734	0.8220	0.4217	0.7946	5664453.4257	644359.8360	184.1363	0.4578	0.3779	1.0642	2.3322	0.0498	NaN	0.00	11.6947	0.0000	9.2194	0.0000	0.0000	0.0000	-1.00	0.0575
BX08	2023	10	30	00	03	40.00	5	0	6	0	0	0	2.39	1.31	0.84	2.24	2.73	3835737.5727	1177273.7460	4941614.4356	0.8096	0.4167	0.7795	5664453.4016	644359.8613	184.1076	0.4479	0.3731	1.0473	2.3322	0.0498	NaN	0.00	11.7216	0.0000	9.2179	0.0000	0.0000	0.0000	-1.00	0.0574
BX08	2023	10	30	00	03	45.00	5	0	6	0	0	0	2.39	1.31	0.84	2.24	2.73	3835737.5616	1177273.7686	4941614.3766	0.7977	0.4119	0.7649	5664453.3684	644359.8870	184.0593	0.4384	0.3684	1.0311	2.3321	0.0498	NaN	0.00	11.9022	0.0000	9.3654	0.0000	0.0000	0.0000	-1.00	0.0574
BX08	2023	10	30	00	03	50.00	5	0	6	0	0	0	2.39	1.31	0.84	2.24	2.73	3835737.5773	1177273.7850	4941614.3412	0.7863	0.4073	0.7508	5664453.3311	644359.8992	184.0441	0.4293	0.3640	1.0154	2.3321	0.0498	NaN	0.00	11.7599	0.0000	9.1903	0.0000	0.0000	0.0000	-1.00	0.0574
BX08	2023	10	30	00	03	55.00	5	0	6	0	0	0	2.40	1.31	0.84	2.24	2.73	3835737.5769	1177273.8076	4941614.3033	0.7754	0.4028	0.7371	5664453.3030	644359.9218	184.0185	0.4206	0.3596	1.0003	2.3321	0.0497	NaN	0.00	11.6143	0.0000	9.0164	0.0000	0.0000	0.0000	-1.00	0.0574
BX08	2023	10	30	00	04	00.00	5	0	6	0	0	0	2.40	1.31	0.84	2.25	2.73	3835737.5749	1177273.8321	4941614.2740	0.7648	0.3985	0.7238	5664453.2812	644359.9463	183.9991	0.4121	0.3554	0.9857	2.3318	0.0497	NaN	0.00	11.5836	0.0000	8.9535	0.0000	0.0000	0.0000	-1.00	0.0570
BX08	2023	10	30	00	04	05.00	5	0	6	0	0	0	2.40	1.31	0.84	2.25	2.73	3835737.5696	1177273.8495	4941614.2381	0.7547	0.3943	0.7109	5664453.2592	644359.9652	183.9712	0.4040	0.3513	0.9715	2.3317	0.0497	NaN	0.00	11.6740	0.0000	9.0180	0.0000	0.0000	0.0000	-1.00	0.0570
BX08	2023	10	30	00	04	10.00	5	0	6	0	0	0	2.40	1.31	0.84	2.25	2.73	3835737.5872	1177273.8671	4941614.2186	0.7450	0.3902	0.6985	5664453.2301	644359.9777	183.9697	0.3962	0.3474	0.9578	2.3317	0.0497	NaN	0.00	11.4173	0.0000	8.7440	0.0000	0.0000	0.0000	-1.00	0.0569
BX08	2023	10	30	00	04	15.00	4	0	6	0	0	0	3.14	1.98	1.01	2.97	3.71	3835737.5948	1177273.8909	4941614.1845	0.7374	0.3865	0.6880	5664453.1983	644359.9991	183.9522	0.3891	0.3442	0.9469	2.3317	0.0497	NaN	0.00	11.3872	0.0000	8.6893	0.0000	0.0000	0.0000	-1.00	0.0569
BX08	2023	10	30	00	04	20.00	4	0	6	0	0	0	3.14	1.98	1.01	2.97	3.71	3835737.5980	1177273.9140	4941614.1327	0.7302	0.3828	0.6778	5664453.1587	644360.0213	183.9180	0.3823	0.3410	0.9363	2.3319	0.0497	NaN	0.00	11.7272	0.0000	9.0047	0.0000	0.0000	0.0000	-1.00	0.0571
BX08	2023	10	30	00	04	25.00	4	0	6	0	0	0	3.14	1.98	1.01	2.98	3.71	3835737.6167	1177273.9400	4941614.0954	0.7232	0.3792	0.6679	5664453.1160	644360.0419	183.9050	0.3758	0.3379	0.9260	2.3316	0.0496	NaN	0.00	11.5264	0.0000	8.7817	0.0000	0.0000	0.0000	-1.00	0.0568
BX08	2023	10	30	00	04	30.00	4	0	6	0	0	0	3.15	1.98	1.01	2.98	3.72	3835737.6282	1177273.9586	4941614.0581	0.7166	0.3757	0.6582	5664453.0801	644360.0573	183.8863	0.3696	0.3349	0.9160	2.3314	0.0496	NaN	0.00	11.5901	0.0000	8.8264	0.0000	0.0000	0.0000	-1.00	0.0566
BX08	2023	10	30	00	04	35.00	4	0	6	0	0	0	3.15	1.99	1.01	2.98	3.72	3835737.6385	1177273.9806	4941614.0259	0.7101	0.3723	0.6487	5664453.0479	644360.0763	183.8715	0.3635	0.3319	0.9063	2.3312	0.0496	NaN	0.00	11.3966	0.0000	8.6057	0.0000	0.0000	0.0000	-1.00	0.0564
BX08	2023	10	30	00	04	40.00	4	0	6	0	0	0	3.15	1.99	1.01	2.98	3.73	3835737.6569	1177274.0026	4941613.9948	0.7038	0.3690	0.6395	5664453.0100	644360.0929	183.8623	0.3577	0.3290	0.8969	2.3309	0.0496	NaN	0.00	11.5234	0.0000	8.7022	0.0000	0.0000	0.0000	-1.00	0.0561
BX08	2023	10	30	00	04	45.00	4	0	6	0	0	0	3.15	1.99	1.01	2.99	3.73	3835737.6552	1177274.0145	4941613.9473	0.6978	0.3658	0.6306	5664452.9791	644360.1057	183.8265	0.3521	0.3262	0.8877	2.3307	0.0496	NaN	0.00	11.4746	0.0000	8.6279	0.0000	0.0000	0.0000	-1.00	0.0559
BX08	2023	10	30	00	04	50.00	4	0	6	0	0	0	3.16	1.99	1.01	2.99	3.73	3835737.6683	1177274.0286	4941613.9013	0.6919	0.3626	0.6219	5664452.9376	644360.1165	183.8012	0.3467	0.3234	0.8787	2.3304	0.0495	NaN	0.00	11.2681	0.0000	8.3943	0.0000	0.0000	0.0000	-1.00	0.0556
BX08	2023	10	30	00	04	55.00	4	0	6	0	0	0	3.16	1.99	1.01	2.99	3.74	3835737.6837	1177274.0486	4941613.8602	0.6862	0.3596	0.6134	5664452.8961	644360.1323	183.7822	0.3415	0.3207	0.8700	2.3302	0.0495	NaN	0.00	11.2613	0.0000	8.3706	0.0000	0.0000	0.0000	-1.00	0.0554
BX08	2023	10	30	00	05	00.00	4	0	6	0	0	0	3.16	2.00	1.01	3.00	3.74	3835737.7061	1177274.0697	4941613.8303	0.6806	0.3566	0.6051	5664452.8563	644360.1469	183.7762	0.3365	0.3180	0.8615	2.3297	0.0495	NaN	0.00	11.3980	0.0000	8.4842	0.0000	0.0000	0.0000	-1.00	0.0549
BX08	2023	10	30	00	05	05.00	4	0	6	0	0	0	3.17	2.00	1.01	3.00	3.74	3835737.6976	1177274.0806	4941613.7876	0.6751	0.3537	0.5971	5664452.8337	644360.1605	183.7398	0.3317	0.3154	0.8532	2.3295	0.0495	NaN	0.00	11.4726	0.0000	8.5419	0.0000	0.0000	0.0000	-1.00	0.0546
BX08	2023	10	30	00	05	10.00	4	0	6	0	0	0	3.17	2.00	1.01	3.00	3.75	3835737.6903	1177274.0859	4941613.7470	0.6698	0.3508	0.5893	5664452.8127	644360.1683	183.7049	0.3270	0.3129	0.8451	2.3292	0.0494	NaN	0.00	11.6738	0.0000	8.7167	0.0000	0.0000	0.0000	-1.00	0.0543
BX08	2023	10	30	00	05	15.00	4	0	5	0	0	0	12.09	7.48	5.05	10.98	14.21	3835737.6848	1177274.0852	4941613.7082	0.6672	0.3481	0.5837	5664452.7926	644360.1698	183.6712	0.3230	0.3108	0.8404	2.3289	0.0494	NaN	0.00	11.3949	0.0000	8.4170	0.0000	0.0000	0.0000	-1.00	0.0540
BX08	2023	10	30	00	05	20.00	4	0	5	0	0	0	12.12	7.50	5.05	11.02	14.26	3835737.6752	1177274.0862	4941613.6676	0.6646	0.3454	0.5783	5664452.7741	644360.1741	183.6340	0.3191	0.3088	0.8357	2.3287	0.0494	NaN	0.00	11.3639	0.0000	8.3655	0.0000	0.0000	0.0000	-1.00	0.0538
BX08	2023	10	30	00	05	25.00	4	0	5	0	0	0	12.16	7.53	5.05	11.06	14.30	3835737.6752	1177274.0894	4941613.6253	0.6620	0.3428	0.5732	5664452.7470	644360.1779	183.6017	0.3155	0.3067	0.8311	2.3288	0.0494	NaN	0.00	11.7379	0.0000	8.7222	0.0000	0.0000	0.0000	-1.00	0.0539
BX08	2023	10	30	00	05	30.00	4	0	5	0	0	0	12.20	7.55	5.06	11.10	14.34	3835737.6697	1177274.0873	4941613.5898	0.6595	0.3402	0.5681	5664452.7292	644360.1781	183.5704	0.3120	0.3047	0.8265	2.3288	0.0494	NaN	0.00	11.5460	0.0000	8.5084	0.0000	0.0000	0.0000	-1.00	0.0540
BX08	2023	10	30	00	05	35.00	4	0	5	0	0	0	12.23	7.57	5.06	11.14	14.39	3835737.6646	1177274.0855	4941613.5477	0.6569	0.3377	0.5632	5664452.7070	644360.1784	183.5342	0.3087	0.3028	0.8221	2.3291	0.0494	NaN	0.00	11.5363	0.0000	8.4777	0.0000	0.0000	0.0000	-1.00	0.0542
BX08	2023	10	30	00	05	40.00	4	0	5	0	0	0	12.27	7.60	5.07	11.17	14.43	3835737.6634	1177274.0829	4941613.5154	0.6544	0.3352	0.5584	5664452.6882	644360.1768	183.5079	0.3055	0.3008	0.8177	2.3291	0.0494	NaN	0.00	11.5706	0.0000	8.4952	0.0000	0.0000	0.0000	-1.00	0.0542
BX08	2023	10	30	00	05	45.00	4	0	5	0	0	0	12.31	7.62	5.07	11.21	14.48	3835737.6551	1177274.0728	4941613.4858	0.6519	0.3328	0.5537	5664452.6779	644360.1699	183.4780	0.3025	0.2989	0.8133	2.3291	0.0493	NaN	0.00	11.4135	0.0000	8.3235	0.0000	0.0000	0.0000	-1.00	0.0542
BX08	2023	10	30	00	05	50.00	4	0	5	0	0	0	12.34	7.65	5.08	11.25	14.52	3835737.6433	1177274.0654	4941613.4415	0.6494	0.3305	0.5491	5664452.6604	644360.1668	183.4351	0.2996	0.2970	0.8090	2.3294	0.0493	NaN	0.00	11.5519	0.0000	8.4489	0.0000	0.0000	0.0000	-1.00	0.0545
BX08	2023	10	30	00	05	55.00	4	0	5	0	0	0	12.38	7.67	5.08	11.29	14.57	3835737.6436	1177274.0612	4941613.4108	0.6470	0.3282	0.5445	5664452.6418	644360.1632	183.4106	0.2968	0.2952	0.8048	2.3297	0.0493	NaN	0.00	11.3759	0.0000	8.2597	0.0000	0.0000	0.0000	-1.00	0.0548
BX08	2023	10	30	00	06	00.00	4	0	5	0	0	0	12.42	7.69	5.09	11.33	14.61	3835737.6381	1177274.0566	4941613.3769	0.6446	0.3259	0.5401	5664452.6256	644360.1609	183.3800	0.2941	0.2933	0.8006	2.3299	0.0493	NaN	0.00	11.2540	0.0000	8.1236	0.0000	0.0000	0.0000	-1.00	0.0550
BX08	2023	10	30	00	06	05.00	4	0	5	0	0	0	12.46	7.72	5.09	11.37	14.66	3835737.6296	1177274.0546	4941613.3367	0.6422	0.3237	0.5358	5664452.6072	644360.1620	183.3433	0.2915	0.2915	0.7964	2.3304	0.0493	NaN	0.00	11.2792	0.0000	8.1394	0.0000	0.0000	0.0000	-1.00	0.0554
BX08	2023	10	30	00	06	10.00	4	0	5	0	0	0	12.50	7.74	5.10	11.41	14.70	3835737.6201	1177274.0419	4941613.3063	0.6398	0.3216	0.5315	5664452.5978	644360.1529	183.3116	0.2889	0.2897	0.7924	2.3308	0.0493	NaN	0.00	11.4291	0.0000	8.2803	0.0000	0.0000	0.0000	-1.00	0.0558
BX08	2023	10	30	00	06	15.00	4	0	5	0	0	0	12.53	7.77	5.10	11.45	14.75	3835737.6130	1177274.0224	4941613.2760	0.6375	0.3195	0.5273	5664452.5881	644360.1366	183.2802	0.2865	0.2880	0.7883	2.3311	0.0493	NaN	0.00	11.3154	0.0000	8.1478	0.0000	0.0000	0.0000	-1.00	0.0561
BX08	2023	10	30	00	06	20.00	4	0	5	0	0	0	12.57	7.79	5.11	11.49	14.79	3835737.6026	1177274.0023	4941613.2444	0.6352	0.3174	0.5231	5664452.5801	644360.1207	183.2456	0.2842	0.2862	0.7843	2.3314	0.0493	NaN	0.00	11.3415	0.0000	8.1570	0.0000	0.0000	0.0000	-1.00	0.0564
BX08	2023	10	30	00	06	25.00	4	0	5	0	0	0	12.61	7.82	5.11	11.53	14.84	3835737.5865	1177273.9908	4941613.2173	0.6329	0.3154	0.5191	5664452.5775	644360.1144	183.2128	0.2819	0.2845	0.7804	2.3316	0.0492	NaN	0.00	11.3335	0.0000	8.1413	0.0000	0.0000	0.0000	-1.00	0.0567
BX08	2023	10	30	00	06	30.00	4	0	5	0	0	0	12.65	7.84	5.12	11.57	14.88	3835737.5740	1177273.9753	4941613.1908	0.6306	0.3134	0.5151	5664452.5734	644360.1034	183.1818	0.2797	0.2828	0.7766	2.3319	0.0492	NaN	0.00	11.2740	0.0000	8.0758	0.0000	0.0000	0.0000	-1.00	0.0569
BX08	2023	10	30	00	06	35.00	4	0	5	0	0	0	12.69	7.87	5.12	11.61	14.93	3835737.5627	1177273.9633	4941613.1708	0.6284	0.3114	0.5112	5664452.5717	644360.0952	183.1572	0.2776	0.2812	0.7727	2.3321	0.0492	NaN	0.00	11.3097	0.0000	8.1046	0.0000	0.0000	0.0000	-1.00	0.0571
BX08	2023	10	30	00	06	40.00	4	0	5	0	0	0	12.73	7.89	5.13	11.65	14.98	3835737.1545	1177273.8843	4941612.8075	0.5055	0.3039	0.3957	5664452.6667	644360.1369	182.6148	0.2607	0.2739	0.6012	2.3335	0.0492	NaN	0.00	10.8432	0.0000	7.6159	0.0000	0.0000	0.0000	-1.00	0.0584
BX08	2023	10	30	00	06	45.00	4	0	5	0	0	0	12.77	7.92	5.13	11.69	15.02	3835737.0490	1177273.8571	4941612.7103	0.4683	0.3005	0.3594	5664452.6905	644360.1411	182.4709	0.2544	0.2703	0.5486	2.3340	0.0492	NaN	0.00	10.6585	0.0000	7.4112	0.0000	0.0000	0.0000	-1.00	0.0588
BX08	2023	10	30	00	06	50.00	4	0	5	0	0	0	12.81	7.94	5.14	11.73	15.07	3835736.9926	1177273.8460	4941612.6577	0.4468	0.2978	0.3384	5664452.7021	644360.1468	182.3940	0.2497	0.2675	0.5185	2.3344	0.0492	NaN	0.00	10.5692	0.0000	7.3131	0.0000	0.0000	0.0000	-1.00	0.0592
BX08	2023	10	30	00	06	55.00	4	0	5	0	0	0	12.85	7.97	5.14	11.77	15.12	3835736.9656	1177273.8411	4941612.6293	0.4317	0.2953	0.3236	5664452.7057	644360.1499	182.3548	0.2457	0.2651	0.4976	2.3346	0.0492	NaN	0.00	10.5169	0.0000	7.2566	0.0000	0.0000	0.0000	-1.00	0.0594
BX08	2023	10	30	00	07	00.00	4	0	5	0	0	0	12.89	8.00	5.15	11.81	15.16	3835736.9519	1177273.8331	4941612.6191	0.4199	0.2930	0.3124	5664452.7111	644360.1461	182.3372	0.2421	0.2628	0.4817	2.3348	0.0492	NaN	0.00	10.4133	0.0000	7.1465	0.0000	0.0000	0.0000	-1.00	0.0596
BX08	2023	10	30	00	07	05.00	4	0	5	0	0	0	12.93	8.02	5.15	11.85	15.21	3835736.9335	1177273.8287	4941612.6004	0.4102	0.2907	0.3032	5664452.7141	644360.1472	182.3108	0.2386	0.2606	0.4689	2.3350	0.0491	NaN	0.00	10.3241	0.0000	7.0512	0.0000	0.0000	0.0000	-1.00	0.0597
BX08	2023	10	30	00	07	10.00	4	0	5	0	0	0	12.97	8.05	5.16	11.90	15.26	3835736.9192	1177273.8130	4941612.5867	0.4018	0.2886	0.2956	5664452.7194	644360.1363	182.2886	0.2354	0.2586	0.4581	2.3351	0.0491	NaN	0.00	10.3054	0.0000	7.0277	0.0000	0.0000	0.0000	-1.00	0.0599
BX08	2023	10	30	00	07	15.00	4	0	5	0	0	0	13.01	8.07	5.16	11.94	15.31	3835736.9138	1177273.7995	4941612.5817	0.3944	0.2864	0.2889	5664452.7231	644360.1249	182.2791	0.2322	0.2567	0.4487	2.3352	0.0491	NaN	0.00	10.5886	0.0000	7.3069	0.0000	0.0000	0.0000	-1.00	0.0599
BX08	2023	10	30	00	07	20.00	4	0	5	0	0	0	13.05	8.10	5.17	11.98	15.36	3835736.9010	1177273.7842	4941612.5693	0.3878	0.2844	0.2831	5664452.7280	644360.1138	182.2589	0.2292	0.2548	0.4404	2.3354	0.0491	NaN	0.00	10.7568	0.0000	7.4669	0.0000	0.0000	0.0000	-1.00	0.0601
BX08	2023	10	30	00	07	25.00	4	0	5	0	0	0	13.09	8.13	5.17	12.02	15.40	3835736.8875	1177273.7690	4941612.5619	0.3817	0.2823	0.2778	5664452.7366	644360.1030	182.2423	0.2262	0.2529	0.4329	2.3355	0.0491	NaN	0.00	10.5507	0.0000	7.2560	0.0000	0.0000	0.0000	-1.00	0.0602
BX08	2023	10	30	00	07	30.00	4	0	5	0	0	0	13.13	8.15	5.18	12.06	15.45	3835736.8751	1177273.7575	4941612.5561	0.3760	0.2804	0.2730	5664452.7446	644360.0955	182.2282	0.2233	0.2512	0.4261	2.3356	0.0491	NaN	0.00	10.4274	0.0000	7.1252	0.0000	0.0000	0.0000	-1.00	0.0603
BX08	2023	10	30	00	07	35.00	4	0	5	0	0	0	13.17	8.18	5.18	12.11	15.50	3835736.8688	1177273.7471	4941612.5494	0.3707	0.2784	0.2686	5664452.7473	644360.0873	182.2172	0.2205	0.2494	0.4198	2.3357	0.0491	NaN	0.00	10.4792	0.0000	7.1698	0.0000	0.0000	0.0000	-1.00	0.0604
BX08	2023	10	30	00	07	40.00	4	0	5	0	0	0	13.21	8.20	5.19	12.15	15.55	3835736.8644	1177273.7397	4941612.5443	0.3657	0.2765	0.2645	5664452.7488	644360.0815	182.2093	0.2178	0.2478	0.4140	2.3358	0.0491	NaN	0.00	10.3338	0.0000	7.0181	0.0000	0.0000	0.0000	-1.00	0.0606
BX08	2023	10	30	00	07	45.00	4	0	5	0	0	0	13.25	8.23	5.19	12.19	15.60	3835736.8619	1177273.7309	4941612.5391	0.3610	0.2747	0.2607	5664452.7492	644360.0737	182.2020	0.2151	0.2461	0.4086	2.3360	0.0491	NaN	0.00	10.7740	0.0000	7.4557	0.0000	0.0000	0.0000	-1.00	0.0607
BX08	2023	10	30	00	07	50.00	4	0	5	0	0	0	13.29	8.26	5.20	12.24	15.65	3835736.8508	1177273.7159	4941612.5297	0.3565	0.2729	0.2572	5664452.7547	644360.0626	182.1853	0.2125	0.2445	0.4034	2.3362	0.0491	NaN	0.00	10.4431	0.0000	7.1120	0.0000	0.0000	0.0000	-1.00	0.0610
BX08	2023	10	30	00	07	55.00	4	0	5	0	0	0	13.33	8.28	5.20	12.28	15.70	3835736.8368	1177273.7024	4941612.5197	0.3522	0.2711	0.2538	5664452.7616	644360.0535	182.1666	0.2100	0.2429	0.3986	2.3364	0.0491	NaN	0.00	10.3793	0.0000	7.0423	0.0000	0.0000	0.0000	-1.00	0.0612
BX08	2023	10	30	00	08	00.00	4	0	5	0	0	0	13.38	8.31	5.21	12.32	15.75	3835736.8333	1177273.6977	4941612.5147	0.3481	0.2694	0.2506	5664452.7621	644360.0501	182.1599	0.2075	0.2414	0.3939	2.3366	0.0490	NaN	0.00	10.5029	0.0000	7.1604	0.0000	0.0000	0.0000	-1.00	0.0613
BX08	2023	10	30	00	08	05.00	4	0	5	0	0	0	13.42	8.34	5.21	12.36	15.80	3835736.8343	1177273.6939	4941612.5105	0.3442	0.2676	0.2475	5664452.7594	644360.0462	182.1564	0.2051	0.2398	0.3895	2.3368	0.0490	NaN	0.00	10.4480	0.0000	7.1033	0.0000	0.0000	0.0000	-1.00	0.0616
BX08	2023	10	30	00	08	10.00	4	0	5	0	0	0	13.46	8.37	5.22	12.41	15.85	3835736.8340	1177273.6920	4941612.5111	0.3403	0.2659	0.2446	5664452.7605	644360.0444	182.1564	0.2027	0.2384	0.3853	2.3369	0.0490	NaN	0.00	10.4397	0.0000	7.0927	0.0000	0.0000	0.0000	-1.00	0.0617
BX08	2023	10	30	00	08	15.00	4	0	5	0	0	0	13.50	8.39	5.22	12.45	15.90	3835736.8446	1177273.6957	4941612.5158	0.3366	0.2643	0.2418	5664452.7547	644360.0450	182.1671	0.2004	0.2369	0.3812	2.3370	0.0490	NaN	0.00	10.5477	0.0000	7.1955	0.0000	0.0000	0.0000	-1.00	0.0618
BX08	2023	10	30	00	08	20.00	4	0	5	0	0	0	13.55	8.42	5.23	12.50	15.95	3835736.8481	1177273.6987	4941612.5154	0.3330	0.2627	0.2391	5664452.7512	644360.0469	182.1694	0.1981	0.2355	0.3773	2.3372	0.0490	NaN	0.00	10.5270	0.0000	7.1648	0.0000	0.0000	0.0000	-1.00	0.0620
BX08	2023	10	30	00	08	25.00	4	0	5	0	0	0	13.59	8.45	5.23	12.54	16.00	3835736.8501	1177273.7018	4941612.5157	0.3295	0.2611	0.2364	5664452.7493	644360.0494	182.1714	0.1959	0.2340	0.3735	2.3374	0.0490	NaN	0.00	10.4561	0.0000	7.0816	0.0000	0.0000	0.0000	-1.00	0.0621
BX08	2023	10	30	00	08	30.00	4	0	5	0	0	0	13.63	8.48	5.24	12.58	16.05	3835736.8498	1177273.7042	4941612.5138	0.3261	0.2595	0.2339	5664452.7478	644360.0518	182.1702	0.1937	0.2326	0.3698	2.3375	0.0490	NaN	0.00	10.2990	0.0000	6.9095	0.0000	0.0000	0.0000	-1.00	0.0623
BX08	2023	10	30	00	08	35.00	4	0	5	0	0	0	13.67	8.50	5.24	12.63	16.10	3835736.8477	1177273.7006	4941612.5180	0.3228	0.2579	0.2315	5664452.7527	644360.0489	182.1716	0.1916	0.2313	0.3663	2.3375	0.0490	NaN	0.00	10.4256	0.0000	7.0183	0.0000	0.0000	0.0000	-1.00	0.0623
BX08	2023	10	30	00	08	40.00	5	0	5	0	0	0	7.98	4.58	3.69	7.07	9.20	3835736.8408	1177273.6964	4941612.5111	0.3196	0.2564	0.2291	5664452.7545	644360.0468	182.1613	0.1895	0.2299	0.3628	2.3377	0.0490	NaN	0.00	10.5574	0.0000	7.1385	0.0000	0.0000	0.0000	-1.00	0.0625
BX08	2023	10	30	00	08	45.00	5	0	5	0	0	0	8.00	4.59	3.69	7.10	9.22	3835736.8329	1177273.6929	4941612.5060	0.3164	0.2549	0.2268	5664452.7579	644360.0457	182.1519	0.1874	0.2286	0.3594	2.3379	0.0490	NaN	0.00	10.3939	0.0000	6.9590	0.0000	0.0000	0.0000	-1.00	0.0627
BX08	2023	10	30	00	08	50.00	5	0	5	0	0	0	8.02	4.60	3.69	7.12	9.24	3835736.8290	1177273.6842	4941612.5062	0.3133	0.2534	0.2245	5664452.7627	644360.0384	182.1481	0.1854	0.2273	0.3561	2.3383	0.0489	NaN	0.00	10.6137	0.0000	7.1683	0.0000	0.0000	0.0000	-1.00	0.0630
BX08	2023	10	30	00	08	55.00	5	0	5	0	0	0	8.04	4.61	3.69	7.14	9.27	3835736.8337	1177273.6880	4941612.5076	0.3103	0.2520	0.2223	5664452.7593	644360.0407	182.1527	0.1834	0.2260	0.3528	2.3385	0.0489	NaN	0.00	10.3173	0.0000	6.8588	0.0000	0.0000	0.0000	-1.00	0.0632
BX08	2023	10	30	00	09	00.00	5	0	5	0	0	0	8.06	4.63	3.70	7.16	9.29	3835736.8415	1177273.6905	4941612.5104	0.3074	0.2505	0.2201	5664452.7547	644360.0410	182.1601	0.1815	0.2247	0.3496	2.3387	0.0489	NaN	0.00	10.3774	0.0000	6.9075	0.0000	0.0000	0.0000	-1.00	0.0634
BX08	2023	10	30	00	09	05.00	5	0	5	0	0	0	8.08	4.64	3.70	7.18	9.32	3835736.8388	1177273.6864	4941612.5096	0.3044	0.2491	0.2180	5664452.7570	644360.0377	182.1571	0.1796	0.2234	0.3465	2.3390	0.0489	NaN	0.00	10.3441	0.0000	6.8679	0.0000	0.0000	0.0000	-1.00	0.0638
BX08	2023	10	30	00	09	10.00	5	0	5	0	0	0	8.10	4.65	3.70	7.20	9.34	3835736.8363	1177273.6843	4941612.5095	0.3016	0.2477	0.2159	5664452.7592	644360.0364	182.1551	0.1777	0.2222	0.3435	2.3392	0.0489	NaN	0.00	10.3481	0.0000	6.8589	0.0000	0.0000	0.0000	-1.00	0.0639
BX08	2023	10	30	00	09	15.00	5	0	5	0	0	0	8.12	4.67	3.70	7.23	9.36	3835736.8388	1177273.6812	4941612.5116	0.2988	0.2463	0.2138	5664452.7593	644360.0327	182.1577	0.1759	0.2209	0.3405	2.3393	0.0489	NaN	0.00	10.4827	0.0000	6.9776	0.0000	0.0000	0.0000	-1.00	0.0641
BX08	2023	10	30	00	09	20.00	5	0	5	0	0	0	8.14	4.68	3.70	7.25	9.39	3835736.8333	1177273.6738	4941612.5115	0.2960	0.2450	0.2118	5664452.7649	644360.0271	182.1530	0.1741	0.2197	0.3375	2.3396	0.0489	NaN	0.00	10.5429	0.0000	7.0264	0.0000	0.0000	0.0000	-1.00	0.0644
BX08	2023	10	30	00	09	25.00	5	0	5	0	0	0	8.16	4.69	3.70	7.27	9.41	3835736.8286	1177273.6633	4941612.5046	0.2933	0.2437	0.2099	5664452.7662	644360.0184	182.1428	0.1723	0.2185	0.3346	2.3400	0.0489	NaN	0.00	10.4433	0.0000	6.9158	0.0000	0.0000	0.0000	-1.00	0.0648
BX08	2023	10	30	00	09	30.00	5	0	5	0	0	0	8.18	4.70	3.70	7.29	9.44	3835736.8272	1177273.6533	4941612.5037	0.2906	0.2423	0.2079	5664452.7687	644360.0091	182.1394	0.1706	0.2173	0.3318	2.3403	0.0488	NaN	0.00	10.3877	0.0000	6.8494	0.0000	0.0000	0.0000	-1.00	0.0650
BX08	2023	10	30	00	09	35.00	5	0	5	0	0	0	8.20	4.72	3.71	7.32	9.46	3835736.8255	1177273.6479	4941612.5011	0.2879	0.2410	0.2060	5664452.7695	644360.0046	182.1354	0.1689	0.2162	0.3290	2.3405	0.0488	NaN	0.00	10.4165	0.0000	6.8626	0.0000	0.0000	0.0000	-1.00	0.0653
BX08	2023	10	30	00	09	40.00	5	0	5	0	0	0	8.22	4.73	3.71	7.34	9.49	3835736.8201	1177273.6455	4941612.4978	0.2853	0.2398	0.2042	5664452.7719	644360.0037	182.1291	0.1672	0.2150	0.3262	2.3409	0.0488	NaN	0.00	10.3755	0.0000	6.8096	0.0000	0.0000	0.0000	-1.00	0.0657
BX08	2023	10	30	00	09	45.00	5	0	5	0	0	0	8.24	4.74	3.71	7.36	9.51	3835736.8144	1177273.6355	4941612.4941	0.2828	0.2385	0.2023	5664452.7759	644359.9958	182.1210	0.1656	0.2139	0.3234	2.3412	0.0488	NaN	0.00	10.4377	0.0000	6.8670	0.0000	0.0000	0.0000	-1.00	0.0660
BX08	2023	10	30	00	09	50.00	5	0	5	0	0	0	8.26	4.76	3.71	7.38	9.54	3835736.8036	1177273.6224	4941612.4883	0.2802	0.2372	0.2005	5664452.7831	644359.9862	182.1076	0.1640	0.2128	0.3207	2.3417	0.0488	NaN	0.00	10.3215	0.0000	6.7399	0.0000	0.0000	0.0000	-1.00	0.0664
BX08	2023	10	30	00	09	55.00	5	0	5	0	0	0	8.28	4.77	3.71	7.41	9.56	3835736.7902	1177273.6115	4941612.4826	0.2777	0.2360	0.1988	5664452.7918	644359.9794	182.0931	0.1624	0.2117	0.3181	2.3421	0.0488	NaN	0.00	10.4626	0.0000	6.8754	0.0000	0.0000	0.0000	-1.00	0.0668
BX08	2023	10	30	00	10	00.00	5	0	5	0	0	0	8.31	4.78	3.71	7.43	9.59	3835736.7807	1177273.6023	4941612.4765	0.2752	0.2348	0.1970	5664452.7969	644359.9733	182.0809	0.1608	0.2106	0.3154	2.3424	0.0487	NaN	0.00	10.3273	0.0000	6.7341	0.0000	0.0000	0.0000	-1.00	0.0671
BX08	2023	10	30	00	10	05.00	5	0	5	0	0	0	8.33	4.80	3.71	7.45	9.61	3835736.7703	1177273.5936	4941612.4697	0.2728	0.2336	0.1953	5664452.8022	644359.9679	182.0677	0.1593	0.2095	0.3128	2.3429	0.0487	NaN	0.00	10.6015	0.0000	6.9961	0.0000	0.0000	0.0000	-1.00	0.0676
BX08	2023	10	30	00	10	10.00	5	0	5	0	0	0	8.35	4.81	3.72	7.48	9.64	3835736.7679	1177273.5884	4941612.4705	0.2704	0.2324	0.1936	5664452.8055	644359.9635	182.0660	0.1578	0.2084	0.3102	2.3432	0.0487	NaN	0.00	10.4978	0.0000	6.8849	0.0000	0.0000	0.0000	-1.00	0.0680
BX08	2023	10	30	00	10	15.00	5	0	5	0	0	0	8.37	4.83	3.72	7.50	9.66	3835736.7646	1177273.5869	4941612.4658	0.2680	0.2312	0.1919	5664452.8054	644359.9631	182.0601	0.1563	0.2074	0.3077	2.3438	0.0487	NaN	0.00	10.4455	0.0000	6.8220	0.0000	0.0000	0.0000	-1.00	0.0685
BX08	2023	10	30	00	10	20.00	5	0	5	0	0	0	8.39	4.84	3.72	7.52	9.69	3835736.7645	1177273.5831	4941612.4632	0.2656	0.2301	0.1902	5664452.8046	644359.9595	182.0573	0.1549	0.2063	0.3052	2.3442	0.0487	NaN	0.00	10.5918	0.0000	6.9545	0.0000	0.0000	0.0000	-1.00	0.0689
BX08	2023	10	30	00	10	25.00	5	0	5	0	0	0	8.41	4.85	3.72	7.55	9.71	3835736.7638	1177273.5787	4941612.4638	0.2633	0.2289	0.1886	5664452.8064	644359.9554	182.0565	0.1534	0.2053	0.3027	2.3446	0.0487	NaN	0.00	10.5430	0.0000	6.8961	0.0000	0.0000	0.0000	-1.00	0.0693
BX08	2023	10	30	00	10	30.00	5	0	5	0	0	0	8.44	4.87	3.72	7.57	9.74	3835736.7535	1177273.5740	4941612.4600	0.2610	0.2278	0.1869	5664452.8127	644359.9537	182.0466	0.1520	0.2043	0.3002	2.3450	0.0486	NaN	0.00	10.5663	0.0000	6.9090	0.0000	0.0000	0.0000	-1.00	0.0697
BX08	2023	10	30	00	10	35.00	5	0	5	0	0	0	8.46	4.88	3.72	7.59	9.77	3835736.7497	1177273.5688	4941612.4584	0.2587	0.2267	0.1853	5664452.8156	644359.9498	182.0420	0.1506	0.2033	0.2978	2.3454	0.0486	NaN	0.00	10.4917	0.0000	6.8273	0.0000	0.0000	0.0000	-1.00	0.0701
BX08	2023	10	30	00	10	40.00	5	0	5	0	0	0	8.48	4.89	3.72	7.62	9.79	3835736.7491	1177273.5636	4941612.4571	0.2565	0.2256	0.1838	5664452.8163	644359.9450	182.0398	0.1493	0.2023	0.2954	2.3458	0.0486	NaN	0.00	10.4515	0.0000	6.7840	0.0000	0.0000	0.0000	-1.00	0.0706
BX08	2023	10	30	00	10	45.00	5	0	5	0	0	0	8.50	4.91	3.73	7.64	9.82	3835736.7466	1177273.5575	4941612.4552	0.2542	0.2245	0.1822	5664452.8182	644359.9398	182.0356	0.1479	0.2013	0.2930	2.3461	0.0486	NaN	0.00	10.3467	0.0000	6.6672	0.0000	0.0000	0.0000	-1.00	0.0708
BX08	2023	10	30	00	10	50.00	5	0	5	0	0	0	8.53	4.92	3.73	7.67	9.84	3835736.7409	1177273.5445	4941612.4506	0.2520	0.2234	0.1807	5664452.8222	644359.9289	182.0263	0.1466	0.2003	0.2906	2.3467	0.0485	NaN	0.00	10.4892	0.0000	6.8026	0.0000	0.0000	0.0000	-1.00	0.0714
BX08	2023	10	30	00	10	55.00	5	0	5	0	0	0	8.55	4.94	3.73	7.69	9.87	3835736.7412	1177273.5317	4941612.4543	0.2498	0.2223	0.1791	5664452.8269	644359.9165	182.0269	0.1453	0.1993	0.2883	2.3470	0.0485	NaN	0.00	10.6502	0.0000	6.9542	0.0000	0.0000	0.0000	-1.00	0.0717
BX08	2023	10	30	00	11	00.00	5	0	5	0	0	0	8.57	4.95	3.73	7.72	9.90	3835736.7413	1177273.5194	4941612.4553	0.2477	0.2213	0.1776	5664452.8299	644359.9047	182.0255	0.1441	0.1984	0.2859	2.3470	0.0485	NaN	0.00	10.7155	0.0000	7.0068	0.0000	0.0000	0.0000	-1.00	0.0717
BX08	2023	10	30	00	11	05.00	5	0	5	0	0	0	8.59	4.97	3.73	7.74	9.92	3835736.7354	1177273.5061	4941612.4516	0.2455	0.2202	0.1761	5664452.8347	644359.8935	182.0166	0.1428	0.1974	0.2836	2.3473	0.0485	NaN	0.00	10.9962	0.0000	7.2824	0.0000	0.0000	0.0000	-1.00	0.0720
BX08	2023	10	30	00	11	10.00	5	0	5	0	0	0	8.62	4.98	3.73	7.76	9.95	3835736.7307	1177273.4944	4941612.4484	0.2434	0.2192	0.1746	5664452.8386	644359.8836	182.0092	0.1416	0.1965	0.2814	2.3478	0.0484	NaN	0.00	10.7132	0.0000	6.9947	0.0000	0.0000	0.0000	-1.00	0.0725
BX08	2023	10	30	00	11	15.00	5	0	5	0	0	0	8.64	4.99	3.74	7.79	9.98	3835736.7224	1177273.4777	4941612.4453	0.2413	0.2182	0.1732	5664452.8462	644359.8699	181.9987	0.1404	0.1956	0.2791	2.3483	0.0484	NaN	0.00	10.7927	0.0000	7.0661	0.0000	0.0000	0.0000	-1.00	0.0730
BX08	2023	10	30	00	11	20.00	5	0	5	0	0	0	8.66	5.01	3.74	7.81	10.01	3835736.7150	1177273.4673	4941612.4390	0.2393	0.2172	0.1717	5664452.8499	644359.8620	181.9874	0.1392	0.1946	0.2769	2.3487	0.0484	NaN	0.00	10.8432	0.0000	7.1103	0.0000	0.0000	0.0000	-1.00	0.0734
BX08	2023	10	30	00	11	25.00	5	0	5	0	0	0	8.69	5.02	3.74	7.84	10.03	3835736.7066	1177273.4577	4941612.4322	0.2372	0.2162	0.1703	5664452.8540	644359.8552	181.9754	0.1380	0.1937	0.2746	2.3491	0.0484	NaN	0.00	10.8878	0.0000	7.1471	0.0000	0.0000	0.0000	-1.00	0.0738
BX08	2023	10	30	00	11	30.00	5	0	5	0	0	0	8.71	5.04	3.74	7.86	10.06	3835736.7004	1177273.4471	4941612.4348	0.2352	0.2152	0.1689	5664452.8624	644359.8466	181.9717	0.1368	0.1928	0.2725	2.3494	0.0483	NaN	0.00	10.9843	0.0000	7.2355	0.0000	0.0000	0.0000	-1.00	0.0741
BX08	2023	10	30	00	11	35.00	5	0	5	0	0	0	8.73	5.05	3.74	7.89	10.09	3835736.6978	1177273.4346	4941612.4322	0.2332	0.2142	0.1675	5664452.8652	644359.8353	181.9658	0.1357	0.1919	0.2703	2.3498	0.0483	NaN	0.00	10.9772	0.0000	7.2186	0.0000	0.0000	0.0000	-1.00	0.0745
BX08	2023	10	30	00	11	40.00	5	0	5	0	0	0	8.76	5.07	3.74	7.91	10.12	3835736.6902	1177273.4233	4941612.4292	0.2312	0.2132	0.1661	5664452.8713	644359.8266	181.9569	0.1345	0.1911	0.2681	2.3501	0.0483	NaN	0.00	10.9405	0.0000	7.1792	0.0000	0.0000	0.0000	-1.00	0.0748
BX08	2023	10	30	00	11	45.00	5	0	5	0	0	0	8.78	5.08	3.75	7.94	10.15	3835736.6903	1177273.4102	4941612.4327	0.2292	0.2123	0.1647	5664452.8761	644359.8139	181.9572	0.1334	0.1902	0.2660	2.3505	0.0482	NaN	0.00	10.9275	0.0000	7.1611	0.0000	0.0000	0.0000	-1.00	0.0752
BX08	2023	10	30	00	11	50.00	5	0	5	0	0	0	8.80	5.10	3.75	7.97	10.17	3835736.6822	1177273.3963	4941612.4294	0.2273	0.2113	0.1634	5664452.8829	644359.8028	181.9472	0.1323	0.1893	0.2639	2.3509	0.0482	NaN	0.00	11.4500	0.0000	7.6852	0.0000	0.0000	0.0000	-1.00	0.0756
BX08	2023	10	30	00	11	55.00	5	0	5	0	0	0	8.83	5.11	3.75	7.99	10.20	3835736.6794	1177273.3821	4941612.4302	0.2253	0.2104	0.1620	5664452.8884	644359.7899	181.9436	0.1313	0.1885	0.2618	2.3513	0.0482	NaN	0.00	11.1851	0.0000	7.4124	0.0000	0.0000	0.0000	-1.00	0.0760
BX08	2023	10	30	00	12	00.00	5	0	5	0	0	0	8.85	5.13	3.75	8.02	10.23	3835736.6702	1177273.3704	4941612.4276	0.2234	0.2094	0.1607	5664452.8961	644359.7812	181.9338	0.1302	0.1876	0.2597	2.3516	0.0481	NaN	0.00	11.2314	0.0000	7.4501	0.0000	0.0000	0.0000	-1.00	0.0763
BX08	2023	10	30	00	12	05.00	5	0	5	0	0	0	8.88	5.14	3.75	8.04	10.26	3835736.6629	1177273.3631	4941612.4219	0.2215	0.2085	0.1594	5664452.8994	644359.7762	181.9237	0.1292	0.1868	0.2577	2.3522	0.0481	NaN	0.00	11.2033	0.0000	7.4109	0.0000	0.0000	0.0000	-1.00	0.0769
BX08	2023	10	30	00	12	10.00	5	0	5	0	0	0	8.90	5.16	3.76	8.07	10.29	3835736.6528	1177273.3535	4941612.4181	0.2197	0.2076	0.1581	5664452.9065	644359.7699	181.9129	0.1281	0.1859	0.2556	2.3527	0.0481	NaN	0.00	11.0057	0.0000	7.2043	0.0000	0.0000	0.0000	-1.00	0.0774
BX08	2023	10	30	00	12	15.00	5	0	5	0	0	0	8.93	5.17	3.76	8.10	10.32	3835736.6465	1177273.3455	4941612.4174	0.2178	0.2067	0.1568	5664452.9125	644359.7638	181.9071	0.1271	0.1851	0.2536	2.3531	0.0480	NaN	0.00	11.1805	0.0000	7.3725	0.0000	0.0000	0.0000	-1.00	0.0778
BX08	2023	10	30	00	12	20.00	5	0	5	0	0	0	8.95	5.19	3.76	8.12	10.35	3835736.6406	1177273.3373	4941612.4168	0.2160	0.2058	0.1556	5664452.9182	644359.7576	181.9016	0.1261	0.1843	0.2516	2.3534	0.0480	NaN	0.00	11.0588	0.0000	7.2456	0.0000	0.0000	0.0000	-1.00	0.0781
BX08	2023	10	30	00	12	25.00	5	0	5	0	0	0	8.97	5.21	3.76	8.15	10.37	3835736.6368	1177273.3270	4941612.4137	0.2142	0.2049	0.1543	5664452.9212	644359.7488	181.8950	0.1251	0.1835	0.2497	2.3539	0.0480	NaN	0.00	11.1223	0.0000	7.2977	0.0000	0.0000	0.0000	-1.00	0.0786
BX08	2023	10	30	00	12	30.00	5	0	5	0	0	0	9.00	5.22	3.76	8.17	10.40	3835736.6303	1177273.3187	4941612.4112	0.2124	0.2040	0.1531	5664452.9261	644359.7427	181.8876	0.1242	0.1827	0.2477	2.3541	0.0479	NaN	0.00	10.8169	0.0000	6.9823	0.0000	0.0000	0.0000	-1.00	0.0788
BX08	2023	10	30	00	12	35.00	5	0	5	0	0	0	9.02	5.24	3.77	8.20	10.43	3835736.6288	1177273.3113	4941612.4090	0.2106	0.2031	0.1518	5664452.9274	644359.7360	181.8836	0.1232	0.1819	0.2458	2.3542	0.0479	NaN	0.00	10.9738	0.0000	7.1310	0.0000	0.0000	0.0000	-1.00	0.0789
BX08	2023	10	30	00	12	40.00	5	0	5	0	0	0	9.05	5.25	3.77	8.23	10.46	3835736.6258	1177273.3032	4941612.4089	0.2089	0.2023	0.1506	5664452.9312	644359.7290	181.8803	0.1223	0.1811	0.2439	2.3546	0.0479	NaN	0.00	10.7513	0.0000	6.8967	0.0000	0.0000	0.0000	-1.00	0.0792
BX08	2023	10	30	00	12	45.00	5	0	5	0	0	0	9.07	5.27	3.77	8.25	10.49	3835736.6284	1177273.3001	4941612.4114	0.2071	0.2014	0.1494	5664452.9314	644359.7253	181.8832	0.1213	0.1803	0.2420	2.3547	0.0478	NaN	0.00	11.0587	0.0000	7.1944	0.0000	0.0000	0.0000	-1.00	0.0793
BX08	2023	10	30	00	12	50.00	5	0	5	0	0	0	9.10	5.28	3.77	8.28	10.52	3835736.6252	1177273.2941	4941612.4096	0.2054	0.2005	0.1482	5664452.9339	644359.7204	181.8787	0.1204	0.1795	0.2401	2.3549	0.0478	NaN	0.00	10.9391	0.0000	7.0629	0.0000	0.0000	0.0000	-1.00	0.0796
BX08	2023	10	30	00	12	55.00	5	0	5	0	0	0	9.13	5.30	3.77	8.31	10.55	3835736.6191	1177273.2895	4941612.4081	0.2037	0.1997	0.1471	5664452.9385	644359.7177	181.8731	0.1195	0.1788	0.2382	2.3554	0.0477	NaN	0.00	10.8436	0.0000	6.9665	0.0000	0.0000	0.0000	-1.00	0.0800
BX08	2023	10	30	00	13	00.00	5	0	5	0	0	0	9.15	5.32	3.78	8.34	10.58	3835736.6157	1177273.2798	4941612.4018	0.2020	0.1988	0.1459	5664452.9391	644359.7094	181.8644	0.1186	0.1780	0.2364	2.3559	0.0477	NaN	0.00	10.9105	0.0000	7.0303	0.0000	0.0000	0.0000	-1.00	0.0805
BX08	2023	10	30	00	13	05.00	5	0	5	0	0	0	9.18	5.33	3.78	8.36	10.61	3835736.6109	1177273.2710	4941612.3976	0.2003	0.1980	0.1447	5664452.9418	644359.7023	181.8566	0.1177	0.1772	0.2346	2.3566	0.0477	NaN	0.00	11.0114	0.0000	7.1203	0.0000	0.0000	0.0000	-1.00	0.0813
BX08	2023	10	30	00	13	10.00	5	0	5	0	0	0	9.20	5.35	3.78	8.39	10.64	3835736.6079	1177273.2668	4941612.3945	0.1987	0.1972	0.1436	5664452.9430	644359.6991	181.8516	0.1169	0.1765	0.2328	2.3569	0.0476	NaN	0.00	11.1204	0.0000	7.2247	0.0000	0.0000	0.0000	-1.00	0.0816
BX08	2023	10	30	00	13	15.00	5	0	5	0	0	0	9.23	5.37	3.78	8.42	10.68	3835736.6092	1177273.2624	4941612.3911	0.1971	0.1964	0.1425	5664452.9407	644359.6946	181.8489	0.1160	0.1757	0.2310	2.3571	0.0476	NaN	0.00	10.8785	0.0000	6.9771	0.0000	0.0000	0.0000	-1.00	0.0818
BX08	2023	10	30	00	13	20.00	5	0	5	0	0	0	9.26	5.38	3.78	8.45	10.71	3835736.6072	1177273.2590	4941612.3903	0.1955	0.1956	0.1414	5664452.9425	644359.6919	181.8465	0.1152	0.1750	0.2292	2.3576	0.0475	NaN	0.00	11.0748	0.0000	7.1696	0.0000	0.0000	0.0000	-1.00	0.0823
BX08	2023	10	30	00	13	25.00	5	0	5	0	0	0	9.28	5.40	3.79	8.47	10.74	3835736.6076	1177273.2523	4941612.3887	0.1939	0.1947	0.1403	5664452.9425	644359.6853	181.8442	0.1144	0.1743	0.2275	2.3579	0.0475	NaN	0.00	10.8115	0.0000	6.9040	0.0000	0.0000	0.0000	-1.00	0.0826
BX08	2023	10	30	00	13	30.00	5	0	5	0	0	0	9.31	5.41	3.79	8.50	10.77	3835736.6093	1177273.2491	4941612.3866	0.1923	0.1939	0.1392	5664452.9406	644359.6818	181.8430	0.1135	0.1735	0.2257	2.3582	0.0474	NaN	0.00	10.9665	0.0000	7.0528	0.0000	0.0000	0.0000	-1.00	0.0829
BX08	2023	10	30	00	13	35.00	5	0	5	0	0	0	9.33	5.43	3.79	8.53	10.80	3835736.6095	1177273.2405	4941612.3857	0.1907	0.1931	0.1381	5664452.9416	644359.6735	181.8409	0.1127	0.1728	0.2240	2.3584	0.0474	NaN	0.00	10.9504	0.0000	7.0344	0.0000	0.0000	0.0000	-1.00	0.0831
BX08	2023	10	30	00	13	40.00	5	0	5	0	0	0	9.36	5.45	3.79	8.56	10.83	3835736.6094	1177273.2353	4941612.3820	0.1892	0.1924	0.1371	5664452.9404	644359.6686	181.8369	0.1119	0.1721	0.2223	2.3588	0.0473	NaN	0.00	10.7021	0.0000	6.7813	0.0000	0.0000	0.0000	-1.00	0.0835
BX08	2023	10	30	00	13	45.00	5	0	5	0	0	0	9.39	5.46	3.79	8.59	10.86	3835736.6053	1177273.2292	4941612.3795	0.1877	0.1916	0.1360	5664452.9431	644359.6639	181.8314	0.1111	0.1714	0.2207	2.3592	0.0473	NaN	0.00	10.8504	0.0000	6.9255	0.0000	0.0000	0.0000	-1.00	0.0839
BX08	2023	10	30	00	13	50.00	5	0	5	0	0	0	9.42	5.48	3.80	8.62	10.89	3835736.6020	1177273.2278	4941612.3749	0.1862	0.1908	0.1350	5664452.9430	644359.6635	181.8256	0.1104	0.1707	0.2190	2.3597	0.0472	NaN	0.00	10.8485	0.0000	6.9235	0.0000	0.0000	0.0000	-1.00	0.0843
BX08	2023	10	30	00	13	55.00	5	0	5	0	0	0	9.44	5.50	3.80	8.64	10.93	3835736.5953	1177273.2231	4941612.3691	0.1847	0.1900	0.1340	5664452.9453	644359.6610	181.8162	0.1096	0.1700	0.2174	2.3604	0.0472	NaN	0.00	10.7361	0.0000	6.8107	0.0000	0.0000	0.0000	-1.00	0.0851
BX08	2023	10	30	00	14	00.00	5	0	5	0	0	0	9.47	5.52	3.80	8.67	10.96	3835736.5948	1177273.2209	4941612.3672	0.1832	0.1893	0.1329	5664452.9450	644359.6590	181.8140	0.1088	0.1693	0.2158	2.3606	0.0471	NaN	0.00	10.7871	0.0000	6.8623	0.0000	0.0000	0.0000	-1.00	0.0853
BX08	2023	10	30	00	14	05.00	5	0	5	0	0	0	9.50	5.53	3.80	8.70	10.99	3835736.5951	1177273.2203	4941612.3651	0.1817	0.1885	0.1319	5664452.9436	644359.6584	181.8125	0.1081	0.1686	0.2142	2.3609	0.0471	NaN	0.00	10.9679	0.0000	7.0436	0.0000	0.0000	0.0000	-1.00	0.0856
BX08	2023	10	30	00	14	10.00	5	0	5	0	0	0	9.52	5.55	3.81	8.73	11.02	3835736.5910	1177273.2136	4941612.3636	0.1803	0.1877	0.1309	5664452.9470	644359.6530	181.8076	0.1074	0.1679	0.2126	2.3611	0.0470	NaN	0.00	10.8931	0.0000	6.9671	0.0000	0.0000	0.0000	-1.00	0.0857
BX08	2023	10	30	00	14	15.00	5	0	5	0	0	0	9.55	5.57	3.81	8.76	11.06	3835736.5938	1177273.2062	4941612.3634	0.1789	0.1870	0.1300	5664452.9463	644359.6452	181.8077	0.1066	0.1672	0.2110	2.3609	0.0470	NaN	0.00	10.8524	0.0000	6.9248	0.0000	0.0000	0.0000	-1.00	0.0856
BX08	2023	10	30	00	14	20.00	5	0	5	0	0	0	9.58	5.58	3.81	8.79	11.09	3835736.5956	1177273.2012	4941612.3633	0.1775	0.1863	0.1290	5664452.9458	644359.6399	181.8079	0.1059	0.1665	0.2094	2.3609	0.0469	NaN	0.00	10.9294	0.0000	6.9970	0.0000	0.0000	0.0000	-1.00	0.0856
BX08	2023	10	30	00	14	25.00	5	0	5	0	0	0	9.61	5.60	3.81	8.82	11.12	3835736.5952	1177273.2015	4941612.3624	0.1761	0.1855	0.1281	5664452.9455	644359.6403	181.8070	0.1052	0.1659	0.2079	2.3610	0.0468	NaN	0.00	10.7155	0.0000	6.7793	0.0000	0.0000	0.0000	-1.00	0.0856
BX08	2023	10	30	00	14	30.00	5	0	5	0	0	0	9.64	5.62	3.81	8.85	11.15	3835736.5947	1177273.2034	4941612.3615	0.1747	0.1848	0.1271	5664452.9450	644359.6423	181.8063	0.1045	0.1652	0.2064	2.3610	0.0468	NaN	0.00	10.9238	0.0000	6.9803	0.0000	0.0000	0.0000	-1.00	0.0856
BX08	2023	10	30	00	14	35.00	5	0	5	0	0	0	9.66	5.64	3.82	8.88	11.19	3835736.5946	1177273.2032	4941612.3606	0.1733	0.1841	0.1262	5664452.9445	644359.6422	181.8055	0.1038	0.1645	0.2049	2.3610	0.0467	NaN	0.00	10.8067	0.0000	6.8586	0.0000	0.0000	0.0000	-1.00	0.0856
BX08	2023	10	30	00	14	40.00	5	0	5	0	0	0	9.69	5.65	3.82	8.91	11.22	3835736.5974	1177273.1999	4941612.3578	0.1720	0.1833	0.1253	5664452.9414	644359.6383	181.8044	0.1032	0.1639	0.2034	2.3608	0.0467	NaN	0.00	10.8770	0.0000	6.9303	0.0000	0.0000	0.0000	-1.00	0.0855
BX08	2023	10	30	00	14	45.00	5	0	5	0	0	0	9.72	5.67	3.82	8.94	11.26	3835736.5979	1177273.2009	4941612.3527	0.1706	0.1826	0.1243	5664452.9375	644359.6391	181.8009	0.1025	0.1632	0.2019	2.3607	0.0466	NaN	0.00	10.8642	0.0000	6.9142	0.0000	0.0000	0.0000	-1.00	0.0853
BX08	2023	10	30	00	14	50.00	5	0	5	0	0	0	9.75	5.69	3.82	8.97	11.29	3835736.5980	1177273.1970	4941612.3529	0.1693	0.1819	0.1234	5664452.9384	644359.6354	181.8005	0.1018	0.1626	0.2005	2.3606	0.0466	NaN	0.00	11.1094	0.0000	7.1600	0.0000	0.0000	0.0000	-1.00	0.0852
BX08	2023	10	30	00	14	55.00	5	0	5	0	0	0	9.78	5.71	3.83	9.00	11.32	3835736.5981	1177273.1950	4941612.3522	0.1680	0.1812	0.1226	5664452.9383	644359.6334	181.7995	0.1012	0.1619	0.1991	2.3607	0.0465	NaN	0.00	10.8961	0.0000	6.9416	0.0000	0.0000	0.0000	-1.00	0.0853
BX08	2023	10	30	00	15	00.00	5	0	5	0	0	0	9.81	5.73	3.83	9.03	11.36	3835736.5988	1177273.1892	4941612.3537	0.1667	0.1805	0.1217	5664452.9399	644359.6277	181.8001	0.1005	0.1613	0.1976	2.3607	0.0464	NaN	0.00	10.9828	0.0000	7.0320	0.0000	0.0000	0.0000	-1.00	0.0854
BX08	2023	10	30	00	15	05.00	5	0	5	0	0	0	9.84	5.74	3.83	9.06	11.39	3835736.6024	1177273.1865	4941612.3554	0.1655	0.1798	0.1208	5664452.9388	644359.6240	181.8031	0.0999	0.1607	0.1962	2.3609	0.0464	NaN	0.00	10.8812	0.0000	6.9376	0.0000	0.0000	0.0000	-1.00	0.0855
BX08	2023	10	30	00	15	10.00	5	0	5	0	0	0	9.87	5.76	3.83	9.09	11.43	3835736.6025	1177273.1824	4941612.3559	0.1642	0.1791	0.1200	5664452.9398	644359.6201	181.8028	0.0993	0.1600	0.1949	2.3606	0.0463	NaN	0.00	11.1860	0.0000	7.2440	0.0000	0.0000	0.0000	-1.00	0.0853
BX08	2023	10	30	00	15	15.00	5	0	5	0	0	0	9.89	5.78	3.84	9.12	11.46	3835736.6046	1177273.1774	4941612.3564	0.1630	0.1784	0.1191	5664452.9395	644359.6147	181.8035	0.0986	0.1594	0.1935	2.3607	0.0462	NaN	0.00	11.2190	0.0000	7.2776	0.0000	0.0000	0.0000	-1.00	0.0853
BX08	2023	10	30	00	15	20.00	5	0	5	0	0	0	9.92	5.80	3.84	9.15	11.49	3835736.6034	1177273.1758	4941612.3560	0.1617	0.1777	0.1183	5664452.9405	644359.6135	181.8022	0.0980	0.1588	0.1921	2.3602	0.0462	NaN	0.00	11.1223	0.0000	7.1793	0.0000	0.0000	0.0000	-1.00	0.0849
BX08	2023	10	30	00	15	25.00	5	0	5	0	0	0	9.95	5.82	3.84	9.18	11.53	3835736.6028	1177273.1741	4941612.3531	0.1605	0.1770	0.1175	5664452.9395	644359.6121	181.7992	0.0974	0.1582	0.1908	2.3599	0.0461	NaN	0.00	11.4522	0.0000	7.5134	0.0000	0.0000	0.0000	-1.00	0.0845
BX08	2023	10	30	00	15	30.00	5	0	5	0	0	0	9.98	5.84	3.84	9.21	11.56	3835736.6049	1177273.1732	4941612.3515	0.1593	0.1764	0.1166	5664452.9371	644359.6107	181.7991	0.0968	0.1575	0.1895	2.3597	0.0460	NaN	0.00	11.1576	0.0000	7.2184	0.0000	0.0000	0.0000	-1.00	0.0843
BX08	2023	10	30	00	15	35.00	5	0	5	0	0	0	10.01	5.86	3.85	9.25	11.60	3835736.6057	1177273.1671	4941612.3505	0.1581	0.1757	0.1158	5664452.9371	644359.6046	181.7977	0.0962	0.1569	0.1882	2.3593	0.0460	NaN	0.00	11.3421	0.0000	7.4060	0.0000	0.0000	0.0000	-1.00	0.0839
BX08	2023	10	30	00	15	40.00	5	0	5	0	0	0	10.04	5.87	3.85	9.28	11.63	3835736.6005	1177273.1633	4941612.3489	0.1570	0.1750	0.1150	5664452.9408	644359.6024	181.7927	0.0956	0.1563	0.1869	2.3590	0.0459	NaN	0.00	11.1087	0.0000	7.1730	0.0000	0.0000	0.0000	-1.00	0.0836
BX08	2023	10	30	00	15	45.00	5	0	5	0	0	0	10.07	5.89	3.85	9.31	11.67	3835736.6004	1177273.1601	4941612.3475	0.1558	0.1743	0.1143	5664452.9407	644359.5993	181.7908	0.0951	0.1557	0.1856	2.3588	0.0458	NaN	0.00	11.0398	0.0000	7.1039	0.0000	0.0000	0.0000	-1.00	0.0834
BX08	2023	10	30	00	15	50.00	5	0	5	0	0	0	10.10	5.91	3.85	9.34	11.71	3835736.5980	1177273.1570	4941612.3461	0.1547	0.1737	0.1135	5664452.9421	644359.5971	181.7878	0.0945	0.1551	0.1843	2.3584	0.0458	NaN	0.00	11.2591	0.0000	7.3280	0.0000	0.0000	0.0000	-1.00	0.0830
BX08	2023	10	30	00	15	55.00	5	0	5	0	0	0	10.13	5.93	3.86	9.37	11.74	3835736.6005	1177273.1538	4941612.3462	0.1535	0.1730	0.1127	5664452.9410	644359.5933	181.7887	0.0939	0.1545	0.1831	2.3581	0.0457	NaN	0.00	11.1771	0.0000	7.2485	0.0000	0.0000	0.0000	-1.00	0.0827
BX08	2023	10	30	00	16	00.00	5	0	5	0	0	0	10.16	5.95	3.86	9.40	11.78	3835736.6048	1177273.1536	4941612.3444	0.1524	0.1724	0.1120	5664452.9367	644359.5920	181.7899	0.0934	0.1539	0.1819	2.3581	0.0456	NaN	0.00	11.0354	0.0000	7.1126	0.0000	0.0000	0.0000	-1.00	0.0827
BX08	2023	10	30	00	16	05.00	5	0	5	0	0	0	10.20	5.97	3.86	9.44	11.81	3835736.6089	1177273.1525	4941612.3444	0.1513	0.1717	0.1112	5664452.9338	644359.5898	181.7922	0.0928	0.1533	0.1806	2.3578	0.0455	NaN	0.00	11.1277	0.0000	7.2099	0.0000	0.0000	0.0000	-1.00	0.0825
BX08	2023	10	30	00	16	10.00	5	0	5	0	0	0	10.23	5.99	3.86	9.47	11.85	3835736.6125	1177273.1554	4941612.3460	0.1502	0.1711	0.1105	5664452.9315	644359.5915	181.7961	0.0923	0.1528	0.1794	2.3576	0.0455	NaN	0.00	11.2870	0.0000	7.3722	0.0000	0.0000	0.0000	-1.00	0.0822
BX08	2023	10	30	00	16	15.00	5	0	5	0	0	0	10.26	6.01	3.87	9.50	11.89	3835736.6143	1177273.1541	4941612.3466	0.1492	0.1704	0.1097	5664452.9308	644359.5897	181.7974	0.0918	0.1522	0.1782	2.3571	0.0454	NaN	0.00	10.9822	0.0000	7.0668	0.0000	0.0000	0.0000	-1.00	0.0818
BX08	2023	10	30	00	16	20.00	5	0	5	0	0	0	10.29	6.03	3.87	9.53	11.92	3835736.6158	1177273.1514	4941612.3477	0.1481	0.1698	0.1090	5664452.9309	644359.5867	181.7986	0.0912	0.1516	0.1771	2.3570	0.0453	NaN	0.00	11.0456	0.0000	7.1325	0.0000	0.0000	0.0000	-1.00	0.0816
BX08	2023	10	30	00	16	25.00	5	0	5	0	0	0	10.32	6.05	3.87	9.57	11.96	3835736.6190	1177273.1520	4941612.3516	0.1470	0.1692	0.1083	5664452.9308	644359.5864	181.8038	0.0907	0.1510	0.1759	2.3564	0.0452	NaN	0.00	11.2278	0.0000	7.3162	0.0000	0.0000	0.0000	-1.00	0.0811
BX08	2023	10	30	00	16	30.00	5	0	5	0	0	0	10.35	6.07	3.87	9.60	12.00	3835736.6212	1177273.1502	4941612.3509	0.1460	0.1685	0.1076	5664452.9291	644359.5841	181.8041	0.0902	0.1504	0.1747	2.3557	0.0452	NaN	0.00	10.9406	0.0000	7.0292	0.0000	0.0000	0.0000	-1.00	0.0804
BX08	2023	10	30	00	16	35.00	5	0	5	0	0	0	10.38	6.09	3.88	9.63	12.03	3835736.6205	1177273.1479	4941612.3474	0.1450	0.1679	0.1069	5664452.9279	644359.5822	181.8006	0.0897	0.1499	0.1736	2.3553	0.0451	NaN	0.00	11.2615	0.0000	7.3525	0.0000	0.0000	0.0000	-1.00	0.0800
BX08	2023	10	30	00	16	40.00	5	0	5	0	0	0	10.41	6.11	3.88	9.67	12.07	3835736.6231	1177273.1455	4941612.3460	0.1440	0.1673	0.1062	5664452.9256	644359.5792	181.8006	0.0892	0.1493	0.1725	2.3552	0.0450	NaN	0.00	11.2477	0.0000	7.3445	0.0000	0.0000	0.0000	-1.00	0.0798
BX08	2023	10	30	00	16	45.00	5	0	5	0	0	0	10.45	6.13	3.88	9.70	12.11	3835736.6256	1177273.1451	4941612.3450	0.1430	0.1667	0.1056	5664452.9231	644359.5781	181.8013	0.0887	0.1487	0.1714	2.3547	0.0449	NaN	0.00	11.2022	0.0000	7.2986	0.0000	0.0000	0.0000	-1.00	0.0794
BX08	2023	10	30	00	16	50.00	5	0	5	0	0	0	10.48	6.15	3.88	9.73	12.15	3835736.6266	1177273.1427	4941612.3429	0.1420	0.1661	0.1049	5664452.9216	644359.5756	181.7998	0.0882	0.1482	0.1703	2.3544	0.0448	NaN	0.00	11.1232	0.0000	7.2212	0.0000	0.0000	0.0000	-1.00	0.0790
BX08	2023	10	30	00	16	55.00	5	0	5	0	0	0	10.51	6.17	3.89	9.77	12.19	3835736.6284	1177273.1406	4941612.3436	0.1410	0.1654	0.1042	5664452.9211	644359.5730	181.8010	0.0877	0.1476	0.1692	2.3541	0.0448	NaN	0.00	11.3357	0.0000	7.4409	0.0000	0.0000	0.0000	-1.00	0.0788
BX08	2023	10	30	00	17	00.00	5	0	5	0	0	0	10.54	6.19	3.89	9.80	12.22	3835736.6257	1177273.1335	4941612.3408	0.1400	0.1648	0.1036	5664452.9227	644359.5669	181.7959	0.0872	0.1471	0.1681	2.3542	0.0447	NaN	0.00	11.5228	0.0000	7.6294	0.0000	0.0000	0.0000	-1.00	0.0789
BX08	2023	10	30	00	17	05.00	5	0	5	0	0	0	10.58	6.21	3.89	9.83	12.26	3835736.6227	1177273.1286	4941612.3387	0.1391	0.1642	0.1029	5664452.9247	644359.5632	181.7916	0.0867	0.1465	0.1671	2.3540	0.0446	NaN	0.00	11.4251	0.0000	7.5331	0.0000	0.0000	0.0000	-1.00	0.0787
BX08	2023	10	30	00	17	10.00	5	0	5	0	0	0	10.61	6.23	3.89	9.87	12.30	3835736.6226	1177273.1246	4941612.3389	0.1381	0.1636	0.1023	5664452.9257	644359.5593	181.7910	0.0863	0.1460	0.1660	2.3540	0.0445	NaN	0.00	11.4109	0.0000	7.5170	0.0000	0.0000	0.0000	-1.00	0.0786
BX08	2023	10	30	00	17	15.00	5	0	5	0	0	0	10.64	6.25	3.90	9.90	12.34	3835736.6206	1177273.1248	4941612.3361	0.1377	0.1634	0.1017	5664452.9254	644359.5601	181.7876	0.0861	0.1461	0.1650	2.3536	0.0444	NaN	0.00	11.6359	0.0000	7.7409	0.0000	0.0000	0.0000	-1.00	0.0783
BX08	2023	10	30	00	17	20.00	5	0	5	0	0	0	10.67	6.27	3.90	9.94	12.38	3835736.6237	1177273.1199	4941612.3367	0.1365	0.1626	0.1011	5664452.9244	644359.5546	181.7890	0.0854	0.1452	0.1640	2.3533	0.0443	NaN	0.00	11.4804	0.0000	7.5841	0.0000	0.0000	0.0000	-1.00	0.0779
BX08	2023	10	30	00	17	25.00	5	0	5	0	0	0	10.71	6.29	3.90	9.97	12.42	3835736.6268	1177273.1165	4941612.3366	0.1355	0.1619	0.1005	5664452.9227	644359.5505	181.7902	0.0849	0.1445	0.1630	2.3530	0.0443	NaN	0.00	11.1926	0.0000	7.2980	0.0000	0.0000	0.0000	-1.00	0.0777
BX08	2023	10	30	00	17	30.00	5	0	5	0	0	0	10.74	6.31	3.91	10.00	12.46	3835736.6279	1177273.1147	4941612.3365	0.1345	0.1613	0.0999	5664452.9222	644359.5483	181.7904	0.0844	0.1439	0.1620	2.3529	0.0442	NaN	0.00	11.2322	0.0000	7.3359	0.0000	0.0000	0.0000	-1.00	0.0776
BX08	2023	10	30	00	17	35.00	5	0	5	0	0	0	10.77	6.33	3.91	10.04	12.49	3835736.6305	1177273.1112	4941612.3390	0.1336	0.1607	0.0993	5664452.9225	644359.5442	181.7933	0.0840	0.1434	0.1610	2.3526	0.0441	NaN	0.00	11.3241	0.0000	7.4260	0.0000	0.0000	0.0000	-1.00	0.0772
BX08	2023	10	30	00	17	40.00	5	0	5	0	0	0	10.81	6.35	3.91	10.07	12.53	3835736.6357	1177273.1113	4941612.3413	0.1327	0.1602	0.0987	5664452.9200	644359.5429	181.7982	0.0836	0.1429	0.1601	2.3523	0.0440	NaN	0.00	11.4718	0.0000	7.5765	0.0000	0.0000	0.0000	-1.00	0.0770
BX08	2023	10	30	00	17	45.00	5	0	5	0	0	0	10.84	6.37	3.91	10.11	12.57	3835736.6372	1177273.1138	4941612.3416	0.1319	0.1596	0.0981	5664452.9186	644359.5448	181.7998	0.0831	0.1423	0.1591	2.3520	0.0439	NaN	0.00	11.4272	0.0000	7.5424	0.0000	0.0000	0.0000	-1.00	0.0766
BX08	2023	10	30	00	17	50.00	5	0	5	0	0	0	10.87	6.39	3.92	10.14	12.61	3835736.6372	1177273.1138	4941612.3400	0.1310	0.1590	0.0975	5664452.9176	644359.5449	181.7986	0.0827	0.1418	0.1581	2.3518	0.0438	NaN	0.00	11.3612	0.0000	7.4776	0.0000	0.0000	0.0000	-1.00	0.0764
BX08	2023	10	30	00	17	55.00	5	0	5	0	0	0	10.91	6.41	3.92	10.18	12.65	3835736.6376	1177273.1110	4941612.3382	0.1302	0.1584	0.0970	5664452.9167	644359.5422	181.7969	0.0823	0.1413	0.1572	2.3510	0.0437	NaN	0.00	11.2769	0.0000	7.3976	0.0000	0.0000	0.0000	-1.00	0.0756
BX08	2023	10	30	00	18	00.00	5	0	5	0	0	0	10.94	6.43	3.92	10.21	12.69	3835736.6377	1177273.1117	4941612.3366	0.1293	0.1578	0.0964	5664452.9155	644359.5428	181.7959	0.0818	0.1408	0.1563	2.3502	0.0436	NaN	0.00	11.2146	0.0000	7.3366	0.0000	0.0000	0.0000	-1.00	0.0748
BX08	2023	10	30	00	18	05.00	5	0	5	0	0	0	10.98	6.46	3.93	10.25	12.73	3835736.6380	1177273.1121	4941612.3356	0.1285	0.1573	0.0958	5664452.9145	644359.5432	181.7953	0.0814	0.1402	0.1553	2.3495	0.0436	NaN	0.00	11.2623	0.0000	7.3867	0.0000	0.0000	0.0000	-1.00	0.0742
BX08	2023	10	30	00	18	10.00	5	0	5	0	0	0	11.01	6.48	3.93	10.29	12.77	3835736.6398	1177273.1109	4941612.3362	0.1277	0.1567	0.0953	5664452.9138	644359.5415	181.7967	0.0810	0.1397	0.1544	2.3489	0.0435	NaN	0.00	11.2005	0.0000	7.3266	0.0000	0.0000	0.0000	-1.00	0.0736
BX08	2023	10	30	00	18	15.00	5	0	5	0	0	0	11.05	6.50	3.93	10.32	12.82	3835736.6370	1177273.1095	4941612.3349	0.1269	0.1561	0.0948	5664452.9154	644359.5409	181.7936	0.0806	0.1392	0.1535	2.3484	0.0434	NaN	0.00	11.3003	0.0000	7.4252	0.0000	0.0000	0.0000	-1.00	0.0730
BX08	2023	10	30	00	18	20.00	5	0	5	0	0	0	11.08	6.52	3.93	10.36	12.86	3835736.6366	1177273.1090	4941612.3324	0.1261	0.1556	0.0942	5664452.9142	644359.5406	181.7914	0.0802	0.1387	0.1527	2.3480	0.0433	NaN	0.00	11.2480	0.0000	7.3713	0.0000	0.0000	0.0000	-1.00	0.0726
BX08	2023	10	30	00	18	25.00	5	0	5	0	0	0	11.11	6.54	3.94	10.39	12.90	3835736.6355	1177273.1065	4941612.3314	0.1253	0.1550	0.0937	5664452.9149	644359.5385	181.7896	0.0798	0.1382	0.1518	2.3474	0.0432	NaN	0.00	11.4991	0.0000	7.6229	0.0000	0.0000	0.0000	-1.00	0.0720
BX08	2023	10	30	00	18	30.00	5	0	5	0	0	0	11.15	6.56	3.94	10.43	12.94	3835736.6351	1177273.1062	4941612.3308	0.1245	0.1545	0.0932	5664452.9149	644359.5383	181.7888	0.0794	0.1377	0.1509	2.3466	0.0431	NaN	0.00	11.3112	0.0000	7.4362	0.0000	0.0000	0.0000	-1.00	0.0712
BX08	2023	10	30	00	18	35.00	5	0	5	0	0	0	11.18	6.59	3.94	10.47	12.98	3835736.6318	1177273.1055	4941612.3296	0.1237	0.1539	0.0927	5664452.9168	644359.5385	181.7857	0.0790	0.1372	0.1501	2.3458	0.0430	NaN	0.00	11.5278	0.0000	7.6486	0.0000	0.0000	0.0000	-1.00	0.0705
BX08	2023	10	30	00	18	40.00	5	0	5	0	0	0	11.22	6.61	3.95	10.50	13.02	3835736.6304	1177273.1043	4941612.3283	0.1230	0.1534	0.0922	5664452.9173	644359.5379	181.7836	0.0786	0.1367	0.1492	2.3450	0.0429	NaN	0.00	11.6018	0.0000	7.7212	0.0000	0.0000	0.0000	-1.00	0.0696
BX08	2023	10	30	00	18	45.00	5	0	5	0	0	0	11.26	6.63	3.95	10.54	13.06	3835736.6323	1177273.1050	4941612.3267	0.1222	0.1528	0.0917	5664452.9147	644359.5380	181.7836	0.0783	0.1362	0.1484	2.3442	0.0428	NaN	0.00	11.5488	0.0000	7.6671	0.0000	0.0000	0.0000	-1.00	0.0688
BX08	2023	10	30	00	18	50.00	5	0	5	0	0	0	11.29	6.65	3.95	10.58	13.10	3835736.6327	1177273.1052	4941612.3261	0.1215	0.1523	0.0912	5664452.9139	644359.5381	181.7834	0.0779	0.1357	0.1476	2.3437	0.0427	NaN	0.00	11.6966	0.0000	7.8064	0.0000	0.0000	0.0000	-1.00	0.0683
BX08	2023	10	30	00	18	55.00	5	0	5	0	0	0	11.33	6.67	3.95	10.61	13.15	3835736.6332	1177273.1042	4941612.3256	0.1207	0.1517	0.0907	5664452.9135	644359.5371	181.7832	0.0775	0.1352	0.1467	2.3433	0.0426	NaN	0.00	11.7522	0.0000	7.8527	0.0000	0.0000	0.0000	-1.00	0.0679
BX08	2023	10	30	00	19	00.00	5	0	5	0	0	0	11.36	6.70	3.96	10.65	13.19	3835736.6409	1177273.1067	4941612.3273	0.1200	0.1512	0.0902	5664452.9082	644359.5373	181.7896	0.0771	0.1347	0.1459	2.3424	0.0425	NaN	0.00	11.8356	0.0000	7.9286	0.0000	0.0000	0.0000	-1.00	0.0671
BX08	2023	10	30	00	19	05.00	5	0	5	0	0	0	11.40	6.72	3.96	10.69	13.23	3835736.6459	1177273.1068	4941612.3267	0.1193	0.1507	0.0897	5664452.9041	644359.5360	181.7921	0.0768	0.1342	0.1452	2.3417	0.0424	NaN	0.00	11.4560	0.0000	7.5455	0.0000	0.0000	0.0000	-1.00	0.0663
BX08	2023	10	30	00	19	10.00	5	0	5	0	0	0	11.43	6.74	3.96	10.73	13.27	3835736.6498	1177273.1073	4941612.3285	0.1186	0.1501	0.0892	5664452.9022	644359.5354	181.7960	0.0764	0.1337	0.1444	2.3409	0.0423	NaN	0.00	11.5833	0.0000	7.6693	0.0000	0.0000	0.0000	-1.00	0.0655
BX08	2023	10	30	00	19	15.00	5	0	5	0	0	0	11.47	6.76	3.97	10.76	13.32	3835736.6511	1177273.1109	4941612.3278	0.1179	0.1496	0.0888	5664452.9001	644359.5386	181.7969	0.0760	0.1333	0.1436	2.3409	0.0422	NaN	0.00	11.5562	0.0000	7.6375	0.0000	0.0000	0.0000	-1.00	0.0656
BX08	2023	10	30	00	19	20.00	5	0	5	0	0	0	11.51	6.79	3.97	10.80	13.36	3835736.6553	1177273.1173	4941612.3272	0.1172	0.1491	0.0883	5664452.8952	644359.5436	181.8002	0.0757	0.1328	0.1428	2.3408	0.0421	NaN	0.00	11.7847	0.0000	7.8691	0.0000	0.0000	0.0000	-1.00	0.0654
BX08	2023	10	30	00	19	25.00	5	0	5	0	0	0	11.54	6.81	3.97	10.84	13.40	3835736.6583	1177273.1156	4941612.3283	0.1165	0.1485	0.0879	5664452.8941	644359.5411	181.8025	0.0753	0.1323	0.1421	2.3405	0.0420	NaN	0.00	11.5654	0.0000	7.6526	0.0000	0.0000	0.0000	-1.00	0.0652
BX08	2023	10	30	00	19	30.00	5	0	5	0	0	0	11.58	6.83	3.98	10.88	13.45	3835736.6570	1177273.1119	4941612.3295	0.1160	0.1482	0.0875	5664452.8964	644359.5378	181.8020	0.0753	0.1320	0.1414	2.3402	0.0419	NaN	0.00	11.4898	0.0000	7.5817	0.0000	0.0000	0.0000	-1.00	0.0648
BX08	2023	10	30	00	19	35.00	5	0	5	0	0	0	11.62	6.86	3.98	10.92	13.49	3835736.6628	1177273.1120	4941612.3302	0.1153	0.1476	0.0870	5664452.8925	644359.5364	181.8060	0.0747	0.1314	0.1406	2.3399	0.0418	NaN	0.00	11.5125	0.0000	7.6064	0.0000	0.0000	0.0000	-1.00	0.0646
BX08	2023	10	30	00	19	40.00	5	0	5	0	0	0	11.65	6.88	3.98	10.95	13.53	3835736.6637	1177273.1115	4941612.3331	0.1146	0.1471	0.0866	5664452.8938	644359.5356	181.8087	0.0743	0.1310	0.1399	2.3398	0.0417	NaN	0.00	11.3806	0.0000	7.4739	0.0000	0.0000	0.0000	-1.00	0.0644
BX08	2023	10	30	00	19	45.00	5	0	5	0	0	0	11.69	6.90	3.98	10.99	13.58	3835736.6646	1177273.1111	4941612.3313	0.1139	0.1466	0.0861	5664452.8921	644359.5350	181.8078	0.0740	0.1305	0.1391	2.3398	0.0416	NaN	0.00	11.4471	0.0000	7.5370	0.0000	0.0000	0.0000	-1.00	0.0645
BX08	2023	10	30	00	19	50.00	5	0	5	0	0	0	11.73	6.92	3.99	11.03	13.62	3835736.6653	1177273.1097	4941612.3305	0.1133	0.1461	0.0857	5664452.8913	644359.5334	181.8073	0.0737	0.1301	0.1384	2.3398	0.0415	NaN	0.00	11.5731	0.0000	7.6595	0.0000	0.0000	0.0000	-1.00	0.0645
BX08	2023	10	30	00	19	55.00	5	0	5	0	0	0	11.77	6.95	3.99	11.07	13.66	3835736.6694	1177273.1051	4941612.3309	0.1126	0.1456	0.0853	5664452.8894	644359.5279	181.8092	0.0733	0.1296	0.1377	2.3396	0.0414	NaN	0.00	11.5680	0.0000	7.6488	0.0000	0.0000	0.0000	-1.00	0.0642
BX08	2023	10	30	00	20	00.00	5	0	5	0	0	0	11.80	6.97	3.99	11.11	13.71	3835736.6710	1177273.1035	4941612.3313	0.1120	0.1451	0.0849	5664452.8888	644359.5259	181.8102	0.0730	0.1292	0.1370	2.3394	0.0413	NaN	0.00	11.5948	0.0000	7.6676	0.0000	0.0000	0.0000	-1.00	0.0641
BX08	2023	10	30	00	20	05.00	5	0	5	0	0	0	11.84	7.00	4.00	11.15	13.75	3835736.6746	1177273.1044	4941612.3328	0.1114	0.1446	0.0845	5664452.8868	644359.5258	181.8137	0.0727	0.1287	0.1363	2.3392	0.0412	NaN	0.00	11.6542	0.0000	7.7224	0.0000	0.0000	0.0000	-1.00	0.0638
BX08	2023	10	30	00	20	10.00	5	0	5	0	0	0	11.88	7.02	4.00	11.19	13.80	3835736.6782	1177273.1056	4941612.3321	0.1108	0.1440	0.0841	5664452.8834	644359.5260	181.8156	0.0723	0.1282	0.1356	2.3389	0.0411	NaN	0.00	11.5671	0.0000	7.6291	0.0000	0.0000	0.0000	-1.00	0.0636
BX08	2023	10	30	00	20	15.00	5	0	5	0	0	0	11.92	7.04	4.00	11.23	13.84	3835736.6842	1177273.1054	4941612.3346	0.1101	0.1435	0.0837	5664452.8806	644359.5241	181.8210	0.0720	0.1278	0.1350	2.3381	0.0410	NaN	0.00	11.5792	0.0000	7.6354	0.0000	0.0000	0.0000	-1.00	0.0628
BX08	2023	10	30	00	20	20.00	5	0	5	0	0	0	11.96	7.07	4.01	11.26	13.89	3835736.6877	1177273.1042	4941612.3377	0.1095	0.1430	0.0833	5664452.8801	644359.5219	181.8253	0.0717	0.1273	0.1343	2.3371	0.0409	NaN	0.00	11.8868	0.0000	7.9404	0.0000	0.0000	0.0000	-1.00	0.0618
BX08	2023	10	30	00	20	25.00	5	0	5	0	0	0	11.99	7.09	4.01	11.30	13.93	3835736.6897	1177273.1070	4941612.3401	0.1090	0.1425	0.0829	5664452.8795	644359.5241	181.8289	0.0714	0.1269	0.1337	2.3365	0.0408	NaN	0.00	11.7031	0.0000	7.7496	0.0000	0.0000	0.0000	-1.00	0.0612
BX08	2023	10	30	00	20	30.00	5	0	5	0	0	0	12.03	7.11	4.01	11.34	13.98	3835736.6933	1177273.1066	4941612.3412	0.1084	0.1420	0.0825	5664452.8776	644359.5227	181.8319	0.0711	0.1264	0.1330	2.3360	0.0407	NaN	0.00	11.5996	0.0000	7.6423	0.0000	0.0000	0.0000	-1.00	0.0607
BX08	2023	10	30	00	20	35.00	5	0	5	0	0	0	12.07	7.14	4.02	11.38	14.02	3835736.6961	1177273.1071	4941612.3403	0.1078	0.1415	0.0821	5664452.8748	644359.5224	181.8330	0.0708	0.1260	0.1324	2.3357	0.0406	NaN	0.00	11.5766	0.0000	7.6139	0.0000	0.0000	0.0000	-1.00	0.0603
BX08	2023	10	30	00	20	40.00	5	0	5	0	0	0	12.11	7.16	4.02	11.42	14.07	3835736.6981	1177273.1079	4941612.3396	0.1072	0.1411	0.0817	5664452.8727	644359.5227	181.8337	0.0705	0.1255	0.1317	2.3353	0.0405	NaN	0.00	11.5983	0.0000	7.6377	0.0000	0.0000	0.0000	-1.00	0.0600
BX08	2023	10	30	00	20	45.00	5	0	5	0	0	0	12.15	7.19	4.02	11.46	14.12	3835736.7004	1177273.1082	4941612.3391	0.1068	0.1408	0.0814	5664452.8706	644359.5223	181.8347	0.0705	0.1252	0.1311	2.3349	0.0404	NaN	0.00	11.6174	0.0000	7.6571	0.0000	0.0000	0.0000	-1.00	0.0595
BX08	2023	10	30	00	20	50.00	5	0	5	0	0	0	12.19	7.21	4.02	11.50	14.16	3835736.7017	1177273.1097	4941612.3424	0.1062	0.1401	0.0810	5664452.8714	644359.5234	181.8384	0.0700	0.1247	0.1305	2.3345	0.0403	NaN	0.00	11.4862	0.0000	7.5250	0.0000	0.0000	0.0000	-1.00	0.0591
BX08	2023	10	30	00	20	55.00	5	0	5	0	0	0	12.23	7.24	4.03	11.54	14.21	3835736.7006	1177273.1082	4941612.3403	0.1056	0.1397	0.0806	5664452.8712	644359.5222	181.8358	0.0696	0.1243	0.1299	2.3342	0.0402	NaN	0.00	11.3509	0.0000	7.3877	0.0000	0.0000	0.0000	-1.00	0.0588
BX08	2023	10	30	00	21	00.00	5	0	5	0	0	0	12.27	7.26	4.03	11.59	14.25	3835736.7002	1177273.1076	4941612.3394	0.1050	0.1392	0.0803	5664452.8711	644359.5218	181.8348	0.0693	0.1239	0.1293	2.3344	0.0401	NaN	0.00	11.2919	0.0000	7.3277	0.0000	0.0000	0.0000	-1.00	0.0591
BX08	2023	10	30	00	21	05.00	5	0	5	0	0	0	12.31	7.28	4.03	11.63	14.30	3835736.7005	1177273.1049	4941612.3398	0.1045	0.1387	0.0799	5664452.8716	644359.5191	181.8348	0.0690	0.1234	0.1287	2.3344	0.0400	NaN	0.00	11.4628	0.0000	7.4943	0.0000	0.0000	0.0000	-1.00	0.0590
BX08	2023	10	30	00	21	10.00	5	0	5	0	0	0	12.35	7.31	4.04	11.67	14.35	3835736.7030	1177273.1016	4941612.3431	0.1040	0.1383	0.0796	5664452.8725	644359.5152	181.8383	0.0687	0.1230	0.1281	2.3342	0.0399	NaN	0.00	11.6740	0.0000	7.7037	0.0000	0.0000	0.0000	-1.00	0.0589
BX08	2023	10	30	00	21	15.00	5	0	5	0	0	0	12.39	7.33	4.04	11.71	14.39	3835736.7049	1177273.1031	4941612.3450	0.1034	0.1378	0.0792	5664452.8719	644359.5161	181.8411	0.0685	0.1226	0.1275	2.3337	0.0398	NaN	0.00	11.7607	0.0000	7.7910	0.0000	0.0000	0.0000	-1.00	0.0583
BX08	2023	10	30	00	21	20.00	5	0	5	0	0	0	12.42	7.36	4.04	11.75	14.44	3835736.7086	1177273.1064	4941612.3467	0.1029	0.1373	0.0789	5664452.8696	644359.5183	181.8453	0.0682	0.1221	0.1269	2.3333	0.0397	NaN	0.00	11.6371	0.0000	7.6713	0.0000	0.0000	0.0000	-1.00	0.0580
BX08	2023	10	30	00	21	25.00	5	0	5	0	0	0	12.46	7.38	4.05	11.79	14.49	3835736.7095	1177273.1089	4941612.3461	0.1024	0.1368	0.0786	5664452.8680	644359.5204	181.8459	0.0679	0.1217	0.1263	2.3326	0.0396	NaN	0.00	11.6915	0.0000	7.7280	0.0000	0.0000	0.0000	-1.00	0.0572
BX08	2023	10	30	00	21	30.00	5	0	5	0	0	0	12.51	7.41	4.05	11.83	14.54	3835736.7104	1177273.1126	4941612.3479	0.1019	0.1364	0.0782	5664452.8677	644359.5236	181.8484	0.0676	0.1213	0.1258	2.3321	0.0395	NaN	0.00	11.7968	0.0000	7.8380	0.0000	0.0000	0.0000	-1.00	0.0568
BX08	2023	10	30	00	21	35.00	5	0	5	0	0	0	12.55	7.43	4.05	11.87	14.58	3835736.7106	1177273.1134	4941612.3479	0.1014	0.1359	0.0779	5664452.8674	644359.5244	181.8487	0.0673	0.1208	0.1252	2.3320	0.0394	NaN	0.00	11.6239	0.0000	7.6661	0.0000	0.0000	0.0000	-1.00	0.0567
BX08	2023	10	30	00	21	40.00	5	0	5	0	0	0	12.59	7.46	4.06	11.91	14.63	3835736.7084	1177273.1142	4941612.3496	0.1009	0.1354	0.0776	5664452.8700	644359.5257	181.8489	0.0671	0.1204	0.1247	2.3315	0.0393	NaN	0.00	11.5747	0.0000	7.6225	0.0000	0.0000	0.0000	-1.00	0.0561
BX08	2023	10	30	00	21	45.00	5	0	5	0	0	0	12.63	7.48	4.06	11.96	14.68	3835736.7064	1177273.1141	4941612.3499	0.1004	0.1350	0.0773	5664452.8717	644359.5261	181.8479	0.0668	0.1200	0.1241	2.3314	0.0392	NaN	0.00	11.6716	0.0000	7.7235	0.0000	0.0000	0.0000	-1.00	0.0560
BX08	2023	10	30	00	21	50.00	5	0	5	0	0	0	12.67	7.51	4.06	12.00	14.73	3835736.7038	1177273.1119	4941612.3471	0.0999	0.1345	0.0769	5664452.8723	644359.5248	181.8438	0.0665	0.1196	0.1236	2.3313	0.0391	NaN	0.00	11.4857	0.0000	7.5362	0.0000	0.0000	0.0000	-1.00	0.0560
BX08	2023	10	30	00	21	55.00	5	0	5	0	0	0	12.71	7.54	4.07	12.04	14.77	3835736.7009	1177273.1100	4941612.3451	0.0994	0.1340	0.0766	5664452.8736	644359.5239	181.8401	0.0663	0.1191	0.1230	2.3313	0.0390	NaN	0.00	11.4586	0.0000	7.5051	0.0000	0.0000	0.0000	-1.00	0.0559
BX08	2023	10	30	00	22	00.00	5	0	5	0	0	0	12.75	7.56	4.07	12.08	14.82	3835736.6998	1177273.1075	4941612.3444	0.0990	0.1336	0.0763	5664452.8745	644359.5218	181.8384	0.0660	0.1187	0.1225	2.3313	0.0389	NaN	0.00	11.4934	0.0000	7.5338	0.0000	0.0000	0.0000	-1.00	0.0560
BX08	2023	10	30	00	22	05.00	5	0	5	0	0	0	12.79	7.59	4.07	12.12	14.87	3835736.7001	1177273.1056	4941612.3431	0.0985	0.1331	0.0760	5664452.8739	644359.5198	181.8372	0.0657	0.1183	0.1220	2.3315	0.0387	NaN	0.00	11.4480	0.0000	7.4772	0.0000	0.0000	0.0000	-1.00	0.0561
BX08	2023	10	30	00	22	10.00	5	0	5	0	0	0	12.83	7.61	4.08	12.17	14.92	3835736.7000	1177273.1041	4941612.3416	0.0980	0.1326	0.0757	5664452.8733	644359.5185	181.8357	0.0655	0.1179	0.1215	2.3316	0.0386	NaN	0.00	11.4357	0.0000	7.4580	0.0000	0.0000	0.0000	-1.00	0.0562
BX08	2023	10	30	00	22	15.00	5	0	5	0	0	0	12.87	7.64	4.08	12.21	14.97	3835736.6961	1177273.1036	4941612.3375	0.0976	0.1322	0.0754	5664452.8738	644359.5191	181.8301	0.0652	0.1175	0.1209	2.3317	0.0385	NaN	0.00	11.4405	0.0000	7.4611	0.0000	0.0000	0.0000	-1.00	0.0563
BX08	2023	10	30	00	22	20.00	5	0	5	0	0	0	12.91	7.66	4.08	12.25	15.02	3835736.6955	1177273.1010	4941612.3369	0.0971	0.1317	0.0751	5664452.8744	644359.5167	181.8288	0.0650	0.1171	0.1204	2.3317	0.0384	NaN	0.00	11.5786	0.0000	7.5967	0.0000	0.0000	0.0000	-1.00	0.0564
BX08	2023	10	30	00	22	25.00	5	0	5	0	0	0	12.96	7.69	4.08	12.29	15.07	3835736.6923	1177273.1000	4941612.3380	0.0967	0.1313	0.0748	5664452.8777	644359.5167	181.8275	0.0647	0.1166	0.1199	2.3316	0.0383	NaN	0.00	11.4386	0.0000	7.4575	0.0000	0.0000	0.0000	-1.00	0.0562
BX08	2023	10	30	00	22	30.00	5	0	5	0	0	0	13.00	7.72	4.09	12.34	15.12	3835736.6901	1177273.0982	4941612.3384	0.0962	0.1308	0.0746	5664452.8799	644359.5155	181.8262	0.0645	0.1162	0.1194	2.3314	0.0382	NaN	0.00	11.3085	0.0000	7.3251	0.0000	0.0000	0.0000	-1.00	0.0561
BX08	2023	10	30	00	22	35.00	5	0	5	0	0	0	13.04	7.74	4.09	12.38	15.16	3835736.6897	1177273.0964	4941612.3404	0.0958	0.1304	0.0743	5664452.8818	644359.5139	181.8273	0.0642	0.1158	0.1189	2.3316	0.0381	NaN	0.00	11.4856	0.0000	7.4999	0.0000	0.0000	0.0000	-1.00	0.0563
BX08	2023	10	30	00	22	40.00	5	0	5	0	0	0	13.08	7.77	4.09	12.42	15.21	3835736.6899	1177273.0943	4941612.3396	0.0954	0.1299	0.0740	5664452.8817	644359.5118	181.8263	0.0640	0.1154	0.1185	2.3313	0.0380	NaN	0.00	11.1059	0.0000	7.1140	0.0000	0.0000	0.0000	-1.00	0.0559
BX08	2023	10	30	00	22	45.00	5	0	5	0	0	0	13.12	7.80	4.10	12.47	15.26	3835736.6901	1177273.0931	4941612.3399	0.0949	0.1295	0.0737	5664452.8819	644359.5105	181.8265	0.0637	0.1150	0.1180	2.3312	0.0379	NaN	0.00	11.4170	0.0000	7.4223	0.0000	0.0000	0.0000	-1.00	0.0559
BX08	2023	10	30	00	22	50.00	5	0	5	0	0	0	13.17	7.82	4.10	12.51	15.31	3835736.6906	1177273.0933	4941612.3411	0.0945	0.1290	0.0734	5664452.8822	644359.5106	181.8277	0.0635	0.1146	0.1175	2.3310	0.0378	NaN	0.00	11.2781	0.0000	7.2823	0.0000	0.0000	0.0000	-1.00	0.0557
BX08	2023	10	30	00	22	55.00	5	0	5	0	0	0	13.21	7.85	4.10	12.55	15.36	3835736.6905	1177273.0915	4941612.3409	0.0941	0.1286	0.0732	5664452.8825	644359.5089	181.8272	0.0632	0.1142	0.1170	2.3312	0.0377	NaN	0.00	11.1503	0.0000	7.1556	0.0000	0.0000	0.0000	-1.00	0.0558
BX08	2023	10	30	00	23	00.00	5	0	5	0	0	0	13.25	7.87	4.11	12.60	15.41	3835736.6908	1177273.0921	4941612.3406	0.0937	0.1282	0.0729	5664452.8820	644359.5094	181.8273	0.0630	0.1138	0.1166	2.3311	0.0376	NaN	0.00	11.3847	0.0000	7.3920	0.0000	0.0000	0.0000	-1.00	0.0558
BX08	2023	10	30	00	23	05.00	5	0	5	0	0	0	13.29	7.90	4.11	12.64	15.46	3835736.6893	1177273.0898	4941612.3408	0.0933	0.1277	0.0726	5664452.8837	644359.5076	181.8260	0.0628	0.1134	0.1161	2.3316	0.0375	NaN	0.00	11.4894	0.0000	7.4928	0.0000	0.0000	0.0000	-1.00	0.0563
BX08	2023	10	30	00	23	10.00	5	0	5	0	0	0	13.34	7.93	4.11	12.69	15.51	3835736.6891	1177273.0862	4941612.3427	0.0929	0.1273	0.0724	5664452.8858	644359.5042	181.8267	0.0625	0.1130	0.1157	2.3319	0.0374	NaN	0.00	11.5460	0.0000	7.5483	0.0000	0.0000	0.0000	-1.00	0.0566
BX08	2023	10	30	00	23	15.00	5	0	5	0	0	0	13.38	7.96	4.12	12.73	15.56	3835736.6863	1177273.0854	4941612.3410	0.0925	0.1269	0.0721	5664452.8870	644359.5042	181.8236	0.0623	0.1126	0.1152	2.3323	0.0372	NaN	0.00	11.5912	0.0000	7.5913	0.0000	0.0000	0.0000	-1.00	0.0570
BX08	2023	10	30	00	23	20.00	5	0	5	0	0	0	13.42	7.98	4.12	12.77	15.62	3835736.6852	1177273.0836	4941612.3427	0.0921	0.1264	0.0719	5664452.8893	644359.5028	181.8239	0.0621	0.1122	0.1148	2.3328	0.0371	NaN	0.00	11.5805	0.0000	7.5763	0.0000	0.0000	0.0000	-1.00	0.0575
BX08	2023	10	30	00	23	25.00	5	0	5	0	0	0	13.46	8.01	4.12	12.82	15.67	3835736.6841	1177273.0832	4941612.3430	0.0917	0.1260	0.0716	5664452.8904	644359.5026	181.8234	0.0619	0.1119	0.1143	2.3331	0.0370	NaN	0.00	11.4959	0.0000	7.4858	0.0000	0.0000	0.0000	-1.00	0.0577
BX08	2023	10	30	00	23	30.00	5	0	5	0	0	0	13.51	8.04	4.13	12.86	15.72	3835736.6865	1177273.0832	4941612.3404	0.0913	0.1256	0.0714	5664452.8869	644359.5021	181.8229	0.0616	0.1115	0.1139	2.3329	0.0369	NaN	0.00	11.6147	0.0000	7.6004	0.0000	0.0000	0.0000	-1.00	0.0576
BX08	2023	10	30	00	23	35.00	5	0	5	0	0	0	13.55	8.06	4.13	12.91	15.77	3835736.6852	1177273.0810	4941612.3389	0.0909	0.1251	0.0711	5664452.8874	644359.5003	181.8205	0.0614	0.1111	0.1134	2.3329	0.0368	NaN	0.00	11.6658	0.0000	7.6468	0.0000	0.0000	0.0000	-1.00	0.0575
BX08	2023	10	30	00	23	40.00	5	0	5	0	0	0	13.59	8.09	4.13	12.95	15.82	3835736.6819	1177273.0792	4941612.3383	0.0905	0.1247	0.0709	5664452.8898	644359.4995	181.8177	0.0612	0.1107	0.1130	2.3329	0.0367	NaN	0.00	11.6731	0.0000	7.6504	0.0000	0.0000	0.0000	-1.00	0.0575
BX08	2023	10	30	00	23	45.00	5	0	5	0	0	0	13.64	8.12	4.14	13.00	15.87	3835736.6788	1177273.0816	4941612.3397	0.0902	0.1243	0.0706	5664452.8926	644359.5026	181.8174	0.0610	0.1103	0.1126	2.3326	0.0366	NaN	0.00	11.4157	0.0000	7.3894	0.0000	0.0000	0.0000	-1.00	0.0572
BX08	2023	10	30	00	23	50.00	5	0	5	0	0	0	13.68	8.15	4.14	13.04	15.92	3835736.6790	1177273.0832	4941612.3398	0.0898	0.1239	0.0704	5664452.8922	644359.5040	181.8179	0.0607	0.1099	0.1122	2.3320	0.0365	NaN	0.00	11.2438	0.0000	7.2136	0.0000	0.0000	0.0000	-1.00	0.0566
BX08	2023	10	30	00	23	55.00	5	0	5	0	0	0	13.72	8.17	4.14	13.09	15.97	3835736.6815	1177273.0849	4941612.3416	0.0894	0.1234	0.0701	5664452.8911	644359.5050	181.8211	0.0605	0.1095	0.1118	2.3319	0.0364	NaN	0.00	11.3243	0.0000	7.2939	0.0000	0.0000	0.0000	-1.00	0.0565
BX08	2023	10	30	00	24	00.00	5	0	5	0	0	0	13.77	8.20	4.14	13.13	16.03	3835736.6809	1177273.0867	4941612.3404	0.0891	0.1230	0.0699	5664452.8905	644359.5070	181.8201	0.0603	0.1092	0.1114	2.3317	0.0363	NaN	0.00	11.1560	0.0000	7.1293	0.0000	0.0000	0.0000	-1.00	0.0563
BX08	2023	10	30	00	24	05.00	5	0	5	0	0	0	13.81	8.23	4.15	13.18	16.08	3835736.6831	1177273.0871	4941612.3421	0.0887	0.1226	0.0697	5664452.8897	644359.5067	181.8229	0.0601	0.1088	0.1109	2.3316	0.0362	NaN	0.00	11.4646	0.0000	7.4426	0.0000	0.0000	0.0000	-1.00	0.0562
BX08	2023	10	30	00	24	10.00	5	0	5	0	0	0	13.86	8.26	4.15	13.22	16.13	3835736.6826	1177273.0870	4941612.3422	0.0883	0.1222	0.0695	5664452.8902	644359.5067	181.8226	0.0599	0.1084	0.1105	2.3318	0.0361	NaN	0.00	11.3286	0.0000	7.3193	0.0000	0.0000	0.0000	-1.00	0.0564
BX08	2023	10	30	00	24	15.00	5	0	5	0	0	0	13.90	8.28	4.15	13.27	16.18	3835736.6824	1177273.0848	4941612.3420	0.0880	0.1218	0.0692	5664452.8906	644359.5047	181.8219	0.0597	0.1080	0.1102	2.3320	0.0360	NaN	0.00	11.1509	0.0000	7.1469	0.0000	0.0000	0.0000	-1.00	0.0567
BX08	2023	10	30	00	24	20.00	5	0	5	0	0	0	13.95	8.31	4.16	13.31	16.23	3835736.6790	1177273.0819	4941612.3397	0.0877	0.1214	0.0690	5664452.8924	644359.5028	181.8176	0.0595	0.1077	0.1098	2.3318	0.0359	NaN	0.00	11.4586	0.0000	7.4570	0.0000	0.0000	0.0000	-1.00	0.0565
BX08	2023	10	30	00	24	25.00	5	0	5	0	0	0	13.99	8.34	4.16	13.36	16.29	3835736.6807	1177273.0783	4941612.3388	0.0873	0.1210	0.0688	5664452.8913	644359.4989	181.8172	0.0593	0.1073	0.1094	2.3319	0.0358	NaN	0.00	11.1259	0.0000	7.1273	0.0000	0.0000	0.0000	-1.00	0.0566
BX08	2023	10	30	00	24	30.00	5	0	5	0	0	0	14.03	8.37	4.16	13.40	16.34	3835736.6808	1177273.0763	4941612.3390	0.0870	0.1206	0.0686	5664452.8917	644359.4969	181.8170	0.0591	0.1069	0.1090	2.3317	0.0357	NaN	0.00	11.2232	0.0000	7.2268	0.0000	0.0000	0.0000	-1.00	0.0563
BX08	2023	10	30	00	24	35.00	5	0	5	0	0	0	14.08	8.39	4.17	13.45	16.39	3835736.6824	1177273.0774	4941612.3399	0.0866	0.1201	0.0684	5664452.8909	644359.4975	181.8189	0.0588	0.1066	0.1086	2.3322	0.0355	NaN	0.00	11.3810	0.0000	7.3860	0.0000	0.0000	0.0000	-1.00	0.0569
BX08	2023	10	30	00	24	40.00	5	0	5	0	0	0	14.12	8.42	4.17	13.49	16.44	3835736.6828	1177273.0767	4941612.3392	0.0863	0.1197	0.0681	5664452.8903	644359.4968	181.8184	0.0586	0.1062	0.1082	2.3325	0.0354	NaN	0.00	11.3470	0.0000	7.3568	0.0000	0.0000	0.0000	-1.00	0.0571
BX08	2023	10	30	00	24	45.00	5	0	5	0	0	0	14.17	8.45	4.17	13.54	16.50	3835736.6846	1177273.0761	4941612.3400	0.0860	0.1193	0.0679	5664452.8895	644359.4957	181.8201	0.0584	0.1058	0.1079	2.3326	0.0353	NaN	0.00	11.2810	0.0000	7.2851	0.0000	0.0000	0.0000	-1.00	0.0572
BX08	2023	10	30	00	24	50.00	5	0	5	0	0	0	14.21	8.48	4.18	13.59	16.55	3835736.6866	1177273.0765	4941612.3402	0.0857	0.1189	0.0677	5664452.8881	644359.4956	181.8215	0.0582	0.1055	0.1075	2.3325	0.0352	NaN	0.00	11.3118	0.0000	7.3092	0.0000	0.0000	0.0000	-1.00	0.0571
BX08	2023	10	30	00	24	55.00	5	0	5	0	0	0	14.26	8.51	4.18	13.63	16.60	3835736.6875	1177273.0738	4941612.3422	0.0853	0.1185	0.0675	5664452.8892	644359.4927	181.8231	0.0581	0.1051	0.1071	2.3325	0.0351	NaN	0.00	11.3844	0.0000	7.3763	0.0000	0.0000	0.0000	-1.00	0.0572
BX08	2023	10	30	00	25	00.00	5	0	5	0	0	0	14.30	8.54	4.18	13.68	16.66	3835736.6881	1177273.0730	4941612.3423	0.0850	0.1181	0.0673	5664452.8890	644359.4917	181.8234	0.0579	0.1047	0.1068	2.3325	0.0350	NaN	0.00	11.3000	0.0000	7.2903	0.0000	0.0000	0.0000	-1.00	0.0571
BX08	2023	10	30	00	25	05.00	5	0	5	0	0	0	14.35	8.56	4.18	13.72	16.71	3835736.6882	1177273.0708	4941612.3434	0.0847	0.1177	0.0671	5664452.8901	644359.4896	181.8239	0.0577	0.1044	0.1064	2.3325	0.0349	NaN	0.00	11.2892	0.0000	7.2782	0.0000	0.0000	0.0000	-1.00	0.0571
BX08	2023	10	30	00	25	10.00	5	0	5	0	0	0	14.39	8.59	4.19	13.77	16.76	3835736.6845	1177273.0707	4941612.3410	0.0844	0.1173	0.0669	5664452.8913	644359.4906	181.8198	0.0575	0.1040	0.1060	2.3326	0.0348	NaN	0.00	11.3536	0.0000	7.3435	0.0000	0.0000	0.0000	-1.00	0.0572
BX08	2023	10	30	00	25	15.00	5	0	5	0	0	0	14.44	8.62	4.19	13.82	16.82	3835736.6868	1177273.0707	4941612.3392	0.0841	0.1170	0.0667	5664452.8884	644359.4900	181.8198	0.0573	0.1037	0.1057	2.3327	0.0347	NaN	0.00	11.3102	0.0000	7.2975	0.0000	0.0000	0.0000	-1.00	0.0573
BX08	2023	10	30	00	25	20.00	5	0	5	0	0	0	14.48	8.65	4.19	13.86	16.87	3835736.6863	1177273.0705	4941612.3434	0.0838	0.1166	0.0665	5664452.8915	644359.4898	181.8228	0.0571	0.1033	0.1053	2.3327	0.0346	NaN	0.00	11.3674	0.0000	7.3528	0.0000	0.0000	0.0000	-1.00	0.0574
BX08	2023	10	30	00	25	25.00	5	0	5	0	0	0	14.53	8.68	4.20	13.91	16.92	3835736.6861	1177273.0714	4941612.3445	0.0835	0.1162	0.0663	5664452.8922	644359.4907	181.8237	0.0569	0.1030	0.1050	2.3328	0.0345	NaN	0.00	11.3473	0.0000	7.3329	0.0000	0.0000	0.0000	-1.00	0.0575
BX08	2023	10	30	00	25	30.00	5	0	5	0	0	0	14.57	8.71	4.20	13.96	16.98	3835736.6840	1177273.0711	4941612.3463	0.0832	0.1158	0.0661	5664452.8950	644359.4910	181.8237	0.0567	0.1026	0.1047	2.3332	0.0344	NaN	0.00	11.3729	0.0000	7.3542	0.0000	0.0000	0.0000	-1.00	0.0578
BX08	2023	10	30	00	25	35.00	5	0	5	0	0	0	14.62	8.74	4.20	14.00	17.03	3835736.6813	1177273.0718	4941612.3454	0.0829	0.1154	0.0659	5664452.8963	644359.4924	181.8216	0.0565	0.1023	0.1043	2.3334	0.0343	NaN	0.00	11.2993	0.0000	7.2784	0.0000	0.0000	0.0000	-1.00	0.0580
BX08	2023	10	30	00	25	40.00	5	0	5	0	0	0	14.67	8.76	4.20	14.05	17.08	3835736.6809	1177273.0721	4941612.3458	0.0826	0.1150	0.0658	5664452.8967	644359.4928	181.8217	0.0563	0.1019	0.1040	2.3337	0.0342	NaN	0.00	11.1171	0.0000	7.0959	0.0000	0.0000	0.0000	-1.00	0.0584
BX08	2023	10	30	00	25	45.00	5	0	5	0	0	0	14.71	8.79	4.21	14.10	17.14	3835736.6813	1177273.0726	4941612.3435	0.0823	0.1146	0.0656	5664452.8949	644359.4932	181.8202	0.0562	0.1016	0.1037	2.3343	0.0341	NaN	0.00	11.0393	0.0000	7.0182	0.0000	0.0000	0.0000	-1.00	0.0589
BX08	2023	10	30	00	25	50.00	5	0	5	0	0	0	14.76	8.82	4.21	14.14	17.19	3835736.6815	1177273.0705	4941612.3424	0.0820	0.1142	0.0654	5664452.8945	644359.4912	181.8190	0.0560	0.1012	0.1033	2.3347	0.0340	NaN	0.00	11.3460	0.0000	7.3272	0.0000	0.0000	0.0000	-1.00	0.0594
BX08	2023	10	30	00	25	55.00	5	0	5	0	0	0	14.80	8.85	4.21	14.19	17.25	3835736.6821	1177273.0672	4941612.3406	0.0819	0.1141	0.0653	5664452.8936	644359.4879	181.8174	0.0562	0.1010	0.1030	2.3350	0.0339	NaN	0.00	11.1516	0.0000	7.1344	0.0000	0.0000	0.0000	-1.00	0.0596
BX08	2023	10	30	00	26	00.00	5	0	5	0	0	0	14.85	8.88	4.22	14.24	17.30	3835736.6828	1177273.0670	4941612.3441	0.0815	0.1135	0.0650	5664452.8953	644359.4874	181.8205	0.0557	0.1006	0.1027	2.3352	0.0338	NaN	0.00	11.2079	0.0000	7.1867	0.0000	0.0000	0.0000	-1.00	0.0598
BX08	2023	10	30	00	26	05.00	5	0	5	0	0	0	14.89	8.91	4.22	14.28	17.35	3835736.6810	1177273.0659	4941612.3444	0.0812	0.1132	0.0649	5664452.8971	644359.4869	181.8194	0.0555	0.1002	0.1024	2.3351	0.0337	NaN	0.00	11.0145	0.0000	6.9918	0.0000	0.0000	0.0000	-1.00	0.0598
BX08	2023	10	30	00	26	10.00	5	0	5	0	0	0	14.94	8.94	4.22	14.33	17.41	3835736.6817	1177273.0648	4941612.3462	0.0809	0.1128	0.0647	5664452.8979	644359.4855	181.8211	0.0553	0.0999	0.1021	2.3354	0.0336	NaN	0.00	11.1096	0.0000	7.0861	0.0000	0.0000	0.0000	-1.00	0.0600
BX08	2023	10	30	00	26	15.00	5	0	5	0	0	0	14.99	8.97	4.22	14.38	17.46	3835736.6829	1177273.0634	4941612.3507	0.0806	0.1124	0.0645	5664452.9001	644359.4838	181.8251	0.0551	0.0996	0.1018	2.3354	0.0335	NaN	0.00	11.0427	0.0000	7.0176	0.0000	0.0000	0.0000	-1.00	0.0601
BX08	2023	10	30	00	26	20.00	5	0	5	0	0	0	15.03	9.00	4.23	14.43	17.52	3835736.6864	1177273.0649	4941612.3538	0.0804	0.1121	0.0643	5664452.8991	644359.4842	181.8298	0.0549	0.0992	0.1015	2.3354	0.0334	NaN	0.00	11.2090	0.0000	7.1847	0.0000	0.0000	0.0000	-1.00	0.0600
BX08	2023	10	30	00	26	25.00	5	0	5	0	0	0	15.08	9.02	4.23	14.47	17.57	3835736.6895	1177273.0663	4941612.3550	0.0801	0.1117	0.0642	5664452.8972	644359.4847	181.8329	0.0548	0.0989	0.1011	2.3353	0.0333	NaN	0.00	11.0563	0.0000	7.0305	0.0000	0.0000	0.0000	-1.00	0.0599
BX08	2023	10	30	00	26	30.00	5	0	5	0	0	0	15.12	9.05	4.23	14.52	17.63	3835736.6899	1177273.0667	4941612.3542	0.0798	0.1113	0.0640	5664452.8963	644359.4850	181.8325	0.0546	0.0986	0.1008	2.3356	0.0332	NaN	0.00	11.1306	0.0000	7.1029	0.0000	0.0000	0.0000	-1.00	0.0602
BX08	2023	10	30	00	26	35.00	5	0	5	0	0	0	15.17	9.08	4.24	14.57	17.68	3835736.6920	1177273.0696	4941612.3544	0.0796	0.1110	0.0638	5664452.8943	644359.4873	181.8345	0.0544	0.0982	0.1006	2.3360	0.0331	NaN	0.00	11.1467	0.0000	7.1172	0.0000	0.0000	0.0000	-1.00	0.0606
BX08	2023	10	30	00	26	40.00	5	0	5	0	0	0	15.22	9.11	4.24	14.61	17.74	3835736.6921	1177273.0707	4941612.3540	0.0793	0.1106	0.0637	5664452.8938	644359.4882	181.8345	0.0543	0.0979	0.1003	2.3365	0.0330	NaN	0.00	11.1381	0.0000	7.1068	0.0000	0.0000	0.0000	-1.00	0.0612
BX08	2023	10	30	00	26	45.00	5	0	5	0	0	0	15.26	9.14	4.24	14.66	17.79	3835736.6934	1177273.0729	4941612.3559	0.0791	0.1102	0.0635	5664452.8935	644359.4900	181.8371	0.0541	0.0976	0.1000	2.3368	0.0329	NaN	0.00	11.1142	0.0000	7.0845	0.0000	0.0000	0.0000	-1.00	0.0615
BX08	2023	10	30	00	26	50.00	5	0	5	0	0	0	15.31	9.17	4.24	14.71	17.85	3835736.6967	1177273.0762	4941612.3564	0.0788	0.1099	0.0634	5664452.8907	644359.4923	181.8401	0.0539	0.0972	0.0997	2.3371	0.0328	NaN	0.00	11.4420	0.0000	7.4112	0.0000	0.0000	0.0000	-1.00	0.0617
BX08	2023	10	30	00	26	55.00	5	0	5	0	0	0	15.36	9.20	4.25	14.76	17.90	3835736.6963	1177273.0776	4941612.3590	0.0786	0.1095	0.0632	5664452.8923	644359.4937	181.8422	0.0538	0.0969	0.0994	2.3374	0.0327	NaN	0.00	11.2277	0.0000	7.1949	0.0000	0.0000	0.0000	-1.00	0.0620
BX08	2023	10	30	00	27	00.00	5	0	5	0	0	0	15.40	9.23	4.25	14.80	17.96	3835736.6986	1177273.0784	4941612.3593	0.0783	0.1092	0.0630	5664452.8907	644359.4938	181.8439	0.0536	0.0966	0.0991	2.3372	0.0326	NaN	0.00	11.3613	0.0000	7.3311	0.0000	0.0000	0.0000	-1.00	0.0618
BX08	2023	10	30	00	27	05.00	5	0	5	0	0	0	15.45	9.26	4.25	14.85	18.01	3835736.7016	1177273.0777	4941612.3599	0.0781	0.1088	0.0629	5664452.8890	644359.4923	181.8461	0.0534	0.0963	0.0988	2.3371	0.0325	NaN	0.00	11.3412	0.0000	7.3121	0.0000	0.0000	0.0000	-1.00	0.0618
BX08	2023	10	30	00	27	10.00	5	0	5	0	0	0	15.49	9.29	4.25	14.90	18.07	3835736.7010	1177273.0792	4941612.3616	0.0778	0.1084	0.0627	5664452.8901	644359.4939	181.8473	0.0533	0.0959	0.0986	2.3369	0.0324	NaN	0.00	11.4810	0.0000	7.4525	0.0000	0.0000	0.0000	-1.00	0.0616
BX08	2023	10	30	00	27	15.00	5	0	5	0	0	0	15.54	9.32	4.26	14.95	18.12	3835736.7003	1177273.0810	4941612.3625	0.0776	0.1081	0.0626	5664452.8908	644359.4958	181.8480	0.0531	0.0956	0.0983	2.3371	0.0323	NaN	0.00	11.5790	0.0000	7.5523	0.0000	0.0000	0.0000	-1.00	0.0618
BX08	2023	10	30	00	27	20.00	5	0	5	0	0	0	15.59	9.35	4.26	14.99	18.18	3835736.7034	1177273.0831	4941612.3637	0.0774	0.1077	0.0624	5664452.8889	644359.4970	181.8511	0.0530	0.0953	0.0980	2.3374	0.0322	NaN	0.00	11.4745	0.0000	7.4460	0.0000	0.0000	0.0000	-1.00	0.0620
BX08	2023	10	30	00	27	25.00	5	0	5	0	0	0	15.63	9.38	4.26	15.04	18.23	3835736.7023	1177273.0856	4941612.3638	0.0771	0.1074	0.0623	5664452.8892	644359.4996	181.8509	0.0528	0.0950	0.0977	2.3376	0.0321	NaN	0.00	11.5901	0.0000	7.5622	0.0000	0.0000	0.0000	-1.00	0.0622
BX08	2023	10	30	00	27	30.00	5	0	5	0	0	0	15.68	9.41	4.26	15.09	18.29	3835736.7017	1177273.0889	4941612.3623	0.0769	0.1070	0.0621	5664452.8881	644359.5030	181.8501	0.0526	0.0946	0.0975	2.3377	0.0320	NaN	0.00	11.4218	0.0000	7.3911	0.0000	0.0000	0.0000	-1.00	0.0624
BX08	2023	10	30	00	27	35.00	5	0	5	0	0	0	15.73	9.44	4.27	15.14	18.34	3835736.7019	1177273.0915	4941612.3616	0.0767	0.1067	0.0620	5664452.8870	644359.5055	181.8501	0.0525	0.0943	0.0972	2.3376	0.0319	NaN	0.00	11.5572	0.0000	7.5250	0.0000	0.0000	0.0000	-1.00	0.0623
BX08	2023	10	30	00	27	40.00	5	0	5	0	0	0	15.77	9.47	4.27	15.18	18.40	3835736.7016	1177273.0906	4941612.3635	0.0764	0.1063	0.0618	5664452.8886	644359.5046	181.8513	0.0523	0.0940	0.0969	2.3376	0.0318	NaN	0.00	11.6185	0.0000	7.5836	0.0000	0.0000	0.0000	-1.00	0.0623
BX08	2023	10	30	00	27	45.00	5	0	5	0	0	0	15.82	9.50	4.27	15.23	18.45	3835736.7006	1177273.0937	4941612.3635	0.0762	0.1060	0.0617	5664452.8887	644359.5079	181.8512	0.0522	0.0937	0.0967	2.3376	0.0317	NaN	0.00	11.4490	0.0000	7.4115	0.0000	0.0000	0.0000	-1.00	0.0623
BX08	2023	10	30	00	27	50.00	5	0	5	0	0	0	15.87	9.53	4.27	15.28	18.51	3835736.6970	1177273.0975	4941612.3640	0.0760	0.1056	0.0616	5664452.8909	644359.5125	181.8501	0.0520	0.0934	0.0964	2.3375	0.0316	NaN	0.00	11.3524	0.0000	7.3132	0.0000	0.0000	0.0000	-1.00	0.0622
BX08	2023	10	30	00	27	55.00	5	0	5	0	0	0	15.91	9.55	4.28	15.33	18.56	3835736.6956	1177273.0979	4941612.3646	0.0758	0.1053	0.0614	5664452.8922	644359.5133	181.8498	0.0519	0.0931	0.0962	2.3376	0.0315	NaN	0.00	11.5159	0.0000	7.4783	0.0000	0.0000	0.0000	-1.00	0.0623
BX08	2023	10	30	00	28	00.00	5	0	5	0	0	0	15.96	9.58	4.28	15.38	18.62	3835736.6952	1177273.1010	4941612.3630	0.0757	0.1052	0.0614	5664452.8909	644359.5164	181.8489	0.0522	0.0929	0.0959	2.3375	0.0314	NaN	0.00	11.6447	0.0000	7.6073	0.0000	0.0000	0.0000	-1.00	0.0622
BX08	2023	10	30	00	28	05.00	5	0	5	0	0	0	16.01	9.61	4.28	15.42	18.67	3835736.6934	1177273.1029	4941612.3616	0.0754	0.1046	0.0612	5664452.8910	644359.5187	181.8471	0.0517	0.0925	0.0957	2.3374	0.0313	NaN	0.00	11.6406	0.0000	7.5965	0.0000	0.0000	0.0000	-1.00	0.0621
BX08	2023	10	30	00	28	10.00	5	0	5	0	0	0	16.05	9.64	4.28	15.47	18.73	3835736.6946	1177273.1040	4941612.3617	0.0751	0.1043	0.0610	5664452.8900	644359.5195	181.8481	0.0514	0.0922	0.0954	2.3374	0.0312	NaN	0.00	11.7939	0.0000	7.7414	0.0000	0.0000	0.0000	-1.00	0.0621
BX08	2023	10	30	00	28	15.00	5	0	5	0	0	0	16.10	9.67	4.28	15.52	18.78	3835736.6968	1177273.1051	4941612.3620	0.0749	0.1040	0.0609	5664452.8883	644359.5199	181.8499	0.0513	0.0919	0.0952	2.3376	0.0311	NaN	0.00	11.7571	0.0000	7.6987	0.0000	0.0000	0.0000	-1.00	0.0623
BX08	2023	10	30	00	28	20.00	5	0	5	0	0	0	16.15	9.70	4.29	15.57	18.84	3835736.6914	1177273.1079	4941612.3610	0.0747	0.1036	0.0607	5664452.8912	644359.5241	181.8464	0.0511	0.0916	0.0949	2.3378	0.0311	NaN	0.00	11.6474	0.0000	7.5838	0.0000	0.0000	0.0000	-1.00	0.0624
BX08	2023	10	30	00	28	25.00	5	0	5	0	0	0	16.19	9.73	4.29	15.61	18.89	3835736.6897	1177273.1084	4941612.3589	0.0745	0.1033	0.0606	5664452.8910	644359.5251	181.8438	0.0510	0.0913	0.0947	2.3380	0.0310	NaN	0.00	11.8688	0.0000	7.8042	0.0000	0.0000	0.0000	-1.00	0.0627
BX08	2023	10	30	00	28	30.00	5	0	5	0	0	0	16.24	9.76	4.29	15.66	18.95	3835736.6896	1177273.1108	4941612.3565	0.0744	0.1032	0.0606	5664452.8892	644359.5274	181.8423	0.0514	0.0912	0.0944	2.3382	0.0309	NaN	0.00	11.7810	0.0000	7.7170	0.0000	0.0000	0.0000	-1.00	0.0628
BX08	2023	10	30	00	28	35.00	5	0	5	0	0	0	16.28	9.79	4.29	15.71	19.00	3835736.6864	1177273.1095	4941612.3532	0.0741	0.1027	0.0604	5664452.8897	644359.5271	181.8376	0.0508	0.0907	0.0942	2.3383	0.0308	NaN	0.00	11.7908	0.0000	7.7256	0.0000	0.0000	0.0000	-1.00	0.0629
BX08	2023	10	30	00	28	40.00	5	0	5	0	0	0	16.33	9.82	4.29	15.76	19.06	3835736.6829	1177273.1107	4941612.3538	0.0739	0.1024	0.0602	5664452.8925	644359.5293	181.8361	0.0506	0.0904	0.0940	2.3381	0.0307	NaN	0.00	11.8180	0.0000	7.7524	0.0000	0.0000	0.0000	-1.00	0.0628
BX08	2023	10	30	00	28	45.00	5	0	5	0	0	0	16.38	9.85	4.30	15.80	19.11	3835736.6822	1177273.1112	4941612.3550	0.0737	0.1020	0.0601	5664452.8937	644359.5299	181.8368	0.0504	0.0901	0.0937	2.3382	0.0306	NaN	0.00	11.7721	0.0000	7.7044	0.0000	0.0000	0.0000	-1.00	0.0628
BX08	2023	10	30	00	28	50.00	5	0	5	0	0	0	16.42	9.88	4.30	15.85	19.17	3835736.6795	1177273.1102	4941612.3541	0.0735	0.1017	0.0600	5664452.8954	644359.5297	181.8342	0.0503	0.0898	0.0935	2.3378	0.0305	NaN	0.00	11.6547	0.0000	7.5858	0.0000	0.0000	0.0000	-1.00	0.0625
BX08	2023	10	30	00	28	55.00	5	0	5	0	0	0	16.47	9.91	4.30	15.90	19.22	3835736.6778	1177273.1086	4941612.3547	0.0733	0.1014	0.0598	5664452.8973	644359.5286	181.8335	0.0502	0.0895	0.0933	2.3374	0.0304	NaN	0.00	11.7817	0.0000	7.7134	0.0000	0.0000	0.0000	-1.00	0.0621
BX08	2023	10	30	00	29	00.00	5	0	5	0	0	0	16.52	9.94	4.30	15.94	19.28	3835736.6768	1177273.1107	4941612.3540	0.0731	0.1011	0.0597	5664452.8972	644359.5309	181.8326	0.0500	0.0893	0.0930	2.3373	0.0303	NaN	0.00	11.6908	0.0000	7.6166	0.0000	0.0000	0.0000	-1.00	0.0619
BX08	2023	10	30	00	29	05.00	5	0	5	0	0	0	16.56	9.97	4.30	15.99	19.33	3835736.6784	1177273.1090	4941612.3522	0.0730	0.1010	0.0597	5664452.8952	644359.5289	181.8320	0.0504	0.0891	0.0928	2.3370	0.0302	NaN	0.00	11.8082	0.0000	7.7330	0.0000	0.0000	0.0000	-1.00	0.0617
BX08	2023	10	30	00	29	10.00	5	0	5	0	0	0	16.61	10.00	4.31	16.04	19.38	3835736.6776	1177273.1101	4941612.3504	0.0729	0.1008	0.0596	5664452.8945	644359.5302	181.8302	0.0505	0.0889	0.0926	2.3367	0.0302	NaN	0.00	11.5167	0.0000	7.4436	0.0000	0.0000	0.0000	-1.00	0.0614
BX08	2023	10	30	00	29	15.00	5	0	5	0	0	0	16.65	10.03	4.31	16.09	19.44	3835736.6775	1177273.1106	4941612.3495	0.0726	0.1002	0.0594	5664452.8938	644359.5306	181.8296	0.0498	0.0884	0.0924	2.3367	0.0301	NaN	0.00	11.4161	0.0000	7.3416	0.0000	0.0000	0.0000	-1.00	0.0613
BX08	2023	10	30	00	29	20.00	5	0	5	0	0	0	16.70	10.06	4.31	16.13	19.49	3835736.6765	1177273.1123	4941612.3471	0.0724	0.0999	0.0592	5664452.8928	644359.5326	181.8274	0.0495	0.0882	0.0922	2.3366	0.0300	NaN	0.00	11.7647	0.0000	7.6853	0.0000	0.0000	0.0000	-1.00	0.0613
BX08	2023	10	30	00	29	25.00	5	0	5	0	0	0	16.74	10.09	4.31	16.18	19.55	3835736.6782	1177273.1122	4941612.3474	0.0722	0.0996	0.0591	5664452.8917	644359.5321	181.8287	0.0494	0.0879	0.0920	2.3363	0.0299	NaN	0.00	11.6806	0.0000	7.5918	0.0000	0.0000	0.0000	-1.00	0.0610
BX08	2023	10	30	00	29	30.00	5	0	5	0	0	0	16.79	10.12	4.31	16.23	19.60	3835736.6783	1177273.1092	4941612.3480	0.0721	0.0996	0.0591	5664452.8926	644359.5291	181.8287	0.0498	0.0878	0.0918	2.3360	0.0298	NaN	0.00	11.7968	0.0000	7.7031	0.0000	0.0000	0.0000	-1.00	0.0607
BX08	2023	10	30	00	29	35.00	5	0	5	0	0	0	16.84	10.15	4.31	16.27	19.66	3835736.6769	1177273.1096	4941612.3487	0.0720	0.0993	0.0591	5664452.8941	644359.5299	181.8284	0.0499	0.0876	0.0916	2.3359	0.0297	NaN	0.00	11.5894	0.0000	7.4951	0.0000	0.0000	0.0000	-1.00	0.0606
BX08	2023	10	30	00	29	40.00	5	0	5	0	0	0	16.88	10.17	4.32	16.32	19.71	3835736.6800	1177273.1103	4941612.3524	0.0717	0.0988	0.0588	5664452.8939	644359.5296	181.8333	0.0492	0.0871	0.0913	2.3357	0.0296	NaN	0.00	11.6654	0.0000	7.5742	0.0000	0.0000	0.0000	-1.00	0.0603
BX08	2023	10	30	00	29	45.00	5	0	5	0	0	0	16.93	10.20	4.32	16.37	19.76	3835736.6813	1177273.1138	4941612.3556	0.0715	0.0985	0.0587	5664452.8942	644359.5326	181.8372	0.0489	0.0869	0.0911	2.3351	0.0295	NaN	0.00	11.9567	0.0000	7.8651	0.0000	0.0000	0.0000	-1.00	0.0597
BX08	2023	10	30	00	29	50.00	5	0	5	0	0	0	16.97	10.23	4.32	16.41	19.82	3835736.6834	1177273.1134	4941612.3565	0.0714	0.0984	0.0587	5664452.8933	644359.5317	181.8391	0.0493	0.0868	0.0909	2.3346	0.0295	NaN	0.00	11.7830	0.0000	7.6951	0.0000	0.0000	0.0000	-1.00	0.0593
BX08	2023	10	30	00	29	55.00	5	0	5	0	0	0	17.02	10.26	4.32	16.46	19.87	3835736.6837	1177273.1120	4941612.3579	0.0713	0.0982	0.0586	5664452.8942	644359.5302	181.8401	0.0494	0.0866	0.0907	2.3348	0.0294	NaN	0.00	11.9913	0.0000	7.9030	0.0000	0.0000	0.0000	-1.00	0.0595
BX08	2023	10	30	00	30	00.00	5	0	5	0	0	0	17.06	10.29	4.32	16.51	19.93	3835736.6872	1177273.1155	4941612.3594	0.0710	0.0977	0.0584	5664452.8918	644359.5326	181.8440	0.0487	0.0861	0.0905	2.3346	0.0293	NaN	0.00	11.8743	0.0000	7.7868	0.0000	0.0000	0.0000	-1.00	0.0593
BX08	2023	10	30	00	30	05.00	5	0	5	0	0	0	17.11	10.32	4.32	16.55	19.98	3835736.6881	1177273.1187	4941612.3624	0.0708	0.0974	0.0582	5664452.8924	644359.5353	181.8474	0.0484	0.0859	0.0903	2.3343	0.0292	NaN	0.00	11.8590	0.0000	7.7679	0.0000	0.0000	0.0000	-1.00	0.0590
BX08	2023	10	30	00	30	10.00	5	0	5	0	0	0	17.15	10.35	4.32	16.60	20.03	3835736.6909	1177273.1209	4941612.3653	0.0706	0.0971	0.0581	5664452.8917	644359.5366	181.8518	0.0483	0.0857	0.0901	2.3341	0.0291	NaN	0.00	11.8282	0.0000	7.7333	0.0000	0.0000	0.0000	-1.00	0.0588
BX08	2023	10	30	00	30	15.00	5	0	5	0	0	0	17.20	10.38	4.33	16.64	20.09	3835736.6911	1177273.1250	4941612.3691	0.0704	0.0968	0.0580	5664452.8931	644359.5404	181.8556	0.0482	0.0854	0.0900	2.3340	0.0290	NaN	0.00	11.6250	0.0000	7.5258	0.0000	0.0000	0.0000	-1.00	0.0587
BX08	2023	10	30	00	30	20.00	5	0	5	0	0	0	17.24	10.41	4.33	16.69	20.14	3835736.6922	1177273.1243	4941612.3726	0.0702	0.0966	0.0579	5664452.8945	644359.5395	181.8589	0.0480	0.0851	0.0898	2.3338	0.0290	NaN	0.00	11.6989	0.0000	7.5976	0.0000	0.0000	0.0000	-1.00	0.0585
BX08	2023	10	30	00	30	25.00	5	0	5	0	0	0	17.29	10.44	4.33	16.74	20.19	3835736.6968	1177273.1254	4941612.3758	0.0701	0.0963	0.0578	5664452.8929	644359.5392	181.8644	0.0479	0.0849	0.0896	2.3335	0.0289	NaN	0.00	11.7010	0.0000	7.5936	0.0000	0.0000	0.0000	-1.00	0.0582
BX08	2023	10	30	00	30	30.00	5	0	5	0	0	0	17.33	10.47	4.33	16.78	20.25	3835736.6972	1177273.1274	4941612.3758	0.0699	0.0960	0.0577	5664452.8921	644359.5410	181.8650	0.0478	0.0846	0.0894	2.3335	0.0288	NaN	0.00	11.5072	0.0000	7.3963	0.0000	0.0000	0.0000	-1.00	0.0582
BX08	2023	10	30	00	30	35.00	5	0	5	0	0	0	17.38	10.49	4.33	16.83	20.30	3835736.6946	1177273.1277	4941612.3775	0.0698	0.0957	0.0576	5664452.8952	644359.5420	181.8647	0.0477	0.0843	0.0892	2.3331	0.0287	NaN	0.00	12.2885	0.0000	8.1760	0.0000	0.0000	0.0000	-1.00	0.0578
BX08	2023	10	30	00	30	40.00	5	0	5	0	0	0	17.42	10.52	4.33	16.87	20.35	3835736.6941	1177273.1279	4941612.3778	0.0697	0.0956	0.0577	5664452.8956	644359.5423	181.8648	0.0481	0.0842	0.0890	2.3328	0.0286	NaN	0.00	11.9811	0.0000	7.8703	0.0000	0.0000	0.0000	-1.00	0.0575
BX08	2023	10	30	00	30	45.00	5	0	5	0	0	0	17.46	10.55	4.33	16.92	20.40	3835736.6971	1177273.1314	4941612.3774	0.0695	0.0951	0.0575	5664452.8924	644359.5448	181.8669	0.0476	0.0837	0.0889	2.3325	0.0285	NaN	0.00	11.9659	0.0000	7.8464	0.0000	0.0000	0.0000	-1.00	0.0572
BX08	2023	10	30	00	30	50.00	5	0	5	0	0	0	17.51	10.58	4.33	16.96	20.46	3835736.7010	1177273.1309	4941612.3775	0.0693	0.0948	0.0573	5664452.8897	644359.5433	181.8692	0.0474	0.0835	0.0887	2.3324	0.0284	NaN	0.00	11.7896	0.0000	7.6668	0.0000	0.0000	0.0000	-1.00	0.0570
BX08	2023	10	30	00	30	55.00	5	0	5	0	0	0	17.55	10.61	4.33	17.01	20.51	3835736.7048	1177273.1323	4941612.3790	0.0691	0.0945	0.0572	5664452.8875	644359.5436	181.8730	0.0472	0.0832	0.0885	2.3321	0.0284	NaN	0.00	11.9447	0.0000	7.8180	0.0000	0.0000	0.0000	-1.00	0.0567
BX08	2023	10	30	00	31	00.00	5	0	5	0	0	0	17.60	10.64	4.33	17.05	20.56	3835736.7042	1177273.1345	4941612.3802	0.0690	0.0942	0.0571	5664452.8883	644359.5459	181.8739	0.0471	0.0829	0.0883	2.3319	0.0283	NaN	0.00	12.0728	0.0000	7.9459	0.0000	0.0000	0.0000	-1.00	0.0565
BX08	2023	10	30	00	31	05.00	5	0	5	0	0	0	17.64	10.66	4.33	17.10	20.61	3835736.7043	1177273.1365	4941612.3790	0.0688	0.0939	0.0570	5664452.8870	644359.5478	181.8734	0.0470	0.0827	0.0881	2.3317	0.0282	NaN	0.00	11.8215	0.0000	7.6944	0.0000	0.0000	0.0000	-1.00	0.0563
BX08	2023	10	30	00	31	10.00	5	0	5	0	0	0	17.68	10.69	4.34	17.14	20.66	3835736.7040	1177273.1410	4941612.3805	0.0687	0.0936	0.0570	5664452.8873	644359.5522	181.8752	0.0469	0.0824	0.0879	2.3316	0.0281	NaN	0.00	11.8363	0.0000	7.7055	0.0000	0.0000	0.0000	-1.00	0.0563
BX08	2023	10	30	00	31	15.00	5	0	5	0	0	0	17.73	10.72	4.34	17.19	20.72	3835736.7022	1177273.1432	4941612.3806	0.0685	0.0933	0.0569	5664452.8883	644359.5547	181.8747	0.0468	0.0821	0.0878	2.3314	0.0280	NaN	0.00	12.3888	0.0000	8.2557	0.0000	0.0000	0.0000	-1.00	0.0561
BX08	2023	10	30	00	31	20.00	5	0	5	0	0	0	17.77	10.75	4.34	17.23	20.77	3835736.7019	1177273.1454	4941612.3811	0.0684	0.0930	0.0568	5664452.8883	644359.5569	181.8752	0.0466	0.0818	0.0876	2.3312	0.0279	NaN	0.00	12.2256	0.0000	8.0897	0.0000	0.0000	0.0000	-1.00	0.0559
BX08	2023	10	30	00	31	25.00	5	0	5	0	0	0	17.81	10.78	4.34	17.28	20.82	3835736.7031	1177273.1472	4941612.3829	0.0682	0.0927	0.0567	5664452.8882	644359.5583	181.8777	0.0465	0.0816	0.0874	2.3311	0.0279	NaN	0.00	12.1793	0.0000	8.0408	0.0000	0.0000	0.0000	-1.00	0.0557
BX08	2023	10	30	00	31	30.00	5	0	5	0	0	0	17.85	10.80	4.34	17.32	20.87	3835736.7044	1177273.1480	4941612.3822	0.0681	0.0924	0.0566	5664452.8866	644359.5587	181.8780	0.0464	0.0813	0.0872	2.3309	0.0278	NaN	0.00	12.2373	0.0000	8.0945	0.0000	0.0000	0.0000	-1.00	0.0555
BX08	2023	10	30	00	31	35.00	5	0	5	0	0	0	17.90	10.83	4.34	17.36	20.92	3835736.7024	1177273.1500	4941612.3810	0.0679	0.0921	0.0565	5664452.8870	644359.5613	181.8763	0.0463	0.0810	0.0871	2.3306	0.0277	NaN	0.00	11.9370	0.0000	7.7892	0.0000	0.0000	0.0000	-1.00	0.0553
BX08	2023	10	30	00	31	40.00	5	0	5	0	0	0	17.94	10.86	4.34	17.41	20.97	3835736.7008	1177273.1531	4941612.3784	0.0678	0.0918	0.0564	5664452.8859	644359.5647	181.8738	0.0462	0.0808	0.0869	2.3303	0.0276	NaN	0.00	12.2476	0.0000	8.0932	0.0000	0.0000	0.0000	-1.00	0.0550
BX08	2023	10	30	00	31	45.00	5	0	5	0	0	0	17.98	10.89	4.34	17.45	21.02	3835736.6991	1177273.1551	4941612.3806	0.0677	0.0915	0.0563	5664452.8881	644359.5671	181.8749	0.0461	0.0805	0.0867	2.3300	0.0275	NaN	0.00	11.9815	0.0000	7.8259	0.0000	0.0000	0.0000	-1.00	0.0547
BX08	2023	10	30	00	31	50.00	5	0	5	0	0	0	18.02	10.92	4.34	17.49	21.07	3835736.6989	1177273.1579	4941612.3834	0.0675	0.0912	0.0562	5664452.8895	644359.5698	181.8775	0.0460	0.0802	0.0865	2.3297	0.0274	NaN	0.00	12.1489	0.0000	7.9925	0.0000	0.0000	0.0000	-1.00	0.0544
BX08	2023	10	30	00	31	55.00	5	0	5	0	0	0	18.06	10.94	4.34	17.53	21.12	3835736.6976	1177273.1615	4941612.3825	0.0674	0.0909	0.0561	5664452.8892	644359.5736	181.8767	0.0458	0.0800	0.0864	2.3292	0.0274	NaN	0.00	12.0153	0.0000	7.8590	0.0000	0.0000	0.0000	-1.00	0.0539
BX08	2023	10	30	00	32	00.00	5	0	5	0	0	0	18.11	10.97	4.34	17.58	21.17	3835736.6948	1177273.1624	4941612.3801	0.0672	0.0906	0.0560	5664452.8897	644359.5752	181.8733	0.0457	0.0797	0.0862	2.3287	0.0273	NaN	0.00	12.2805	0.0000	8.1289	0.0000	0.0000	0.0000	-1.00	0.0534
BX08	2023	10	30	00	32	05.00	5	0	5	0	0	0	18.15	11.00	4.34	17.62	21.22	3835736.6921	1177273.1638	4941612.3809	0.0671	0.0903	0.0560	5664452.8919	644359.5773	181.8726	0.0456	0.0794	0.0860	2.3284	0.0272	NaN	0.00	12.2410	0.0000	8.0941	0.0000	0.0000	0.0000	-1.00	0.0531
BX08	2023	10	30	00	32	10.00	5	0	5	0	0	0	18.19	11.02	4.34	17.66	21.27	3835736.6914	1177273.1656	4941612.3803	0.0669	0.0901	0.0559	5664452.8917	644359.5792	181.8720	0.0455	0.0792	0.0859	2.3283	0.0271	NaN	0.00	12.1740	0.0000	8.0290	0.0000	0.0000	0.0000	-1.00	0.0530
BX08	2023	10	30	00	32	15.00	5	0	5	0	0	0	18.23	11.05	4.34	17.70	21.32	3835736.6881	1177273.1673	4941612.3786	0.0668	0.0898	0.0558	5664452.8928	644359.5818	181.8690	0.0454	0.0789	0.0857	2.3281	0.0270	NaN	0.00	12.0662	0.0000	7.9208	0.0000	0.0000	0.0000	-1.00	0.0528
BX08	2023	10	30	00	32	20.00	5	0	5	0	0	0	18.27	11.08	4.34	17.75	21.36	3835736.6908	1177273.1679	4941612.3791	0.0667	0.0895	0.0557	5664452.8909	644359.5817	181.8711	0.0453	0.0786	0.0855	2.3281	0.0270	NaN	0.00	12.1361	0.0000	7.9959	0.0000	0.0000	0.0000	-1.00	0.0528
BX08	2023	10	30	00	32	25.00	5	0	5	0	0	0	18.31	11.10	4.34	17.79	21.41	3835736.6866	1177273.1695	4941612.3776	0.0665	0.0892	0.0556	5664452.8928	644359.5843	181.8678	0.0452	0.0784	0.0854	2.3281	0.0269	NaN	0.00	12.0320	0.0000	7.8963	0.0000	0.0000	0.0000	-1.00	0.0527
BX08	2023	10	30	00	32	30.00	5	0	5	0	0	0	18.35	11.13	4.34	17.83	21.46	3835736.6872	1177273.1687	4941612.3779	0.0664	0.0889	0.0555	5664452.8927	644359.5834	181.8682	0.0451	0.0781	0.0852	2.3280	0.0268	NaN	0.00	12.1815	0.0000	8.0450	0.0000	0.0000	0.0000	-1.00	0.0527
BX08	2023	10	30	00	32	35.00	5	0	5	0	0	0	18.39	11.16	4.34	17.87	21.51	3835736.6872	1177273.1714	4941612.3771	0.0663	0.0886	0.0554	5664452.8916	644359.5860	181.8681	0.0450	0.0779	0.0850	2.3280	0.0267	NaN	0.00	11.9738	0.0000	7.8328	0.0000	0.0000	0.0000	-1.00	0.0526
BX08	2023	10	30	00	32	40.00	5	0	5	0	0	0	18.43	11.18	4.34	17.91	21.56	3835736.6869	1177273.1746	4941612.3763	0.0661	0.0883	0.0553	5664452.8907	644359.5893	181.8678	0.0449	0.0776	0.0849	2.3277	0.0266	NaN	0.00	12.3169	0.0000	8.1728	0.0000	0.0000	0.0000	-1.00	0.0524
BX08	2023	10	30	00	32	45.00	5	0	5	0	0	0	18.47	11.21	4.34	17.95	21.60	3835736.6844	1177273.1738	4941612.3765	0.0660	0.0881	0.0553	5664452.8929	644359.5891	181.8664	0.0448	0.0774	0.0847	2.3276	0.0266	NaN	0.00	12.2742	0.0000	8.1270	0.0000	0.0000	0.0000	-1.00	0.0523
BX08	2023	10	30	00	32	50.00	5	0	5	0	0	0	18.51	11.24	4.34	17.99	21.65	3835736.6838	1177273.1727	4941612.3775	0.0659	0.0878	0.0552	5664452.8942	644359.5882	181.8666	0.0447	0.0771	0.0846	2.3274	0.0265	NaN	0.00	12.2620	0.0000	8.1149	0.0000	0.0000	0.0000	-1.00	0.0521
BX08	2023	10	30	00	32	55.00	5	0	5	0	0	0	18.55	11.26	4.34	18.03	21.70	3835736.6827	1177273.1732	4941612.3755	0.0657	0.0875	0.0551	5664452.8936	644359.5890	181.8645	0.0446	0.0769	0.0844	2.3274	0.0264	NaN	0.00	12.1030	0.0000	7.9583	0.0000	0.0000	0.0000	-1.00	0.0520
BX08	2023	10	30	00	33	00.00	5	0	5	0	0	0	18.58	11.29	4.34	18.07	21.74	3835736.6798	1177273.1727	4941612.3724	0.0656	0.0872	0.0550	5664452.8940	644359.5893	181.8602	0.0445	0.0766	0.0842	2.3273	0.0263	NaN	0.00	12.2321	0.0000	8.0882	0.0000	0.0000	0.0000	-1.00	0.0520
BX08	2023	10	30	00	33	05.00	5	0	5	0	0	0	18.62	11.31	4.34	18.11	21.79	3835736.6759	1177273.1719	4941612.3723	0.0655	0.0870	0.0549	5664452.8971	644359.5896	181.8576	0.0444	0.0764	0.0841	2.3271	0.0263	NaN	0.00	12.1718	0.0000	8.0288	0.0000	0.0000	0.0000	-1.00	0.0518
BX08	2023	10	30	00	33	10.00	5	0	5	0	0	0	18.66	11.34	4.33	18.15	21.83	3835736.6732	1177273.1724	4941612.3731	0.0653	0.0867	0.0549	5664452.8995	644359.5909	181.8568	0.0443	0.0761	0.0839	2.3268	0.0262	NaN	0.00	12.1711	0.0000	8.0253	0.0000	0.0000	0.0000	-1.00	0.0515
BX08	2023	10	30	00	33	15.00	5	0	5	0	0	0	18.70	11.36	4.33	18.19	21.88	3835736.6707	1177273.1725	4941612.3726	0.0652	0.0864	0.0548	5664452.9010	644359.5917	181.8549	0.0442	0.0759	0.0838	2.3268	0.0261	NaN	0.00	12.2966	0.0000	8.1487	0.0000	0.0000	0.0000	-1.00	0.0514
BX08	2023	10	30	00	33	20.00	5	0	5	0	0	0	18.74	11.39	4.33	18.23	21.92	3835736.6681	1177273.1730	4941612.3723	0.0651	0.0861	0.0547	5664452.9027	644359.5929	181.8532	0.0441	0.0756	0.0836	2.3269	0.0260	NaN	0.00	11.9854	0.0000	7.8332	0.0000	0.0000	0.0000	-1.00	0.0515
BX08	2023	10	30	00	33	25.00	5	0	5	0	0	0	18.77	11.41	4.33	18.27	21.97	3835736.6647	1177273.1727	4941612.3704	0.0650	0.0859	0.0546	5664452.9041	644359.5935	181.8496	0.0440	0.0754	0.0835	2.3267	0.0259	NaN	0.00	12.1137	0.0000	7.9601	0.0000	0.0000	0.0000	-1.00	0.0514
BX08	2023	10	30	00	33	30.00	5	0	5	0	0	0	18.81	11.44	4.33	18.30	22.01	3835736.6643	1177273.1734	4941612.3679	0.0648	0.0856	0.0545	5664452.9027	644359.5944	181.8475	0.0439	0.0751	0.0833	2.3264	0.0259	NaN	0.00	11.9685	0.0000	7.8109	0.0000	0.0000	0.0000	-1.00	0.0511
BX08	2023	10	30	00	33	35.00	5	0	5	0	0	0	18.85	11.46	4.33	18.34	22.06	3835736.6642	1177273.1749	4941612.3662	0.0647	0.0853	0.0545	5664452.9014	644359.5958	181.8465	0.0438	0.0749	0.0832	2.3262	0.0258	NaN	0.00	12.2168	0.0000	8.0551	0.0000	0.0000	0.0000	-1.00	0.0508
BX08	2023	10	30	00	33	40.00	5	0	5	0	0	0	18.88	11.49	4.33	18.38	22.10	3835736.6623	1177273.1760	4941612.3633	0.0646	0.0851	0.0544	5664452.9007	644359.5975	181.8432	0.0437	0.0746	0.0830	2.3260	0.0257	NaN	0.00	12.0988	0.0000	7.9362	0.0000	0.0000	0.0000	-1.00	0.0506
BX08	2023	10	30	00	33	45.00	5	0	5	0	0	0	18.92	11.51	4.33	18.42	22.14	3835736.6597	1177273.1750	4941612.3622	0.0645	0.0848	0.0543	5664452.9023	644359.5972	181.8407	0.0436	0.0744	0.0829	2.3256	0.0257	NaN	0.00	12.0214	0.0000	7.8598	0.0000	0.0000	0.0000	-1.00	0.0502
BX08	2023	10	30	00	33	50.00	5	0	5	0	0	0	18.95	11.53	4.33	18.45	22.19	3835736.6575	1177273.1762	4941612.3586	0.0643	0.0845	0.0542	5664452.9014	644359.5991	181.8367	0.0435	0.0742	0.0827	2.3254	0.0256	NaN	0.00	12.0726	0.0000	7.9089	0.0000	0.0000	0.0000	-1.00	0.0500
BX08	2023	10	30	00	33	55.00	5	0	5	0	0	0	18.99	11.56	4.32	18.49	22.23	3835736.6574	1177273.1738	4941612.3592	0.0642	0.0843	0.0542	5664452.9024	644359.5968	181.8367	0.0434	0.0739	0.0826	2.3251	0.0255	NaN	0.00	12.0717	0.0000	7.9056	0.0000	0.0000	0.0000	-1.00	0.0498
BX08	2023	10	30	00	34	00.00	5	0	5	0	0	0	19.02	11.58	4.32	18.53	22.27	3835736.6601	1177273.1745	4941612.3591	0.0641	0.0840	0.0541	5664452.9001	644359.5967	181.8384	0.0433	0.0737	0.0824	2.3248	0.0254	NaN	0.00	11.9718	0.0000	7.8075	0.0000	0.0000	0.0000	-1.00	0.0495
BX08	2023	10	30	00	34	05.00	5	0	5	0	0	0	19.06	11.60	4.32	18.56	22.31	3835736.6566	1177273.1729	4941612.3604	0.0640	0.0838	0.0540	5664452.9039	644359.5961	181.8370	0.0432	0.0734	0.0823	2.3245	0.0254	NaN	0.00	12.1813	0.0000	8.0174	0.0000	0.0000	0.0000	-1.00	0.0491
BX08	2023	10	30	00	34	10.00	5	0	5	0	0	0	19.09	11.63	4.32	18.60	22.35	3835736.6543	1177273.1704	4941612.3585	0.0639	0.0835	0.0539	5664452.9049	644359.5944	181.8337	0.0431	0.0732	0.0821	2.3241	0.0253	NaN	0.00	12.2035	0.0000	8.0428	0.0000	0.0000	0.0000	-1.00	0.0488
BX08	2023	10	30	00	34	15.00	5	0	5	0	0	0	19.13	11.65	4.32	18.63	22.39	3835736.6527	1177273.1703	4941612.3552	0.0638	0.0832	0.0539	5664452.9041	644359.5948	181.8301	0.0430	0.0730	0.0820	2.3237	0.0252	NaN	0.00	12.1154	0.0000	7.9616	0.0000	0.0000	0.0000	-1.00	0.0484
BX08	2023	10	30	00	34	20.00	5	0	5	0	0	0	19.16	11.67	4.32	18.67	22.44	3835736.6508	1177273.1705	4941612.3541	0.0636	0.0830	0.0538	5664452.9048	644359.5955	181.8282	0.0429	0.0727	0.0818	2.3240	0.0251	NaN	0.00	12.0692	0.0000	7.9185	0.0000	0.0000	0.0000	-1.00	0.0486
BX08	2023	10	30	00	34	25.00	5	0	5	0	0	0	19.19	11.70	4.32	18.70	22.48	3835736.6503	1177273.1700	4941612.3533	0.0635	0.0827	0.0537	5664452.9047	644359.5951	181.8271	0.0428	0.0725	0.0817	2.3239	0.0251	NaN	0.00	11.9738	0.0000	7.8278	0.0000	0.0000	0.0000	-1.00	0.0486
BX08	2023	10	30	00	34	30.00	5	0	5	0	0	0	19.22	11.72	4.31	18.73	22.51	3835736.6481	1177273.1672	4941612.3524	0.0634	0.0825	0.0536	5664452.9064	644359.5930	181.8247	0.0427	0.0723	0.0816	2.3239	0.0250	NaN	0.00	11.8328	0.0000	7.6906	0.0000	0.0000	0.0000	-1.00	0.0485
BX08	2023	10	30	00	34	35.00	5	0	5	0	0	0	19.26	11.74	4.31	18.77	22.55	3835736.6464	1177273.1682	4941612.3506	0.0633	0.0822	0.0536	5664452.9063	644359.5945	181.8223	0.0426	0.0721	0.0814	2.3238	0.0249	NaN	0.00	12.0089	0.0000	7.8735	0.0000	0.0000	0.0000	-1.00	0.0485
BX08	2023	10	30	00	34	40.00	5	0	5	0	0	0	19.29	11.76	4.31	18.80	22.59	3835736.6470	1177273.1692	4941612.3511	0.0632	0.0820	0.0535	5664452.9060	644359.5953	181.8233	0.0425	0.0718	0.0813	2.3236	0.0249	NaN	0.00	11.8504	0.0000	7.7186	0.0000	0.0000	0.0000	-1.00	0.0482
BX08	2023	10	30	00	34	45.00	5	0	5	0	0	0	19.32	11.78	4.31	18.83	22.63	3835736.6458	1177273.1692	4941612.3527	0.0631	0.0817	0.0534	5664452.9080	644359.5956	181.8238	0.0424	0.0716	0.0811	2.3235	0.0248	NaN	0.00	11.8474	0.0000	7.7178	0.0000	0.0000	0.0000	-1.00	0.0481
BX08	2023	10	30	00	34	50.00	5	0	5	0	0	0	19.35	11.81	4.31	18.87	22.67	3835736.6447	1177273.1668	4941612.3522	0.0630	0.0815	0.0534	5664452.9089	644359.5936	181.8224	0.0424	0.0714	0.0810	2.3232	0.0247	NaN	0.00	11.9412	0.0000	7.8175	0.0000	0.0000	0.0000	-1.00	0.0479
BX08	2023	10	30	00	34	55.00	5	0	5	0	0	0	19.38	11.83	4.30	18.90	22.71	3835736.6424	1177273.1637	4941612.3492	0.0629	0.0812	0.0533	5664452.9094	644359.5914	181.8181	0.0423	0.0711	0.0809	2.3228	0.0246	NaN	0.00	11.7534	0.0000	7.6305	0.0000	0.0000	0.0000	-1.00	0.0475
BX08	2023	10	30	00	35	00.00	5	0	5	0	0	0	19.41	11.85	4.30	18.93	22.74	3835736.6434	1177273.1630	4941612.3504	0.0627	0.0810	0.0532	5664452.9096	644359.5903	181.8195	0.0422	0.0709	0.0807	2.3225	0.0246	NaN	0.00	11.6819	0.0000	7.5553	0.0000	0.0000	0.0000	-1.00	0.0471
BX08	2023	10	30	00	35	05.00	5	0	5	0	0	0	19.44	11.87	4.30	18.96	22.78	3835736.6399	1177273.1642	4941612.3522	0.0626	0.0807	0.0532	5664452.9131	644359.5924	181.8190	0.0421	0.0707	0.0806	2.3222	0.0245	NaN	0.00	11.9579	0.0000	7.8316	0.0000	0.0000	0.0000	-1.00	0.0468
BX08	2023	10	30	00	35	10.00	5	0	5	0	0	0	19.47	11.89	4.30	18.99	22.82	3835736.6359	1177273.1630	4941612.3470	0.0625	0.0805	0.0531	5664452.9130	644359.5925	181.8123	0.0420	0.0705	0.0805	2.3221	0.0244	NaN	0.00	12.0426	0.0000	7.9163	0.0000	0.0000	0.0000	-1.00	0.0467
BX08	2023	10	30	00	35	15.00	5	0	5	0	0	0	19.50	11.91	4.29	19.02	22.85	3835736.6341	1177273.1641	4941612.3429	0.0624	0.0802	0.0530	5664452.9116	644359.5941	181.8082	0.0419	0.0702	0.0803	2.3221	0.0244	NaN	0.00	11.8748	0.0000	7.7450	0.0000	0.0000	0.0000	-1.00	0.0467
BX08	2023	10	30	00	35	20.00	5	0	5	0	0	0	19.53	11.93	4.29	19.05	22.89	3835736.6341	1177273.1627	4941612.3402	0.0623	0.0800	0.0529	5664452.9102	644359.5928	181.8059	0.0418	0.0700	0.0802	2.3218	0.0243	NaN	0.00	11.9763	0.0000	7.8439	0.0000	0.0000	0.0000	-1.00	0.0465
BX08	2023	10	30	00	35	25.00	5	0	5	0	0	0	19.56	11.95	4.29	19.08	22.92	3835736.6312	1177273.1628	4941612.3377	0.0622	0.0797	0.0529	5664452.9108	644359.5937	181.8023	0.0417	0.0698	0.0801	2.3218	0.0242	NaN	0.00	12.1225	0.0000	7.9834	0.0000	0.0000	0.0000	-1.00	0.0465
BX08	2023	10	30	00	35	30.00	5	0	5	0	0	0	19.59	11.97	4.29	19.11	22.96	3835736.6303	1177273.1640	4941612.3341	0.0621	0.0795	0.0528	5664452.9089	644359.5952	181.7991	0.0417	0.0696	0.0799	2.3216	0.0242	NaN	0.00	11.7707	0.0000	7.6318	0.0000	0.0000	0.0000	-1.00	0.0462
BX08	2023	10	30	00	35	35.00	5	0	5	0	0	0	19.62	11.99	4.28	19.14	22.99	3835736.6277	1177273.1658	4941612.3315	0.0620	0.0793	0.0527	5664452.9089	644359.5976	181.7958	0.0416	0.0694	0.0798	2.3216	0.0241	NaN	0.00	11.6002	0.0000	7.4645	0.0000	0.0000	0.0000	-1.00	0.0463
BX08	2023	10	30	00	35	40.00	5	0	5	0	0	0	19.64	12.01	4.28	19.17	23.02	3835736.6268	1177273.1686	4941612.3298	0.0619	0.0790	0.0527	5664452.9080	644359.6006	181.7944	0.0415	0.0692	0.0797	2.3218	0.0240	NaN	0.00	11.8442	0.0000	7.7130	0.0000	0.0000	0.0000	-1.00	0.0465
BX08	2023	10	30	00	35	45.00	5	0	5	0	0	0	19.67	12.03	4.28	19.20	23.06	3835736.6223	1177273.1689	4941612.3301	0.0618	0.0788	0.0526	5664452.9115	644359.6022	181.7921	0.0414	0.0689	0.0796	2.3220	0.0240	NaN	0.00	11.8967	0.0000	7.7674	0.0000	0.0000	0.0000	-1.00	0.0466
BX08	2023	10	30	00	35	50.00	5	0	5	0	0	0	19.70	12.05	4.27	19.23	23.09	3835736.6221	1177273.1712	4941612.3299	0.0617	0.0786	0.0526	5664452.9110	644359.6044	181.7922	0.0413	0.0687	0.0794	2.3221	0.0239	NaN	0.00	11.8494	0.0000	7.7154	0.0000	0.0000	0.0000	-1.00	0.0468
BX08	2023	10	30	00	35	55.00	5	0	5	0	0	0	19.72	12.07	4.27	19.26	23.12	3835736.6194	1177273.1726	4941612.3292	0.0616	0.0783	0.0525	5664452.9123	644359.6065	181.7904	0.0412	0.0685	0.0793	2.3223	0.0238	NaN	0.00	11.6598	0.0000	7.5272	0.0000	0.0000	0.0000	-1.00	0.0469
BX08	2023	10	30	00	36	00.00	5	0	5	0	0	0	19.75	12.08	4.27	19.28	23.15	3835736.6192	1177273.1730	4941612.3293	0.0615	0.0781	0.0524	5664452.9125	644359.6070	181.7903	0.0412	0.0683	0.0792	2.3223	0.0238	NaN	0.00	12.0228	0.0000	7.8873	0.0000	0.0000	0.0000	-1.00	0.0469
BX08	2023	10	30	00	36	05.00	5	0	5	0	0	0	19.77	12.10	4.26	19.31	23.18	3835736.6162	1177273.1736	4941612.3284	0.0614	0.0779	0.0524	5664452.9140	644359.6084	181.7880	0.0411	0.0681	0.0791	2.3224	0.0237	NaN	0.00	11.8760	0.0000	7.7383	0.0000	0.0000	0.0000	-1.00	0.0470
BX08	2023	10	30	00	36	10.00	5	0	5	0	0	0	19.80	12.12	4.26	19.33	23.21	3835736.6181	1177273.1767	4941612.3283	0.0613	0.0776	0.0523	5664452.9119	644359.6108	181.7896	0.0410	0.0679	0.0789	2.3226	0.0236	NaN	0.00	12.0171	0.0000	7.8749	0.0000	0.0000	0.0000	-1.00	0.0473
BX08	2023	10	30	00	36	15.00	5	0	5	0	0	0	19.82	12.14	4.26	19.36	23.24	3835736.6202	1177273.1760	4941612.3278	0.0612	0.0774	0.0522	5664452.9102	644359.6096	181.7904	0.0409	0.0677	0.0788	2.3228	0.0236	NaN	0.00	11.6797	0.0000	7.5364	0.0000	0.0000	0.0000	-1.00	0.0474
BX08	2023	10	30	00	36	20.00	5	0	5	0	0	0	19.85	12.15	4.25	19.39	23.27	3835736.6217	1177273.1789	4941612.3271	0.0611	0.0772	0.0522	5664452.9081	644359.6120	181.7912	0.0408	0.0675	0.0787	2.3230	0.0235	NaN	0.00	11.8383	0.0000	7.6977	0.0000	0.0000	0.0000	-1.00	0.0476
BX08	2023	10	30	00	36	25.00	5	0	5	0	0	0	19.87	12.17	4.25	19.41	23.30	3835736.6222	1177273.1789	4941612.3260	0.0610	0.0769	0.0521	5664452.9070	644359.6118	181.7907	0.0408	0.0672	0.0786	2.3230	0.0234	NaN	0.00	11.7455	0.0000	7.6047	0.0000	0.0000	0.0000	-1.00	0.0477
BX08	2023	10	30	00	36	30.00	5	0	5	0	0	0	19.89	12.19	4.25	19.43	23.33	3835736.6168	1177273.1758	4941612.3247	0.0609	0.0767	0.0521	5664452.9108	644359.6104	181.7858	0.0407	0.0670	0.0784	2.3230	0.0234	NaN	0.00	11.8017	0.0000	7.6584	0.0000	0.0000	0.0000	-1.00	0.0477
BX08	2023	10	30	00	36	35.00	5	0	5	0	0	0	19.91	12.20	4.24	19.46	23.36	3835736.6171	1177273.1780	4941612.3241	0.0608	0.0765	0.0520	5664452.9098	644359.6124	181.7860	0.0406	0.0668	0.0783	2.3233	0.0233	NaN	0.00	11.8146	0.0000	7.6721	0.0000	0.0000	0.0000	-1.00	0.0479
BX08	2023	10	30	00	36	40.00	5	0	5	0	0	0	19.94	12.22	4.24	19.48	23.38	3835736.6160	1177273.1790	4941612.3242	0.0607	0.0763	0.0519	5664452.9105	644359.6137	181.7856	0.0405	0.0666	0.0782	2.3234	0.0232	NaN	0.00	11.7680	0.0000	7.6203	0.0000	0.0000	0.0000	-1.00	0.0481
BX08	2023	10	30	00	36	45.00	5	0	5	0	0	0	19.96	12.24	4.23	19.50	23.41	3835736.6117	1177273.1785	4941612.3212	0.0606	0.0760	0.0519	5664452.9119	644359.6144	181.7805	0.0404	0.0664	0.0781	2.3239	0.0232	NaN	0.00	12.0255	0.0000	7.8720	0.0000	0.0000	0.0000	-1.00	0.0485
BX08	2023	10	30	00	36	50.00	5	0	5	0	0	0	19.98	12.25	4.23	19.53	23.44	3835736.6131	1177273.1813	4941612.3192	0.0605	0.0758	0.0518	5664452.9091	644359.6168	181.7804	0.0404	0.0662	0.0780	2.3241	0.0231	NaN	0.00	11.7139	0.0000	7.5565	0.0000	0.0000	0.0000	-1.00	0.0487
BX08	2023	10	30	00	36	55.00	5	0	5	0	0	0	20.00	12.27	4.23	19.55	23.46	3835736.6150	1177273.1828	4941612.3197	0.0604	0.0756	0.0517	5664452.9076	644359.6177	181.7822	0.0403	0.0660	0.0779	2.3245	0.0231	NaN	0.00	11.8580	0.0000	7.6997	0.0000	0.0000	0.0000	-1.00	0.0491
BX08	2023	10	30	00	37	00.00	5	0	5	0	0	0	20.02	12.28	4.22	19.57	23.49	3835736.6135	1177273.1832	4941612.3186	0.0603	0.0754	0.0517	5664452.9080	644359.6185	181.7805	0.0402	0.0658	0.0777	2.3247	0.0230	NaN	0.00	11.7624	0.0000	7.6056	0.0000	0.0000	0.0000	-1.00	0.0493
BX08	2023	10	30	00	37	05.00	5	0	5	0	0	0	20.04	12.30	4.22	19.59	23.51	3835736.6152	1177273.1837	4941612.3177	0.0603	0.0751	0.0516	5664452.9060	644359.6185	181.7809	0.0401	0.0656	0.0776	2.3249	0.0229	NaN	0.00	11.8530	0.0000	7.6940	0.0000	0.0000	0.0000	-1.00	0.0495
BX08	2023	10	30	00	37	10.00	5	0	5	0	0	0	20.06	12.31	4.21	19.61	23.54	3835736.6180	1177273.1833	4941612.3177	0.0602	0.0749	0.0516	5664452.9041	644359.6174	181.7825	0.0401	0.0654	0.0775	2.3251	0.0229	NaN	0.00	11.7690	0.0000	7.6061	0.0000	0.0000	0.0000	-1.00	0.0498
BX08	2023	10	30	00	37	15.00	5	0	5	0	0	0	20.08	12.33	4.21	19.63	23.56	3835736.6187	1177273.1831	4941612.3177	0.0601	0.0747	0.0515	5664452.9035	644359.6170	181.7829	0.0400	0.0652	0.0774	2.3256	0.0228	NaN	0.00	12.0722	0.0000	7.9083	0.0000	0.0000	0.0000	-1.00	0.0503
BX08	2023	10	30	00	37	20.00	5	0	5	0	0	0	20.09	12.34	4.20	19.65	23.58	3835736.6176	1177273.1836	4941612.3154	0.0600	0.0745	0.0515	5664452.9028	644359.6178	181.7805	0.0399	0.0650	0.0773	2.3260	0.0228	NaN	0.00	11.9386	0.0000	7.7707	0.0000	0.0000	0.0000	-1.00	0.0507
BX08	2023	10	30	00	37	25.00	5	0	5	0	0	0	20.11	12.35	4.20	19.67	23.60	3835736.6144	1177273.1840	4941612.3155	0.0599	0.0743	0.0514	5664452.9052	644359.6191	181.7788	0.0398	0.0648	0.0772	2.3262	0.0227	NaN	0.00	11.7669	0.0000	7.5966	0.0000	0.0000	0.0000	-1.00	0.0508
BX08	2023	10	30	00	37	30.00	5	0	5	0	0	0	20.13	12.37	4.20	19.69	23.62	3835736.6165	1177273.1836	4941612.3139	0.0598	0.0741	0.0513	5664452.9027	644359.6181	181.7787	0.0398	0.0646	0.0771	2.3262	0.0226	NaN	0.00	12.0338	0.0000	7.8650	0.0000	0.0000	0.0000	-1.00	0.0509
BX08	2023	10	30	00	37	35.00	5	0	5	0	0	0	20.15	12.38	4.19	19.71	23.65	3835736.6197	1177273.1869	4941612.3135	0.0597	0.0738	0.0513	5664452.8993	644359.6205	181.7809	0.0397	0.0644	0.0769	2.3265	0.0226	NaN	0.00	12.0458	0.0000	7.8745	0.0000	0.0000	0.0000	-1.00	0.0511
BX08	2023	10	30	00	37	40.00	5	0	5	0	0	0	20.16	12.39	4.19	19.72	23.67	3835736.6175	1177273.1869	4941612.3108	0.0596	0.0736	0.0512	5664452.8993	644359.6211	181.7775	0.0396	0.0642	0.0768	2.3267	0.0225	NaN	0.00	11.8825	0.0000	7.7073	0.0000	0.0000	0.0000	-1.00	0.0513
BX08	2023	10	30	00	37	45.00	5	0	5	0	0	0	20.18	12.40	4.18	19.74	23.69	3835736.6167	1177273.1879	4941612.3107	0.0595	0.0734	0.0512	5664452.8997	644359.6223	181.7771	0.0396	0.0640	0.0767	2.3269	0.0224	NaN	0.00	11.9600	0.0000	7.7795	0.0000	0.0000	0.0000	-1.00	0.0516
BX08	2023	10	30	00	37	50.00	5	0	5	0	0	0	20.19	12.42	4.18	19.76	23.70	3835736.6175	1177273.1876	4941612.3095	0.0594	0.0732	0.0511	5664452.8984	644359.6218	181.7766	0.0395	0.0639	0.0766	2.3271	0.0224	NaN	0.00	11.8959	0.0000	7.7092	0.0000	0.0000	0.0000	-1.00	0.0518
BX08	2023	10	30	00	37	55.00	5	0	5	0	0	0	20.21	12.43	4.17	19.77	23.72	3835736.6153	1177273.1894	4941612.3103	0.0594	0.0730	0.0511	5664452.9002	644359.6241	181.7763	0.0394	0.0637	0.0765	2.3276	0.0223	NaN	0.00	11.8905	0.0000	7.7048	0.0000	0.0000	0.0000	-1.00	0.0523
BX08	2023	10	30	00	38	00.00	5	0	5	0	0	0	20.22	12.44	4.17	19.79	23.74	3835736.6164	1177273.1910	4941612.3133	0.0593	0.0728	0.0510	5664452.9009	644359.6253	181.7795	0.0393	0.0635	0.0764	2.3280	0.0223	NaN	0.00	11.6422	0.0000	7.4571	0.0000	0.0000	0.0000	-1.00	0.0526
BX08	2023	10	30	00	38	05.00	5	0	5	0	0	0	20.23	12.45	4.16	19.80	23.76	3835736.6177	1177273.1912	4941612.3137	0.0592	0.0726	0.0509	5664452.9001	644359.6251	181.7807	0.0393	0.0633	0.0763	2.3283	0.0222	NaN	0.00	11.5420	0.0000	7.3565	0.0000	0.0000	0.0000	-1.00	0.0529
BX08	2023	10	30	00	38	10.00	5	0	5	0	0	0	20.25	12.46	4.16	19.82	23.78	3835736.6141	1177273.1931	4941612.3105	0.0591	0.0724	0.0509	5664452.9005	644359.6280	181.7763	0.0392	0.0631	0.0762	2.3284	0.0222	NaN	0.00	11.9009	0.0000	7.7171	0.0000	0.0000	0.0000	-1.00	0.0531
BX08	2023	10	30	00	38	15.00	5	0	5	0	0	0	20.26	12.47	4.15	19.83	23.79	3835736.6132	1177273.1936	4941612.3088	0.0590	0.0722	0.0508	5664452.9000	644359.6288	181.7746	0.0391	0.0629	0.0761	2.3286	0.0221	NaN	0.00	11.6740	0.0000	7.4909	0.0000	0.0000	0.0000	-1.00	0.0532
BX08	2023	10	30	00	38	20.00	5	0	6	0	0	0	4.33	2.35	1.60	4.03	4.93	3835736.6122	1177273.1908	4941612.3045	0.0589	0.0720	0.0508	5664452.8986	644359.6264	181.7702	0.0391	0.0627	0.0760	2.3286	0.0220	NaN	0.00	11.8014	0.0000	7.6192	0.0000	0.0000	0.0000	-1.00	0.0532
BX08	2023	10	30	00	38	25.00	5	0	6	0	0	0	4.33	2.35	1.60	4.03	4.93	3835736.6103	1177273.1907	4941612.3046	0.0588	0.0717	0.0507	5664452.9001	644359.6268	181.7691	0.0389	0.0625	0.0758	2.3289	0.0220	NaN	0.00	11.7861	0.0000	7.6054	0.0000	0.0000	0.0000	-1.00	0.0535
BX08	2023	10	30	00	38	30.00	5	0	6	0	0	0	4.34	2.35	1.60	4.03	4.94	3835736.6082	1177273.1917	4941612.3031	0.0586	0.0715	0.0507	5664452.9006	644359.6284	181.7668	0.0388	0.0623	0.0757	2.3293	0.0219	NaN	0.00	11.8311	0.0000	7.6551	0.0000	0.0000	0.0000	-1.00	0.0539
BX08	2023	10	30	00	38	35.00	5	0	6	0	0	0	4.34	2.36	1.60	4.04	4.94	3835736.6021	1177273.1921	4941612.3007	0.0584	0.0712	0.0506	5664452.9036	644359.6305	181.7613	0.0386	0.0621	0.0754	2.3297	0.0219	NaN	0.00	11.8901	0.0000	7.7153	0.0000	0.0000	0.0000	-1.00	0.0543
BX08	2023	10	30	00	38	40.00	5	0	6	0	0	0	4.35	2.36	1.59	4.04	4.94	3835736.5996	1177273.1898	4941612.2998	0.0581	0.0710	0.0505	5664452.9053	644359.6290	181.7587	0.0385	0.0619	0.0752	2.3299	0.0218	NaN	0.00	11.6499	0.0000	7.4689	0.0000	0.0000	0.0000	-1.00	0.0545
BX08	2023	10	30	00	38	45.00	5	0	6	0	0	0	4.35	2.36	1.59	4.05	4.95	3835736.5976	1177273.1908	4941612.2946	0.0578	0.0708	0.0504	5664452.9034	644359.6305	181.7536	0.0383	0.0617	0.0749	2.3302	0.0217	NaN	0.00	11.6007	0.0000	7.4181	0.0000	0.0000	0.0000	-1.00	0.0548
BX08	2023	10	30	00	38	50.00	5	0	6	0	0	0	4.35	2.36	1.59	4.05	4.95	3835736.5940	1177273.1920	4941612.2931	0.0575	0.0705	0.0502	5664452.9049	644359.6327	181.7506	0.0382	0.0616	0.0745	2.3307	0.0217	NaN	0.00	11.8635	0.0000	7.6775	0.0000	0.0000	0.0000	-1.00	0.0553
BX08	2023	10	30	00	38	55.00	5	0	6	0	0	0	4.36	2.37	1.59	4.05	4.96	3835736.5909	1177273.1916	4941612.2923	0.0572	0.0703	0.0501	5664452.9068	644359.6332	181.7480	0.0380	0.0614	0.0742	2.3312	0.0216	NaN	0.00	11.8695	0.0000	7.6808	0.0000	0.0000	0.0000	-1.00	0.0558
BX08	2023	10	30	00	39	00.00	5	0	6	0	0	0	4.36	2.37	1.59	4.06	4.96	3835736.5912	1177273.1912	4941612.2911	0.0569	0.0700	0.0499	5664452.9059	644359.6328	181.7472	0.0379	0.0612	0.0738	2.3316	0.0216	NaN	0.00	12.0324	0.0000	7.8431	0.0000	0.0000	0.0000	-1.00	0.0562
BX08	2023	10	30	00	39	05.00	5	0	6	0	0	0	4.36	2.37	1.59	4.06	4.97	3835736.5915	1177273.1913	4941612.2908	0.0566	0.0698	0.0497	5664452.9054	644359.6328	181.7471	0.0378	0.0610	0.0734	2.3318	0.0215	NaN	0.00	12.0373	0.0000	7.8468	0.0000	0.0000	0.0000	-1.00	0.0565
BX08	2023	10	30	00	39	10.00	5	0	6	0	0	0	4.37	2.37	1.59	4.07	4.97	3835736.5917	1177273.1930	4941612.2906	0.0562	0.0696	0.0495	5664452.9048	644359.6343	181.7474	0.0377	0.0608	0.0730	2.3320	0.0215	NaN	0.00	12.0961	0.0000	7.9054	0.0000	0.0000	0.0000	-1.00	0.0567
BX08	2023	10	30	00	39	15.00	5	0	6	0	0	0	4.37	2.38	1.59	4.07	4.97	3835736.5900	1177273.1946	4941612.2882	0.0559	0.0693	0.0493	5664452.9043	644359.6364	181.7448	0.0375	0.0606	0.0727	2.3322	0.0214	NaN	0.00	12.2220	0.0000	8.0287	0.0000	0.0000	0.0000	-1.00	0.0569
BX08	2023	10	30	00	39	20.00	5	0	6	0	0	0	4.37	2.38	1.59	4.07	4.98	3835736.5904	1177273.1937	4941612.2896	0.0556	0.0691	0.0491	5664452.9051	644359.6354	181.7460	0.0374	0.0605	0.0723	2.3323	0.0214	NaN	0.00	12.0078	0.0000	7.8146	0.0000	0.0000	0.0000	-1.00	0.0569
BX08	2023	10	30	00	39	25.00	5	0	6	0	0	0	4.37	2.38	1.59	4.08	4.98	3835736.5897	1177273.1927	4941612.2885	0.0553	0.0689	0.0489	5664452.9051	644359.6346	181.7445	0.0373	0.0603	0.0719	2.3325	0.0213	NaN	0.00	12.1524	0.0000	7.9587	0.0000	0.0000	0.0000	-1.00	0.0572
BX08	2023	10	30	00	39	30.00	5	0	6	0	0	0	4.38	2.38	1.59	4.08	4.99	3835736.5893	1177273.1927	4941612.2888	0.0550	0.0687	0.0487	5664452.9056	644359.6347	181.7445	0.0372	0.0601	0.0716	2.3328	0.0212	NaN	0.00	11.9708	0.0000	7.7752	0.0000	0.0000	0.0000	-1.00	0.0575
BX08	2023	10	30	00	39	35.00	5	0	6	0	0	0	4.38	2.39	1.59	4.08	4.99	3835736.5898	1177273.1934	4941612.2870	0.0547	0.0685	0.0485	5664452.9039	644359.6354	181.7435	0.0371	0.0599	0.0712	2.3331	0.0212	NaN	0.00	12.0096	0.0000	7.8121	0.0000	0.0000	0.0000	-1.00	0.0577
BX08	2023	10	30	00	39	40.00	5	0	6	0	0	0	4.38	2.39	1.59	4.09	4.99	3835736.5881	1177273.1920	4941612.2878	0.0545	0.0686	0.0488	5664452.9060	644359.6344	181.7428	0.0376	0.0601	0.0709	2.3332	0.0211	NaN	0.00	11.6085	0.0000	7.4118	0.0000	0.0000	0.0000	-1.00	0.0579
BX08	2023	10	30	00	39	45.00	5	0	6	0	0	0	4.39	2.39	1.58	4.09	5.00	3835736.5899	1177273.1918	4941612.2874	0.0542	0.0681	0.0483	5664452.9044	644359.6337	181.7437	0.0370	0.0596	0.0706	2.3336	0.0211	NaN	0.00	12.0051	0.0000	7.8005	0.0000	0.0000	0.0000	-1.00	0.0582
BX08	2023	10	30	00	39	50.00	5	0	6	0	0	0	4.39	2.39	1.58	4.09	5.00	3835736.5894	1177273.1943	4941612.2867	0.0540	0.0678	0.0481	5664452.9039	644359.6363	181.7432	0.0368	0.0594	0.0703	2.3335	0.0210	NaN	0.00	11.9819	0.0000	7.7762	0.0000	0.0000	0.0000	-1.00	0.0582
BX08	2023	10	30	00	39	55.00	5	0	6	0	0	0	4.39	2.40	1.58	4.10	5.00	3835736.5877	1177273.1955	4941612.2863	0.0537	0.0676	0.0479	5664452.9046	644359.6379	181.7421	0.0367	0.0592	0.0699	2.3335	0.0210	NaN	0.00	11.8649	0.0000	7.6573	0.0000	0.0000	0.0000	-1.00	0.0582
BX08	2023	10	30	00	40	00.00	5	0	6	0	0	0	4.40	2.40	1.58	4.10	5.01	3835736.5883	1177273.1953	4941612.2835	0.0535	0.0674	0.0477	5664452.9025	644359.6377	181.7403	0.0366	0.0591	0.0697	2.3336	0.0209	NaN	0.00	12.1040	0.0000	7.8973	0.0000	0.0000	0.0000	-1.00	0.0582
BX08	2023	10	30	00	40	05.00	5	0	6	0	0	0	4.40	2.40	1.58	4.10	5.01	3835736.5864	1177273.1965	4941612.2807	0.0533	0.0672	0.0476	5664452.9020	644359.6393	181.7372	0.0366	0.0589	0.0694	2.3337	0.0209	NaN	0.00	11.8919	0.0000	7.6832	0.0000	0.0000	0.0000	-1.00	0.0583
BX08	2023	10	30	00	40	10.00	5	0	6	0	0	0	4.40	2.40	1.58	4.11	5.02	3835736.5849	1177273.1971	4941612.2786	0.0531	0.0670	0.0474	5664452.9016	644359.6403	181.7347	0.0365	0.0587	0.0691	2.3338	0.0208	NaN	0.00	11.9774	0.0000	7.7674	0.0000	0.0000	0.0000	-1.00	0.0584
BX08	2023	10	30	00	40	15.00	5	0	6	0	0	0	4.40	2.41	1.58	4.11	5.02	3835736.5830	1177273.1998	4941612.2796	0.0529	0.0668	0.0473	5664452.9031	644359.6435	181.7349	0.0364	0.0586	0.0688	2.3339	0.0208	NaN	0.00	12.2352	0.0000	8.0231	0.0000	0.0000	0.0000	-1.00	0.0586
BX08	2023	10	30	00	40	20.00	5	0	6	0	0	0	4.41	2.41	1.58	4.11	5.02	3835736.5829	1177273.2013	4941612.2778	0.0527	0.0666	0.0472	5664452.9018	644359.6450	181.7337	0.0363	0.0584	0.0686	2.3338	0.0207	NaN	0.00	12.2636	0.0000	8.0522	0.0000	0.0000	0.0000	-1.00	0.0585
BX08	2023	10	30	00	40	25.00	5	0	6	0	0	0	4.41	2.41	1.58	4.12	5.03	3835736.5835	1177273.2030	4941612.2769	0.0525	0.0668	0.0475	5664452.9004	644359.6464	181.7337	0.0368	0.0586	0.0684	2.3336	0.0207	NaN	0.00	12.1826	0.0000	7.9773	0.0000	0.0000	0.0000	-1.00	0.0583
BX08	2023	10	30	00	40	30.00	5	0	6	0	0	0	4.41	2.41	1.58	4.12	5.03	3835736.5831	1177273.2022	4941612.2747	0.0523	0.0667	0.0477	5664452.8994	644359.6458	181.7316	0.0369	0.0585	0.0683	2.3334	0.0206	NaN	0.00	12.3598	0.0000	8.1586	0.0000	0.0000	0.0000	-1.00	0.0581
BX08	2023	10	30	00	40	35.00	5	0	6	0	0	0	4.42	2.42	1.58	4.12	5.03	3835736.5834	1177273.2016	4941612.2778	0.0521	0.0665	0.0478	5664452.9013	644359.6451	181.7341	0.0369	0.0584	0.0682	2.3333	0.0206	NaN	0.00	12.2032	0.0000	8.0054	0.0000	0.0000	0.0000	-1.00	0.0580
BX08	2023	10	30	00	40	40.00	5	0	6	0	0	0	4.42	2.42	1.58	4.13	5.04	3835736.5820	1177273.2010	4941612.2785	0.0520	0.0659	0.0470	5664452.9029	644359.6449	181.7336	0.0361	0.0578	0.0678	2.3337	0.0205	NaN	0.00	12.1263	0.0000	7.9282	0.0000	0.0000	0.0000	-1.00	0.0583
BX08	2023	10	30	00	40	45.00	5	0	6	0	0	0	4.42	2.42	1.57	4.13	5.04	3835736.5832	1177273.1984	4941612.2803	0.0518	0.0660	0.0473	5664452.9037	644359.6421	181.7353	0.0365	0.0580	0.0677	2.3336	0.0205	NaN	0.00	12.0500	0.0000	7.8550	0.0000	0.0000	0.0000	-1.00	0.0582
BX08	2023	10	30	00	40	50.00	5	0	6	0	0	0	4.42	2.42	1.57	4.13	5.04	3835736.5812	1177273.1962	4941612.2775	0.0517	0.0660	0.0474	5664452.9038	644359.6405	181.7315	0.0366	0.0579	0.0676	2.3337	0.0204	NaN	0.00	11.9988	0.0000	7.8085	0.0000	0.0000	0.0000	-1.00	0.0583
BX08	2023	10	30	00	40	55.00	5	0	6	0	0	0	4.43	2.42	1.57	4.14	5.05	3835736.5780	1177273.2005	4941612.2738	0.0515	0.0654	0.0467	5664452.9031	644359.6456	181.7275	0.0359	0.0574	0.0673	2.3341	0.0204	NaN	0.00	12.1241	0.0000	7.9331	0.0000	0.0000	0.0000	-1.00	0.0587
BX08	2023	10	30	00	41	00.00	5	0	6	0	0	0	4.43	2.43	1.57	4.14	5.05	3835736.5707	1177273.2100	4941612.2728	0.0520	0.0659	0.0465	5664452.9061	644359.6568	181.7241	0.0362	0.0584	0.0670	2.3341	0.0203	NaN	0.00	11.9578	0.0000	7.7961	0.0000	0.0000	0.0000	-1.00	0.0587
BX08	2023	10	30	00	41	05.00	5	0	6	0	0	0	4.43	2.43	1.57	4.14	5.05	3835736.5757	1177273.2035	4941612.2685	0.0514	0.0653	0.0462	5664452.9009	644359.6492	181.7225	0.0357	0.0574	0.0668	2.3341	0.0203	NaN	0.00	11.7872	0.0000	7.6426	0.0000	0.0000	0.0000	-1.00	0.0587
BX08	2023	10	30	00	41	10.00	5	0	6	0	0	0	4.43	2.43	1.57	4.15	5.06	3835736.5786	1177273.2025	4941612.2678	0.0511	0.0650	0.0461	5664452.8985	644359.6475	181.7236	0.0356	0.0571	0.0666	2.3341	0.0202	NaN	0.00	12.2722	0.0000	8.1316	0.0000	0.0000	0.0000	-1.00	0.0588
BX08	2023	10	30	00	41	15.00	5	0	6	0	0	0	4.44	2.43	1.57	4.15	5.06	3835736.5787	1177273.2015	4941612.2658	0.0509	0.0648	0.0460	5664452.8973	644359.6465	181.7219	0.0355	0.0569	0.0664	2.3344	0.0202	NaN	0.00	12.2386	0.0000	8.0973	0.0000	0.0000	0.0000	-1.00	0.0590
BX08	2023	10	30	00	41	20.00	5	0	6	0	0	0	4.44	2.43	1.57	4.15	5.06	3835736.5765	1177273.2015	4941612.2652	0.0508	0.0646	0.0459	5664452.8986	644359.6471	181.7200	0.0355	0.0567	0.0662	2.3345	0.0201	NaN	0.00	12.0648	0.0000	7.9247	0.0000	0.0000	0.0000	-1.00	0.0591
BX08	2023	10	30	00	41	25.00	5	0	6	0	0	0	4.44	2.44	1.57	4.15	5.07	3835736.5777	1177273.1992	4941612.2654	0.0506	0.0644	0.0458	5664452.8983	644359.6446	181.7205	0.0354	0.0565	0.0660	2.3346	0.0201	NaN	0.00	11.8348	0.0000	7.6947	0.0000	0.0000	0.0000	-1.00	0.0592
BX08	2023	10	30	00	41	30.00	5	0	6	0	0	0	4.44	2.44	1.57	4.16	5.07	3835736.5741	1177273.1984	4941612.2653	0.0505	0.0642	0.0457	5664452.9011	644359.6448	181.7182	0.0353	0.0563	0.0659	2.3347	0.0200	NaN	0.00	11.9319	0.0000	7.7909	0.0000	0.0000	0.0000	-1.00	0.0593
BX08	2023	10	30	00	41	35.00	5	0	6	0	0	0	4.45	2.44	1.57	4.16	5.07	3835736.5743	1177273.1988	4941612.2643	0.0504	0.0640	0.0456	5664452.9002	644359.6451	181.7176	0.0353	0.0562	0.0657	2.3347	0.0200	NaN	0.00	11.9838	0.0000	7.8442	0.0000	0.0000	0.0000	-1.00	0.0593
BX08	2023	10	30	00	41	40.00	5	0	6	0	0	0	4.45	2.44	1.56	4.16	5.07	3835736.5742	1177273.1955	4941612.2629	0.0503	0.0638	0.0456	5664452.9001	644359.6420	181.7158	0.0352	0.0560	0.0655	2.3347	0.0199	NaN	0.00	11.8089	0.0000	7.6689	0.0000	0.0000	0.0000	-1.00	0.0594
BX08	2023	10	30	00	41	45.00	5	0	6	0	0	0	4.45	2.44	1.56	4.17	5.08	3835736.5709	1177273.1942	4941612.2605	0.0501	0.0636	0.0455	5664452.9013	644359.6417	181.7117	0.0351	0.0559	0.0654	2.3348	0.0199	NaN	0.00	11.4969	0.0000	7.3544	0.0000	0.0000	0.0000	-1.00	0.0594
BX08	2023	10	30	00	41	50.00	5	0	6	0	0	0	4.45	2.45	1.56	4.17	5.08	3835736.5719	1177273.1931	4941612.2589	0.0500	0.0634	0.0454	5664452.8998	644359.6404	181.7109	0.0351	0.0557	0.0652	2.3349	0.0198	NaN	0.00	11.6565	0.0000	7.5124	0.0000	0.0000	0.0000	-1.00	0.0596
BX08	2023	10	30	00	41	55.00	5	0	6	0	0	0	4.45	2.45	1.56	4.17	5.08	3835736.5699	1177273.1911	4941612.2587	0.0499	0.0632	0.0453	5664452.9016	644359.6390	181.7092	0.0350	0.0555	0.0651	2.3350	0.0198	NaN	0.00	11.6004	0.0000	7.4601	0.0000	0.0000	0.0000	-1.00	0.0597
BX08	2023	10	30	00	42	00.00	5	0	6	0	0	0	4.46	2.45	1.56	4.17	5.09	3835736.5682	1177273.1902	4941612.2565	0.0498	0.0630	0.0452	5664452.9017	644359.6387	181.7063	0.0349	0.0554	0.0649	2.3351	0.0197	NaN	0.00	11.6516	0.0000	7.5117	0.0000	0.0000	0.0000	-1.00	0.0597
BX08	2023	10	30	00	42	05.00	5	0	6	0	0	0	4.46	2.45	1.56	4.18	5.09	3835736.5697	1177273.1886	4941612.2559	0.0497	0.0629	0.0452	5664452.9005	644359.6367	181.7064	0.0349	0.0552	0.0648	2.3353	0.0197	NaN	0.00	11.9526	0.0000	7.8118	0.0000	0.0000	0.0000	-1.00	0.0599
BX08	2023	10	30	00	42	10.00	5	0	6	0	0	0	4.46	2.45	1.56	4.18	5.09	3835736.5695	1177273.1872	4941612.2546	0.0495	0.0627	0.0451	5664452.9001	644359.6354	181.7050	0.0348	0.0550	0.0646	2.3354	0.0196	NaN	0.00	11.7780	0.0000	7.6362	0.0000	0.0000	0.0000	-1.00	0.0601
BX08	2023	10	30	00	42	15.00	5	0	6	0	0	0	4.46	2.46	1.56	4.18	5.09	3835736.5708	1177273.1854	4941612.2539	0.0494	0.0625	0.0450	5664452.8991	644359.6334	181.7049	0.0347	0.0549	0.0645	2.3356	0.0196	NaN	0.00	11.7271	0.0000	7.5794	0.0000	0.0000	0.0000	-1.00	0.0603
BX08	2023	10	30	00	42	20.00	5	0	6	0	0	0	4.46	2.46	1.56	4.18	5.10	3835736.5697	1177273.1842	4941612.2541	0.0493	0.0623	0.0450	5664452.9002	644359.6326	181.7041	0.0347	0.0547	0.0643	2.3360	0.0195	NaN	0.00	11.9234	0.0000	7.7736	0.0000	0.0000	0.0000	-1.00	0.0606
BX08	2023	10	30	00	42	25.00	5	0	6	0	0	0	4.47	2.46	1.56	4.19	5.10	3835736.5724	1177273.1820	4941612.2535	0.0492	0.0621	0.0449	5664452.8983	644359.6297	181.7049	0.0346	0.0546	0.0642	2.3363	0.0195	NaN	0.00	11.8823	0.0000	7.7298	0.0000	0.0000	0.0000	-1.00	0.0609
BX08	2023	10	30	00	42	30.00	5	0	6	0	0	0	4.47	2.46	1.55	4.19	5.10	3835736.5740	1177273.1812	4941612.2531	0.0491	0.0619	0.0448	5664452.8970	644359.6285	181.7054	0.0346	0.0544	0.0641	2.3364	0.0194	NaN	0.00	11.7067	0.0000	7.5570	0.0000	0.0000	0.0000	-1.00	0.0610
BX08	2023	10	30	00	42	35.00	5	0	6	0	0	0	4.47	2.46	1.55	4.19	5.10	3835736.5749	1177273.1798	4941612.2548	0.0490	0.0618	0.0448	5664452.8976	644359.6268	181.7070	0.0345	0.0543	0.0639	2.3365	0.0194	NaN	0.00	11.5606	0.0000	7.4173	0.0000	0.0000	0.0000	-1.00	0.0612
BX08	2023	10	30	00	42	40.00	5	0	6	0	0	0	4.47	2.47	1.55	4.19	5.11	3835736.5755	1177273.1771	4941612.2567	0.0489	0.0616	0.0447	5664452.8990	644359.6241	181.7084	0.0344	0.0541	0.0638	2.3365	0.0194	NaN	0.00	11.7875	0.0000	7.6421	0.0000	0.0000	0.0000	-1.00	0.0611
BX08	2023	10	30	00	42	45.00	5	0	6	0	0	0	4.47	2.47	1.55	4.20	5.11	3835736.5774	1177273.1782	4941612.2580	0.0488	0.0614	0.0446	5664452.8981	644359.6245	181.7107	0.0344	0.0540	0.0637	2.3366	0.0193	NaN	0.00	11.7107	0.0000	7.5635	0.0000	0.0000	0.0000	-1.00	0.0612
BX08	2023	10	30	00	42	50.00	5	0	6	0	0	0	4.48	2.47	1.55	4.20	5.11	3835736.5760	1177273.1784	4941612.2595	0.0487	0.0612	0.0446	5664452.9001	644359.6251	181.7111	0.0343	0.0538	0.0635	2.3365	0.0193	NaN	0.00	11.8130	0.0000	7.6634	0.0000	0.0000	0.0000	-1.00	0.0611
BX08	2023	10	30	00	42	55.00	5	0	6	0	0	0	4.48	2.47	1.55	4.20	5.11	3835736.5760	1177273.1772	4941612.2575	0.0486	0.0611	0.0445	5664452.8991	644359.6240	181.7094	0.0343	0.0536	0.0634	2.3365	0.0192	NaN	0.00	11.6207	0.0000	7.4706	0.0000	0.0000	0.0000	-1.00	0.0612
BX08	2023	10	30	00	43	00.00	5	0	6	0	0	0	4.48	2.47	1.55	4.20	5.12	3835736.5751	1177273.1802	4941612.2579	0.0485	0.0609	0.0444	5664452.8994	644359.6271	181.7097	0.0342	0.0535	0.0633	2.3366	0.0192	NaN	0.00	11.7096	0.0000	7.5575	0.0000	0.0000	0.0000	-1.00	0.0612
BX08	2023	10	30	00	43	05.00	5	0	6	0	0	0	4.48	2.47	1.55	4.20	5.12	3835736.5743	1177273.1796	4941612.2583	0.0484	0.0607	0.0444	5664452.9003	644359.6267	181.7094	0.0341	0.0533	0.0632	2.3367	0.0191	NaN	0.00	11.6689	0.0000	7.5213	0.0000	0.0000	0.0000	-1.00	0.0614
BX08	2023	10	30	00	43	10.00	5	0	6	0	0	0	4.48	2.48	1.55	4.21	5.12	3835736.5743	1177273.1795	4941612.2595	0.0483	0.0605	0.0443	5664452.9011	644359.6266	181.7103	0.0341	0.0532	0.0630	2.3371	0.0191	NaN	0.00	11.8436	0.0000	7.6942	0.0000	0.0000	0.0000	-1.00	0.0617
BX08	2023	10	30	00	43	15.00	5	0	6	0	0	0	4.48	2.48	1.55	4.21	5.12	3835736.5720	1177273.1789	4941612.2582	0.0482	0.0604	0.0443	5664452.9022	644359.6267	181.7078	0.0340	0.0530	0.0629	2.3371	0.0190	NaN	0.00	11.5429	0.0000	7.3944	0.0000	0.0000	0.0000	-1.00	0.0617
BX08	2023	10	30	00	43	20.00	5	0	6	0	0	0	4.48	2.48	1.54	4.21	5.12	3835736.5677	1177273.1786	4941612.2595	0.0482	0.0602	0.0442	5664452.9063	644359.6276	181.7062	0.0340	0.0529	0.0628	2.3374	0.0190	NaN	0.00	11.6768	0.0000	7.5291	0.0000	0.0000	0.0000	-1.00	0.0620
BX08	2023	10	30	00	43	25.00	5	0	6	0	0	0	4.49	2.48	1.54	4.21	5.13	3835736.5659	1177273.1767	4941612.2599	0.0481	0.0600	0.0441	5664452.9083	644359.6262	181.7050	0.0339	0.0527	0.0627	2.3376	0.0189	NaN	0.00	11.5552	0.0000	7.4070	0.0000	0.0000	0.0000	-1.00	0.0622
BX08	2023	10	30	00	43	30.00	5	0	6	0	0	0	4.49	2.48	1.54	4.21	5.13	3835736.5656	1177273.1768	4941612.2584	0.0480	0.0598	0.0441	5664452.9076	644359.6265	181.7037	0.0338	0.0526	0.0626	2.3377	0.0189	NaN	0.00	11.6953	0.0000	7.5476	0.0000	0.0000	0.0000	-1.00	0.0623
BX08	2023	10	30	00	43	35.00	5	0	6	0	0	0	4.49	2.48	1.54	4.22	5.13	3835736.5657	1177273.1790	4941612.2567	0.0479	0.0597	0.0440	5664452.9060	644359.6286	181.7028	0.0338	0.0525	0.0624	2.3378	0.0188	NaN	0.00	11.6591	0.0000	7.5136	0.0000	0.0000	0.0000	-1.00	0.0624
BX08	2023	10	30	00	43	40.00	5	0	6	0	0	0	4.49	2.49	1.54	4.22	5.13	3835736.5672	1177273.1791	4941612.2567	0.0478	0.0595	0.0440	5664452.9048	644359.6283	181.7038	0.0337	0.0523	0.0623	2.3378	0.0188	NaN	0.00	11.5054	0.0000	7.3524	0.0000	0.0000	0.0000	-1.00	0.0624
BX08	2023	10	30	00	43	45.00	5	0	6	0	0	0	4.49	2.49	1.54	4.22	5.13	3835736.5670	1177273.1787	4941612.2574	0.0477	0.0593	0.0439	5664452.9055	644359.6279	181.7041	0.0337	0.0522	0.0622	2.3377	0.0188	NaN	0.00	11.7187	0.0000	7.5605	0.0000	0.0000	0.0000	-1.00	0.0624
BX08	2023	10	30	00	43	50.00	5	0	6	0	0	0	4.49	2.49	1.54	4.22	5.14	3835736.5668	1177273.1774	4941612.2552	0.0476	0.0592	0.0439	5664452.9045	644359.6268	181.7020	0.0336	0.0520	0.0621	2.3376	0.0187	NaN	0.00	11.5841	0.0000	7.4224	0.0000	0.0000	0.0000	-1.00	0.0622
BX08	2023	10	30	00	43	55.00	5	0	6	0	0	0	4.49	2.49	1.54	4.22	5.14	3835736.5687	1177273.1778	4941612.2561	0.0475	0.0590	0.0438	5664452.9036	644359.6266	181.7039	0.0336	0.0519	0.0620	2.3375	0.0187	NaN	0.00	11.6599	0.0000	7.4946	0.0000	0.0000	0.0000	-1.00	0.0621
BX08	2023	10	30	00	44	00.00	5	0	6	0	0	0	4.50	2.49	1.54	4.23	5.14	3835736.5682	1177273.1775	4941612.2564	0.0475	0.0588	0.0438	5664452.9042	644359.6264	181.7038	0.0335	0.0517	0.0619	2.3375	0.0186	NaN	0.00	11.6462	0.0000	7.4817	0.0000	0.0000	0.0000	-1.00	0.0621
BX08	2023	10	30	00	44	05.00	5	0	6	0	0	0	4.50	2.49	1.53	4.23	5.14	3835736.5675	1177273.1781	4941612.2542	0.0474	0.0587	0.0437	5664452.9032	644359.6273	181.7018	0.0335	0.0516	0.0618	2.3374	0.0186	NaN	0.00	11.5786	0.0000	7.4173	0.0000	0.0000	0.0000	-1.00	0.0621
BX08	2023	10	30	00	44	10.00	5	0	6	0	0	0	4.50	2.49	1.53	4.23	5.14	3835736.5659	1177273.1774	4941612.2558	0.0473	0.0585	0.0437	5664452.9056	644359.6270	181.7020	0.0334	0.0514	0.0617	2.3375	0.0185	NaN	0.00	11.6208	0.0000	7.4605	0.0000	0.0000	0.0000	-1.00	0.0621
BX08	2023	10	30	00	44	15.00	5	0	6	0	0	0	4.50	2.50	1.53	4.23	5.14	3835736.5618	1177273.1774	4941612.2543	0.0472	0.0584	0.0436	5664452.9076	644359.6281	181.6983	0.0334	0.0513	0.0616	2.3376	0.0185	NaN	0.00	11.6137	0.0000	7.4522	0.0000	0.0000	0.0000	-1.00	0.0622
BX08	2023	10	30	00	44	20.00	5	0	6	0	0	0	4.50	2.50	1.53	4.23	5.15	3835736.5614	1177273.1764	4941612.2550	0.0471	0.0582	0.0436	5664452.9086	644359.6273	181.6985	0.0333	0.0512	0.0615	2.3378	0.0184	NaN	0.00	11.3682	0.0000	7.2001	0.0000	0.0000	0.0000	-1.00	0.0624
BX08	2023	10	30	00	44	25.00	5	0	6	0	0	0	4.50	2.50	1.53	4.23	5.15	3835736.5634	1177273.1764	4941612.2567	0.0471	0.0580	0.0435	5664452.9082	644359.6267	181.7010	0.0333	0.0510	0.0614	2.3379	0.0184	NaN	0.00	11.5997	0.0000	7.4289	0.0000	0.0000	0.0000	-1.00	0.0625
BX08	2023	10	30	00	44	30.00	5	0	6	0	0	0	4.50	2.50	1.53	4.23	5.15	3835736.5627	1177273.1776	4941612.2562	0.0470	0.0579	0.0435	5664452.9082	644359.6281	181.7004	0.0332	0.0509	0.0613	2.3381	0.0184	NaN	0.00	11.7398	0.0000	7.5630	0.0000	0.0000	0.0000	-1.00	0.0627
BX08	2023	10	30	00	44	35.00	5	0	6	0	0	0	4.50	2.50	1.53	4.24	5.15	3835736.5610	1177273.1786	4941612.2576	0.0469	0.0577	0.0434	5664452.9101	644359.6295	181.7006	0.0331	0.0507	0.0612	2.3385	0.0183	NaN	0.00	11.5561	0.0000	7.3751	0.0000	0.0000	0.0000	-1.00	0.0631
BX08	2023	10	30	00	44	40.00	5	0	6	0	0	0	4.50	2.50	1.53	4.24	5.15	3835736.5604	1177273.1760	4941612.2550	0.0468	0.0575	0.0434	5664452.9095	644359.6272	181.6978	0.0331	0.0506	0.0611	2.3387	0.0183	NaN	0.00	11.6148	0.0000	7.4284	0.0000	0.0000	0.0000	-1.00	0.0633
BX08	2023	10	30	00	44	45.00	5	0	6	0	0	0	4.50	2.50	1.53	4.24	5.15	3835736.5615	1177273.1768	4941612.2529	0.0467	0.0574	0.0433	5664452.9072	644359.6277	181.6970	0.0330	0.0505	0.0610	2.3390	0.0182	NaN	0.00	11.6685	0.0000	7.4825	0.0000	0.0000	0.0000	-1.00	0.0636
BX08	2023	10	30	00	44	50.00	5	0	6	0	0	0	4.51	2.50	1.52	4.24	5.16	3835736.5630	1177273.1774	4941612.2530	0.0467	0.0572	0.0433	5664452.9060	644359.6278	181.6981	0.0330	0.0503	0.0609	2.3394	0.0182	NaN	0.00	11.6208	0.0000	7.4367	0.0000	0.0000	0.0000	-1.00	0.0640
BX08	2023	10	30	00	44	55.00	5	0	6	0	0	0	4.51	2.51	1.52	4.24	5.16	3835736.5650	1177273.1777	4941612.2548	0.0466	0.0571	0.0432	5664452.9056	644359.6275	181.7007	0.0329	0.0502	0.0608	2.3396	0.0181	NaN	0.00	11.6263	0.0000	7.4411	0.0000	0.0000	0.0000	-1.00	0.0642
BX08	2023	10	30	00	45	00.00	5	0	6	0	0	0	4.51	2.51	1.52	4.24	5.16	3835736.5640	1177273.1792	4941612.2586	0.0465	0.0569	0.0432	5664452.9084	644359.6292	181.7033	0.0329	0.0501	0.0607	2.3397	0.0181	NaN	0.00	11.5771	0.0000	7.3942	0.0000	0.0000	0.0000	-1.00	0.0643
BX08	2023	10	30	00	45	05.00	5	0	6	0	0	0	4.51	2.51	1.52	4.24	5.16	3835736.5642	1177273.1808	4941612.2597	0.0464	0.0568	0.0431	5664452.9086	644359.6306	181.7046	0.0328	0.0499	0.0606	2.3397	0.0181	NaN	0.00	11.4522	0.0000	7.2675	0.0000	0.0000	0.0000	-1.00	0.0644
BX08	2023	10	30	00	45	10.00	5	0	6	0	0	0	4.51	2.51	1.52	4.25	5.16	3835736.5662	1177273.1830	4941612.2604	0.0464	0.0566	0.0431	5664452.9071	644359.6322	181.7067	0.0328	0.0498	0.0605	2.3396	0.0180	NaN	0.00	11.5339	0.0000	7.3491	0.0000	0.0000	0.0000	-1.00	0.0643
BX08	2023	10	30	00	45	15.00	5	0	6	0	0	0	4.51	2.51	1.52	4.25	5.16	3835736.5632	1177273.1809	4941612.2580	0.0463	0.0565	0.0430	5664452.9082	644359.6310	181.7027	0.0327	0.0497	0.0604	2.3396	0.0180	NaN	0.00	11.6461	0.0000	7.4629	0.0000	0.0000	0.0000	-1.00	0.0642
BX08	2023	10	30	00	45	20.00	5	0	6	0	0	0	4.51	2.51	1.52	4.25	5.16	3835736.5632	1177273.1836	4941612.2594	0.0462	0.0563	0.0430	5664452.9086	644359.6337	181.7043	0.0327	0.0495	0.0603	2.3397	0.0179	NaN	0.00	11.7245	0.0000	7.5424	0.0000	0.0000	0.0000	-1.00	0.0643
BX08	2023	10	30	00	45	25.00	5	0	6	0	0	0	4.51	2.51	1.52	4.25	5.16	3835736.5648	1177273.1839	4941612.2610	0.0461	0.0562	0.0429	5664452.9084	644359.6335	181.7065	0.0326	0.0494	0.0602	2.3398	0.0179	NaN	0.00	11.6106	0.0000	7.4272	0.0000	0.0000	0.0000	-1.00	0.0644
BX08	2023	10	30	00	45	30.00	5	0	6	0	0	0	4.51	2.51	1.51	4.25	5.16	3835736.5683	1177273.1840	4941612.2595	0.0461	0.0560	0.0429	5664452.9048	644359.6326	181.7075	0.0326	0.0493	0.0601	2.3400	0.0179	NaN	0.00	11.5109	0.0000	7.3258	0.0000	0.0000	0.0000	-1.00	0.0647
BX08	2023	10	30	00	45	35.00	5	0	6	0	0	0	4.51	2.52	1.51	4.25	5.17	3835736.5698	1177273.1830	4941612.2579	0.0460	0.0559	0.0429	5664452.9028	644359.6313	181.7069	0.0326	0.0491	0.0600	2.3404	0.0178	NaN	0.00	11.6358	0.0000	7.4491	0.0000	0.0000	0.0000	-1.00	0.0650
BX08	2023	10	30	00	45	40.00	5	0	6	0	0	0	4.51	2.52	1.51	4.25	5.17	3835736.5732	1177273.1843	4941612.2591	0.0459	0.0557	0.0428	5664452.9007	644359.6316	181.7101	0.0325	0.0490	0.0599	2.3408	0.0178	NaN	0.00	11.5628	0.0000	7.3787	0.0000	0.0000	0.0000	-1.00	0.0654
BX08	2023	10	30	00	45	45.00	5	0	6	0	0	0	4.51	2.52	1.51	4.25	5.17	3835736.5723	1177273.1831	4941612.2583	0.0459	0.0556	0.0428	5664452.9012	644359.6307	181.7088	0.0325	0.0489	0.0598	2.3411	0.0177	NaN	0.00	11.6101	0.0000	7.4263	0.0000	0.0000	0.0000	-1.00	0.0657
BX08	2023	10	30	00	45	50.00	5	0	6	0	0	0	4.51	2.52	1.51	4.25	5.17	3835736.5733	1177273.1847	4941612.2563	0.0458	0.0554	0.0427	5664452.8988	644359.6320	181.7081	0.0324	0.0487	0.0597	2.3414	0.0177	NaN	0.00	11.3037	0.0000	7.1217	0.0000	0.0000	0.0000	-1.00	0.0660
BX08	2023	10	30	00	45	55.00	5	0	6	0	0	0	4.51	2.52	1.51	4.25	5.17	3835736.5729	1177273.1839	4941612.2572	0.0457	0.0553	0.0427	5664452.8999	644359.6313	181.7084	0.0324	0.0486	0.0596	2.3415	0.0177	NaN	0.00	11.5022	0.0000	7.3226	0.0000	0.0000	0.0000	-1.00	0.0661
BX08	2023	10	30	00	46	00.00	5	0	6	0	0	0	4.51	2.52	1.51	4.25	5.17	3835736.5718	1177273.1807	4941612.2582	0.0457	0.0551	0.0426	5664452.9020	644359.6285	181.7080	0.0323	0.0485	0.0595	2.3417	0.0176	NaN	0.00	11.4557	0.0000	7.2768	0.0000	0.0000	0.0000	-1.00	0.0663
BX08	2023	10	30	00	46	05.00	5	0	6	0	0	0	4.51	2.52	1.51	4.26	5.17	3835736.5685	1177273.1786	4941612.2595	0.0456	0.0550	0.0426	5664452.9057	644359.6273	181.7066	0.0323	0.0484	0.0595	2.3419	0.0176	NaN	0.00	11.3467	0.0000	7.1735	0.0000	0.0000	0.0000	-1.00	0.0665
BX08	2023	10	30	00	46	10.00	5	0	6	0	0	0	4.51	2.52	1.50	4.26	5.17	3835736.5669	1177273.1787	4941612.2586	0.0455	0.0548	0.0426	5664452.9062	644359.6279	181.7050	0.0322	0.0482	0.0594	2.3421	0.0175	NaN	0.00	11.4373	0.0000	7.2695	0.0000	0.0000	0.0000	-1.00	0.0667
BX08	2023	10	30	00	46	15.00	5	0	6	0	0	0	4.51	2.52	1.50	4.26	5.17	3835736.5674	1177273.1777	4941612.2573	0.0455	0.0547	0.0425	5664452.9053	644359.6268	181.7041	0.0322	0.0481	0.0593	2.3423	0.0175	NaN	0.00	11.3160	0.0000	7.1511	0.0000	0.0000	0.0000	-1.00	0.0670
BX08	2023	10	30	00	46	20.00	5	0	6	0	0	0	4.51	2.52	1.50	4.26	5.17	3835736.5677	1177273.1777	4941612.2574	0.0454	0.0545	0.0425	5664452.9051	644359.6268	181.7043	0.0321	0.0480	0.0592	2.3427	0.0175	NaN	0.00	11.3097	0.0000	7.1470	0.0000	0.0000	0.0000	-1.00	0.0673
BX08	2023	10	30	00	46	25.00	5	0	6	0	0	0	4.51	2.53	1.50	4.26	5.17	3835736.5655	1177273.1763	4941612.2532	0.0453	0.0544	0.0424	5664452.9044	644359.6260	181.6995	0.0321	0.0478	0.0591	2.3433	0.0174	NaN	0.00	11.5569	0.0000	7.3930	0.0000	0.0000	0.0000	-1.00	0.0679
BX08	2023	10	30	00	46	30.00	5	0	6	0	0	0	4.51	2.53	1.50	4.26	5.17	3835736.5644	1177273.1755	4941612.2499	0.0453	0.0542	0.0424	5664452.9033	644359.6256	181.6961	0.0320	0.0477	0.0590	2.3437	0.0174	NaN	0.00	11.6092	0.0000	7.4418	0.0000	0.0000	0.0000	-1.00	0.0683
BX08	2023	10	30	00	46	35.00	5	0	6	0	0	0	4.51	2.53	1.50	4.26	5.17	3835736.5655	1177273.1753	4941612.2473	0.0452	0.0541	0.0424	5664452.9009	644359.6252	181.6947	0.0320	0.0476	0.0589	2.3442	0.0173	NaN	0.00	11.5192	0.0000	7.3510	0.0000	0.0000	0.0000	-1.00	0.0688
BX08	2023	10	30	00	46	40.00	5	0	6	0	0	0	4.51	2.53	1.50	4.26	5.17	3835736.5651	1177273.1738	4941612.2463	0.0451	0.0540	0.0423	5664452.9009	644359.6239	181.6934	0.0320	0.0475	0.0589	2.3447	0.0173	NaN	0.00	11.2854	0.0000	7.1158	0.0000	0.0000	0.0000	-1.00	0.0694
BX08	2023	10	30	00	46	45.00	5	0	6	0	0	0	4.51	2.53	1.50	4.26	5.17	3835736.5663	1177273.1737	4941612.2464	0.0451	0.0538	0.0423	5664452.9001	644359.6235	181.6942	0.0319	0.0474	0.0588	2.3452	0.0173	NaN	0.00	11.3784	0.0000	7.2052	0.0000	0.0000	0.0000	-1.00	0.0698
BX08	2023	10	30	00	46	50.00	5	0	6	0	0	0	4.51	2.53	1.49	4.26	5.18	3835736.5671	1177273.1740	4941612.2491	0.0450	0.0537	0.0422	5664452.9012	644359.6235	181.6968	0.0319	0.0472	0.0587	2.3454	0.0172	NaN	0.00	11.3901	0.0000	7.2154	0.0000	0.0000	0.0000	-1.00	0.0700
BX08	2023	10	30	00	46	55.00	5	0	6	0	0	0	4.51	2.53	1.49	4.26	5.18	3835736.5693	1177273.1720	4941612.2520	0.0449	0.0535	0.0422	5664452.9017	644359.6209	181.7000	0.0318	0.0471	0.0586	2.3456	0.0172	NaN	0.00	11.6454	0.0000	7.4703	0.0000	0.0000	0.0000	-1.00	0.0702
BX08	2023	10	30	00	47	00.00	5	0	6	0	0	0	4.51	2.53	1.49	4.26	5.18	3835736.5708	1177273.1691	4941612.2529	0.0449	0.0534	0.0422	5664452.9017	644359.6177	181.7011	0.0318	0.0470	0.0585	2.3457	0.0171	NaN	0.00	11.5435	0.0000	7.3665	0.0000	0.0000	0.0000	-1.00	0.0703
BX08	2023	10	30	00	47	05.00	5	0	6	0	0	0	4.51	2.53	1.49	4.26	5.18	3835736.5726	1177273.1674	4941612.2529	0.0448	0.0533	0.0421	5664452.9007	644359.6156	181.7018	0.0317	0.0469	0.0585	2.3460	0.0171	NaN	0.00	11.5194	0.0000	7.3394	0.0000	0.0000	0.0000	-1.00	0.0706
BX08	2023	10	30	00	47	10.00	5	0	6	0	0	0	4.51	2.53	1.49	4.26	5.18	3835736.5734	1177273.1661	4941612.2536	0.0448	0.0531	0.0421	5664452.9008	644359.6142	181.7026	0.0317	0.0467	0.0584	2.3464	0.0171	NaN	0.00	11.3222	0.0000	7.1430	0.0000	0.0000	0.0000	-1.00	0.0711
BX08	2023	10	30	00	47	15.00	5	0	6	0	0	0	4.51	2.53	1.49	4.26	5.18	3835736.5748	1177273.1662	4941612.2550	0.0447	0.0530	0.0421	5664452.9006	644359.6138	181.7046	0.0317	0.0466	0.0583	2.3469	0.0170	NaN	0.00	11.3059	0.0000	7.1216	0.0000	0.0000	0.0000	-1.00	0.0715
BX08	2023	10	30	00	47	20.00	5	0	6	0	0	0	4.51	2.53	1.49	4.26	5.18	3835736.5748	1177273.1666	4941612.2539	0.0446	0.0528	0.0420	5664452.8998	644359.6142	181.7038	0.0316	0.0465	0.0582	2.3474	0.0170	NaN	0.00	11.2744	0.0000	7.0910	0.0000	0.0000	0.0000	-1.00	0.0720
BX08	2023	10	30	00	47	25.00	5	0	6	0	0	0	4.51	2.53	1.49	4.26	5.18	3835736.5741	1177273.1653	4941612.2546	0.0446	0.0527	0.0420	5664452.9011	644359.6132	181.7037	0.0316	0.0464	0.0581	2.3480	0.0170	NaN	0.00	11.3387	0.0000	7.1534	0.0000	0.0000	0.0000	-1.00	0.0726
BX08	2023	10	30	00	47	30.00	5	0	6	0	0	0	4.51	2.54	1.48	4.26	5.18	3835736.5755	1177273.1656	4941612.2561	0.0445	0.0526	0.0419	5664452.9009	644359.6131	181.7057	0.0315	0.0463	0.0581	2.3484	0.0169	NaN	0.00	11.3346	0.0000	7.1448	0.0000	0.0000	0.0000	-1.00	0.0730
BX08	2023	10	30	00	47	35.00	5	0	6	0	0	0	4.51	2.54	1.48	4.26	5.18	3835736.5776	1177273.1666	4941612.2559	0.0445	0.0524	0.0419	5664452.8989	644359.6134	181.7071	0.0315	0.0462	0.0580	2.3487	0.0169	NaN	0.00	11.2623	0.0000	7.0676	0.0000	0.0000	0.0000	-1.00	0.0733
BX08	2023	10	30	00	47	40.00	5	0	6	0	0	0	4.51	2.54	1.48	4.26	5.18	3835736.5776	1177273.1661	4941612.2554	0.0444	0.0523	0.0419	5664452.8988	644359.6129	181.7066	0.0315	0.0460	0.0579	2.3489	0.0168	NaN	0.00	11.4523	0.0000	7.2577	0.0000	0.0000	0.0000	-1.00	0.0736
BX08	2023	10	30	00	47	45.00	5	0	6	0	0	0	4.51	2.54	1.48	4.26	5.18	3835736.5762	1177273.1641	4941612.2550	0.0443	0.0522	0.0418	5664452.9000	644359.6114	181.7051	0.0314	0.0459	0.0578	2.3492	0.0168	NaN	0.00	11.5256	0.0000	7.3282	0.0000	0.0000	0.0000	-1.00	0.0738
BX08	2023	10	30	00	47	50.00	5	0	6	0	0	0	4.51	2.54	1.48	4.26	5.18	3835736.5765	1177273.1639	4941612.2555	0.0443	0.0520	0.0418	5664452.9001	644359.6111	181.7056	0.0314	0.0458	0.0577	2.3494	0.0168	NaN	0.00	11.5692	0.0000	7.3721	0.0000	0.0000	0.0000	-1.00	0.0740
BX08	2023	10	30	00	47	55.00	5	0	6	0	0	0	4.51	2.54	1.48	4.26	5.18	3835736.5771	1177273.1617	4941612.2551	0.0442	0.0519	0.0418	5664452.8998	644359.6089	181.7052	0.0313	0.0457	0.0577	2.3496	0.0167	NaN	0.00	11.5308	0.0000	7.3336	0.0000	0.0000	0.0000	-1.00	0.0742
BX08	2023	10	30	00	48	00.00	5	0	6	0	0	0	4.51	2.54	1.48	4.26	5.18	3835736.5746	1177273.1608	4941612.2546	0.0442	0.0518	0.0417	5664452.9016	644359.6087	181.7032	0.0313	0.0456	0.0576	2.3499	0.0167	NaN	0.00	11.6273	0.0000	7.4300	0.0000	0.0000	0.0000	-1.00	0.0746
BX08	2023	10	30	00	48	05.00	5	0	6	0	0	0	4.51	2.54	1.47	4.26	5.18	3835736.5748	1177273.1614	4941612.2554	0.0441	0.0516	0.0417	5664452.9018	644359.6092	181.7040	0.0313	0.0455	0.0575	2.3503	0.0167	NaN	0.00	11.4883	0.0000	7.2915	0.0000	0.0000	0.0000	-1.00	0.0749
BX08	2023	10	30	00	48	10.00	5	0	6	0	0	0	4.51	2.54	1.47	4.26	5.17	3835736.5774	1177273.1613	4941612.2573	0.0441	0.0515	0.0417	5664452.9011	644359.6083	181.7071	0.0312	0.0453	0.0574	2.3507	0.0166	NaN	0.00	11.3795	0.0000	7.1819	0.0000	0.0000	0.0000	-1.00	0.0753
BX08	2023	10	30	00	48	15.00	5	0	6	0	0	0	4.51	2.54	1.47	4.26	5.17	3835736.5774	1177273.1616	4941612.2605	0.0440	0.0514	0.0416	5664452.9030	644359.6086	181.7096	0.0312	0.0452	0.0574	2.3512	0.0166	NaN	0.00	11.3967	0.0000	7.1979	0.0000	0.0000	0.0000	-1.00	0.0758
BX08	2023	10	30	00	48	20.00	5	0	6	0	0	0	4.51	2.54	1.47	4.26	5.17	3835736.5781	1177273.1582	4941612.2632	0.0439	0.0513	0.0416	5664452.9049	644359.6051	181.7115	0.0311	0.0451	0.0573	2.3516	0.0165	NaN	0.00	11.3333	0.0000	7.1365	0.0000	0.0000	0.0000	-1.00	0.0762
BX08	2023	10	30	00	48	25.00	5	0	6	0	0	0	4.51	2.54	1.47	4.26	5.17	3835736.5796	1177273.1567	4941612.2624	0.0439	0.0511	0.0416	5664452.9036	644359.6033	181.7115	0.0311	0.0450	0.0572	2.3520	0.0165	NaN	0.00	11.5736	0.0000	7.3766	0.0000	0.0000	0.0000	-1.00	0.0766
BX08	2023	10	30	00	48	30.00	5	0	6	0	0	0	4.51	2.54	1.47	4.26	5.17	3835736.5817	1177273.1582	4941612.2618	0.0438	0.0510	0.0415	5664452.9013	644359.6041	181.7126	0.0311	0.0449	0.0571	2.3523	0.0165	NaN	0.00	11.6681	0.0000	7.4736	0.0000	0.0000	0.0000	-1.00	0.0770
BX08	2023	10	30	00	48	35.00	5	0	6	0	0	0	4.50	2.54	1.47	4.26	5.17	3835736.5839	1177273.1576	4941612.2617	0.0438	0.0509	0.0415	5664452.8997	644359.6029	181.7137	0.0310	0.0448	0.0571	2.3525	0.0164	NaN	0.00	11.3922	0.0000	7.2003	0.0000	0.0000	0.0000	-1.00	0.0772
BX08	2023	10	30	00	48	40.00	5	0	6	0	0	0	4.50	2.54	1.47	4.26	5.17	3835736.5855	1177273.1568	4941612.2613	0.0437	0.0507	0.0415	5664452.8984	644359.6017	181.7142	0.0310	0.0447	0.0570	2.3528	0.0164	NaN	0.00	11.5370	0.0000	7.3453	0.0000	0.0000	0.0000	-1.00	0.0775
BX08	2023	10	30	00	48	45.00	5	0	6	0	0	0	4.50	2.54	1.46	4.26	5.17	3835736.5846	1177273.1569	4941612.2616	0.0437	0.0506	0.0414	5664452.8992	644359.6021	181.7139	0.0309	0.0446	0.0569	2.3530	0.0164	NaN	0.00	11.4986	0.0000	7.3075	0.0000	0.0000	0.0000	-1.00	0.0776
BX08	2023	10	30	00	48	50.00	5	0	6	0	0	0	4.50	2.54	1.46	4.26	5.17	3835736.5867	1177273.1573	4941612.2613	0.0436	0.0505	0.0414	5664452.8974	644359.6019	181.7151	0.0309	0.0445	0.0569	2.3534	0.0163	NaN	0.00	11.4703	0.0000	7.2759	0.0000	0.0000	0.0000	-1.00	0.0780
BX08	2023	10	30	00	48	55.00	5	0	6	0	0	0	4.50	2.54	1.46	4.26	5.17	3835736.5854	1177273.1576	4941612.2593	0.0436	0.0504	0.0414	5664452.8971	644359.6026	181.7127	0.0309	0.0443	0.0568	2.3537	0.0163	NaN	0.00	11.2459	0.0000	7.0504	0.0000	0.0000	0.0000	-1.00	0.0783
BX08	2023	10	30	00	49	00.00	5	0	6	0	0	0	4.50	2.54	1.46	4.26	5.17	3835736.5854	1177273.1569	4941612.2593	0.0435	0.0502	0.0413	5664452.8972	644359.6019	181.7126	0.0308	0.0442	0.0567	2.3540	0.0163	NaN	0.00	11.3803	0.0000	7.1843	0.0000	0.0000	0.0000	-1.00	0.0786
BX08	2023	10	30	00	49	05.00	5	0	6	0	0	0	4.50	2.54	1.46	4.26	5.17	3835736.5853	1177273.1537	4941612.2595	0.0434	0.0501	0.0413	5664452.8980	644359.5988	181.7121	0.0308	0.0441	0.0566	2.3542	0.0162	NaN	0.00	11.3399	0.0000	7.1445	0.0000	0.0000	0.0000	-1.00	0.0788
BX08	2023	10	30	00	49	10.00	5	0	6	0	0	0	4.50	2.54	1.46	4.26	5.17	3835736.5866	1177273.1541	4941612.2600	0.0434	0.0500	0.0413	5664452.8973	644359.5989	181.7134	0.0308	0.0440	0.0566	2.3546	0.0162	NaN	0.00	11.5216	0.0000	7.3253	0.0000	0.0000	0.0000	-1.00	0.0792
BX08	2023	10	30	00	49	15.00	5	0	6	0	0	0	4.50	2.54	1.46	4.25	5.17	3835736.5871	1177273.1515	4941612.2593	0.0433	0.0499	0.0412	5664452.8970	644359.5962	181.7127	0.0307	0.0439	0.0565	2.3549	0.0162	NaN	0.00	11.5887	0.0000	7.3879	0.0000	0.0000	0.0000	-1.00	0.0795
BX08	2023	10	30	00	49	20.00	5	0	6	0	0	0	4.50	2.54	1.45	4.25	5.17	3835736.5853	1177273.1536	4941612.2603	0.0433	0.0498	0.0412	5664452.8985	644359.5987	181.7127	0.0307	0.0438	0.0564	2.3552	0.0161	NaN	0.00	11.9081	0.0000	7.7025	0.0000	0.0000	0.0000	-1.00	0.0798
BX08	2023	10	30	00	49	25.00	5	0	6	0	0	0	4.49	2.54	1.45	4.25	5.16	3835736.5863	1177273.1553	4941612.2607	0.0432	0.0496	0.0412	5664452.8977	644359.6001	181.7140	0.0307	0.0437	0.0564	2.3555	0.0161	NaN	0.00	12.0163	0.0000	7.8116	0.0000	0.0000	0.0000	-1.00	0.0801
BX08	2023	10	30	00	49	30.00	5	0	6	0	0	0	4.49	2.54	1.45	4.25	5.16	3835736.5846	1177273.1542	4941612.2595	0.0432	0.0495	0.0411	5664452.8985	644359.5995	181.7118	0.0306	0.0436	0.0563	2.3556	0.0161	NaN	0.00	11.4648	0.0000	7.2620	0.0000	0.0000	0.0000	-1.00	0.0803
BX08	2023	10	30	00	49	35.00	5	0	6	0	0	0	4.49	2.54	1.45	4.25	5.16	3835736.5837	1177273.1526	4941612.2583	0.0431	0.0494	0.0411	5664452.8987	644359.5982	181.7100	0.0306	0.0435	0.0562	2.3558	0.0160	NaN	0.00	11.6983	0.0000	7.4990	0.0000	0.0000	0.0000	-1.00	0.0804
BX08	2023	10	30	00	49	40.00	5	0	6	0	0	0	4.49	2.54	1.45	4.25	5.16	3835736.5853	1177273.1512	4941612.2585	0.0431	0.0493	0.0411	5664452.8980	644359.5965	181.7109	0.0305	0.0434	0.0562	2.3559	0.0160	NaN	0.00	11.5986	0.0000	7.4020	0.0000	0.0000	0.0000	-1.00	0.0806
BX08	2023	10	30	00	49	45.00	5	0	6	0	0	0	4.49	2.54	1.45	4.25	5.16	3835736.5865	1177273.1528	4941612.2600	0.0430	0.0492	0.0410	5664452.8976	644359.5977	181.7130	0.0305	0.0433	0.0561	2.3562	0.0160	NaN	0.00	11.3605	0.0000	7.1716	0.0000	0.0000	0.0000	-1.00	0.0808
BX08	2023	10	30	00	49	50.00	5	0	6	0	0	0	4.49	2.54	1.45	4.25	5.16	3835736.5873	1177273.1520	4941612.2581	0.0430	0.0490	0.0410	5664452.8960	644359.5967	181.7119	0.0305	0.0432	0.0560	2.3565	0.0159	NaN	0.00	11.6736	0.0000	7.4915	0.0000	0.0000	0.0000	-1.00	0.0812
BX08	2023	10	30	00	49	55.00	5	0	6	0	0	0	4.49	2.54	1.44	4.25	5.16	3835736.5894	1177273.1520	4941612.2582	0.0429	0.0489	0.0410	5664452.8944	644359.5961	181.7133	0.0304	0.0431	0.0560	2.3570	0.0159	NaN	0.00	11.6025	0.0000	7.4275	0.0000	0.0000	0.0000	-1.00	0.0816
BX08	2023	10	30	00	50	00.00	5	0	6	0	0	0	4.49	2.54	1.44	4.25	5.16	3835736.5932	1177273.1527	4941612.2604	0.0429	0.0488	0.0409	5664452.8929	644359.5957	181.7174	0.0304	0.0430	0.0559	2.3574	0.0159	NaN	0.00	11.6996	0.0000	7.5249	0.0000	0.0000	0.0000	-1.00	0.0820
BX08	2023	10	30	00	50	05.00	5	0	6	0	0	0	4.48	2.54	1.44	4.25	5.16	3835736.5939	1177273.1520	4941612.2612	0.0428	0.0487	0.0409	5664452.8930	644359.5949	181.7183	0.0304	0.0429	0.0558	2.3577	0.0158	NaN	0.00	11.3925	0.0000	7.2202	0.0000	0.0000	0.0000	-1.00	0.0824
BX08	2023	10	30	00	50	10.00	5	0	6	0	0	0	4.48	2.54	1.44	4.24	5.15	3835736.5939	1177273.1516	4941612.2617	0.0428	0.0486	0.0409	5664452.8933	644359.5945	181.7186	0.0303	0.0428	0.0558	2.3579	0.0158	NaN	0.00	11.5468	0.0000	7.3723	0.0000	0.0000	0.0000	-1.00	0.0826
BX08	2023	10	30	00	50	15.00	5	0	6	0	0	0	4.48	2.54	1.44	4.24	5.15	3835736.5933	1177273.1503	4941612.2637	0.0427	0.0485	0.0409	5664452.8953	644359.5933	181.7195	0.0303	0.0427	0.0557	2.3583	0.0158	NaN	0.00	11.7647	0.0000	7.5888	0.0000	0.0000	0.0000	-1.00	0.0829
BX08	2023	10	30	00	50	20.00	5	0	6	0	0	0	4.48	2.54	1.44	4.24	5.15	3835736.5965	1177273.1514	4941612.2645	0.0427	0.0483	0.0408	5664452.8932	644359.5935	181.7223	0.0303	0.0426	0.0556	2.3585	0.0157	NaN	0.00	11.5849	0.0000	7.4103	0.0000	0.0000	0.0000	-1.00	0.0832
BX08	2023	10	30	00	50	25.00	5	0	6	0	0	0	4.48	2.54	1.44	4.24	5.15	3835736.5990	1177273.1509	4941612.2641	0.0426	0.0482	0.0408	5664452.8912	644359.5923	181.7234	0.0302	0.0425	0.0556	2.3589	0.0157	NaN	0.00	11.5782	0.0000	7.4013	0.0000	0.0000	0.0000	-1.00	0.0835
BX08	2023	10	30	00	50	30.00	5	0	6	0	0	0	4.48	2.54	1.43	4.24	5.15	3835736.6020	1177273.1518	4941612.2636	0.0426	0.0481	0.0408	5664452.8885	644359.5925	181.7250	0.0302	0.0424	0.0555	2.3590	0.0157	NaN	0.00	11.4459	0.0000	7.2632	0.0000	0.0000	0.0000	-1.00	0.0836
BX08	2023	10	30	00	50	35.00	5	0	6	0	0	0	4.47	2.54	1.43	4.24	5.15	3835736.5988	1177273.1487	4941612.2613	0.0425	0.0480	0.0407	5664452.8901	644359.5903	181.7207	0.0302	0.0423	0.0555	2.3592	0.0156	NaN	0.00	11.5631	0.0000	7.3779	0.0000	0.0000	0.0000	-1.00	0.0839
BX08	2023	10	30	00	50	40.00	5	0	6	0	0	0	4.47	2.54	1.43	4.24	5.15	3835736.6007	1177273.1489	4941612.2606	0.0425	0.0479	0.0407	5664452.8881	644359.5900	181.7213	0.0301	0.0422	0.0554	2.3594	0.0156	NaN	0.00	11.6944	0.0000	7.5032	0.0000	0.0000	0.0000	-1.00	0.0840
BX08	2023	10	30	00	50	45.00	5	0	6	0	0	0	4.47	2.54	1.43	4.24	5.14	3835736.6028	1177273.1510	4941612.2610	0.0424	0.0478	0.0407	5664452.8864	644359.5915	181.7233	0.0301	0.0421	0.0553	2.3596	0.0156	NaN	0.00	11.5794	0.0000	7.3827	0.0000	0.0000	0.0000	-1.00	0.0842
BX08	2023	10	30	00	50	50.00	5	0	6	0	0	0	4.47	2.54	1.43	4.23	5.14	3835736.6041	1177273.1525	4941612.2617	0.0424	0.0477	0.0407	5664452.8856	644359.5925	181.7249	0.0301	0.0420	0.0553	2.3598	0.0155	NaN	0.00	11.4037	0.0000	7.2030	0.0000	0.0000	0.0000	-1.00	0.0844
BX08	2023	10	30	00	50	55.00	5	0	6	0	0	0	4.47	2.54	1.43	4.23	5.14	3835736.6058	1177273.1515	4941612.2604	0.0423	0.0475	0.0406	5664452.8836	644359.5912	181.7247	0.0300	0.0419	0.0552	2.3599	0.0155	NaN	0.00	11.4939	0.0000	7.2938	0.0000	0.0000	0.0000	-1.00	0.0845
BX08	2023	10	30	00	51	00.00	5	0	6	0	0	0	4.47	2.54	1.43	4.23	5.14	3835736.6026	1177273.1493	4941612.2583	0.0423	0.0474	0.0406	5664452.8852	644359.5900	181.7208	0.0300	0.0418	0.0551	2.3600	0.0155	NaN	0.00	11.3763	0.0000	7.1718	0.0000	0.0000	0.0000	-1.00	0.0847
BX08	2023	10	30	00	51	05.00	5	0	6	0	0	0	4.46	2.54	1.42	4.23	5.14	3835736.6029	1177273.1482	4941612.2594	0.0423	0.0473	0.0406	5664452.8859	644359.5887	181.7216	0.0300	0.0417	0.0551	2.3601	0.0154	NaN	0.00	11.5636	0.0000	7.3556	0.0000	0.0000	0.0000	-1.00	0.0847
BX08	2023	10	30	00	51	10.00	5	0	6	0	0	0	4.46	2.54	1.42	4.23	5.13	3835736.6016	1177273.1473	4941612.2580	0.0422	0.0472	0.0405	5664452.8861	644359.5883	181.7196	0.0300	0.0416	0.0550	2.3602	0.0154	NaN	0.00	11.4460	0.0000	7.2337	0.0000	0.0000	0.0000	-1.00	0.0848
BX08	2023	10	30	00	51	15.00	5	0	6	0	0	0	4.46	2.54	1.42	4.23	5.13	3835736.6013	1177273.1478	4941612.2570	0.0422	0.0471	0.0405	5664452.8856	644359.5888	181.7187	0.0299	0.0415	0.0550	2.3604	0.0154	NaN	0.00	11.4693	0.0000	7.2599	0.0000	0.0000	0.0000	-1.00	0.0851
BX08	2023	10	30	00	51	20.00	5	0	6	0	0	0	4.46	2.54	1.42	4.23	5.13	3835736.6023	1177273.1456	4941612.2579	0.0421	0.0470	0.0405	5664452.8859	644359.5865	181.7196	0.0299	0.0414	0.0549	2.3606	0.0153	NaN	0.00	11.4350	0.0000	7.2275	0.0000	0.0000	0.0000	-1.00	0.0852
BX08	2023	10	30	00	51	25.00	5	0	6	0	0	0	4.46	2.54	1.42	4.22	5.13	3835736.6013	1177273.1450	4941612.2579	0.0421	0.0469	0.0405	5664452.8867	644359.5861	181.7189	0.0299	0.0413	0.0548	2.3609	0.0153	NaN	0.00	11.3692	0.0000	7.1636	0.0000	0.0000	0.0000	-1.00	0.0855
BX08	2023	10	30	00	51	30.00	5	0	6	0	0	0	4.45	2.54	1.42	4.22	5.13	3835736.6013	1177273.1433	4941612.2583	0.0420	0.0468	0.0404	5664452.8874	644359.5845	181.7188	0.0298	0.0412	0.0548	2.3611	0.0153	NaN	0.00	11.4730	0.0000	7.2697	0.0000	0.0000	0.0000	-1.00	0.0857
BX08	2023	10	30	00	51	35.00	5	0	6	0	0	0	4.45	2.54	1.42	4.22	5.13	3835736.6034	1177273.1416	4941612.2583	0.0420	0.0467	0.0404	5664452.8861	644359.5823	181.7198	0.0298	0.0411	0.0547	2.3614	0.0152	NaN	0.00	11.5631	0.0000	7.3620	0.0000	0.0000	0.0000	-1.00	0.0860
BX08	2023	10	30	00	51	40.00	5	0	6	0	0	0	4.45	2.54	1.41	4.22	5.12	3835736.6026	1177273.1400	4941612.2605	0.0419	0.0466	0.0404	5664452.8884	644359.5809	181.7207	0.0298	0.0410	0.0547	2.3616	0.0152	NaN	0.00	11.3065	0.0000	7.0974	0.0000	0.0000	0.0000	-1.00	0.0862
BX08	2023	10	30	00	51	45.00	5	0	6	0	0	0	4.45	2.54	1.41	4.22	5.12	3835736.6052	1177273.1389	4941612.2604	0.0419	0.0465	0.0403	5664452.8866	644359.5791	181.7220	0.0297	0.0409	0.0546	2.3617	0.0152	NaN	0.00	11.4132	0.0000	7.2018	0.0000	0.0000	0.0000	-1.00	0.0863
BX08	2023	10	30	00	51	50.00	5	0	6	0	0	0	4.44	2.54	1.41	4.21	5.12	3835736.6055	1177273.1400	4941612.2623	0.0418	0.0464	0.0403	5664452.8874	644359.5801	181.7239	0.0297	0.0408	0.0545	2.3618	0.0152	NaN	0.00	11.7644	0.0000	7.5571	0.0000	0.0000	0.0000	-1.00	0.0864
BX08	2023	10	30	00	51	55.00	5	0	6	0	0	0	4.44	2.54	1.41	4.21	5.12	3835736.6057	1177273.1391	4941612.2641	0.0418	0.0463	0.0403	5664452.8885	644359.5792	181.7253	0.0297	0.0408	0.0545	2.3620	0.0151	NaN	0.00	11.6468	0.0000	7.4462	0.0000	0.0000	0.0000	-1.00	0.0866
BX08	2023	10	30	00	52	00.00	5	0	6	0	0	0	4.44	2.54	1.41	4.21	5.12	3835736.6050	1177273.1386	4941612.2650	0.0418	0.0461	0.0403	5664452.8897	644359.5789	181.7255	0.0297	0.0407	0.0544	2.3620	0.0151	NaN	0.00	11.4683	0.0000	7.2695	0.0000	0.0000	0.0000	-1.00	0.0866
BX08	2023	10	30	00	52	05.00	5	0	6	0	0	0	4.44	2.54	1.41	4.21	5.11	3835736.6053	1177273.1384	4941612.2650	0.0417	0.0460	0.0402	5664452.8895	644359.5786	181.7256	0.0296	0.0406	0.0544	2.3622	0.0151	NaN	0.00	11.4187	0.0000	7.2318	0.0000	0.0000	0.0000	-1.00	0.0868
BX08	2023	10	30	00	52	10.00	5	0	6	0	0	0	4.44	2.54	1.41	4.21	5.11	3835736.6051	1177273.1383	4941612.2627	0.0417	0.0459	0.0402	5664452.8883	644359.5786	181.7237	0.0296	0.0405	0.0543	2.3623	0.0150	NaN	0.00	11.5796	0.0000	7.3959	0.0000	0.0000	0.0000	-1.00	0.0869
BX08	2023	10	30	00	52	15.00	5	0	6	0	0	0	4.43	2.54	1.40	4.21	5.11	3835736.6059	1177273.1358	4941612.2651	0.0416	0.0458	0.0402	5664452.8897	644359.5759	181.7256	0.0296	0.0404	0.0542	2.3625	0.0150	NaN	0.00	11.4578	0.0000	7.2690	0.0000	0.0000	0.0000	-1.00	0.0872
BX08	2023	10	30	00	52	20.00	5	0	6	0	0	0	4.43	2.54	1.40	4.20	5.11	3835736.6062	1177273.1360	4941612.2652	0.0416	0.0457	0.0402	5664452.8895	644359.5761	181.7259	0.0295	0.0403	0.0542	2.3626	0.0150	NaN	0.00	11.5878	0.0000	7.3992	0.0000	0.0000	0.0000	-1.00	0.0873
BX08	2023	10	30	00	52	25.00	6	0	6	0	0	0	3.54	1.67	1.38	3.26	3.92	3835736.6076	1177273.1344	4941612.2659	0.0415	0.0456	0.0401	5664452.8892	644359.5741	181.7269	0.0295	0.0402	0.0541	2.3627	0.0149	NaN	0.00	11.5932	0.0000	7.4135	0.0000	0.0000	0.0000	-1.00	0.0873
BX08	2023	10	30	00	52	30.00	6	0	6	0	0	0	3.54	1.67	1.38	3.26	3.91	3835736.6071	1177273.1347	4941612.2654	0.0415	0.0455	0.0401	5664452.8892	644359.5745	181.7263	0.0295	0.0401	0.0541	2.3628	0.0149	NaN	0.00	11.6242	0.0000	7.4522	0.0000	0.0000	0.0000	-1.00	0.0874
BX08	2023	10	30	00	52	35.00	6	0	6	0	0	0	3.54	1.67	1.38	3.26	3.91	3835736.6075	1177273.1344	4941612.2660	0.0414	0.0453	0.0401	5664452.8893	644359.5741	181.7269	0.0294	0.0400	0.0540	2.3629	0.0149	NaN	0.00	11.6907	0.0000	7.5305	0.0000	0.0000	0.0000	-1.00	0.0875
BX08	2023	10	30	00	52	40.00	6	0	6	0	0	0	3.54	1.67	1.38	3.26	3.91	3835736.6067	1177273.1316	4941612.2695	0.0413	0.0451	0.0400	5664452.8927	644359.5716	181.7287	0.0293	0.0398	0.0538	2.3630	0.0149	NaN	0.00	11.5333	0.0000	7.3768	0.0000	0.0000	0.0000	-1.00	0.0877
BX08	2023	10	30	00	52	45.00	6	0	6	0	0	0	3.54	1.67	1.38	3.26	3.91	3835736.6079	1177273.1318	4941612.2695	0.0412	0.0450	0.0400	5664452.8917	644359.5715	181.7294	0.0293	0.0397	0.0537	2.3632	0.0148	NaN	0.00	11.5934	0.0000	7.4340	0.0000	0.0000	0.0000	-1.00	0.0879
BX08	2023	10	30	00	52	50.00	6	0	6	0	0	0	3.54	1.67	1.37	3.26	3.91	3835736.6084	1177273.1314	4941612.2747	0.0411	0.0448	0.0399	5664452.8947	644359.5709	181.7337	0.0292	0.0396	0.0535	2.3633	0.0148	NaN	0.00	11.7144	0.0000	7.5508	0.0000	0.0000	0.0000	-1.00	0.0880
BX08	2023	10	30	00	52	55.00	6	0	6	0	0	0	3.53	1.67	1.37	3.26	3.91	3835736.6096	1177273.1295	4941612.2746	0.0409	0.0447	0.0399	5664452.8941	644359.5686	181.7340	0.0291	0.0395	0.0534	2.3635	0.0148	NaN	0.00	11.5373	0.0000	7.3714	0.0000	0.0000	0.0000	-1.00	0.0881
BX08	2023	10	30	00	53	00.00	6	0	6	0	0	0	3.53	1.66	1.37	3.26	3.91	3835736.6081	1177273.1308	4941612.2720	0.0408	0.0445	0.0398	5664452.8934	644359.5704	181.7313	0.0291	0.0394	0.0532	2.3638	0.0147	NaN	0.00	11.4207	0.0000	7.2569	0.0000	0.0000	0.0000	-1.00	0.0884
BX08	2023	10	30	00	53	05.00	6	0	6	0	0	0	3.53	1.66	1.37	3.25	3.90	3835736.6088	1177273.1299	4941612.2697	0.0407	0.0444	0.0397	5664452.8915	644359.5694	181.7298	0.0290	0.0393	0.0531	2.3639	0.0147	NaN	0.00	11.5196	0.0000	7.3516	0.0000	0.0000	0.0000	-1.00	0.0886
BX08	2023	10	30	00	53	10.00	6	0	6	0	0	0	3.53	1.66	1.37	3.25	3.90	3835736.6097	1177273.1311	4941612.2675	0.0406	0.0443	0.0397	5664452.8893	644359.5703	181.7288	0.0290	0.0392	0.0529	2.3641	0.0147	NaN	0.00	11.5187	0.0000	7.3472	0.0000	0.0000	0.0000	-1.00	0.0887
BX08	2023	10	30	00	53	15.00	6	0	6	0	0	0	3.53	1.66	1.37	3.25	3.90	3835736.6106	1177273.1255	4941612.2708	0.0405	0.0441	0.0396	5664452.8918	644359.5646	181.7309	0.0289	0.0391	0.0528	2.3642	0.0146	NaN	0.00	11.6179	0.0000	7.4323	0.0000	0.0000	0.0000	-1.00	0.0888
BX08	2023	10	30	00	53	20.00	6	0	6	0	0	0	3.53	1.66	1.36	3.25	3.90	3835736.6078	1177273.1254	4941612.2723	0.0404	0.0440	0.0395	5664452.8949	644359.5653	181.7303	0.0289	0.0390	0.0527	2.3642	0.0146	NaN	0.00	11.6832	0.0000	7.4848	0.0000	0.0000	0.0000	-1.00	0.0889
BX08	2023	10	30	00	53	25.00	6	0	6	0	0	0	3.52	1.66	1.36	3.25	3.90	3835736.6061	1177273.1244	4941612.2719	0.0403	0.0439	0.0395	5664452.8961	644359.5647	181.7289	0.0289	0.0389	0.0525	2.3642	0.0146	NaN	0.00	11.7201	0.0000	7.5174	0.0000	0.0000	0.0000	-1.00	0.0889
BX08	2023	10	30	00	53	30.00	6	0	6	0	0	0	3.52	1.66	1.36	3.25	3.89	3835736.6050	1177273.1242	4941612.2724	0.0402	0.0438	0.0394	5664452.8973	644359.5648	181.7285	0.0288	0.0388	0.0524	2.3643	0.0146	NaN	0.00	11.7331	0.0000	7.5263	0.0000	0.0000	0.0000	-1.00	0.0889
BX08	2023	10	30	00	53	35.00	6	0	6	0	0	0	3.52	1.66	1.36	3.25	3.89	3835736.6027	1177273.1225	4941612.2730	0.0401	0.0436	0.0394	5664452.8997	644359.5639	181.7273	0.0288	0.0387	0.0523	2.3644	0.0145	NaN	0.00	11.6334	0.0000	7.4216	0.0000	0.0000	0.0000	-1.00	0.0891
BX08	2023	10	30	00	53	40.00	6	0	6	0	0	0	3.52	1.66	1.36	3.25	3.89	3835736.6030	1177273.1230	4941612.2710	0.0400	0.0435	0.0393	5664452.8982	644359.5643	181.7261	0.0288	0.0386	0.0522	2.3646	0.0145	NaN	0.00	11.6432	0.0000	7.4292	0.0000	0.0000	0.0000	-1.00	0.0892
BX08	2023	10	30	00	53	45.00	6	0	6	0	0	0	3.52	1.66	1.36	3.24	3.89	3835736.5995	1177273.1240	4941612.2707	0.0399	0.0434	0.0393	5664452.9004	644359.5662	181.7239	0.0287	0.0386	0.0521	2.3646	0.0145	NaN	0.00	11.6846	0.0000	7.4723	0.0000	0.0000	0.0000	-1.00	0.0893
BX08	2023	10	30	00	53	50.00	6	0	6	0	0	0	3.51	1.66	1.36	3.24	3.89	3835736.5983	1177273.1228	4941612.2702	0.0398	0.0433	0.0392	5664452.9012	644359.5654	181.7225	0.0287	0.0385	0.0519	2.3647	0.0144	NaN	0.00	11.9247	0.0000	7.7083	0.0000	0.0000	0.0000	-1.00	0.0893
BX08	2023	10	30	00	53	55.00	6	0	6	0	0	0	3.51	1.66	1.35	3.24	3.89	3835736.5971	1177273.1219	4941612.2689	0.0398	0.0432	0.0392	5664452.9015	644359.5649	181.7206	0.0286	0.0384	0.0518	2.3648	0.0144	NaN	0.00	11.6979	0.0000	7.4793	0.0000	0.0000	0.0000	-1.00	0.0895
BX08	2023	10	30	00	54	00.00	6	0	6	0	0	0	3.51	1.66	1.35	3.24	3.88	3835736.5956	1177273.1214	4941612.2676	0.0397	0.0431	0.0391	5664452.9019	644359.5649	181.7187	0.0286	0.0383	0.0517	2.3650	0.0144	NaN	0.00	11.7254	0.0000	7.5085	0.0000	0.0000	0.0000	-1.00	0.0896
BX08	2023	10	30	00	54	05.00	6	0	6	0	0	0	3.51	1.66	1.35	3.24	3.88	3835736.5973	1177273.1207	4941612.2671	0.0396	0.0430	0.0391	5664452.9005	644359.5637	181.7192	0.0286	0.0382	0.0517	2.3652	0.0144	NaN	0.00	11.7032	0.0000	7.4844	0.0000	0.0000	0.0000	-1.00	0.0899
BX08	2023	10	30	00	54	10.00	6	0	6	0	0	0	3.51	1.66	1.35	3.24	3.88	3835736.5963	1177273.1209	4941612.2661	0.0396	0.0429	0.0390	5664452.9006	644359.5641	181.7178	0.0286	0.0381	0.0516	2.3653	0.0143	NaN	0.00	11.7892	0.0000	7.5739	0.0000	0.0000	0.0000	-1.00	0.0900
BX08	2023	10	30	00	54	15.00	6	0	6	0	0	0	3.50	1.66	1.35	3.24	3.88	3835736.5977	1177273.1225	4941612.2705	0.0395	0.0428	0.0390	5664452.9019	644359.5652	181.7223	0.0285	0.0380	0.0515	2.3656	0.0143	NaN	0.00	11.6287	0.0000	7.4179	0.0000	0.0000	0.0000	-1.00	0.0902
BX08	2023	10	30	00	54	20.00	6	0	6	0	0	0	3.50	1.66	1.35	3.23	3.88	3835736.5981	1177273.1224	4941612.2737	0.0394	0.0427	0.0390	5664452.9037	644359.5650	181.7251	0.0285	0.0380	0.0514	2.3658	0.0143	NaN	0.00	11.5938	0.0000	7.3851	0.0000	0.0000	0.0000	-1.00	0.0904
BX08	2023	10	30	00	54	25.00	6	0	6	0	0	0	3.50	1.66	1.34	3.23	3.87	3835736.5971	1177273.1242	4941612.2736	0.0394	0.0426	0.0389	5664452.9040	644359.5670	181.7248	0.0285	0.0379	0.0513	2.3660	0.0143	NaN	0.00	11.6242	0.0000	7.4218	0.0000	0.0000	0.0000	-1.00	0.0906
BX08	2023	10	30	00	54	30.00	6	0	6	0	0	0	3.50	1.66	1.34	3.23	3.87	3835736.5963	1177273.1257	4941612.2742	0.0393	0.0425	0.0389	5664452.9047	644359.5686	181.7250	0.0284	0.0378	0.0512	2.3662	0.0142	NaN	0.00	11.3797	0.0000	7.1845	0.0000	0.0000	0.0000	-1.00	0.0908
BX08	2023	10	30	00	54	35.00	6	0	6	0	0	0	3.50	1.66	1.34	3.23	3.87	3835736.5973	1177273.1253	4941612.2755	0.0392	0.0424	0.0388	5664452.9049	644359.5680	181.7265	0.0284	0.0377	0.0511	2.3664	0.0142	NaN	0.00	11.6044	0.0000	7.4052	0.0000	0.0000	0.0000	-1.00	0.0911
BX08	2023	10	30	00	54	40.00	6	0	6	0	0	0	3.49	1.66	1.34	3.23	3.87	3835736.5969	1177273.1235	4941612.2741	0.0392	0.0423	0.0388	5664452.9046	644359.5664	181.7248	0.0284	0.0376	0.0511	2.3665	0.0142	NaN	0.00	11.3927	0.0000	7.1917	0.0000	0.0000	0.0000	-1.00	0.0911
BX08	2023	10	30	00	54	45.00	6	0	6	0	0	0	3.49	1.66	1.34	3.23	3.87	3835736.5966	1177273.1236	4941612.2734	0.0391	0.0422	0.0388	5664452.9044	644359.5665	181.7242	0.0283	0.0375	0.0510	2.3667	0.0141	NaN	0.00	11.2961	0.0000	7.0972	0.0000	0.0000	0.0000	-1.00	0.0913
BX08	2023	10	30	00	54	50.00	6	0	6	0	0	0	3.49	1.66	1.34	3.22	3.86	3835736.5956	1177273.1225	4941612.2719	0.0391	0.0421	0.0387	5664452.9043	644359.5658	181.7222	0.0283	0.0375	0.0509	2.3668	0.0141	NaN	0.00	11.2270	0.0000	7.0313	0.0000	0.0000	0.0000	-1.00	0.0915
BX08	2023	10	30	00	54	55.00	6	0	6	0	0	0	3.49	1.66	1.34	3.22	3.86	3835736.5941	1177273.1214	4941612.2694	0.0390	0.0420	0.0387	5664452.9042	644359.5652	181.7191	0.0283	0.0374	0.0508	2.3670	0.0141	NaN	0.00	11.2308	0.0000	7.0272	0.0000	0.0000	0.0000	-1.00	0.0917
BX08	2023	10	30	00	55	00.00	6	0	6	0	0	0	3.49	1.66	1.33	3.22	3.86	3835736.5937	1177273.1196	4941612.2693	0.0390	0.0419	0.0387	5664452.9048	644359.5636	181.7186	0.0283	0.0373	0.0508	2.3672	0.0141	NaN	0.00	11.3556	0.0000	7.1460	0.0000	0.0000	0.0000	-1.00	0.0919
BX08	2023	10	30	00	55	05.00	6	0	6	0	0	0	3.48	1.66	1.33	3.22	3.86	3835736.5900	1177273.1203	4941612.2681	0.0389	0.0418	0.0386	5664452.9067	644359.5653	181.7155	0.0282	0.0372	0.0507	2.3675	0.0140	NaN	0.00	11.2108	0.0000	6.9938	0.0000	0.0000	0.0000	-1.00	0.0921
BX08	2023	10	30	00	55	10.00	6	0	6	0	0	0	3.48	1.65	1.33	3.22	3.85	3835736.5910	1177273.1193	4941612.2703	0.0389	0.0417	0.0386	5664452.9075	644359.5640	181.7176	0.0282	0.0371	0.0506	2.3677	0.0140	NaN	0.00	11.1191	0.0000	6.8946	0.0000	0.0000	0.0000	-1.00	0.0924
BX08	2023	10	30	00	55	15.00	6	0	6	0	0	0	3.48	1.65	1.33	3.22	3.85	3835736.5899	1177273.1188	4941612.2694	0.0388	0.0416	0.0386	5664452.9078	644359.5639	181.7161	0.0282	0.0371	0.0506	2.3678	0.0140	NaN	0.00	10.9128	0.0000	6.6853	0.0000	0.0000	0.0000	-1.00	0.0924
BX08	2023	10	30	00	55	20.00	6	0	6	0	0	0	3.48	1.65	1.33	3.21	3.85	3835736.5873	1177273.1192	4941612.2678	0.0388	0.0415	0.0386	5664452.9087	644359.5650	181.7134	0.0282	0.0370	0.0505	2.3681	0.0140	NaN	0.00	11.1225	0.0000	6.8909	0.0000	0.0000	0.0000	-1.00	0.0927
BX08	2023	10	30	00	55	25.00	6	0	6	0	0	0	3.47	1.65	1.33	3.21	3.85	3835736.5855	1177273.1169	4941612.2662	0.0387	0.0414	0.0385	5664452.9095	644359.5633	181.7107	0.0281	0.0369	0.0504	2.3683	0.0139	NaN	0.00	11.3283	0.0000	7.0939	0.0000	0.0000	0.0000	-1.00	0.0930
BX08	2023	10	30	00	55	30.00	6	0	6	0	0	0	3.47	1.65	1.32	3.21	3.85	3835736.5843	1177273.1159	4941612.2637	0.0387	0.0413	0.0385	5664452.9090	644359.5627	181.7078	0.0281	0.0368	0.0504	2.3685	0.0139	NaN	0.00	11.7156	0.0000	7.4724	0.0000	0.0000	0.0000	-1.00	0.0932
BX08	2023	10	30	00	55	35.00	6	0	6	0	0	0	3.47	1.65	1.32	3.21	3.84	3835736.5836	1177273.1160	4941612.2611	0.0386	0.0412	0.0385	5664452.9079	644359.5630	181.7054	0.0281	0.0368	0.0503	2.3687	0.0139	NaN	0.00	11.4560	0.0000	7.2064	0.0000	0.0000	0.0000	-1.00	0.0933
BX08	2023	10	30	00	55	40.00	6	0	6	0	0	0	3.47	1.65	1.32	3.21	3.84	3835736.5823	1177273.1153	4941612.2595	0.0386	0.0411	0.0384	5664452.9081	644359.5627	181.7033	0.0281	0.0367	0.0503	2.3688	0.0139	NaN	0.00	11.3621	0.0000	7.1049	0.0000	0.0000	0.0000	-1.00	0.0934
BX08	2023	10	30	00	55	45.00	6	0	6	0	0	0	3.47	1.65	1.32	3.20	3.84	3835736.5822	1177273.1173	4941612.2615	0.0385	0.0410	0.0384	5664452.9090	644359.5646	181.7051	0.0280	0.0366	0.0502	2.3689	0.0138	NaN	0.00	11.3298	0.0000	7.0661	0.0000	0.0000	0.0000	-1.00	0.0936
BX08	2023	10	30	00	55	50.00	6	0	6	0	0	0	3.46	1.65	1.32	3.20	3.84	3835736.5826	1177273.1173	4941612.2613	0.0385	0.0409	0.0384	5664452.9085	644359.5645	181.7052	0.0280	0.0365	0.0501	2.3690	0.0138	NaN	0.00	11.0606	0.0000	6.7980	0.0000	0.0000	0.0000	-1.00	0.0936
BX08	2023	10	30	00	55	55.00	6	0	6	0	0	0	3.46	1.65	1.32	3.20	3.83	3835736.5832	1177273.1165	4941612.2607	0.0384	0.0409	0.0384	5664452.9079	644359.5636	181.7050	0.0280	0.0364	0.0501	2.3691	0.0138	NaN	0.00	11.2403	0.0000	6.9742	0.0000	0.0000	0.0000	-1.00	0.0937
BX08	2023	10	30	00	56	00.00	6	0	6	0	0	0	3.46	1.65	1.31	3.20	3.83	3835736.5819	1177273.1170	4941612.2615	0.0384	0.0408	0.0383	5664452.9093	644359.5644	181.7049	0.0280	0.0364	0.0500	2.3693	0.0137	NaN	0.00	11.3459	0.0000	7.0725	0.0000	0.0000	0.0000	-1.00	0.0940
BX08	2023	10	30	00	56	05.00	6	0	6	0	0	0	3.46	1.65	1.31	3.20	3.83	3835736.5838	1177273.1168	4941612.2625	0.0384	0.0407	0.0383	5664452.9085	644359.5636	181.7068	0.0279	0.0363	0.0499	2.3696	0.0137	NaN	0.00	11.2009	0.0000	6.9290	0.0000	0.0000	0.0000	-1.00	0.0942
BX08	2023	10	30	00	56	10.00	6	0	6	0	0	0	3.45	1.65	1.31	3.20	3.83	3835736.5874	1177273.1179	4941612.2642	0.0383	0.0406	0.0383	5664452.9067	644359.5638	181.7104	0.0279	0.0362	0.0499	2.3698	0.0137	NaN	0.00	11.3644	0.0000	7.0929	0.0000	0.0000	0.0000	-1.00	0.0944
BX08	2023	10	30	00	56	15.00	6	0	6	0	0	0	3.45	1.65	1.31	3.19	3.82	3835736.5860	1177273.1201	4941612.2636	0.0383	0.0405	0.0383	5664452.9068	644359.5663	181.7095	0.0279	0.0361	0.0498	2.3700	0.0137	NaN	0.00	11.4728	0.0000	7.2024	0.0000	0.0000	0.0000	-1.00	0.0946
BX08	2023	10	30	00	56	20.00	6	0	6	0	0	0	3.45	1.65	1.31	3.19	3.82	3835736.5866	1177273.1210	4941612.2640	0.0382	0.0404	0.0382	5664452.9065	644359.5669	181.7104	0.0279	0.0361	0.0498	2.3701	0.0136	NaN	0.00	11.3943	0.0000	7.1227	0.0000	0.0000	0.0000	-1.00	0.0947
BX08	2023	10	30	00	56	25.00	6	0	6	0	0	0	3.45	1.65	1.31	3.19	3.82	3835736.5877	1177273.1191	4941612.2653	0.0382	0.0403	0.0382	5664452.9069	644359.5648	181.7118	0.0278	0.0360	0.0497	2.3701	0.0136	NaN	0.00	11.0372	0.0000	6.7722	0.0000	0.0000	0.0000	-1.00	0.0947
BX08	2023	10	30	00	56	30.00	6	0	6	0	0	0	3.44	1.65	1.31	3.19	3.82	3835736.5884	1177273.1188	4941612.2666	0.0381	0.0402	0.0382	5664452.9072	644359.5643	181.7131	0.0278	0.0359	0.0497	2.3700	0.0136	NaN	0.00	11.3601	0.0000	7.0985	0.0000	0.0000	0.0000	-1.00	0.0946
BX08	2023	10	30	00	56	35.00	6	0	6	0	0	0	3.44	1.64	1.30	3.19	3.81	3835736.5884	1177273.1179	4941612.2667	0.0381	0.0401	0.0382	5664452.9074	644359.5635	181.7130	0.0278	0.0359	0.0496	2.3700	0.0136	NaN	0.00	11.4017	0.0000	7.1427	0.0000	0.0000	0.0000	-1.00	0.0946
BX08	2023	10	30	00	56	40.00	6	0	6	0	0	0	3.44	1.64	1.30	3.18	3.81	3835736.5903	1177273.1163	4941612.2693	0.0381	0.0401	0.0381	5664452.9080	644359.5613	181.7159	0.0278	0.0358	0.0496	2.3699	0.0135	NaN	0.00	11.3636	0.0000	7.1071	0.0000	0.0000	0.0000	-1.00	0.0945
BX08	2023	10	30	00	56	45.00	6	0	6	0	0	0	3.44	1.64	1.30	3.18	3.81	3835736.5886	1177273.1172	4941612.2691	0.0380	0.0400	0.0381	5664452.9089	644359.5627	181.7149	0.0277	0.0357	0.0495	2.3698	0.0135	NaN	0.00	11.6051	0.0000	7.3512	0.0000	0.0000	0.0000	-1.00	0.0945
BX08	2023	10	30	00	56	50.00	6	0	6	0	0	0	3.43	1.64	1.30	3.18	3.81	3835736.5884	1177273.1169	4941612.2719	0.0380	0.0399	0.0381	5664452.9109	644359.5624	181.7168	0.0277	0.0356	0.0494	2.3699	0.0135	NaN	0.00	11.3997	0.0000	7.1464	0.0000	0.0000	0.0000	-1.00	0.0946
BX08	2023	10	30	00	56	55.00	6	0	6	0	0	0	3.43	1.64	1.30	3.18	3.80	3835736.5894	1177273.1175	4941612.2712	0.0379	0.0398	0.0381	5664452.9096	644359.5627	181.7170	0.0277	0.0356	0.0494	2.3701	0.0135	NaN	0.00	11.6188	0.0000	7.3690	0.0000	0.0000	0.0000	-1.00	0.0948
BX08	2023	10	30	00	57	00.00	6	0	6	0	0	0	3.43	1.64	1.30	3.18	3.80	3835736.5895	1177273.1177	4941612.2733	0.0379	0.0397	0.0380	5664452.9108	644359.5628	181.7187	0.0277	0.0355	0.0493	2.3702	0.0134	NaN	0.00	11.6226	0.0000	7.3772	0.0000	0.0000	0.0000	-1.00	0.0948
BX08	2023	10	30	00	57	05.00	6	0	6	0	0	0	3.43	1.64	1.29	3.17	3.80	3835736.5881	1177273.1172	4941612.2743	0.0379	0.0396	0.0380	5664452.9126	644359.5627	181.7186	0.0277	0.0354	0.0493	2.3704	0.0134	NaN	0.00	11.5316	0.0000	7.2801	0.0000	0.0000	0.0000	-1.00	0.0950
BX08	2023	10	30	00	57	10.00	6	0	6	0	0	0	3.42	1.64	1.29	3.17	3.80	3835736.5891	1177273.1203	4941612.2746	0.0378	0.0396	0.0380	5664452.9114	644359.5654	181.7200	0.0276	0.0354	0.0492	2.3706	0.0134	NaN	0.00	11.3832	0.0000	7.1342	0.0000	0.0000	0.0000	-1.00	0.0952
BX08	2023	10	30	00	57	15.00	6	0	6	0	0	0	3.42	1.64	1.29	3.17	3.79	3835736.5871	1177273.1210	4941612.2705	0.0378	0.0395	0.0380	5664452.9102	644359.5667	181.7157	0.0276	0.0353	0.0492	2.3707	0.0134	NaN	0.00	11.6356	0.0000	7.3907	0.0000	0.0000	0.0000	-1.00	0.0953
BX08	2023	10	30	00	57	20.00	6	0	6	0	0	0	3.42	1.64	1.29	3.17	3.79	3835736.5861	1177273.1214	4941612.2697	0.0377	0.0394	0.0379	5664452.9104	644359.5674	181.7146	0.0276	0.0352	0.0491	2.3708	0.0133	NaN	0.00	11.5221	0.0000	7.2803	0.0000	0.0000	0.0000	-1.00	0.0954
BX08	2023	10	30	00	57	25.00	6	0	6	0	0	0	3.42	1.64	1.29	3.16	3.79	3835736.5853	1177273.1227	4941612.2652	0.0377	0.0393	0.0379	5664452.9079	644359.5689	181.7108	0.0276	0.0351	0.0491	2.3709	0.0133	NaN	0.00	11.3474	0.0000	7.1035	0.0000	0.0000	0.0000	-1.00	0.0955
BX08	2023	10	30	00	57	30.00	6	0	6	0	0	0	3.41	1.64	1.29	3.16	3.79	3835736.5822	1177273.1237	4941612.2634	0.0377	0.0392	0.0379	5664452.9089	644359.5708	181.7078	0.0276	0.0351	0.0490	2.3710	0.0133	NaN	0.00	11.3868	0.0000	7.1429	0.0000	0.0000	0.0000	-1.00	0.0957
BX08	2023	10	30	00	57	35.00	6	0	6	0	0	0	3.41	1.64	1.28	3.16	3.78	3835736.5815	1177273.1220	4941612.2643	0.0376	0.0391	0.0379	5664452.9103	644359.5693	181.7078	0.0275	0.0350	0.0490	2.3712	0.0133	NaN	0.00	11.4870	0.0000	7.2444	0.0000	0.0000	0.0000	-1.00	0.0958
BX08	2023	10	30	00	57	40.00	6	0	6	0	0	0	3.41	1.64	1.28	3.16	3.78	3835736.5827	1177273.1230	4941612.2638	0.0376	0.0391	0.0379	5664452.9089	644359.5700	181.7082	0.0275	0.0349	0.0489	2.3713	0.0132	NaN	0.00	11.4410	0.0000	7.1976	0.0000	0.0000	0.0000	-1.00	0.0960
BX08	2023	10	30	00	57	45.00	6	0	6	0	0	0	3.41	1.63	1.28	3.16	3.78	3835736.5822	1177273.1219	4941612.2620	0.0375	0.0390	0.0378	5664452.9083	644359.5690	181.7063	0.0275	0.0349	0.0489	2.3714	0.0132	NaN	0.00	11.4696	0.0000	7.2273	0.0000	0.0000	0.0000	-1.00	0.0961
BX08	2023	10	30	00	57	50.00	6	0	6	0	0	0	3.40	1.63	1.28	3.15	3.78	3835736.5847	1177273.1217	4941612.2585	0.0375	0.0389	0.0378	5664452.9043	644359.5683	181.7051	0.0275	0.0348	0.0488	2.3716	0.0132	NaN	0.00	11.3590	0.0000	7.1176	0.0000	0.0000	0.0000	-1.00	0.0962
BX08	2023	10	30	00	57	55.00	6	0	6	0	0	0	3.40	1.63	1.28	3.15	3.77	3835736.5845	1177273.1226	4941612.2561	0.0375	0.0388	0.0378	5664452.9028	644359.5692	181.7032	0.0274	0.0347	0.0488	2.3718	0.0132	NaN	0.00	11.5046	0.0000	7.2660	0.0000	0.0000	0.0000	-1.00	0.0964
BX08	2023	10	30	00	58	00.00	6	0	6	0	0	0	3.40	1.63	1.28	3.15	3.77	3835736.5820	1177273.1240	4941612.2541	0.0374	0.0387	0.0378	5664452.9032	644359.5713	181.7005	0.0274	0.0347	0.0487	2.3720	0.0131	NaN	0.00	11.3165	0.0000	7.0799	0.0000	0.0000	0.0000	-1.00	0.0966
BX08	2023	10	30	00	58	05.00	6	0	6	0	0	0	3.40	1.63	1.28	3.15	3.77	3835736.5829	1177273.1232	4941612.2538	0.0374	0.0387	0.0378	5664452.9024	644359.5702	181.7006	0.0274	0.0346	0.0487	2.3721	0.0131	NaN	0.00	11.4068	0.0000	7.1651	0.0000	0.0000	0.0000	-1.00	0.0967
BX08	2023	10	30	00	58	10.00	6	0	6	0	0	0	3.39	1.63	1.27	3.14	3.76	3835736.5852	1177273.1231	4941612.2529	0.0374	0.0386	0.0377	5664452.9002	644359.5696	181.7013	0.0274	0.0345	0.0486	2.3724	0.0131	NaN	0.00	11.3526	0.0000	7.1042	0.0000	0.0000	0.0000	-1.00	0.0970
BX08	2023	10	30	00	58	15.00	6	0	6	0	0	0	3.39	1.63	1.27	3.14	3.76	3835736.5840	1177273.1236	4941612.2529	0.0373	0.0385	0.0377	5664452.9010	644359.5703	181.7007	0.0274	0.0345	0.0486	2.3725	0.0131	NaN	0.00	11.4836	0.0000	7.2311	0.0000	0.0000	0.0000	-1.00	0.0972
BX08	2023	10	30	00	58	20.00	6	0	6	0	0	0	3.39	1.63	1.27	3.14	3.76	3835736.5843	1177273.1216	4941612.2545	0.0373	0.0384	0.0377	5664452.9021	644359.5683	181.7017	0.0273	0.0344	0.0485	2.3726	0.0131	NaN	0.00	11.5311	0.0000	7.2752	0.0000	0.0000	0.0000	-1.00	0.0972
BX08	2023	10	30	00	58	25.00	6	0	6	0	0	0	3.38	1.63	1.27	3.14	3.76	3835736.5856	1177273.1184	4941612.2581	0.0373	0.0383	0.0377	5664452.9040	644359.5648	181.7047	0.0273	0.0343	0.0485	2.3726	0.0130	NaN	0.00	11.5791	0.0000	7.3194	0.0000	0.0000	0.0000	-1.00	0.0972
BX08	2023	10	30	00	58	30.00	6	0	6	0	0	0	3.38	1.63	1.27	3.13	3.75	3835736.5875	1177273.1148	4941612.2603	0.0372	0.0383	0.0376	5664452.9048	644359.5608	181.7068	0.0273	0.0343	0.0484	2.3726	0.0130	NaN	0.00	11.4613	0.0000	7.1964	0.0000	0.0000	0.0000	-1.00	0.0973
BX08	2023	10	30	00	58	35.00	6	0	6	0	0	0	3.38	1.63	1.27	3.13	3.75	3835736.5877	1177273.1140	4941612.2619	0.0372	0.0382	0.0376	5664452.9058	644359.5599	181.7082	0.0273	0.0342	0.0484	2.3728	0.0130	NaN	0.00	11.6419	0.0000	7.3744	0.0000	0.0000	0.0000	-1.00	0.0974
BX08	2023	10	30	00	58	40.00	6	0	6	0	0	0	3.38	1.63	1.26	3.13	3.75	3835736.5872	1177273.1135	4941612.2619	0.0373	0.0385	0.0388	5664452.9062	644359.5596	181.7077	0.0277	0.0346	0.0490	2.3728	0.0130	NaN	0.00	11.7503	0.0000	7.4823	0.0000	0.0000	0.0000	-1.00	0.0974
BX08	2023	10	30	00	58	45.00	6	0	6	0	0	0	3.37	1.62	1.26	3.13	3.74	3835736.5882	1177273.1131	4941612.2606	0.0372	0.0381	0.0381	5664452.9047	644359.5590	181.7073	0.0273	0.0342	0.0487	2.3729	0.0129	NaN	0.00	11.8354	0.0000	7.5639	0.0000	0.0000	0.0000	-1.00	0.0976
BX08	2023	10	30	00	58	50.00	6	0	6	0	0	0	3.37	1.62	1.26	3.13	3.74	3835736.5872	1177273.1120	4941612.2600	0.0372	0.0380	0.0378	5664452.9054	644359.5582	181.7060	0.0272	0.0340	0.0485	2.3730	0.0129	NaN	0.00	11.7155	0.0000	7.4421	0.0000	0.0000	0.0000	-1.00	0.0976
BX08	2023	10	30	00	58	55.00	6	0	6	0	0	0	3.37	1.62	1.26	3.12	3.74	3835736.5894	1177273.1115	4941612.2588	0.0371	0.0379	0.0377	5664452.9030	644359.5571	181.7062	0.0272	0.0340	0.0484	2.3729	0.0129	NaN	0.00	11.8727	0.0000	7.5992	0.0000	0.0000	0.0000	-1.00	0.0975
BX08	2023	10	30	00	59	00.00	6	0	6	0	0	0	3.36	1.62	1.26	3.12	3.74	3835736.5925	1177273.1123	4941612.2589	0.0371	0.0378	0.0376	5664452.9006	644359.5571	181.7084	0.0272	0.0339	0.0483	2.3728	0.0129	NaN	0.00	12.0199	0.0000	7.7441	0.0000	0.0000	0.0000	-1.00	0.0974
BX08	2023	10	30	00	59	05.00	6	0	6	0	0	0	3.36	1.62	1.26	3.12	3.73	3835736.5920	1177273.1112	4941612.2638	0.0370	0.0378	0.0375	5664452.9043	644359.5561	181.7117	0.0272	0.0338	0.0482	2.3727	0.0128	NaN	0.00	11.9322	0.0000	7.6576	0.0000	0.0000	0.0000	-1.00	0.0973
BX08	2023	10	30	00	59	10.00	6	0	6	0	0	0	3.36	1.62	1.25	3.12	3.73	3835736.5937	1177273.1115	4941612.2640	0.0372	0.0379	0.0375	5664452.9031	644359.5559	181.7129	0.0272	0.0341	0.0482	2.3727	0.0128	NaN	0.00	11.6908	0.0000	7.4126	0.0000	0.0000	0.0000	-1.00	0.0973
BX08	2023	10	30	00	59	15.00	6	0	6	0	0	0	3.36	1.62	1.25	3.11	3.73	3835736.5946	1177273.1137	4941612.2648	0.0370	0.0376	0.0375	5664452.9024	644359.5577	181.7145	0.0272	0.0338	0.0481	2.3727	0.0128	NaN	0.00	11.9137	0.0000	7.6340	0.0000	0.0000	0.0000	-1.00	0.0973
BX08	2023	10	30	00	59	20.00	6	0	6	0	0	0	3.35	1.62	1.25	3.11	3.72	3835736.5958	1177273.1118	4941612.2631	0.0369	0.0375	0.0375	5664452.9009	644359.5556	181.7135	0.0271	0.0337	0.0480	2.3727	0.0128	NaN	0.00	11.6320	0.0000	7.3527	0.0000	0.0000	0.0000	-1.00	0.0974
BX08	2023	10	30	00	59	25.00	6	0	6	0	0	0	3.35	1.62	1.25	3.11	3.72	3835736.5927	1177273.1118	4941612.2654	0.0371	0.0376	0.0375	5664452.9046	644359.5564	181.7134	0.0272	0.0339	0.0481	2.3728	0.0128	NaN	0.00	11.8389	0.0000	7.5559	0.0000	0.0000	0.0000	-1.00	0.0974
BX08	2023	10	30	00	59	30.00	6	0	6	0	0	0	3.35	1.62	1.25	3.11	3.72	3835736.5913	1177273.1115	4941612.2657	0.0369	0.0374	0.0374	5664452.9059	644359.5565	181.7128	0.0271	0.0336	0.0480	2.3728	0.0127	NaN	0.00	11.9038	0.0000	7.6316	0.0000	0.0000	0.0000	-1.00	0.0974
BX08	2023	10	30	00	59	35.00	6	0	6	0	0	0	3.34	1.62	1.25	3.10	3.71	3835736.5903	1177273.1093	4941612.2657	0.0368	0.0373	0.0374	5664452.9071	644359.5547	181.7118	0.0271	0.0335	0.0479	2.3727	0.0127	NaN	0.00	11.8253	0.0000	7.5599	0.0000	0.0000	0.0000	-1.00	0.0973
BX08	2023	10	30	00	59	40.00	6	0	6	0	0	0	3.34	1.61	1.25	3.10	3.71	3835736.5890	1177273.1057	4941612.2633	0.0370	0.0374	0.0374	5664452.9073	644359.5516	181.7084	0.0271	0.0338	0.0479	2.3725	0.0127	NaN	0.00	11.9049	0.0000	7.6399	0.0000	0.0000	0.0000	-1.00	0.0971
BX08	2023	10	30	00	59	45.00	6	0	6	0	0	0	3.34	1.61	1.24	3.10	3.71	3835736.5911	1177273.1047	4941612.2640	0.0371	0.0374	0.0374	5664452.9063	644359.5500	181.7101	0.0271	0.0338	0.0479	2.3724	0.0127	NaN	0.00	11.9577	0.0000	7.6890	0.0000	0.0000	0.0000	-1.00	0.0970
BX08	2023	10	30	00	59	50.00	6	0	6	0	0	0	3.34	1.61	1.24	3.10	3.70	3835736.5881	1177273.1054	4941612.2639	0.0371	0.0373	0.0374	5664452.9085	644359.5515	181.7083	0.0271	0.0337	0.0479	2.3723	0.0126	NaN	0.00	11.6584	0.0000	7.3900	0.0000	0.0000	0.0000	-1.00	0.0969
BX08	2023	10	30	00	59	55.00	6	0	6	0	0	0	3.33	1.61	1.24	3.09	3.70	3835736.5926	1177273.1067	4941612.2671	0.0371	0.0373	0.0374	5664452.9068	644359.5515	181.7138	0.0271	0.0337	0.0479	2.3722	0.0126	NaN	0.00	11.5649	0.0000	7.2938	0.0000	0.0000	0.0000	-1.00	0.0969
BX08	2023	10	30	01	00	00.00	6	0	6	0	0	0	3.33	1.61	1.24	3.09	3.70	3835736.5914	1177273.1076	4941612.2680	0.0368	0.0370	0.0374	5664452.9081	644359.5526	181.7139	0.0270	0.0333	0.0478	2.3722	0.0126	NaN	0.00	11.5753	0.0000	7.2952	0.0000	0.0000	0.0000	-1.00	0.0968
BX08	2023	10	30	01	00	05.00	6	0	6	0	0	0	3.33	1.61	1.24	3.09	3.70	3835736.5909	1177273.1053	4941612.2677	0.0370	0.0371	0.0373	5664452.9087	644359.5506	181.7129	0.0270	0.0335	0.0478	2.3721	0.0126	NaN	0.00	11.6709	0.0000	7.3846	0.0000	0.0000	0.0000	-1.00	0.0968
BX08	2023	10	30	01	00	10.00	6	0	6	0	0	0	3.32	1.61	1.24	3.08	3.69	3835736.5893	1177273.1046	4941612.2673	0.0367	0.0369	0.0373	5664452.9099	644359.5503	181.7116	0.0270	0.0332	0.0476	2.3720	0.0126	NaN	0.00	11.8515	0.0000	7.5610	0.0000	0.0000	0.0000	-1.00	0.0967
BX08	2023	10	30	01	00	15.00	6	0	6	0	0	0	3.32	1.61	1.23	3.08	3.69	3835736.5872	1177273.1022	4941612.2660	0.0366	0.0368	0.0373	5664452.9111	644359.5487	181.7088	0.0269	0.0331	0.0476	2.3719	0.0125	NaN	0.00	11.8551	0.0000	7.5620	0.0000	0.0000	0.0000	-1.00	0.0965
BX08	2023	10	30	01	00	20.00	6	0	6	0	0	0	3.32	1.61	1.23	3.08	3.69	3835736.5860	1177273.1016	4941612.2692	0.0365	0.0367	0.0373	5664452.9141	644359.5484	181.7106	0.0269	0.0330	0.0475	2.3718	0.0125	NaN	0.00	11.6335	0.0000	7.3379	0.0000	0.0000	0.0000	-1.00	0.0964
BX08	2023	10	30	01	00	25.00	6	0	6	0	0	0	3.31	1.61	1.23	3.08	3.68	3835736.5872	1177273.1005	4941612.2671	0.0368	0.0368	0.0372	5664452.9122	644359.5471	181.7094	0.0270	0.0333	0.0475	2.3716	0.0125	NaN	0.00	11.8595	0.0000	7.5581	0.0000	0.0000	0.0000	-1.00	0.0962
BX08	2023	10	30	01	00	30.00	6	0	6	0	0	0	3.31	1.61	1.23	3.07	3.68	3835736.5865	1177273.1015	4941612.2627	0.0365	0.0366	0.0372	5664452.9097	644359.5482	181.7057	0.0269	0.0329	0.0475	2.3716	0.0125	NaN	0.00	11.7073	0.0000	7.4048	0.0000	0.0000	0.0000	-1.00	0.0962
BX08	2023	10	30	01	00	35.00	6	0	6	0	0	0	3.31	1.60	1.23	3.07	3.68	3835736.5871	1177273.1000	4941612.2633	0.0367	0.0367	0.0372	5664452.9099	644359.5466	181.7062	0.0269	0.0332	0.0475	2.3715	0.0124	NaN	0.00	12.3189	0.0000	8.0178	0.0000	0.0000	0.0000	-1.00	0.0961
BX08	2023	10	30	01	00	40.00	6	0	6	0	0	0	3.31	1.60	1.23	3.07	3.67	3835736.5859	1177273.1004	4941612.2631	0.0365	0.0365	0.0372	5664452.9106	644359.5473	181.7055	0.0269	0.0328	0.0474	2.3714	0.0124	NaN	0.00	12.1042	0.0000	7.8016	0.0000	0.0000	0.0000	-1.00	0.0960
BX08	2023	10	30	01	00	45.00	6	0	6	0	0	0	3.30	1.60	1.22	3.07	3.67	3835736.5827	1177273.1010	4941612.2635	0.0364	0.0364	0.0372	5664452.9131	644359.5488	181.7040	0.0268	0.0327	0.0473	2.3712	0.0124	NaN	0.00	12.1963	0.0000	7.8940	0.0000	0.0000	0.0000	-1.00	0.0959
BX08	2023	10	30	01	00	50.00	6	0	6	0	0	0	3.30	1.60	1.22	3.06	3.67	3835736.5797	1177273.1009	4941612.2604	0.0363	0.0363	0.0371	5664452.9135	644359.5496	181.6997	0.0268	0.0327	0.0473	2.3711	0.0124	NaN	0.00	12.1571	0.0000	7.8586	0.0000	0.0000	0.0000	-1.00	0.0958
BX08	2023	10	30	01	00	55.00	6	0	6	0	0	0	3.30	1.60	1.22	3.06	3.66	3835736.5779	1177273.1023	4941612.2571	0.0363	0.0362	0.0371	5664452.9125	644359.5515	181.6964	0.0268	0.0326	0.0472	2.3709	0.0124	NaN	0.00	12.0838	0.0000	7.7877	0.0000	0.0000	0.0000	-1.00	0.0956
BX08	2023	10	30	01	01	00.00	6	0	6	0	0	0	3.29	1.60	1.22	3.06	3.66	3835736.5780	1177273.1003	4941612.2550	0.0363	0.0362	0.0371	5664452.9115	644359.5496	181.6944	0.0268	0.0325	0.0472	2.3709	0.0123	NaN	0.00	11.9552	0.0000	7.6614	0.0000	0.0000	0.0000	-1.00	0.0955
BX08	2023	10	30	01	01	05.00	6	0	6	0	0	0	3.29	1.60	1.22	3.06	3.66	3835736.5784	1177273.0995	4941612.2540	0.0362	0.0361	0.0371	5664452.9107	644359.5487	181.6937	0.0268	0.0325	0.0471	2.3708	0.0123	NaN	0.00	11.8960	0.0000	7.6004	0.0000	0.0000	0.0000	-1.00	0.0954
BX08	2023	10	30	01	01	10.00	6	0	6	0	0	0	3.29	1.60	1.22	3.05	3.65	3835736.5773	1177273.0998	4941612.2519	0.0362	0.0360	0.0371	5664452.9101	644359.5493	181.6915	0.0268	0.0324	0.0471	2.3708	0.0123	NaN	0.00	12.1076	0.0000	7.8092	0.0000	0.0000	0.0000	-1.00	0.0954
BX08	2023	10	30	01	01	15.00	6	0	6	0	0	0	3.28	1.60	1.22	3.05	3.65	3835736.5790	1177273.0996	4941612.2525	0.0362	0.0360	0.0371	5664452.9093	644359.5487	181.6929	0.0267	0.0324	0.0470	2.3707	0.0123	NaN	0.00	11.8015	0.0000	7.5063	0.0000	0.0000	0.0000	-1.00	0.0954
BX08	2023	10	30	01	01	20.00	6	0	6	0	0	0	3.28	1.60	1.21	3.05	3.65	3835736.5803	1177273.0998	4941612.2537	0.0361	0.0359	0.0370	5664452.9091	644359.5485	181.6947	0.0267	0.0323	0.0470	2.3706	0.0123	NaN	0.00	11.8129	0.0000	7.5209	0.0000	0.0000	0.0000	-1.00	0.0953
BX08	2023	10	30	01	01	25.00	6	0	6	0	0	0	3.28	1.59	1.21	3.04	3.64	3835736.5810	1177273.0986	4941612.2534	0.0361	0.0358	0.0370	5664452.9086	644359.5472	181.6947	0.0267	0.0323	0.0470	2.3705	0.0122	NaN	0.00	11.5619	0.0000	7.2706	0.0000	0.0000	0.0000	-1.00	0.0951
BX08	2023	10	30	01	01	30.00	6	0	6	0	0	0	3.27	1.59	1.21	3.04	3.64	3835736.5797	1177273.0976	4941612.2540	0.0361	0.0358	0.0370	5664452.9101	644359.5465	181.6941	0.0267	0.0322	0.0469	2.3703	0.0122	NaN	0.00	11.8083	0.0000	7.5210	0.0000	0.0000	0.0000	-1.00	0.0950
BX08	2023	10	30	01	01	35.00	6	0	6	0	0	0	3.27	1.59	1.21	3.04	3.64	3835736.5761	1177273.0981	4941612.2533	0.0360	0.0357	0.0370	5664452.9123	644359.5480	181.6915	0.0267	0.0321	0.0469	2.3702	0.0122	NaN	0.00	11.7257	0.0000	7.4427	0.0000	0.0000	0.0000	-1.00	0.0948
BX08	2023	10	30	01	01	40.00	6	0	6	0	0	0	3.27	1.59	1.21	3.04	3.63	3835736.5715	1177273.0956	4941612.2506	0.0360	0.0357	0.0370	5664452.9145	644359.5468	181.6862	0.0267	0.0321	0.0468	2.3702	0.0122	NaN	0.00	11.6816	0.0000	7.4036	0.0000	0.0000	0.0000	-1.00	0.0948
BX08	2023	10	30	01	01	45.00	6	0	6	0	0	0	3.26	1.59	1.21	3.03	3.63	3835736.5683	1177273.0934	4941612.2497	0.0360	0.0356	0.0370	5664452.9168	644359.5456	181.6832	0.0266	0.0320	0.0468	2.3702	0.0121	NaN	0.00	11.7418	0.0000	7.4689	0.0000	0.0000	0.0000	-1.00	0.0948
BX08	2023	10	30	01	01	50.00	6	0	6	0	0	0	3.26	1.59	1.20	3.03	3.63	3835736.5689	1177273.0911	4941612.2497	0.0359	0.0355	0.0370	5664452.9168	644359.5433	181.6832	0.0266	0.0320	0.0468	2.3701	0.0121	NaN	0.00	11.6881	0.0000	7.4210	0.0000	0.0000	0.0000	-1.00	0.0947
BX08	2023	10	30	01	01	55.00	6	0	6	0	0	0	3.26	1.59	1.20	3.03	3.62	3835736.5713	1177273.0950	4941612.2464	0.0359	0.0355	0.0369	5664452.9122	644359.5464	181.6828	0.0266	0.0319	0.0467	2.3700	0.0121	NaN	0.00	12.0204	0.0000	7.7544	0.0000	0.0000	0.0000	-1.00	0.0947
BX08	2023	10	30	01	02	00.00	6	0	6	0	0	0	3.25	1.59	1.20	3.02	3.62	3835736.5724	1177273.0936	4941612.2480	0.0359	0.0354	0.0369	5664452.9126	644359.5447	181.6844	0.0266	0.0319	0.0467	2.3699	0.0121	NaN	0.00	11.9379	0.0000	7.6448	0.0000	0.0000	0.0000	-1.00	0.0945
BX08	2023	10	30	01	02	05.00	6	0	6	0	0	0	3.25	1.59	1.20	3.02	3.62	3835736.5716	1177273.0950	4941612.2474	0.0359	0.0353	0.0369	5664452.9126	644359.5463	181.6836	0.0266	0.0318	0.0467	2.3698	0.0121	NaN	0.00	11.9755	0.0000	7.6733	0.0000	0.0000	0.0000	-1.00	0.0944
BX08	2023	10	30	01	02	10.00	6	0	6	0	0	0	3.25	1.58	1.20	3.02	3.61	3835736.5701	1177273.0937	4941612.2470	0.0358	0.0353	0.0369	5664452.9137	644359.5455	181.6822	0.0266	0.0318	0.0466	2.3697	0.0120	NaN	0.00	12.1014	0.0000	7.8024	0.0000	0.0000	0.0000	-1.00	0.0943
BX08	2023	10	30	01	02	15.00	6	0	6	0	0	0	3.24	1.58	1.20	3.02	3.61	3835736.5678	1177273.0961	4941612.2454	0.0358	0.0352	0.0369	5664452.9140	644359.5485	181.6800	0.0266	0.0317	0.0466	2.3696	0.0120	NaN	0.00	11.8855	0.0000	7.5975	0.0000	0.0000	0.0000	-1.00	0.0942
BX08	2023	10	30	01	02	20.00	6	0	6	0	0	0	3.24	1.58	1.20	3.01	3.61	3835736.5662	1177273.0923	4941612.2462	0.0358	0.0351	0.0369	5664452.9165	644359.5452	181.6790	0.0265	0.0317	0.0465	2.3695	0.0120	NaN	0.00	11.9031	0.0000	7.6120	0.0000	0.0000	0.0000	-1.00	0.0941
BX08	2023	10	30	01	02	25.00	6	0	6	0	0	0	3.24	1.58	1.19	3.01	3.60	3835736.5659	1177273.0928	4941612.2456	0.0357	0.0351	0.0368	5664452.9162	644359.5458	181.6784	0.0265	0.0316	0.0465	2.3694	0.0120	NaN	0.00	11.7697	0.0000	7.4790	0.0000	0.0000	0.0000	-1.00	0.0940
BX08	2023	10	30	01	02	30.00	6	0	6	0	0	0	3.24	1.58	1.19	3.01	3.60	3835736.5668	1177273.0926	4941612.2445	0.0357	0.0350	0.0368	5664452.9149	644359.5454	181.6780	0.0265	0.0316	0.0465	2.3692	0.0120	NaN	0.00	11.7941	0.0000	7.4961	0.0000	0.0000	0.0000	-1.00	0.0938
BX08	2023	10	30	01	02	35.00	6	0	6	0	0	0	3.23	1.58	1.19	3.00	3.60	3835736.5679	1177273.0923	4941612.2457	0.0357	0.0350	0.0368	5664452.9148	644359.5447	181.6796	0.0265	0.0315	0.0464	2.3691	0.0119	NaN	0.00	11.7338	0.0000	7.4291	0.0000	0.0000	0.0000	-1.00	0.0937
BX08	2023	10	30	01	02	40.00	6	0	6	0	0	0	3.23	1.58	1.19	3.00	3.59	3835736.5681	1177273.0928	4941612.2481	0.0357	0.0349	0.0368	5664452.9161	644359.5452	181.6817	0.0265	0.0315	0.0464	2.3691	0.0119	NaN	0.00	11.5489	0.0000	7.2333	0.0000	0.0000	0.0000	-1.00	0.0937
BX08	2023	10	30	01	02	45.00	6	0	6	0	0	0	3.23	1.58	1.19	3.00	3.59	3835736.5680	1177273.0934	4941612.2472	0.0356	0.0348	0.0368	5664452.9155	644359.5458	181.6810	0.0265	0.0314	0.0464	2.3689	0.0119	NaN	0.00	11.5424	0.0000	7.2210	0.0000	0.0000	0.0000	-1.00	0.0936
BX08	2023	10	30	01	02	50.00	6	0	6	0	0	0	3.22	1.58	1.19	3.00	3.59	3835736.5682	1177273.0931	4941612.2483	0.0359	0.0349	0.0368	5664452.9161	644359.5454	181.6819	0.0266	0.0317	0.0464	2.3689	0.0119	NaN	0.00	11.5211	0.0000	7.1932	0.0000	0.0000	0.0000	-1.00	0.0935
BX08	2023	10	30	01	02	55.00	6	0	6	0	0	0	3.22	1.57	1.18	2.99	3.58	3835736.5692	1177273.0907	4941612.2516	0.0360	0.0349	0.0368	5664452.9179	644359.5428	181.6847	0.0266	0.0317	0.0464	2.3689	0.0119	NaN	0.00	11.3733	0.0000	7.0372	0.0000	0.0000	0.0000	-1.00	0.0935
BX08	2023	10	30	01	03	00.00	6	0	6	0	0	0	3.22	1.57	1.18	2.99	3.58	3835736.5725	1177273.0893	4941612.2530	0.0360	0.0349	0.0368	5664452.9166	644359.5405	181.6876	0.0266	0.0317	0.0464	2.3689	0.0118	NaN	0.00	11.2119	0.0000	6.8673	0.0000	0.0000	0.0000	-1.00	0.0935
BX08	2023	10	30	01	03	05.00	6	0	6	0	0	0	3.21	1.57	1.18	2.99	3.58	3835736.5726	1177273.0889	4941612.2544	0.0357	0.0346	0.0367	5664452.9174	644359.5401	181.6886	0.0265	0.0313	0.0463	2.3688	0.0118	NaN	0.00	11.2385	0.0000	6.8915	0.0000	0.0000	0.0000	-1.00	0.0934
BX08	2023	10	30	01	03	10.00	6	0	6	0	0	0	3.21	1.57	1.18	2.98	3.57	3835736.5710	1177273.0896	4941612.2525	0.0356	0.0346	0.0367	5664452.9174	644359.5412	181.6863	0.0264	0.0312	0.0462	2.3686	0.0118	NaN	0.00	11.3806	0.0000	7.0326	0.0000	0.0000	0.0000	-1.00	0.0932
BX08	2023	10	30	01	03	15.00	6	0	6	0	0	0	3.21	1.57	1.18	2.98	3.57	3835736.5718	1177273.0897	4941612.2557	0.0355	0.0345	0.0367	5664452.9187	644359.5410	181.6893	0.0264	0.0311	0.0462	2.3685	0.0118	NaN	0.00	11.3305	0.0000	6.9826	0.0000	0.0000	0.0000	-1.00	0.0931
BX08	2023	10	30	01	03	20.00	6	0	6	0	0	0	3.20	1.57	1.18	2.98	3.57	3835736.5724	1177273.0892	4941612.2531	0.0358	0.0346	0.0367	5664452.9167	644359.5404	181.6875	0.0265	0.0314	0.0462	2.3684	0.0118	NaN	0.00	11.1443	0.0000	6.8025	0.0000	0.0000	0.0000	-1.00	0.0931
BX08	2023	10	30	01	03	25.00	6	0	6	0	0	0	3.20	1.57	1.18	2.98	3.56	3835736.5690	1177273.0909	4941612.2528	0.0355	0.0344	0.0367	5664452.9188	644359.5430	181.6855	0.0264	0.0311	0.0461	2.3684	0.0117	NaN	0.00	11.2651	0.0000	6.9287	0.0000	0.0000	0.0000	-1.00	0.0930
BX08	2023	10	30	01	03	30.00	6	0	6	0	0	0	3.20	1.57	1.17	2.97	3.56	3835736.5676	1177273.0904	4941612.2491	0.0354	0.0343	0.0367	5664452.9176	644359.5429	181.6818	0.0264	0.0310	0.0461	2.3683	0.0117	NaN	0.00	11.3232	0.0000	6.9913	0.0000	0.0000	0.0000	-1.00	0.0929
BX08	2023	10	30	01	03	35.00	6	0	6	0	0	0	3.19	1.57	1.17	2.97	3.56	3835736.5688	1177273.0889	4941612.2505	0.0354	0.0343	0.0367	5664452.9179	644359.5412	181.6833	0.0264	0.0309	0.0460	2.3681	0.0117	NaN	0.00	11.1811	0.0000	6.8521	0.0000	0.0000	0.0000	-1.00	0.0927
BX08	2023	10	30	01	03	40.00	6	0	6	0	0	0	3.19	1.56	1.17	2.97	3.55	3835736.5685	1177273.0877	4941612.2500	0.0354	0.0342	0.0366	5664452.9180	644359.5401	181.6825	0.0263	0.0309	0.0460	2.3679	0.0117	NaN	0.00	11.1979	0.0000	6.8697	0.0000	0.0000	0.0000	-1.00	0.0926
BX08	2023	10	30	01	03	45.00	6	0	6	0	0	0	3.19	1.56	1.17	2.96	3.55	3835736.5679	1177273.0874	4941612.2491	0.0353	0.0341	0.0366	5664452.9179	644359.5400	181.6814	0.0263	0.0308	0.0459	2.3679	0.0117	NaN	0.00	11.1411	0.0000	6.8127	0.0000	0.0000	0.0000	-1.00	0.0925
BX08	2023	10	30	01	03	50.00	6	0	6	0	0	0	3.18	1.56	1.17	2.96	3.54	3835736.5684	1177273.0872	4941612.2494	0.0356	0.0342	0.0366	5664452.9178	644359.5396	181.6818	0.0264	0.0311	0.0460	2.3678	0.0116	NaN	0.00	11.0177	0.0000	6.6870	0.0000	0.0000	0.0000	-1.00	0.0925
BX08	2023	10	30	01	03	55.00	6	0	6	0	0	0	3.18	1.56	1.17	2.96	3.54	3835736.5682	1177273.0862	4941612.2490	0.0354	0.0341	0.0366	5664452.9179	644359.5388	181.6813	0.0263	0.0308	0.0459	2.3677	0.0116	NaN	0.00	11.3198	0.0000	6.9867	0.0000	0.0000	0.0000	-1.00	0.0923
BX08	2023	10	30	01	04	00.00	6	0	6	0	0	0	3.18	1.56	1.16	2.95	3.54	3835736.5698	1177273.0852	4941612.2506	0.0356	0.0341	0.0366	5664452.9179	644359.5374	181.6833	0.0264	0.0310	0.0459	2.3677	0.0116	NaN	0.00	11.1762	0.0000	6.8412	0.0000	0.0000	0.0000	-1.00	0.0923
BX08	2023	10	30	01	04	05.00	6	0	6	0	0	0	3.17	1.56	1.16	2.95	3.53	3835736.5679	1177273.0878	4941612.2526	0.0353	0.0339	0.0366	5664452.9200	644359.5403	181.6842	0.0263	0.0307	0.0459	2.3677	0.0116	NaN	0.00	11.3143	0.0000	6.9798	0.0000	0.0000	0.0000	-1.00	0.0923
BX08	2023	10	30	01	04	10.00	6	0	6	0	0	0	3.17	1.56	1.16	2.95	3.53	3835736.5678	1177273.0886	4941612.2511	0.0352	0.0339	0.0366	5664452.9190	644359.5411	181.6831	0.0263	0.0306	0.0458	2.3676	0.0116	NaN	0.00	11.5527	0.0000	7.2200	0.0000	0.0000	0.0000	-1.00	0.0922
BX08	2023	10	30	01	04	15.00	6	0	6	0	0	0	3.17	1.56	1.16	2.95	3.53	3835736.5668	1177273.0884	4941612.2487	0.0352	0.0338	0.0365	5664452.9183	644359.5413	181.6805	0.0263	0.0306	0.0458	2.3675	0.0115	NaN	0.00	11.3314	0.0000	6.9976	0.0000	0.0000	0.0000	-1.00	0.0921
BX08	2023	10	30	01	04	20.00	6	0	6	0	0	0	3.16	1.55	1.16	2.94	3.52	3835736.5695	1177273.0872	4941612.2497	0.0354	0.0339	0.0365	5664452.9172	644359.5393	181.6828	0.0264	0.0308	0.0458	2.3674	0.0115	NaN	0.00	11.4773	0.0000	7.1401	0.0000	0.0000	0.0000	-1.00	0.0921
BX08	2023	10	30	01	04	25.00	6	0	6	0	0	0	3.16	1.55	1.16	2.94	3.52	3835736.5690	1177273.0864	4941612.2479	0.0352	0.0337	0.0365	5664452.9166	644359.5388	181.6810	0.0263	0.0305	0.0457	2.3673	0.0115	NaN	0.00	11.2729	0.0000	6.9368	0.0000	0.0000	0.0000	-1.00	0.0919
BX08	2023	10	30	01	04	30.00	6	0	6	0	0	0	3.16	1.55	1.16	2.94	3.52	3835736.5665	1177273.0851	4941612.2471	0.0351	0.0337	0.0365	5664452.9182	644359.5382	181.6785	0.0262	0.0304	0.0457	2.3672	0.0115	NaN	0.00	11.3553	0.0000	7.0220	0.0000	0.0000	0.0000	-1.00	0.0918
BX08	2023	10	30	01	04	35.00	6	0	6	0	0	0	3.15	1.55	1.15	2.93	3.51	3835736.5652	1177273.0831	4941612.2450	0.0351	0.0336	0.0365	5664452.9183	644359.5366	181.6758	0.0262	0.0304	0.0456	2.3671	0.0115	NaN	0.00	11.5064	0.0000	7.1735	0.0000	0.0000	0.0000	-1.00	0.0917
BX08	2023	10	30	01	04	40.00	6	0	6	0	0	0	3.15	1.55	1.15	2.93	3.51	3835736.5667	1177273.0839	4941612.2468	0.0351	0.0335	0.0365	5664452.9181	644359.5370	181.6782	0.0262	0.0303	0.0456	2.3671	0.0114	NaN	0.00	11.4149	0.0000	7.0853	0.0000	0.0000	0.0000	-1.00	0.0917
BX08	2023	10	30	01	04	45.00	6	0	6	0	0	0	3.14	1.55	1.15	2.93	3.51	3835736.5671	1177273.0857	4941612.2474	0.0350	0.0335	0.0365	5664452.9179	644359.5386	181.6793	0.0262	0.0303	0.0456	2.3671	0.0114	NaN	0.00	11.5645	0.0000	7.2425	0.0000	0.0000	0.0000	-1.00	0.0917
BX08	2023	10	30	01	04	50.00	6	0	6	0	0	0	3.14	1.55	1.15	2.92	3.50	3835736.5658	1177273.0852	4941612.2470	0.0350	0.0334	0.0365	5664452.9187	644359.5385	181.6780	0.0262	0.0302	0.0455	2.3670	0.0114	NaN	0.00	11.4217	0.0000	7.1058	0.0000	0.0000	0.0000	-1.00	0.0917
BX08	2023	10	30	01	04	55.00	6	0	6	0	0	0	3.14	1.55	1.15	2.92	3.50	3835736.5648	1177273.0827	4941612.2452	0.0350	0.0334	0.0364	5664452.9188	644359.5364	181.6756	0.0262	0.0302	0.0455	2.3671	0.0114	NaN	0.00	11.2544	0.0000	6.9397	0.0000	0.0000	0.0000	-1.00	0.0917
BX08	2023	10	30	01	05	00.00	6	0	6	0	0	0	3.13	1.54	1.15	2.92	3.49	3835736.5629	1177273.0805	4941612.2434	0.0349	0.0333	0.0364	5664452.9195	644359.5348	181.6726	0.0262	0.0302	0.0455	2.3672	0.0114	NaN	0.00	11.4104	0.0000	7.0892	0.0000	0.0000	0.0000	-1.00	0.0918
BX08	2023	10	30	01	05	05.00	6	0	6	0	0	0	3.13	1.54	1.15	2.91	3.49	3835736.5623	1177273.0818	4941612.2387	0.0352	0.0334	0.0364	5664452.9168	644359.5363	181.6689	0.0263	0.0304	0.0455	2.3673	0.0114	NaN	0.00	11.4162	0.0000	7.0926	0.0000	0.0000	0.0000	-1.00	0.0919
BX08	2023	10	30	01	05	10.00	6	0	6	0	0	0	3.13	1.54	1.14	2.91	3.49	3835736.5589	1177273.0829	4941612.2366	0.0360	0.0344	0.0364	5664452.9178	644359.5384	181.6654	0.0266	0.0320	0.0455	2.3675	0.0113	NaN	0.00	11.3239	0.0000	6.9974	0.0000	0.0000	0.0000	-1.00	0.0921
BX08	2023	10	30	01	05	15.00	6	0	6	0	0	0	3.12	1.54	1.14	2.91	3.48	3835736.5572	1177273.0807	4941612.2356	0.0364	0.0348	0.0364	5664452.9189	644359.5367	181.6632	0.0268	0.0327	0.0455	2.3677	0.0113	NaN	0.00	11.2548	0.0000	6.9275	0.0000	0.0000	0.0000	-1.00	0.0923
BX08	2023	10	30	01	05	20.00	6	0	6	0	0	0	3.12	1.54	1.14	2.91	3.48	3835736.5563	1177273.0816	4941612.2357	0.0365	0.0349	0.0364	5664452.9194	644359.5378	181.6629	0.0268	0.0330	0.0455	2.3677	0.0113	NaN	0.00	11.4576	0.0000	7.1286	0.0000	0.0000	0.0000	-1.00	0.0923
BX08	2023	10	30	01	05	25.00	6	0	6	0	0	0	3.12	1.54	1.14	2.90	3.48	3835736.5566	1177273.0834	4941612.2356	0.0366	0.0350	0.0364	5664452.9188	644359.5395	181.6633	0.0268	0.0331	0.0455	2.3678	0.0113	NaN	0.00	11.5612	0.0000	7.2324	0.0000	0.0000	0.0000	-1.00	0.0924
BX08	2023	10	30	01	05	30.00	6	0	6	0	0	0	3.11	1.54	1.14	2.90	3.47	3835736.5569	1177273.0828	4941612.2328	0.0366	0.0350	0.0364	5664452.9170	644359.5389	181.6612	0.0268	0.0332	0.0455	2.3678	0.0113	NaN	0.00	11.6342	0.0000	7.3022	0.0000	0.0000	0.0000	-1.00	0.0924
BX08	2023	10	30	01	05	35.00	6	0	6	0	0	0	3.11	1.54	1.14	2.90	3.47	3835736.5582	1177273.0833	4941612.2341	0.0366	0.0350	0.0364	5664452.9167	644359.5390	181.6632	0.0268	0.0332	0.0455	2.3679	0.0112	NaN	0.00	11.5153	0.0000	7.1798	0.0000	0.0000	0.0000	-1.00	0.0925
BX08	2023	10	30	01	05	40.00	6	0	6	0	0	0	3.11	1.53	1.13	2.89	3.47	3835736.5566	1177273.0831	4941612.2311	0.0352	0.0334	0.0364	5664452.9160	644359.5393	181.6598	0.0262	0.0306	0.0453	2.3680	0.0112	NaN	0.00	11.3307	0.0000	6.9969	0.0000	0.0000	0.0000	-1.00	0.0926
BX08	2023	10	30	01	05	45.00	6	0	6	0	0	0	3.10	1.53	1.13	2.89	3.46	3835736.5587	1177273.0818	4941612.2331	0.0348	0.0331	0.0364	5664452.9160	644359.5374	181.6624	0.0261	0.0301	0.0452	2.3681	0.0112	NaN	0.00	11.3299	0.0000	6.9967	0.0000	0.0000	0.0000	-1.00	0.0927
BX08	2023	10	30	01	05	50.00	6	0	6	0	0	0	3.10	1.53	1.13	2.89	3.46	3835736.5592	1177273.0821	4941612.2323	0.0347	0.0329	0.0363	5664452.9150	644359.5375	181.6621	0.0261	0.0299	0.0452	2.3682	0.0112	NaN	0.00	11.4480	0.0000	7.1202	0.0000	0.0000	0.0000	-1.00	0.0928
BX08	2023	10	30	01	05	55.00	6	0	6	0	0	0	3.10	1.53	1.13	2.88	3.45	3835736.5622	1177273.0805	4941612.2307	0.0347	0.0329	0.0363	5664452.9121	644359.5352	181.6624	0.0261	0.0298	0.0451	2.3683	0.0112	NaN	0.00	11.6438	0.0000	7.3216	0.0000	0.0000	0.0000	-1.00	0.0929
BX08	2023	10	30	01	06	00.00	6	0	6	0	0	0	3.09	1.53	1.13	2.88	3.45	3835736.5644	1177273.0801	4941612.2318	0.0347	0.0328	0.0363	5664452.9112	644359.5342	181.6644	0.0260	0.0297	0.0451	2.3685	0.0112	NaN	0.00	11.7527	0.0000	7.4349	0.0000	0.0000	0.0000	-1.00	0.0931
BX08	2023	10	30	01	06	05.00	6	0	6	0	0	0	3.09	1.53	1.13	2.88	3.45	3835736.5644	1177273.0795	4941612.2320	0.0346	0.0327	0.0363	5664452.9114	644359.5337	181.6645	0.0260	0.0297	0.0451	2.3686	0.0111	NaN	0.00	11.8220	0.0000	7.5090	0.0000	0.0000	0.0000	-1.00	0.0932
BX08	2023	10	30	01	06	10.00	6	0	6	0	0	0	3.09	1.53	1.13	2.87	3.44	3835736.5638	1177273.0754	4941612.2348	0.0346	0.0327	0.0363	5664452.9145	644359.5299	181.6656	0.0260	0.0296	0.0450	2.3687	0.0111	NaN	0.00	11.6093	0.0000	7.3003	0.0000	0.0000	0.0000	-1.00	0.0933
BX08	2023	10	30	01	06	15.00	6	0	6	0	0	0	3.08	1.53	1.12	2.87	3.44	3835736.5627	1177273.0754	4941612.2363	0.0346	0.0326	0.0363	5664452.9163	644359.5301	181.6661	0.0260	0.0296	0.0450	2.3688	0.0111	NaN	0.00	11.7504	0.0000	7.4448	0.0000	0.0000	0.0000	-1.00	0.0934
BX08	2023	10	30	01	06	20.00	6	0	6	0	0	0	3.08	1.52	1.12	2.87	3.44	3835736.5627	1177273.0764	4941612.2396	0.0346	0.0326	0.0362	5664452.9181	644359.5310	181.6688	0.0260	0.0295	0.0450	2.3688	0.0111	NaN	0.00	11.6527	0.0000	7.3472	0.0000	0.0000	0.0000	-1.00	0.0935
BX08	2023	10	30	01	06	25.00	6	0	6	0	0	0	3.08	1.52	1.12	2.86	3.43	3835736.5613	1177273.0772	4941612.2398	0.0346	0.0325	0.0362	5664452.9191	644359.5322	181.6683	0.0260	0.0295	0.0449	2.3690	0.0111	NaN	0.00	11.6031	0.0000	7.2967	0.0000	0.0000	0.0000	-1.00	0.0936
BX08	2023	10	30	01	06	30.00	6	0	6	0	0	0	3.07	1.52	1.12	2.86	3.43	3835736.5655	1177273.0777	4941612.2414	0.0345	0.0325	0.0362	5664452.9169	644359.5314	181.6721	0.0260	0.0294	0.0449	2.3690	0.0110	NaN	0.00	11.6575	0.0000	7.3512	0.0000	0.0000	0.0000	-1.00	0.0936
BX08	2023	10	30	01	06	35.00	6	0	6	0	0	0	3.07	1.52	1.12	2.86	3.43	3835736.5652	1177273.0797	4941612.2412	0.0345	0.0324	0.0362	5664452.9165	644359.5334	181.6722	0.0260	0.0294	0.0449	2.3691	0.0110	NaN	0.00	11.8409	0.0000	7.5366	0.0000	0.0000	0.0000	-1.00	0.0937
BX08	2023	10	30	01	06	40.00	6	0	6	0	0	0	3.07	1.52	1.12	2.85	3.42	3835736.5624	1177273.0794	4941612.2398	0.0345	0.0324	0.0362	5664452.9179	644359.5339	181.6694	0.0260	0.0294	0.0449	2.3692	0.0110	NaN	0.00	11.5745	0.0000	7.2737	0.0000	0.0000	0.0000	-1.00	0.0938
BX08	2023	10	30	01	06	45.00	6	0	6	0	0	0	3.06	1.52	1.12	2.85	3.42	3835736.5621	1177273.0806	4941612.2408	0.0345	0.0323	0.0362	5664452.9185	644359.5352	181.6702	0.0260	0.0293	0.0448	2.3694	0.0110	NaN	0.00	11.6672	0.0000	7.3681	0.0000	0.0000	0.0000	-1.00	0.0940
BX08	2023	10	30	01	06	50.00	6	0	6	0	0	0	3.06	1.52	1.11	2.85	3.41	3835736.5608	1177273.0815	4941612.2398	0.0344	0.0323	0.0362	5664452.9186	644359.5364	181.6688	0.0260	0.0293	0.0448	2.3695	0.0110	NaN	0.00	11.7514	0.0000	7.4573	0.0000	0.0000	0.0000	-1.00	0.0941
BX08	2023	10	30	01	06	55.00	6	0	6	0	0	0	3.06	1.52	1.11	2.85	3.41	3835736.5631	1177273.0810	4941612.2400	0.0344	0.0322	0.0362	5664452.9172	644359.5353	181.6702	0.0259	0.0292	0.0448	2.3696	0.0110	NaN	0.00	11.8554	0.0000	7.5630	0.0000	0.0000	0.0000	-1.00	0.0942
BX08	2023	10	30	01	07	00.00	6	0	6	0	0	0	3.05	1.51	1.11	2.84	3.41	3835736.5637	1177273.0808	4941612.2402	0.0344	0.0322	0.0362	5664452.9169	644359.5349	181.6707	0.0259	0.0292	0.0447	2.3696	0.0109	NaN	0.00	11.8488	0.0000	7.5537	0.0000	0.0000	0.0000	-1.00	0.0942
BX08	2023	10	30	01	07	05.00	6	0	6	0	0	0	3.05	1.51	1.11	2.84	3.40	3835736.5629	1177273.0793	4941612.2379	0.0344	0.0322	0.0362	5664452.9163	644359.5338	181.6682	0.0259	0.0292	0.0447	2.3697	0.0109	NaN	0.00	11.8417	0.0000	7.5414	0.0000	0.0000	0.0000	-1.00	0.0943
BX08	2023	10	30	01	07	10.00	6	0	6	0	0	0	3.04	1.51	1.11	2.84	3.40	3835736.5623	1177273.0765	4941612.2368	0.0344	0.0321	0.0361	5664452.9167	644359.5312	181.6665	0.0259	0.0291	0.0447	2.3697	0.0109	NaN	0.00	11.8101	0.0000	7.5058	0.0000	0.0000	0.0000	-1.00	0.0943
BX08	2023	10	30	01	07	15.00	6	0	6	0	0	0	3.04	1.51	1.11	2.83	3.40	3835736.5609	1177273.0763	4941612.2362	0.0343	0.0321	0.0361	5664452.9174	644359.5314	181.6651	0.0259	0.0291	0.0447	2.3696	0.0109	NaN	0.00	11.6628	0.0000	7.3550	0.0000	0.0000	0.0000	-1.00	0.0943
BX08	2023	10	30	01	07	20.00	6	0	6	0	0	0	3.04	1.51	1.11	2.83	3.39	3835736.5621	1177273.0759	4941612.2371	0.0343	0.0320	0.0361	5664452.9171	644359.5307	181.6664	0.0259	0.0290	0.0446	2.3696	0.0109	NaN	0.00	11.6343	0.0000	7.3226	0.0000	0.0000	0.0000	-1.00	0.0942
BX08	2023	10	30	01	07	25.00	6	0	6	0	0	0	3.03	1.51	1.10	2.83	3.39	3835736.5616	1177273.0760	4941612.2352	0.0343	0.0320	0.0361	5664452.9163	644359.5310	181.6647	0.0259	0.0290	0.0446	2.3696	0.0108	NaN	0.00	11.6777	0.0000	7.3648	0.0000	0.0000	0.0000	-1.00	0.0942
BX08	2023	10	30	01	07	30.00	6	0	6	0	0	0	3.03	1.51	1.10	2.82	3.38	3835736.5608	1177273.0727	4941612.2322	0.0343	0.0319	0.0361	5664452.9157	644359.5281	181.6612	0.0259	0.0290	0.0446	2.3696	0.0108	NaN	0.00	11.7556	0.0000	7.4408	0.0000	0.0000	0.0000	-1.00	0.0942
BX08	2023	10	30	01	07	35.00	6	0	6	0	0	0	3.03	1.51	1.10	2.82	3.38	3835736.5593	1177273.0727	4941612.2333	0.0343	0.0319	0.0361	5664452.9175	644359.5285	181.6613	0.0259	0.0289	0.0446	2.3696	0.0108	NaN	0.00	11.6201	0.0000	7.3055	0.0000	0.0000	0.0000	-1.00	0.0942
BX08	2023	10	30	01	07	40.00	6	0	6	0	0	0	3.02	1.50	1.10	2.82	3.38	3835736.5598	1177273.0724	4941612.2314	0.0342	0.0318	0.0361	5664452.9159	644359.5281	181.6600	0.0259	0.0289	0.0445	2.3698	0.0108	NaN	0.00	11.7126	0.0000	7.3977	0.0000	0.0000	0.0000	-1.00	0.0944
BX08	2023	10	30	01	07	45.00	6	0	6	0	0	0	3.02	1.50	1.10	2.81	3.37	3835736.5581	1177273.0737	4941612.2297	0.0342	0.0318	0.0361	5664452.9159	644359.5298	181.6578	0.0259	0.0288	0.0445	2.3699	0.0108	NaN	0.00	11.7189	0.0000	7.4095	0.0000	0.0000	0.0000	-1.00	0.0945
BX08	2023	10	30	01	07	50.00	6	0	6	0	0	0	3.02	1.50	1.10	2.81	3.37	3835736.5576	1177273.0729	4941612.2298	0.0342	0.0317	0.0361	5664452.9165	644359.5292	181.6575	0.0258	0.0288	0.0445	2.3700	0.0108	NaN	0.00	11.7665	0.0000	7.4605	0.0000	0.0000	0.0000	-1.00	0.0947
BX08	2023	10	30	01	07	55.00	6	0	6	0	0	0	3.01	1.50	1.10	2.81	3.37	3835736.5595	1177273.0721	4941612.2291	0.0342	0.0317	0.0361	5664452.9148	644359.5279	181.6579	0.0258	0.0288	0.0444	2.3702	0.0107	NaN	0.00	11.7548	0.0000	7.4461	0.0000	0.0000	0.0000	-1.00	0.0948
BX08	2023	10	30	01	08	00.00	6	0	6	0	0	0	3.01	1.50	1.10	2.80	3.36	3835736.5593	1177273.0703	4941612.2298	0.0341	0.0316	0.0360	5664452.9157	644359.5262	181.6581	0.0258	0.0287	0.0444	2.3703	0.0107	NaN	0.00	11.8841	0.0000	7.5727	0.0000	0.0000	0.0000	-1.00	0.0949
BX08	2023	10	30	01	08	05.00	6	0	6	0	0	0	3.01	1.50	1.09	2.80	3.36	3835736.5595	1177273.0694	4941612.2299	0.0341	0.0316	0.0360	5664452.9159	644359.5253	181.6581	0.0258	0.0287	0.0444	2.3703	0.0107	NaN	0.00	11.6325	0.0000	7.3225	0.0000	0.0000	0.0000	-1.00	0.0950
BX08	2023	10	30	01	08	10.00	6	0	6	0	0	0	3.00	1.50	1.09	2.80	3.35	3835736.5602	1177273.0699	4941612.2325	0.0341	0.0315	0.0360	5664452.9169	644359.5255	181.6606	0.0258	0.0287	0.0444	2.3704	0.0107	NaN	0.00	11.5375	0.0000	7.2226	0.0000	0.0000	0.0000	-1.00	0.0950
BX08	2023	10	30	01	08	15.00	6	0	6	0	0	0	3.00	1.49	1.09	2.79	3.35	3835736.5603	1177273.0706	4941612.2319	0.0341	0.0315	0.0360	5664452.9163	644359.5262	181.6603	0.0258	0.0286	0.0443	2.3704	0.0107	NaN	0.00	11.6318	0.0000	7.3135	0.0000	0.0000	0.0000	-1.00	0.0950
BX08	2023	10	30	01	08	20.00	6	0	6	0	0	0	3.00	1.49	1.09	2.79	3.35	3835736.5597	1177273.0722	4941612.2344	0.0341	0.0315	0.0360	5664452.9179	644359.5279	181.6622	0.0258	0.0286	0.0443	2.3704	0.0107	NaN	0.00	11.6818	0.0000	7.3661	0.0000	0.0000	0.0000	-1.00	0.0951
BX08	2023	10	30	01	08	25.00	6	0	6	0	0	0	2.99	1.49	1.09	2.79	3.34	3835736.5619	1177273.0706	4941612.2330	0.0340	0.0314	0.0360	5664452.9158	644359.5257	181.6621	0.0258	0.0285	0.0443	2.3705	0.0106	NaN	0.00	11.7861	0.0000	7.4688	0.0000	0.0000	0.0000	-1.00	0.0951
BX08	2023	10	30	01	08	30.00	6	0	6	0	0	0	2.99	1.49	1.09	2.78	3.34	3835736.5629	1177273.0704	4941612.2329	0.0340	0.0314	0.0360	5664452.9150	644359.5253	181.6626	0.0258	0.0285	0.0443	2.3705	0.0106	NaN	0.00	11.7392	0.0000	7.4201	0.0000	0.0000	0.0000	-1.00	0.0951
BX08	2023	10	30	01	08	35.00	6	0	6	0	0	0	2.99	1.49	1.09	2.78	3.34	3835736.5628	1177273.0688	4941612.2344	0.0340	0.0313	0.0360	5664452.9163	644359.5237	181.6635	0.0258	0.0285	0.0442	2.3705	0.0106	NaN	0.00	11.7734	0.0000	7.4562	0.0000	0.0000	0.0000	-1.00	0.0951
BX08	2023	10	30	01	08	40.00	6	0	6	0	0	0	2.98	1.49	1.08	2.78	3.33	3835736.5645	1177273.0685	4941612.2384	0.0340	0.0313	0.0360	5664452.9176	644359.5229	181.6675	0.0258	0.0284	0.0442	2.3705	0.0106	NaN	0.00	11.5850	0.0000	7.2731	0.0000	0.0000	0.0000	-1.00	0.0951
BX08	2023	10	30	01	08	45.00	6	0	6	0	0	0	2.98	1.49	1.08	2.77	3.33	3835736.5619	1177273.0693	4941612.2396	0.0340	0.0312	0.0360	5664452.9202	644359.5243	181.6671	0.0258	0.0284	0.0442	2.3704	0.0106	NaN	0.00	11.7615	0.0000	7.4523	0.0000	0.0000	0.0000	-1.00	0.0951
BX08	2023	10	30	01	08	50.00	6	0	6	0	0	0	2.97	1.49	1.08	2.77	3.32	3835736.5636	1177273.0698	4941612.2413	0.0339	0.0312	0.0359	5664452.9199	644359.5244	181.6694	0.0258	0.0284	0.0442	2.3704	0.0106	NaN	0.00	11.8250	0.0000	7.5207	0.0000	0.0000	0.0000	-1.00	0.0950
BX08	2023	10	30	01	08	55.00	6	0	6	0	0	0	2.97	1.48	1.08	2.77	3.32	3835736.5633	1177273.0708	4941612.2415	0.0339	0.0311	0.0359	5664452.9200	644359.5254	181.6697	0.0257	0.0283	0.0441	2.3704	0.0105	NaN	0.00	11.6471	0.0000	7.3429	0.0000	0.0000	0.0000	-1.00	0.0950
BX08	2023	10	30	01	09	00.00	6	0	6	0	0	0	2.97	1.48	1.08	2.76	3.32	3835736.5613	1177273.0698	4941612.2431	0.0339	0.0311	0.0359	5664452.9227	644359.5250	181.6696	0.0257	0.0283	0.0441	2.3705	0.0105	NaN	0.00	11.6768	0.0000	7.3740	0.0000	0.0000	0.0000	-1.00	0.0951
BX08	2023	10	30	01	09	05.00	6	0	6	0	0	0	2.96	1.48	1.08	2.76	3.31	3835736.5633	1177273.0687	4941612.2415	0.0339	0.0311	0.0359	5664452.9204	644359.5234	181.6693	0.0257	0.0283	0.0441	2.3707	0.0105	NaN	0.00	11.7410	0.0000	7.4422	0.0000	0.0000	0.0000	-1.00	0.0953
BX08	2023	10	30	01	09	10.00	6	0	6	0	0	0	2.96	1.48	1.08	2.76	3.31	3835736.5645	1177273.0684	4941612.2426	0.0339	0.0310	0.0359	5664452.9203	644359.5228	181.6708	0.0257	0.0282	0.0441	2.3708	0.0105	NaN	0.00	11.5747	0.0000	7.2795	0.0000	0.0000	0.0000	-1.00	0.0954
BX08	2023	10	30	01	09	15.00	6	0	6	0	0	0	2.96	1.48	1.07	2.75	3.31	3835736.5640	1177273.0694	4941612.2427	0.0338	0.0310	0.0359	5664452.9205	644359.5238	181.6707	0.0257	0.0282	0.0440	2.3709	0.0105	NaN	0.00	11.5408	0.0000	7.2506	0.0000	0.0000	0.0000	-1.00	0.0955
BX08	2023	10	30	01	09	20.00	6	0	6	0	0	0	2.95	1.48	1.07	2.75	3.30	3835736.5643	1177273.0684	4941612.2418	0.0338	0.0309	0.0359	5664452.9199	644359.5228	181.6700	0.0257	0.0282	0.0440	2.3710	0.0105	NaN	0.00	11.6603	0.0000	7.3777	0.0000	0.0000	0.0000	-1.00	0.0956
BX08	2023	10	30	01	09	25.00	6	0	6	0	0	0	2.95	1.48	1.07	2.75	3.30	3835736.5633	1177273.0698	4941612.2396	0.0338	0.0309	0.0359	5664452.9190	644359.5245	181.6679	0.0257	0.0281	0.0440	2.3710	0.0104	NaN	0.00	11.7429	0.0000	7.4594	0.0000	0.0000	0.0000	-1.00	0.0957
BX08	2023	10	30	01	09	30.00	6	0	6	0	0	0	2.95	1.47	1.07	2.75	3.29	3835736.5617	1177273.0685	4941612.2390	0.0338	0.0309	0.0359	5664452.9201	644359.5236	181.6663	0.0257	0.0281	0.0440	2.3710	0.0104	NaN	0.00	11.6141	0.0000	7.3315	0.0000	0.0000	0.0000	-1.00	0.0956
BX08	2023	10	30	01	09	35.00	6	0	6	0	0	0	2.94	1.47	1.07	2.74	3.29	3835736.5626	1177273.0686	4941612.2401	0.0338	0.0308	0.0359	5664452.9201	644359.5235	181.6677	0.0257	0.0280	0.0439	2.3709	0.0104	NaN	0.00	11.5449	0.0000	7.2650	0.0000	0.0000	0.0000	-1.00	0.0955
BX08	2023	10	30	01	09	40.00	6	0	6	0	0	0	2.94	1.47	1.07	2.74	3.29	3835736.5645	1177273.0684	4941612.2389	0.0338	0.0308	0.0359	5664452.9179	644359.5229	181.6679	0.0257	0.0280	0.0439	2.3710	0.0104	NaN	0.00	11.3916	0.0000	7.1168	0.0000	0.0000	0.0000	-1.00	0.0956
BX08	2023	10	30	01	09	45.00	6	0	6	0	0	0	2.94	1.47	1.07	2.74	3.28	3835736.5665	1177273.0676	4941612.2396	0.0337	0.0307	0.0359	5664452.9171	644359.5215	181.6695	0.0257	0.0280	0.0439	2.3710	0.0104	NaN	0.00	11.4472	0.0000	7.1797	0.0000	0.0000	0.0000	-1.00	0.0956
BX08	2023	10	30	01	09	50.00	6	0	6	0	0	0	2.93	1.47	1.07	2.73	3.28	3835736.5669	1177273.0699	4941612.2423	0.0337	0.0307	0.0358	5664452.9180	644359.5236	181.6723	0.0257	0.0279	0.0439	2.3710	0.0104	NaN	0.00	11.5057	0.0000	7.2430	0.0000	0.0000	0.0000	-1.00	0.0956
BX08	2023	10	30	01	09	55.00	6	0	6	0	0	0	2.93	1.47	1.06	2.73	3.28	3835736.5692	1177273.0700	4941612.2443	0.0337	0.0306	0.0358	5664452.9175	644359.5229	181.6752	0.0257	0.0279	0.0438	2.3709	0.0103	NaN	0.00	11.7153	0.0000	7.4567	0.0000	0.0000	0.0000	-1.00	0.0955
BX08	2023	10	30	01	10	00.00	6	0	6	0	0	0	2.93	1.47	1.06	2.73	3.27	3835736.5697	1177273.0670	4941612.2413	0.0337	0.0306	0.0358	5664452.9158	644359.5200	181.6726	0.0257	0.0279	0.0438	2.3709	0.0103	NaN	0.00	11.4705	0.0000	7.2138	0.0000	0.0000	0.0000	-1.00	0.0955
BX08	2023	10	30	01	10	05.00	6	0	6	0	0	0	2.92	1.47	1.06	2.72	3.27	3835736.5715	1177273.0670	4941612.2405	0.0337	0.0306	0.0358	5664452.9139	644359.5195	181.6731	0.0256	0.0278	0.0438	2.3709	0.0103	NaN	0.00	11.7012	0.0000	7.4435	0.0000	0.0000	0.0000	-1.00	0.0956
BX08	2023	10	30	01	10	10.00	6	0	6	0	0	0	2.92	1.46	1.06	2.72	3.27	3835736.5709	1177273.0661	4941612.2403	0.0336	0.0305	0.0358	5664452.9145	644359.5188	181.6724	0.0256	0.0278	0.0438	2.3710	0.0103	NaN	0.00	11.5129	0.0000	7.2582	0.0000	0.0000	0.0000	-1.00	0.0956
BX08	2023	10	30	01	10	15.00	6	0	6	0	0	0	2.92	1.46	1.06	2.72	3.26	3835736.5716	1177273.0649	4941612.2403	0.0336	0.0305	0.0358	5664452.9142	644359.5175	181.6725	0.0256	0.0278	0.0437	2.3711	0.0103	NaN	0.00	11.7458	0.0000	7.4930	0.0000	0.0000	0.0000	-1.00	0.0957
BX08	2023	10	30	01	10	20.00	6	0	6	0	0	0	2.91	1.46	1.06	2.71	3.26	3835736.5682	1177273.0635	4941612.2401	0.0336	0.0304	0.0358	5664452.9169	644359.5171	181.6701	0.0256	0.0277	0.0437	2.3713	0.0103	NaN	0.00	11.6022	0.0000	7.3502	0.0000	0.0000	0.0000	-1.00	0.0959
BX08	2023	10	30	01	10	25.00	6	0	6	0	0	0	2.91	1.46	1.06	2.71	3.25	3835736.5684	1177273.0645	4941612.2400	0.0336	0.0304	0.0358	5664452.9165	644359.5180	181.6704	0.0256	0.0277	0.0437	2.3714	0.0103	NaN	0.00	11.4618	0.0000	7.2136	0.0000	0.0000	0.0000	-1.00	0.0960
BX08	2023	10	30	01	10	30.00	6	0	6	0	0	0	2.90	1.46	1.05	2.71	3.25	3835736.5677	1177273.0646	4941612.2422	0.0336	0.0304	0.0358	5664452.9184	644359.5182	181.6717	0.0256	0.0277	0.0437	2.3715	0.0102	NaN	0.00	11.5793	0.0000	7.3343	0.0000	0.0000	0.0000	-1.00	0.0961
BX08	2023	10	30	01	10	35.00	6	0	6	0	0	0	2.90	1.46	1.05	2.70	3.25	3835736.5675	1177273.0630	4941612.2417	0.0335	0.0303	0.0358	5664452.9185	644359.5168	181.6709	0.0256	0.0276	0.0436	2.3716	0.0102	NaN	0.00	11.7275	0.0000	7.4831	0.0000	0.0000	0.0000	-1.00	0.0962
BX08	2023	10	30	01	10	40.00	6	0	7	0	0	0	2.55	1.28	1.05	2.32	2.85	3835736.5676	1177273.0597	4941612.2417	0.0335	0.0303	0.0358	5664452.9191	644359.5135	181.6703	0.0256	0.0276	0.0436	2.3717	0.0102	NaN	0.00	11.6990	0.0000	7.4429	0.0000	0.0000	0.0000	-1.00	0.0963
BX08	2023	10	30	01	10	45.00	6	0	7	0	0	0	2.55	1.28	1.05	2.32	2.85	3835736.5670	1177273.0582	4941612.2422	0.0335	0.0302	0.0357	5664452.9201	644359.5123	181.6701	0.0256	0.0276	0.0436	2.3717	0.0102	NaN	0.00	11.7402	0.0000	7.4734	0.0000	0.0000	0.0000	-1.00	0.0963
BX08	2023	10	30	01	10	50.00	6	0	7	0	0	0	2.55	1.28	1.05	2.32	2.85	3835736.5690	1177273.0593	4941612.2427	0.0335	0.0301	0.0357	5664452.9188	644359.5128	181.6719	0.0256	0.0275	0.0435	2.3719	0.0102	NaN	0.00	11.7110	0.0000	7.4333	0.0000	0.0000	0.0000	-1.00	0.0965
BX08	2023	10	30	01	10	55.00	6	0	7	0	0	0	2.54	1.28	1.05	2.32	2.85	3835736.5705	1177273.0589	4941612.2420	0.0335	0.0305	0.0358	5664452.9173	644359.5120	181.6722	0.0256	0.0279	0.0436	2.3720	0.0102	NaN	0.00	11.5537	0.0000	7.2678	0.0000	0.0000	0.0000	-1.00	0.0966
BX08	2023	10	30	01	11	00.00	6	0	7	0	0	0	2.54	1.28	1.05	2.32	2.84	3835736.5696	1177273.0593	4941612.2392	0.0335	0.0305	0.0358	5664452.9161	644359.5127	181.6695	0.0256	0.0279	0.0436	2.3721	0.0101	NaN	0.00	11.4497	0.0000	7.1598	0.0000	0.0000	0.0000	-1.00	0.0968
BX08	2023	10	30	01	11	05.00	6	0	7	0	0	0	2.54	1.28	1.05	2.31	2.84	3835736.5691	1177273.0636	4941612.2397	0.0334	0.0300	0.0356	5664452.9160	644359.5169	181.6704	0.0256	0.0274	0.0434	2.3723	0.0101	NaN	0.00	11.4671	0.0000	7.1770	0.0000	0.0000	0.0000	-1.00	0.0969
BX08	2023	10	30	01	11	10.00	6	0	7	0	0	0	2.54	1.28	1.04	2.31	2.84	3835736.5700	1177273.0649	4941612.2403	0.0334	0.0299	0.0355	5664452.9154	644359.5179	181.6716	0.0256	0.0273	0.0432	2.3724	0.0101	NaN	0.00	11.6159	0.0000	7.3292	0.0000	0.0000	0.0000	-1.00	0.0971
BX08	2023	10	30	01	11	15.00	6	0	7	0	0	0	2.53	1.28	1.04	2.31	2.84	3835736.5687	1177273.0675	4941612.2411	0.0334	0.0299	0.0354	5664452.9163	644359.5207	181.6720	0.0256	0.0273	0.0431	2.3727	0.0101	NaN	0.00	11.6723	0.0000	7.3845	0.0000	0.0000	0.0000	-1.00	0.0973
BX08	2023	10	30	01	11	20.00	6	0	7	0	0	0	2.53	1.28	1.04	2.31	2.84	3835736.5692	1177273.0667	4941612.2422	0.0333	0.0298	0.0353	5664452.9169	644359.5198	181.6730	0.0256	0.0273	0.0430	2.3729	0.0101	NaN	0.00	11.4274	0.0000	7.1401	0.0000	0.0000	0.0000	-1.00	0.0975
BX08	2023	10	30	01	11	25.00	6	0	7	0	0	0	2.53	1.27	1.04	2.31	2.83	3835736.5679	1177273.0646	4941612.2400	0.0333	0.0298	0.0353	5664452.9168	644359.5182	181.6701	0.0255	0.0272	0.0429	2.3731	0.0101	NaN	0.00	11.4119	0.0000	7.1268	0.0000	0.0000	0.0000	-1.00	0.0977
BX08	2023	10	30	01	11	30.00	6	0	7	0	0	0	2.53	1.27	1.04	2.30	2.83	3835736.5689	1177273.0639	4941612.2418	0.0332	0.0297	0.0352	5664452.9174	644359.5173	181.6720	0.0255	0.0272	0.0429	2.3732	0.0101	NaN	0.00	11.5659	0.0000	7.2805	0.0000	0.0000	0.0000	-1.00	0.0978
BX08	2023	10	30	01	11	35.00	6	0	7	0	0	0	2.53	1.27	1.04	2.30	2.83	3835736.5663	1177273.0636	4941612.2389	0.0332	0.0297	0.0352	5664452.9176	644359.5177	181.6681	0.0255	0.0272	0.0428	2.3733	0.0100	NaN	0.00	11.5004	0.0000	7.2157	0.0000	0.0000	0.0000	-1.00	0.0979
BX08	2023	10	30	01	11	40.00	6	0	7	0	0	0	2.52	1.27	1.04	2.30	2.83	3835736.5645	1177273.0646	4941612.2376	0.0332	0.0296	0.0351	5664452.9179	644359.5192	181.6661	0.0255	0.0271	0.0427	2.3733	0.0100	NaN	0.00	11.5578	0.0000	7.2745	0.0000	0.0000	0.0000	-1.00	0.0979
BX08	2023	10	30	01	11	45.00	6	0	7	0	0	0	2.52	1.27	1.04	2.30	2.82	3835736.5662	1177273.0630	4941612.2386	0.0331	0.0296	0.0351	5664452.9176	644359.5171	181.6677	0.0255	0.0271	0.0427	2.3734	0.0100	NaN	0.00	11.5428	0.0000	7.2575	0.0000	0.0000	0.0000	-1.00	0.0980
BX08	2023	10	30	01	11	50.00	6	0	7	0	0	0	2.52	1.27	1.03	2.30	2.82	3835736.5650	1177273.0623	4941612.2394	0.0331	0.0295	0.0351	5664452.9192	644359.5168	181.6674	0.0255	0.0271	0.0426	2.3735	0.0100	NaN	0.00	11.6483	0.0000	7.3618	0.0000	0.0000	0.0000	-1.00	0.0981
BX08	2023	10	30	01	11	55.00	6	0	7	0	0	0	2.52	1.27	1.03	2.30	2.82	3835736.5627	1177273.0606	4941612.2391	0.0331	0.0295	0.0350	5664452.9210	644359.5159	181.6655	0.0255	0.0270	0.0426	2.3737	0.0100	NaN	0.00	11.6754	0.0000	7.3876	0.0000	0.0000	0.0000	-1.00	0.0984
BX08	2023	10	30	01	12	00.00	6	0	7	0	0	0	2.51	1.27	1.03	2.29	2.82	3835736.5616	1177273.0588	4941612.2382	0.0331	0.0295	0.0350	5664452.9216	644359.5144	181.6639	0.0255	0.0270	0.0425	2.3739	0.0100	NaN	0.00	11.4674	0.0000	7.1656	0.0000	0.0000	0.0000	-1.00	0.0985
BX08	2023	10	30	01	12	05.00	6	0	7	0	0	0	2.51	1.27	1.03	2.29	2.81	3835736.5591	1177273.0573	4941612.2394	0.0330	0.0294	0.0350	5664452.9246	644359.5136	181.6630	0.0255	0.0270	0.0425	2.3740	0.0099	NaN	0.00	11.3992	0.0000	7.0931	0.0000	0.0000	0.0000	-1.00	0.0986
BX08	2023	10	30	01	12	10.00	6	0	7	0	0	0	2.51	1.27	1.03	2.29	2.81	3835736.5595	1177273.0553	4941612.2398	0.0330	0.0294	0.0350	5664452.9249	644359.5116	181.6632	0.0255	0.0269	0.0424	2.3742	0.0099	NaN	0.00	11.3888	0.0000	7.0771	0.0000	0.0000	0.0000	-1.00	0.0988
BX08	2023	10	30	01	12	15.00	6	0	7	0	0	0	2.51	1.27	1.03	2.29	2.81	3835736.5589	1177273.0549	4941612.2398	0.0330	0.0293	0.0349	5664452.9255	644359.5113	181.6627	0.0255	0.0269	0.0424	2.3743	0.0099	NaN	0.00	11.4795	0.0000	7.1648	0.0000	0.0000	0.0000	-1.00	0.0989
BX08	2023	10	30	01	12	20.00	6	0	7	0	0	0	2.51	1.27	1.03	2.29	2.81	3835736.5620	1177273.0540	4941612.2388	0.0330	0.0293	0.0349	5664452.9226	644359.5097	181.6637	0.0255	0.0269	0.0423	2.3745	0.0099	NaN	0.00	11.4253	0.0000	7.0994	0.0000	0.0000	0.0000	-1.00	0.0991
BX08	2023	10	30	01	12	25.00	6	0	7	0	0	0	2.50	1.27	1.03	2.28	2.81	3835736.5617	1177273.0533	4941612.2378	0.0330	0.0293	0.0349	5664452.9224	644359.5091	181.6626	0.0255	0.0268	0.0423	2.3746	0.0099	NaN	0.00	11.4999	0.0000	7.1708	0.0000	0.0000	0.0000	-1.00	0.0992
BX08	2023	10	30	01	12	30.00	6	0	7	0	0	0	2.50	1.26	1.02	2.28	2.80	3835736.5588	1177273.0543	4941612.2399	0.0329	0.0292	0.0349	5664452.9258	644359.5108	181.6627	0.0255	0.0268	0.0423	2.3747	0.0099	NaN	0.00	11.4392	0.0000	7.1035	0.0000	0.0000	0.0000	-1.00	0.0994
BX08	2023	10	30	01	12	35.00	6	0	7	0	0	0	2.50	1.26	1.02	2.28	2.80	3835736.5571	1177273.0552	4941612.2378	0.0329	0.0292	0.0349	5664452.9255	644359.5122	181.6602	0.0255	0.0268	0.0422	2.3749	0.0099	NaN	0.00	11.2555	0.0000	6.9256	0.0000	0.0000	0.0000	-1.00	0.0996
BX08	2023	10	30	01	12	40.00	6	0	7	0	0	0	2.50	1.26	1.02	2.28	2.80	3835736.5593	1177273.0542	4941612.2367	0.0329	0.0292	0.0348	5664452.9233	644359.5106	181.6604	0.0255	0.0268	0.0422	2.3752	0.0098	NaN	0.00	11.1212	0.0000	6.7921	0.0000	0.0000	0.0000	-1.00	0.0998
BX08	2023	10	30	01	12	45.00	6	0	7	0	0	0	2.50	1.26	1.02	2.28	2.80	3835736.5601	1177273.0546	4941612.2365	0.0329	0.0291	0.0348	5664452.9225	644359.5108	181.6608	0.0255	0.0267	0.0422	2.3752	0.0098	NaN	0.00	11.3728	0.0000	7.0447	0.0000	0.0000	0.0000	-1.00	0.0999
BX08	2023	10	30	01	12	50.00	6	0	7	0	0	0	2.49	1.26	1.02	2.28	2.79	3835736.5603	1177273.0514	4941612.2363	0.0328	0.0291	0.0348	5664452.9229	644359.5077	181.6602	0.0255	0.0267	0.0421	2.3754	0.0098	NaN	0.00	11.3844	0.0000	7.0559	0.0000	0.0000	0.0000	-1.00	0.1000
BX08	2023	10	30	01	12	55.00	6	0	7	0	0	0	2.49	1.26	1.02	2.27	2.79	3835736.5601	1177273.0534	4941612.2378	0.0328	0.0290	0.0348	5664452.9236	644359.5096	181.6617	0.0255	0.0267	0.0421	2.3756	0.0098	NaN	0.00	11.5680	0.0000	7.2406	0.0000	0.0000	0.0000	-1.00	0.1002
BX08	2023	10	30	01	13	00.00	6	0	7	0	0	0	2.49	1.26	1.02	2.27	2.79	3835736.5593	1177273.0515	4941612.2388	0.0328	0.0290	0.0348	5664452.9252	644359.5080	181.6616	0.0255	0.0266	0.0421	2.3757	0.0098	NaN	0.00	11.4301	0.0000	7.1016	0.0000	0.0000	0.0000	-1.00	0.1003
BX08	2023	10	30	01	13	05.00	6	0	7	0	0	0	2.49	1.26	1.02	2.27	2.79	3835736.5612	1177273.0527	4941612.2428	0.0328	0.0290	0.0348	5664452.9261	644359.5086	181.6660	0.0254	0.0266	0.0420	2.3758	0.0098	NaN	0.00	11.2123	0.0000	6.8859	0.0000	0.0000	0.0000	-1.00	0.1004
BX08	2023	10	30	01	13	10.00	6	0	7	0	0	0	2.48	1.26	1.01	2.27	2.78	3835736.5610	1177273.0535	4941612.2421	0.0328	0.0289	0.0348	5664452.9256	644359.5094	181.6656	0.0254	0.0266	0.0420	2.3760	0.0098	NaN	0.00	11.1644	0.0000	6.8401	0.0000	0.0000	0.0000	-1.00	0.1006
BX08	2023	10	30	01	13	15.00	6	0	7	0	0	0	2.48	1.26	1.01	2.27	2.78	3835736.5636	1177273.0540	4941612.2394	0.0328	0.0289	0.0347	5664452.9218	644359.5092	181.6651	0.0254	0.0265	0.0420	2.3762	0.0097	NaN	0.00	11.3219	0.0000	6.9966	0.0000	0.0000	0.0000	-1.00	0.1008
BX08	2023	10	30	01	13	20.00	6	0	7	0	0	0	2.48	1.26	1.01	2.26	2.78	3835736.5621	1177273.0551	4941612.2376	0.0327	0.0289	0.0347	5664452.9217	644359.5107	181.6630	0.0254	0.0265	0.0420	2.3763	0.0097	NaN	0.00	11.2692	0.0000	6.9468	0.0000	0.0000	0.0000	-1.00	0.1009
BX08	2023	10	30	01	13	25.00	6	0	7	0	0	0	2.48	1.26	1.01	2.26	2.78	3835736.5593	1177273.0534	4941612.2379	0.0327	0.0288	0.0347	5664452.9243	644359.5098	181.6612	0.0254	0.0265	0.0419	2.3765	0.0097	NaN	0.00	11.0381	0.0000	6.7165	0.0000	0.0000	0.0000	-1.00	0.1011
BX08	2023	10	30	01	13	30.00	6	0	7	0	0	0	2.48	1.25	1.01	2.26	2.78	3835736.5592	1177273.0528	4941612.2383	0.0327	0.0288	0.0347	5664452.9247	644359.5093	181.6614	0.0254	0.0265	0.0419	2.3766	0.0097	NaN	0.00	11.2023	0.0000	6.8813	0.0000	0.0000	0.0000	-1.00	0.1012
BX08	2023	10	30	01	13	35.00	6	0	7	0	0	0	2.47	1.25	1.01	2.26	2.77	3835736.5570	1177273.0511	4941612.2367	0.0327	0.0288	0.0347	5664452.9257	644359.5082	181.6585	0.0254	0.0264	0.0419	2.3768	0.0097	NaN	0.00	11.1559	0.0000	6.8390	0.0000	0.0000	0.0000	-1.00	0.1014
BX08	2023	10	30	01	13	40.00	6	0	7	0	0	0	2.47	1.25	1.01	2.26	2.77	3835736.5580	1177273.0480	4941612.2366	0.0327	0.0287	0.0347	5664452.9255	644359.5050	181.6585	0.0254	0.0264	0.0419	2.3770	0.0097	NaN	0.00	11.2975	0.0000	6.9796	0.0000	0.0000	0.0000	-1.00	0.1016
BX08	2023	10	30	01	13	45.00	6	0	7	0	0	0	2.47	1.25	1.01	2.25	2.77	3835736.5579	1177273.0486	4941612.2355	0.0327	0.0287	0.0347	5664452.9248	644359.5056	181.6576	0.0254	0.0264	0.0418	2.3772	0.0097	NaN	0.00	11.1823	0.0000	6.8621	0.0000	0.0000	0.0000	-1.00	0.1018
BX08	2023	10	30	01	13	50.00	6	0	7	0	0	0	2.47	1.25	1.00	2.25	2.77	3835736.5567	1177273.0481	4941612.2358	0.0326	0.0287	0.0347	5664452.9259	644359.5055	181.6571	0.0254	0.0263	0.0418	2.3774	0.0096	NaN	0.00	11.0621	0.0000	6.7424	0.0000	0.0000	0.0000	-1.00	0.1020
BX08	2023	10	30	01	13	55.00	6	0	7	0	0	0	2.46	1.25	1.00	2.25	2.76	3835736.5570	1177273.0461	4941612.2345	0.0326	0.0286	0.0347	5664452.9254	644359.5035	181.6559	0.0254	0.0263	0.0418	2.3777	0.0096	NaN	0.00	11.3144	0.0000	6.9932	0.0000	0.0000	0.0000	-1.00	0.1023
BX08	2023	10	30	01	14	00.00	6	0	7	0	0	0	2.46	1.25	1.00	2.25	2.76	3835736.5571	1177273.0460	4941612.2362	0.0326	0.0286	0.0346	5664452.9264	644359.5034	181.6572	0.0254	0.0263	0.0418	2.3778	0.0096	NaN	0.00	10.9324	0.0000	6.6076	0.0000	0.0000	0.0000	-1.00	0.1024
BX08	2023	10	30	01	14	05.00	6	0	7	0	0	0	2.46	1.25	1.00	2.25	2.76	3835736.5548	1177273.0475	4941612.2356	0.0326	0.0286	0.0346	5664452.9274	644359.5054	181.6557	0.0254	0.0263	0.0417	2.3781	0.0096	NaN	0.00	10.8499	0.0000	6.5273	0.0000	0.0000	0.0000	-1.00	0.1027
BX08	2023	10	30	01	14	10.00	6	0	7	0	0	0	2.46	1.25	1.00	2.25	2.76	3835736.5510	1177273.0461	4941612.2342	0.0326	0.0285	0.0346	5664452.9296	644359.5052	181.6520	0.0254	0.0262	0.0417	2.3782	0.0096	NaN	0.00	10.6556	0.0000	6.3361	0.0000	0.0000	0.0000	-1.00	0.1028
BX08	2023	10	30	01	14	15.00	6	0	7	0	0	0	2.46	1.25	1.00	2.24	2.75	3835736.5496	1177273.0425	4941612.2376	0.0328	0.0288	0.0358	5664452.9335	644359.5020	181.6532	0.0257	0.0267	0.0426	2.3782	0.0096	NaN	0.00	11.0020	0.0000	6.6857	0.0000	0.0000	0.0000	-1.00	0.1028
BX08	2023	10	30	01	14	20.00	6	0	7	0	0	0	2.45	1.25	1.00	2.24	2.75	3835736.5484	1177273.0405	4941612.2375	0.0329	0.0288	0.0366	5664452.9348	644359.5004	181.6520	0.0258	0.0268	0.0432	2.3782	0.0096	NaN	0.00	10.9156	0.0000	6.6051	0.0000	0.0000	0.0000	-1.00	0.1028
BX08	2023	10	30	01	14	25.00	6	0	7	0	0	0	2.45	1.25	1.00	2.24	2.75	3835736.5524	1177273.0401	4941612.2406	0.0331	0.0288	0.0370	5664452.9339	644359.4989	181.6567	0.0259	0.0268	0.0437	2.3782	0.0096	NaN	0.00	11.0909	0.0000	6.7803	0.0000	0.0000	0.0000	-1.00	0.1028
BX08	2023	10	30	01	14	30.00	6	0	7	0	0	0	2.45	1.24	1.00	2.24	2.75	3835736.5497	1177273.0422	4941612.2336	0.0329	0.0284	0.0356	5664452.9311	644359.5017	181.6500	0.0255	0.0263	0.0426	2.3785	0.0095	NaN	0.00	10.7271	0.0000	6.4112	0.0000	0.0000	0.0000	-1.00	0.1031
BX08	2023	10	30	01	14	35.00	6	0	7	0	0	0	2.45	1.24	0.99	2.24	2.74	3835736.5475	1177273.0413	4941612.2334	0.0327	0.0284	0.0350	5664452.9328	644359.5015	181.6484	0.0254	0.0261	0.0421	2.3786	0.0095	NaN	0.00	10.7491	0.0000	6.4310	0.0000	0.0000	0.0000	-1.00	0.1033
BX08	2023	10	30	01	14	40.00	6	0	7	0	0	0	2.44	1.24	0.99	2.23	2.74	3835736.5485	1177273.0389	4941612.2317	0.0326	0.0283	0.0348	5664452.9315	644359.4989	181.6472	0.0254	0.0261	0.0419	2.3789	0.0095	NaN	0.00	10.4424	0.0000	6.1194	0.0000	0.0000	0.0000	-1.00	0.1035
BX08	2023	10	30	01	14	45.00	6	0	7	0	0	0	2.44	1.24	0.99	2.23	2.74	3835736.5494	1177273.0382	4941612.2303	0.0326	0.0283	0.0347	5664452.9300	644359.4980	181.6465	0.0254	0.0261	0.0417	2.3791	0.0095	NaN	0.00	10.9602	0.0000	6.6335	0.0000	0.0000	0.0000	-1.00	0.1037
BX08	2023	10	30	01	14	50.00	6	0	7	0	0	0	2.44	1.24	0.99	2.23	2.74	3835736.5501	1177273.0365	4941612.2341	0.0327	0.0286	0.0359	5664452.9322	644359.4962	181.6496	0.0257	0.0265	0.0426	2.3792	0.0095	NaN	0.00	10.8467	0.0000	6.5233	0.0000	0.0000	0.0000	-1.00	0.1038
BX08	2023	10	30	01	14	55.00	6	0	7	0	0	0	2.44	1.24	0.99	2.23	2.74	3835736.5496	1177273.0370	4941612.2336	0.0326	0.0283	0.0351	5664452.9322	644359.4968	181.6490	0.0254	0.0261	0.0420	2.3793	0.0095	NaN	0.00	10.7766	0.0000	6.4514	0.0000	0.0000	0.0000	-1.00	0.1039
BX08	2023	10	30	01	15	00.00	6	0	7	0	0	0	2.44	1.24	0.99	2.23	2.73	3835736.5494	1177273.0378	4941612.2291	0.0325	0.0282	0.0348	5664452.9293	644359.4977	181.6456	0.0254	0.0260	0.0418	2.3795	0.0095	NaN	0.00	10.8018	0.0000	6.4781	0.0000	0.0000	0.0000	-1.00	0.1041
BX08	2023	10	30	01	15	05.00	6	0	7	0	0	0	2.43	1.24	0.99	2.22	2.73	3835736.5495	1177273.0374	4941612.2317	0.0327	0.0285	0.0359	5664452.9310	644359.4972	181.6476	0.0257	0.0264	0.0426	2.3795	0.0094	NaN	0.00	10.5645	0.0000	6.2499	0.0000	0.0000	0.0000	-1.00	0.1041
BX08	2023	10	30	01	15	10.00	6	0	7	0	0	0	2.43	1.24	0.99	2.22	2.73	3835736.5488	1177273.0367	4941612.2356	0.0329	0.0285	0.0366	5664452.9341	644359.4967	181.6500	0.0258	0.0265	0.0432	2.3796	0.0094	NaN	0.00	10.1745	0.0000	5.8651	0.0000	0.0000	0.0000	-1.00	0.1042
BX08	2023	10	30	01	15	15.00	6	0	7	0	0	0	2.43	1.24	0.99	2.22	2.73	3835736.5487	1177273.0356	4941612.2355	0.0330	0.0285	0.0370	5664452.9343	644359.4957	181.6497	0.0258	0.0266	0.0436	2.3797	0.0094	NaN	0.00	10.5644	0.0000	6.2593	0.0000	0.0000	0.0000	-1.00	0.1043
BX08	2023	10	30	01	15	20.00	6	0	7	0	0	0	2.43	1.24	0.98	2.22	2.72	3835736.5524	1177273.0345	4941612.2405	0.0331	0.0284	0.0372	5664452.9349	644359.4935	181.6557	0.0258	0.0266	0.0438	2.3797	0.0094	NaN	0.00	10.7437	0.0000	6.4398	0.0000	0.0000	0.0000	-1.00	0.1043
BX08	2023	10	30	01	15	25.00	6	0	7	0	0	0	2.42	1.24	0.98	2.22	2.72	3835736.5552	1177273.0338	4941612.2405	0.0332	0.0284	0.0374	5664452.9330	644359.4920	181.6571	0.0258	0.0265	0.0440	2.3798	0.0094	NaN	0.00	10.8345	0.0000	6.5338	0.0000	0.0000	0.0000	-1.00	0.1045
BX08	2023	10	30	01	15	30.00	6	0	7	0	0	0	2.42	1.23	0.98	2.21	2.72	3835736.5520	1177273.0361	4941612.2359	0.0328	0.0281	0.0357	5664452.9320	644359.4952	181.6521	0.0254	0.0260	0.0427	2.3801	0.0094	NaN	0.00	10.5881	0.0000	6.2798	0.0000	0.0000	0.0000	-1.00	0.1047
BX08	2023	10	30	01	15	35.00	6	0	7	0	0	0	2.42	1.23	0.98	2.21	2.72	3835736.5528	1177273.0350	4941612.2324	0.0326	0.0281	0.0351	5664452.9294	644359.4940	181.6497	0.0254	0.0258	0.0421	2.3803	0.0094	NaN	0.00	10.8206	0.0000	6.5127	0.0000	0.0000	0.0000	-1.00	0.1049
BX08	2023	10	30	01	15	40.00	6	0	7	0	0	0	2.42	1.23	0.98	2.21	2.71	3835736.5557	1177273.0345	4941612.2350	0.0328	0.0283	0.0361	5664452.9289	644359.4926	181.6534	0.0256	0.0262	0.0427	2.3804	0.0094	NaN	0.00	10.7639	0.0000	6.4606	0.0000	0.0000	0.0000	-1.00	0.1050
BX08	2023	10	30	01	15	45.00	6	0	7	0	0	0	2.42	1.23	0.98	2.21	2.71	3835736.5567	1177273.0316	4941612.2381	0.0329	0.0283	0.0367	5664452.9308	644359.4896	181.6558	0.0258	0.0264	0.0432	2.3805	0.0094	NaN	0.00	10.7837	0.0000	6.4790	0.0000	0.0000	0.0000	-1.00	0.1051
BX08	2023	10	30	01	15	50.00	6	0	7	0	0	0	2.41	1.23	0.98	2.21	2.71	3835736.5540	1177273.0333	4941612.2355	0.0326	0.0280	0.0354	5664452.9308	644359.4920	181.6525	0.0254	0.0259	0.0423	2.3807	0.0093	NaN	0.00	10.8619	0.0000	6.5532	0.0000	0.0000	0.0000	-1.00	0.1053
BX08	2023	10	30	01	15	55.00	6	0	7	0	0	0	2.41	1.23	0.98	2.20	2.71	3835736.5518	1177273.0327	4941612.2380	0.0328	0.0282	0.0363	5664452.9341	644359.4920	181.6530	0.0257	0.0262	0.0429	2.3808	0.0093	NaN	0.00	10.8626	0.0000	6.5540	0.0000	0.0000	0.0000	-1.00	0.1054
BX08	2023	10	30	01	16	00.00	6	0	7	0	0	0	2.41	1.23	0.98	2.20	2.70	3835736.5498	1177273.0309	4941612.2392	0.0329	0.0282	0.0368	5664452.9368	644359.4908	181.6523	0.0258	0.0263	0.0433	2.3808	0.0093	NaN	0.00	10.8466	0.0000	6.5385	0.0000	0.0000	0.0000	-1.00	0.1054
BX08	2023	10	30	01	16	05.00	6	0	7	0	0	0	2.41	1.23	0.97	2.20	2.70	3835736.5484	1177273.0327	4941612.2323	0.0326	0.0279	0.0354	5664452.9331	644359.4930	181.6465	0.0254	0.0258	0.0423	2.3810	0.0093	NaN	0.00	10.6150	0.0000	6.3094	0.0000	0.0000	0.0000	-1.00	0.1057
BX08	2023	10	30	01	16	10.00	6	0	7	0	0	0	2.40	1.23	0.97	2.20	2.70	3835736.5492	1177273.0317	4941612.2285	0.0325	0.0279	0.0349	5664452.9304	644359.4918	181.6438	0.0254	0.0257	0.0418	2.3812	0.0093	NaN	0.00	10.4746	0.0000	6.1703	0.0000	0.0000	0.0000	-1.00	0.1058
BX08	2023	10	30	01	16	15.00	6	0	7	0	0	0	2.40	1.23	0.97	2.20	2.70	3835736.5453	1177273.0323	4941612.2249	0.0324	0.0279	0.0347	5664452.9308	644359.4936	181.6388	0.0254	0.0257	0.0416	2.3814	0.0093	NaN	0.00	10.8050	0.0000	6.5016	0.0000	0.0000	0.0000	-1.00	0.1060
BX08	2023	10	30	01	16	20.00	6	0	7	0	0	0	2.40	1.23	0.97	2.20	2.70	3835736.5436	1177273.0330	4941612.2254	0.0323	0.0278	0.0346	5664452.9323	644359.4947	181.6383	0.0253	0.0257	0.0414	2.3816	0.0093	NaN	0.00	10.4585	0.0000	6.1568	0.0000	0.0000	0.0000	-1.00	0.1062
BX08	2023	10	30	01	16	25.00	6	0	7	0	0	0	2.40	1.23	0.97	2.19	2.69	3835736.5441	1177273.0332	4941612.2243	0.0323	0.0278	0.0345	5664452.9312	644359.4948	181.6378	0.0253	0.0256	0.0413	2.3817	0.0093	NaN	0.00	10.7946	0.0000	6.4933	0.0000	0.0000	0.0000	-1.00	0.1064
BX08	2023	10	30	01	16	30.00	6	0	7	0	0	0	2.40	1.22	0.97	2.19	2.69	3835736.5419	1177273.0339	4941612.2237	0.0322	0.0278	0.0345	5664452.9323	644359.4960	181.6361	0.0253	0.0256	0.0412	2.3819	0.0092	NaN	0.00	10.8741	0.0000	6.5708	0.0000	0.0000	0.0000	-1.00	0.1065
BX08	2023	10	30	01	16	35.00	6	0	7	0	0	0	2.39	1.22	0.97	2.19	2.69	3835736.5434	1177273.0326	4941612.2228	0.0324	0.0280	0.0357	5664452.9309	644359.4944	181.6361	0.0256	0.0260	0.0421	2.3820	0.0092	NaN	0.00	10.6491	0.0000	6.3468	0.0000	0.0000	0.0000	-1.00	0.1067
BX08	2023	10	30	01	16	40.00	6	0	7	0	0	0	2.39	1.22	0.97	2.19	2.69	3835736.5455	1177273.0310	4941612.2243	0.0326	0.0280	0.0364	5664452.9306	644359.4922	181.6382	0.0257	0.0261	0.0428	2.3822	0.0092	NaN	0.00	10.5714	0.0000	6.2672	0.0000	0.0000	0.0000	-1.00	0.1068
BX08	2023	10	30	01	16	45.00	6	0	7	0	0	0	2.39	1.22	0.97	2.19	2.68	3835736.5416	1177273.0317	4941612.2247	0.0324	0.0277	0.0352	5664452.9336	644359.4940	181.6364	0.0254	0.0257	0.0419	2.3824	0.0092	NaN	0.00	10.4492	0.0000	6.1520	0.0000	0.0000	0.0000	-1.00	0.1070
BX08	2023	10	30	01	16	50.00	6	0	7	0	0	0	2.39	1.22	0.96	2.18	2.68	3835736.5428	1177273.0333	4941612.2247	0.0323	0.0277	0.0348	5664452.9325	644359.4952	181.6373	0.0254	0.0255	0.0415	2.3826	0.0092	NaN	0.00	10.4199	0.0000	6.1281	0.0000	0.0000	0.0000	-1.00	0.1072
BX08	2023	10	30	01	16	55.00	6	0	7	0	0	0	2.38	1.22	0.96	2.18	2.68	3835736.5403	1177273.0342	4941612.2233	0.0322	0.0276	0.0346	5664452.9333	644359.4968	181.6349	0.0253	0.0255	0.0413	2.3828	0.0092	NaN	0.00	10.5562	0.0000	6.2716	0.0000	0.0000	0.0000	-1.00	0.1074
BX08	2023	10	30	01	17	00.00	6	0	7	0	0	0	2.38	1.22	0.96	2.18	2.68	3835736.5402	1177273.0340	4941612.2245	0.0322	0.0276	0.0345	5664452.9341	644359.4966	181.6358	0.0253	0.0255	0.0412	2.3829	0.0092	NaN	0.00	10.3273	0.0000	6.0420	0.0000	0.0000	0.0000	-1.00	0.1075
BX08	2023	10	30	01	17	05.00	6	0	7	0	0	0	2.38	1.22	0.96	2.18	2.67	3835736.5401	1177273.0304	4941612.2191	0.0321	0.0276	0.0345	5664452.9316	644359.4933	181.6309	0.0253	0.0255	0.0411	2.3832	0.0091	NaN	0.00	10.3336	0.0000	6.0523	0.0000	0.0000	0.0000	-1.00	0.1078
BX08	2023	10	30	01	17	10.00	6	0	7	0	0	0	2.38	1.22	0.96	2.18	2.67	3835736.5421	1177273.0303	4941612.2190	0.0321	0.0276	0.0344	5664452.9300	644359.4926	181.6319	0.0253	0.0254	0.0411	2.3832	0.0091	NaN	0.00	10.3354	0.0000	6.0545	0.0000	0.0000	0.0000	-1.00	0.1078
BX08	2023	10	30	01	17	15.00	6	0	7	0	0	0	2.38	1.22	0.96	2.17	2.67	3835736.5419	1177273.0306	4941612.2217	0.0323	0.0278	0.0356	5664452.9318	644359.4930	181.6340	0.0256	0.0258	0.0420	2.3833	0.0091	NaN	0.00	10.8259	0.0000	6.5453	0.0000	0.0000	0.0000	-1.00	0.1079
BX08	2023	10	30	01	17	20.00	6	0	7	0	0	0	2.37	1.22	0.96	2.17	2.67	3835736.5437	1177273.0305	4941612.2183	0.0322	0.0275	0.0349	5664452.9283	644359.4924	181.6324	0.0254	0.0255	0.0415	2.3835	0.0091	NaN	0.00	10.6501	0.0000	6.3675	0.0000	0.0000	0.0000	-1.00	0.1081
BX08	2023	10	30	01	17	25.00	6	0	7	0	0	0	2.37	1.22	0.96	2.17	2.66	3835736.5434	1177273.0309	4941612.2168	0.0333	0.0287	0.0346	5664452.9275	644359.4928	181.6311	0.0257	0.0274	0.0414	2.3836	0.0091	NaN	0.00	10.7144	0.0000	6.4319	0.0000	0.0000	0.0000	-1.00	0.1082
BX08	2023	10	30	01	17	30.00	6	0	7	0	0	0	2.37	1.21	0.96	2.17	2.66	3835736.5467	1177273.0298	4941612.2132	0.0324	0.0277	0.0345	5664452.9230	644359.4910	181.6301	0.0254	0.0258	0.0412	2.3837	0.0091	NaN	0.00	10.4646	0.0000	6.1817	0.0000	0.0000	0.0000	-1.00	0.1083
BX08	2023	10	30	01	17	35.00	6	0	7	0	0	0	2.37	1.21	0.95	2.17	2.66	3835736.5454	1177273.0283	4941612.2140	0.0322	0.0275	0.0344	5664452.9248	644359.4899	181.6296	0.0253	0.0254	0.0411	2.3838	0.0091	NaN	0.00	10.0617	0.0000	5.7756	0.0000	0.0000	0.0000	-1.00	0.1084
BX08	2023	10	30	01	17	40.00	6	0	7	0	0	0	2.37	1.21	0.95	2.16	2.66	3835736.5450	1177273.0282	4941612.2137	0.0321	0.0274	0.0344	5664452.9249	644359.4899	181.6291	0.0253	0.0253	0.0410	2.3840	0.0091	NaN	0.00	10.3249	0.0000	6.0397	0.0000	0.0000	0.0000	-1.00	0.1086
BX08	2023	10	30	01	17	45.00	6	0	7	0	0	0	2.36	1.21	0.95	2.16	2.66	3835736.5442	1177273.0281	4941612.2148	0.0320	0.0274	0.0344	5664452.9262	644359.4900	181.6295	0.0253	0.0253	0.0409	2.3841	0.0090	NaN	0.00	10.3048	0.0000	6.0182	0.0000	0.0000	0.0000	-1.00	0.1087
BX08	2023	10	30	01	17	50.00	6	0	7	0	0	0	2.36	1.21	0.95	2.16	2.65	3835736.5429	1177273.0312	4941612.2173	0.0320	0.0273	0.0344	5664452.9282	644359.4933	181.6313	0.0253	0.0253	0.0409	2.3843	0.0090	NaN	0.00	10.5565	0.0000	6.2721	0.0000	0.0000	0.0000	-1.00	0.1089
BX08	2023	10	30	01	17	55.00	6	0	7	0	0	0	2.36	1.21	0.95	2.16	2.65	3835736.5416	1177273.0338	4941612.2179	0.0331	0.0285	0.0344	5664452.9290	644359.4962	181.6315	0.0257	0.0273	0.0410	2.3845	0.0090	NaN	0.00	10.2819	0.0000	6.0027	0.0000	0.0000	0.0000	-1.00	0.1091
BX08	2023	10	30	01	18	00.00	6	0	7	0	0	0	2.36	1.21	0.95	2.16	2.65	3835736.5449	1177273.0343	4941612.2173	0.0323	0.0275	0.0344	5664452.9260	644359.4957	181.6330	0.0254	0.0257	0.0409	2.3846	0.0090	NaN	0.00	10.5045	0.0000	6.2351	0.0000	0.0000	0.0000	-1.00	0.1092
BX08	2023	10	30	01	18	05.00	6	0	7	0	0	0	2.35	1.21	0.95	2.15	2.65	3835736.5460	1177273.0344	4941612.2154	0.0320	0.0273	0.0344	5664452.9240	644359.4956	181.6322	0.0253	0.0253	0.0409	2.3848	0.0090	NaN	0.00	10.5181	0.0000	6.2556	0.0000	0.0000	0.0000	-1.00	0.1094
BX08	2023	10	30	01	18	10.00	6	0	7	0	0	0	2.35	1.21	0.95	2.15	2.64	3835736.5471	1177273.0325	4941612.2181	0.0320	0.0273	0.0343	5664452.9252	644359.4934	181.6346	0.0253	0.0252	0.0408	2.3848	0.0090	NaN	0.00	10.5321	0.0000	6.2748	0.0000	0.0000	0.0000	-1.00	0.1094
BX08	2023	10	30	01	18	15.00	6	0	7	0	0	0	2.35	1.21	0.95	2.15	2.64	3835736.5473	1177273.0332	4941612.2160	0.0319	0.0272	0.0343	5664452.9236	644359.4940	181.6333	0.0253	0.0252	0.0408	2.3848	0.0090	NaN	0.00	10.2883	0.0000	6.0353	0.0000	0.0000	0.0000	-1.00	0.1094
BX08	2023	10	30	01	18	20.00	6	0	7	0	0	0	2.35	1.21	0.95	2.15	2.64	3835736.5473	1177273.0327	4941612.2176	0.0319	0.0272	0.0343	5664452.9247	644359.4935	181.6344	0.0253	0.0251	0.0408	2.3848	0.0089	NaN	0.00	10.3731	0.0000	6.1220	0.0000	0.0000	0.0000	-1.00	0.1094
BX08	2023	10	30	01	18	25.00	6	0	7	0	0	0	2.35	1.21	0.94	2.15	2.64	3835736.5490	1177273.0310	4941612.2182	0.0319	0.0272	0.0343	5664452.9241	644359.4914	181.6356	0.0253	0.0251	0.0408	2.3848	0.0089	NaN	0.00	10.5791	0.0000	6.3269	0.0000	0.0000	0.0000	-1.00	0.1094
BX08	2023	10	30	01	18	30.00	6	0	7	0	0	0	2.34	1.20	0.94	2.14	2.63	3835736.5484	1177273.0317	4941612.2199	0.0319	0.0271	0.0343	5664452.9255	644359.4923	181.6367	0.0253	0.0251	0.0407	2.3849	0.0089	NaN	0.00	10.5541	0.0000	6.3008	0.0000	0.0000	0.0000	-1.00	0.1095
BX08	2023	10	30	01	18	35.00	6	0	7	0	0	0	2.34	1.20	0.94	2.14	2.63	3835736.5474	1177273.0321	4941612.2170	0.0319	0.0271	0.0343	5664452.9243	644359.4929	181.6339	0.0253	0.0251	0.0407	2.3849	0.0089	NaN	0.00	10.5917	0.0000	6.3426	0.0000	0.0000	0.0000	-1.00	0.1095
BX08	2023	10	30	01	18	40.00	6	0	7	0	0	0	2.34	1.20	0.94	2.14	2.63	3835736.5475	1177273.0335	4941612.2176	0.0330	0.0283	0.0343	5664452.9244	644359.4942	181.6347	0.0257	0.0271	0.0409	2.3848	0.0089	NaN	0.00	10.2207	0.0000	5.9693	0.0000	0.0000	0.0000	-1.00	0.1094
BX08	2023	10	30	01	18	45.00	6	0	7	0	0	0	2.34	1.20	0.94	2.14	2.63	3835736.5485	1177273.0344	4941612.2178	0.0335	0.0287	0.0343	5664452.9236	644359.4949	181.6356	0.0259	0.0279	0.0410	2.3849	0.0089	NaN	0.00	10.2204	0.0000	5.9670	0.0000	0.0000	0.0000	-1.00	0.1095
BX08	2023	10	30	01	18	50.00	6	0	7	0	0	0	2.33	1.20	0.94	2.14	2.63	3835736.5498	1177273.0312	4941612.2176	0.0338	0.0289	0.0343	5664452.9232	644359.4914	181.6357	0.0259	0.0282	0.0411	2.3849	0.0089	NaN	0.00	10.2735	0.0000	6.0141	0.0000	0.0000	0.0000	-1.00	0.1095
BX08	2023	10	30	01	18	55.00	6	0	7	0	0	0	2.33	1.20	0.94	2.14	2.62	3835736.5529	1177273.0301	4941612.2171	0.0323	0.0274	0.0343	5664452.9207	644359.4895	181.6369	0.0254	0.0257	0.0408	2.3850	0.0089	NaN	0.00	10.5343	0.0000	6.2625	0.0000	0.0000	0.0000	-1.00	0.1096
BX08	2023	10	30	01	19	00.00	6	0	7	0	0	0	2.33	1.20	0.94	2.13	2.62	3835736.5539	1177273.0319	4941612.2213	0.0320	0.0271	0.0343	5664452.9222	644359.4909	181.6411	0.0253	0.0252	0.0407	2.3850	0.0088	NaN	0.00	10.4696	0.0000	6.1900	0.0000	0.0000	0.0000	-1.00	0.1097
BX08	2023	10	30	01	19	05.00	6	0	7	0	0	0	2.33	1.20	0.94	2.13	2.62	3835736.5552	1177273.0313	4941612.2242	0.0321	0.0272	0.0355	5664452.9232	644359.4900	181.6440	0.0256	0.0254	0.0416	2.3851	0.0088	NaN	0.00	10.2917	0.0000	6.0089	0.0000	0.0000	0.0000	-1.00	0.1097
BX08	2023	10	30	01	19	10.00	6	0	7	0	0	0	2.33	1.20	0.94	2.13	2.62	3835736.5562	1177273.0310	4941612.2252	0.0320	0.0270	0.0348	5664452.9231	644359.4894	181.6454	0.0254	0.0251	0.0411	2.3851	0.0088	NaN	0.00	10.2063	0.0000	5.9183	0.0000	0.0000	0.0000	-1.00	0.1097
BX08	2023	10	30	01	19	15.00	6	0	7	0	0	0	2.32	1.20	0.93	2.13	2.61	3835736.5548	1177273.0305	4941612.2241	0.0319	0.0269	0.0345	5664452.9236	644359.4893	181.6436	0.0253	0.0249	0.0408	2.3851	0.0088	NaN	0.00	10.1271	0.0000	5.8352	0.0000	0.0000	0.0000	-1.00	0.1097
BX08	2023	10	30	01	19	20.00	6	0	7	0	0	0	2.32	1.20	0.93	2.13	2.61	3835736.5554	1177273.0308	4941612.2252	0.0318	0.0269	0.0344	5664452.9237	644359.4894	181.6448	0.0253	0.0249	0.0407	2.3851	0.0088	NaN	0.00	10.1570	0.0000	5.8638	0.0000	0.0000	0.0000	-1.00	0.1097
BX08	2023	10	30	01	19	25.00	6	0	7	0	0	0	2.32	1.19	0.93	2.12	2.61	3835736.5554	1177273.0319	4941612.2245	0.0318	0.0269	0.0343	5664452.9232	644359.4905	181.6445	0.0253	0.0249	0.0406	2.3851	0.0088	NaN	0.00	10.2576	0.0000	5.9631	0.0000	0.0000	0.0000	-1.00	0.1097
BX08	2023	10	30	01	19	30.00	6	0	7	0	0	0	2.32	1.19	0.93	2.12	2.61	3835736.5563	1177273.0319	4941612.2249	0.0318	0.0268	0.0343	5664452.9227	644359.4902	181.6454	0.0253	0.0249	0.0406	2.3851	0.0088	NaN	0.00	10.3470	0.0000	6.0517	0.0000	0.0000	0.0000	-1.00	0.1097
BX08	2023	10	30	01	19	35.00	5	0	7	0	0	0	2.59	1.50	0.99	2.39	2.99	3835736.5577	1177273.0298	4941612.2204	0.0318	0.0268	0.0354	5664452.9192	644359.4879	181.6423	0.0261	0.0248	0.0411	2.3851	0.0088	NaN	0.00	10.2739	0.0000	5.9815	0.0000	0.0000	0.0000	-1.00	0.1097
BX08	2023	10	30	01	19	40.00	5	0	7	0	0	0	2.59	1.50	0.99	2.39	2.99	3835736.5569	1177273.0298	4941612.2176	0.0318	0.0268	0.0359	5664452.9181	644359.4881	181.6396	0.0263	0.0248	0.0413	2.3851	0.0087	NaN	0.00	9.9073	0.0000	5.6169	0.0000	0.0000	0.0000	-1.00	0.1097
BX08	2023	10	30	01	19	45.00	5	0	7	0	0	0	2.59	1.50	0.99	2.39	2.99	3835736.5542	1177273.0295	4941612.2143	0.0317	0.0268	0.0361	5664452.9181	644359.4887	181.6354	0.0263	0.0248	0.0414	2.3852	0.0087	NaN	0.00	9.9153	0.0000	5.6349	0.0000	0.0000	0.0000	-1.00	0.1098
BX08	2023	10	30	01	19	50.00	6	0	7	0	0	0	2.31	1.19	0.93	2.11	2.60	3835736.5549	1177273.0283	4941612.2127	0.0317	0.0268	0.0362	5664452.9168	644359.4874	181.6344	0.0264	0.0248	0.0415	2.3852	0.0087	NaN	0.00	10.0759	0.0000	5.8023	0.0000	0.0000	0.0000	-1.00	0.1098
BX08	2023	10	30	01	19	55.00	6	0	7	0	0	0	2.31	1.19	0.93	2.11	2.60	3835736.5552	1177273.0286	4941612.2128	0.0317	0.0267	0.0361	5664452.9166	644359.4875	181.6346	0.0263	0.0248	0.0415	2.3852	0.0087	NaN	0.00	9.9562	0.0000	5.6933	0.0000	0.0000	0.0000	-1.00	0.1098
BX08	2023	10	30	01	20	00.00	6	0	7	0	0	0	2.30	1.19	0.93	2.11	2.59	3835736.5520	1177273.0261	4941612.2123	0.0317	0.0267	0.0360	5664452.9192	644359.4860	181.6319	0.0261	0.0247	0.0415	2.3852	0.0087	NaN	0.00	10.2435	0.0000	5.9813	0.0000	0.0000	0.0000	-1.00	0.1098
BX08	2023	10	30	01	20	05.00	6	0	7	0	0	0	2.30	1.19	0.92	2.11	2.59	3835736.5500	1177273.0243	4941612.2143	0.0317	0.0267	0.0359	5664452.9223	644359.4848	181.6319	0.0260	0.0247	0.0414	2.3853	0.0087	NaN	0.00	10.1502	0.0000	5.8909	0.0000	0.0000	0.0000	-1.00	0.1099
BX08	2023	10	30	01	20	10.00	6	0	7	0	0	0	2.30	1.19	0.92	2.11	2.59	3835736.5485	1177273.0226	4941612.2139	0.0317	0.0267	0.0357	5664452.9235	644359.4836	181.6304	0.0259	0.0247	0.0413	2.3853	0.0087	NaN	0.00	10.2476	0.0000	5.9905	0.0000	0.0000	0.0000	-1.00	0.1099
BX08	2023	10	30	01	20	15.00	6	0	7	0	0	0	2.30	1.19	0.92	2.10	2.59	3835736.5510	1177273.0225	4941612.2143	0.0317	0.0266	0.0356	5664452.9219	644359.4828	181.6322	0.0258	0.0247	0.0412	2.3853	0.0087	NaN	0.00	10.4610	0.0000	6.2012	0.0000	0.0000	0.0000	-1.00	0.1099
BX08	2023	10	30	01	20	20.00	6	0	7	0	0	0	2.30	1.19	0.92	2.10	2.58	3835736.5519	1177273.0252	4941612.2149	0.0317	0.0266	0.0354	5664452.9211	644359.4851	181.6337	0.0257	0.0247	0.0412	2.3853	0.0087	NaN	0.00	10.4096	0.0000	6.1558	0.0000	0.0000	0.0000	-1.00	0.1099
BX08	2023	10	30	01	20	25.00	6	0	7	0	0	0	2.29	1.18	0.92	2.10	2.58	3835736.5543	1177273.0247	4941612.2177	0.0317	0.0266	0.0353	5664452.9211	644359.4840	181.6372	0.0257	0.0246	0.0411	2.3854	0.0086	NaN	0.00	10.3221	0.0000	6.0679	0.0000	0.0000	0.0000	-1.00	0.1100
BX08	2023	10	30	01	20	30.00	6	0	7	0	0	0	2.29	1.18	0.92	2.10	2.58	3835736.5542	1177273.0249	4941612.2176	0.0316	0.0266	0.0352	5664452.9211	644359.4842	181.6371	0.0256	0.0246	0.0410	2.3854	0.0086	NaN	0.00	9.9747	0.0000	5.7190	0.0000	0.0000	0.0000	-1.00	0.1100
BX08	2023	10	30	01	20	35.00	6	0	7	0	0	0	2.29	1.18	0.92	2.10	2.58	3835736.5509	1177273.0250	4941612.2160	0.0316	0.0265	0.0351	5664452.9226	644359.4852	181.6339	0.0256	0.0246	0.0409	2.3854	0.0086	NaN	0.00	10.0041	0.0000	5.7427	0.0000	0.0000	0.0000	-1.00	0.1100
BX08	2023	10	30	01	20	40.00	6	0	7	0	0	0	2.29	1.18	0.92	2.09	2.57	3835736.5523	1177273.0198	4941612.2145	0.0316	0.0265	0.0350	5664452.9216	644359.4798	181.6326	0.0256	0.0246	0.0409	2.3855	0.0086	NaN	0.00	10.0132	0.0000	5.7414	0.0000	0.0000	0.0000	-1.00	0.1101
BX08	2023	10	30	01	20	45.00	6	0	7	0	0	0	2.28	1.18	0.92	2.09	2.57	3835736.5533	1177273.0213	4941612.2147	0.0316	0.0265	0.0350	5664452.9207	644359.4810	181.6337	0.0255	0.0246	0.0408	2.3855	0.0086	NaN	0.00	9.9216	0.0000	5.6442	0.0000	0.0000	0.0000	-1.00	0.1101
BX08	2023	10	30	01	20	50.00	6	0	7	0	0	0	2.28	1.18	0.92	2.09	2.57	3835736.5540	1177273.0233	4941612.2134	0.0316	0.0265	0.0349	5664452.9189	644359.4828	181.6335	0.0255	0.0245	0.0408	2.3856	0.0086	NaN	0.00	9.9813	0.0000	5.6997	0.0000	0.0000	0.0000	-1.00	0.1102
BX08	2023	10	30	01	20	55.00	6	0	7	0	0	0	2.28	1.18	0.92	2.09	2.57	3835736.5527	1177273.0249	4941612.2152	0.0316	0.0264	0.0349	5664452.9207	644359.4846	181.6343	0.0255	0.0245	0.0407	2.3856	0.0086	NaN	0.00	9.8903	0.0000	5.6070	0.0000	0.0000	0.0000	-1.00	0.1102
BX08	2023	10	30	01	21	00.00	6	0	7	0	0	0	2.28	1.18	0.91	2.09	2.57	3835736.5511	1177273.0234	4941612.2157	0.0316	0.0264	0.0348	5664452.9226	644359.4836	181.6335	0.0255	0.0245	0.0407	2.3856	0.0086	NaN	0.00	10.2904	0.0000	6.0077	0.0000	0.0000	0.0000	-1.00	0.1102
BX08	2023	10	30	01	21	05.00	6	0	7	0	0	0	2.28	1.18	0.91	2.08	2.56	3835736.5534	1177273.0234	4941612.2167	0.0316	0.0264	0.0348	5664452.9214	644359.4830	181.6357	0.0255	0.0245	0.0406	2.3857	0.0086	NaN	0.00	10.3105	0.0000	6.0227	0.0000	0.0000	0.0000	-1.00	0.1103
BX08	2023	10	30	01	21	10.00	6	0	7	0	0	0	2.27	1.18	0.91	2.08	2.56	3835736.5515	1177273.0228	4941612.2140	0.0315	0.0264	0.0347	5664452.9213	644359.4829	181.6323	0.0255	0.0245	0.0406	2.3857	0.0085	NaN	0.00	10.2705	0.0000	5.9807	0.0000	0.0000	0.0000	-1.00	0.1103
BX08	2023	10	30	01	21	15.00	6	0	7	0	0	0	2.27	1.18	0.91	2.08	2.56	3835736.5537	1177273.0234	4941612.2145	0.0315	0.0263	0.0347	5664452.9199	644359.4829	181.6341	0.0255	0.0245	0.0406	2.3857	0.0085	NaN	0.00	10.0755	0.0000	5.7832	0.0000	0.0000	0.0000	-1.00	0.1103
BX08	2023	10	30	01	21	20.00	6	0	7	0	0	0	2.27	1.18	0.91	2.08	2.56	3835736.5525	1177273.0233	4941612.2127	0.0315	0.0263	0.0347	5664452.9196	644359.4832	181.6320	0.0254	0.0244	0.0405	2.3858	0.0085	NaN	0.00	9.9878	0.0000	5.7011	0.0000	0.0000	0.0000	-1.00	0.1104
BX08	2023	10	30	01	21	25.00	6	0	7	0	0	0	2.27	1.17	0.91	2.08	2.55	3835736.5502	1177273.0238	4941612.2135	0.0315	0.0263	0.0346	5664452.9218	644359.4843	181.6313	0.0254	0.0244	0.0405	2.3857	0.0085	NaN	0.00	10.3190	0.0000	6.0422	0.0000	0.0000	0.0000	-1.00	0.1104
BX08	2023	10	30	01	21	30.00	6	0	7	0	0	0	2.27	1.17	0.91	2.08	2.55	3835736.5500	1177273.0238	4941612.2130	0.0315	0.0263	0.0346	5664452.9216	644359.4843	181.6308	0.0254	0.0244	0.0405	2.3858	0.0085	NaN	0.00	10.4970	0.0000	6.2299	0.0000	0.0000	0.0000	-1.00	0.1104
BX08	2023	10	30	01	21	35.00	6	0	7	0	0	0	2.26	1.17	0.91	2.07	2.55	3835736.5503	1177273.0221	4941612.2108	0.0315	0.0263	0.0346	5664452.9203	644359.4827	181.6289	0.0254	0.0244	0.0404	2.3858	0.0085	NaN	0.00	10.3023	0.0000	6.0364	0.0000	0.0000	0.0000	-1.00	0.1104
BX08	2023	10	30	01	21	40.00	6	0	7	0	0	0	2.26	1.17	0.91	2.07	2.55	3835736.5500	1177273.0215	4941612.2121	0.0315	0.0262	0.0346	5664452.9215	644359.4822	181.6297	0.0254	0.0244	0.0404	2.3859	0.0085	NaN	0.00	10.2068	0.0000	5.9439	0.0000	0.0000	0.0000	-1.00	0.1105
BX08	2023	10	30	01	21	45.00	6	0	7	0	0	0	2.26	1.17	0.91	2.07	2.54	3835736.5491	1177273.0202	4941612.2134	0.0315	0.0262	0.0345	5664452.9232	644359.4811	181.6299	0.0254	0.0243	0.0404	2.3859	0.0085	NaN	0.00	10.0776	0.0000	5.8144	0.0000	0.0000	0.0000	-1.00	0.1105
BX08	2023	10	30	01	21	50.00	6	0	7	0	0	0	2.26	1.17	0.91	2.07	2.54	3835736.5478	1177273.0175	4941612.2105	0.0315	0.0262	0.0345	5664452.9230	644359.4789	181.6263	0.0254	0.0243	0.0404	2.3859	0.0085	NaN	0.00	10.2888	0.0000	6.0242	0.0000	0.0000	0.0000	-1.00	0.1105
BX08	2023	10	30	01	21	55.00	6	0	7	0	0	0	2.26	1.17	0.90	2.07	2.54	3835736.5467	1177273.0178	4941612.2081	0.0315	0.0262	0.0345	5664452.9223	644359.4795	181.6239	0.0254	0.0243	0.0403	2.3860	0.0084	NaN	0.00	10.3541	0.0000	6.0815	0.0000	0.0000	0.0000	-1.00	0.1106
BX08	2023	10	30	01	22	00.00	6	0	7	0	0	0	2.25	1.17	0.90	2.06	2.54	3835736.5448	1177273.0184	4941612.2085	0.0314	0.0261	0.0345	5664452.9238	644359.4806	181.6231	0.0254	0.0243	0.0403	2.3860	0.0084	NaN	0.00	10.4325	0.0000	6.1485	0.0000	0.0000	0.0000	-1.00	0.1106
BX08	2023	10	30	01	22	05.00	6	0	7	0	0	0	2.25	1.17	0.90	2.06	2.54	3835736.5449	1177273.0148	4941612.2095	0.0314	0.0261	0.0345	5664452.9250	644359.4771	181.6234	0.0254	0.0243	0.0403	2.3861	0.0084	NaN	0.00	10.4987	0.0000	6.1956	0.0000	0.0000	0.0000	-1.00	0.1107
BX08	2023	10	30	01	22	10.00	6	0	7	0	0	0	2.25	1.17	0.90	2.06	2.53	3835736.5463	1177273.0129	4941612.2060	0.0314	0.0261	0.0344	5664452.9222	644359.4750	181.6211	0.0254	0.0243	0.0403	2.3862	0.0084	NaN	0.00	10.2442	0.0000	5.9350	0.0000	0.0000	0.0000	-1.00	0.1108
BX08	2023	10	30	01	22	15.00	6	0	7	0	0	0	2.25	1.17	0.90	2.06	2.53	3835736.5457	1177273.0147	4941612.2048	0.0314	0.0261	0.0344	5664452.9215	644359.4769	181.6201	0.0254	0.0242	0.0403	2.3863	0.0084	NaN	0.00	10.3573	0.0000	6.0492	0.0000	0.0000	0.0000	-1.00	0.1109
BX08	2023	10	30	01	22	20.00	6	0	7	0	0	0	2.24	1.17	0.90	2.06	2.53	3835736.5461	1177273.0162	4941612.2043	0.0314	0.0261	0.0344	5664452.9206	644359.4783	181.6204	0.0254	0.0242	0.0402	2.3864	0.0084	NaN	0.00	10.2436	0.0000	5.9374	0.0000	0.0000	0.0000	-1.00	0.1110
BX08	2023	10	30	01	22	25.00	6	0	7	0	0	0	2.24	1.16	0.90	2.05	2.53	3835736.5444	1177273.0144	4941612.2034	0.0314	0.0260	0.0344	5664452.9217	644359.4770	181.6183	0.0254	0.0242	0.0402	2.3864	0.0084	NaN	0.00	10.3293	0.0000	6.0230	0.0000	0.0000	0.0000	-1.00	0.1110
BX08	2023	10	30	01	22	30.00	6	0	7	0	0	0	2.24	1.16	0.90	2.05	2.52	3835736.5429	1177273.0110	4941612.2032	0.0314	0.0260	0.0344	5664452.9234	644359.4741	181.6166	0.0254	0.0242	0.0402	2.3864	0.0084	NaN	0.00	10.6399	0.0000	6.3301	0.0000	0.0000	0.0000	-1.00	0.1110
BX08	2023	10	30	01	22	35.00	6	0	7	0	0	0	2.24	1.16	0.90	2.05	2.52	3835736.5439	1177273.0102	4941612.2032	0.0314	0.0260	0.0344	5664452.9228	644359.4731	181.6170	0.0254	0.0242	0.0402	2.3865	0.0084	NaN	0.00	10.4833	0.0000	6.1647	0.0000	0.0000	0.0000	-1.00	0.1111
BX08	2023	10	30	01	22	40.00	6	0	7	0	0	0	2.24	1.16	0.90	2.05	2.52	3835736.5449	1177273.0105	4941612.2032	0.0314	0.0260	0.0344	5664452.9220	644359.4731	181.6177	0.0254	0.0242	0.0402	2.3866	0.0083	NaN	0.00	10.3641	0.0000	6.0379	0.0000	0.0000	0.0000	-1.00	0.1112
BX08	2023	10	30	01	22	45.00	6	0	7	0	0	0	2.23	1.16	0.90	2.05	2.52	3835736.5420	1177273.0123	4941612.2048	0.0314	0.0259	0.0344	5664452.9248	644359.4756	181.6175	0.0254	0.0241	0.0401	2.3866	0.0083	NaN	0.00	10.5775	0.0000	6.2498	0.0000	0.0000	0.0000	-1.00	0.1112
BX08	2023	10	30	01	22	50.00	6	0	7	0	0	0	2.23	1.16	0.89	2.04	2.52	3835736.5411	1177273.0136	4941612.2037	0.0313	0.0259	0.0344	5664452.9245	644359.4771	181.6164	0.0254	0.0241	0.0401	2.3867	0.0083	NaN	0.00	10.2921	0.0000	5.9618	0.0000	0.0000	0.0000	-1.00	0.1113
BX08	2023	10	30	01	22	55.00	6	0	7	0	0	0	2.23	1.16	0.89	2.04	2.51	3835736.5422	1177273.0148	4941612.2039	0.0313	0.0259	0.0343	5664452.9235	644359.4779	181.6174	0.0254	0.0241	0.0401	2.3867	0.0083	NaN	0.00	10.5185	0.0000	6.1905	0.0000	0.0000	0.0000	-1.00	0.1113
BX08	2023	10	30	01	23	00.00	6	0	7	0	0	0	2.23	1.16	0.89	2.04	2.51	3835736.5422	1177273.0133	4941612.2042	0.0313	0.0259	0.0343	5664452.9240	644359.4766	181.6174	0.0254	0.0241	0.0401	2.3867	0.0083	NaN	0.00	10.3848	0.0000	6.0564	0.0000	0.0000	0.0000	-1.00	0.1113
BX08	2023	10	30	01	23	05.00	6	0	7	0	0	0	2.23	1.16	0.89	2.04	2.51	3835736.5436	1177273.0133	4941612.2060	0.0313	0.0259	0.0343	5664452.9241	644359.4761	181.6196	0.0254	0.0241	0.0401	2.3868	0.0083	NaN	0.00	10.5322	0.0000	6.2065	0.0000	0.0000	0.0000	-1.00	0.1114
BX08	2023	10	30	01	23	10.00	6	0	7	0	0	0	2.22	1.16	0.89	2.04	2.51	3835736.5444	1177273.0139	4941612.2040	0.0313	0.0258	0.0343	5664452.9222	644359.4765	181.6186	0.0254	0.0241	0.0400	2.3868	0.0083	NaN	0.00	10.6584	0.0000	6.3340	0.0000	0.0000	0.0000	-1.00	0.1114
BX08	2023	10	30	01	23	15.00	6	0	7	0	0	0	2.22	1.16	0.89	2.04	2.50	3835736.5436	1177273.0134	4941612.2065	0.0316	0.0260	0.0354	5664452.9244	644359.4762	181.6200	0.0256	0.0244	0.0410	2.3868	0.0083	NaN	0.00	10.6448	0.0000	6.3269	0.0000	0.0000	0.0000	-1.00	0.1114
BX08	2023	10	30	01	23	20.00	6	0	7	0	0	0	2.22	1.16	0.89	2.03	2.50	3835736.5425	1177273.0128	4941612.2063	0.0318	0.0260	0.0361	5664452.9253	644359.4759	181.6191	0.0256	0.0245	0.0416	2.3869	0.0083	NaN	0.00	10.6614	0.0000	6.3455	0.0000	0.0000	0.0000	-1.00	0.1115
BX08	2023	10	30	01	23	25.00	6	0	7	0	0	0	2.22	1.15	0.89	2.03	2.50	3835736.5428	1177273.0101	4941612.2077	0.0319	0.0260	0.0364	5664452.9264	644359.4732	181.6198	0.0256	0.0245	0.0420	2.3869	0.0083	NaN	0.00	10.6640	0.0000	6.3473	0.0000	0.0000	0.0000	-1.00	0.1115
BX08	2023	10	30	01	23	30.00	6	0	7	0	0	0	2.22	1.15	0.89	2.03	2.50	3835736.5437	1177273.0105	4941612.2102	0.0320	0.0260	0.0366	5664452.9273	644359.4733	181.6224	0.0257	0.0245	0.0422	2.3869	0.0082	NaN	0.00	10.8705	0.0000	6.5564	0.0000	0.0000	0.0000	-1.00	0.1115
BX08	2023	10	30	01	23	35.00	6	0	7	0	0	0	2.21	1.15	0.89	2.03	2.50	3835736.5425	1177273.0110	4941612.2061	0.0317	0.0258	0.0353	5664452.9255	644359.4742	181.6186	0.0254	0.0241	0.0410	2.3870	0.0082	NaN	0.00	10.9106	0.0000	6.5959	0.0000	0.0000	0.0000	-1.00	0.1116
BX08	2023	10	30	01	23	40.00	6	0	7	0	0	0	2.21	1.15	0.89	2.03	2.49	3835736.5418	1177273.0102	4941612.2075	0.0315	0.0257	0.0347	5664452.9271	644359.4736	181.6191	0.0254	0.0240	0.0405	2.3870	0.0082	NaN	0.00	10.9164	0.0000	6.5980	0.0000	0.0000	0.0000	-1.00	0.1116
BX08	2023	10	30	01	23	45.00	6	0	7	0	0	0	2.21	1.15	0.89	2.02	2.49	3835736.5394	1177273.0108	4941612.2090	0.0314	0.0257	0.0345	5664452.9297	644359.4748	181.6189	0.0254	0.0240	0.0403	2.3871	0.0082	NaN	0.00	10.7801	0.0000	6.4594	0.0000	0.0000	0.0000	-1.00	0.1117
BX08	2023	10	30	01	23	50.00	6	0	7	0	0	0	2.21	1.15	0.88	2.02	2.49	3835736.5409	1177273.0115	4941612.2105	0.0313	0.0257	0.0344	5664452.9294	644359.4751	181.6211	0.0254	0.0239	0.0401	2.3871	0.0082	NaN	0.00	10.8184	0.0000	6.4951	0.0000	0.0000	0.0000	-1.00	0.1117
BX08	2023	10	30	01	23	55.00	6	0	7	0	0	0	2.21	1.15	0.88	2.02	2.49	3835736.5416	1177273.0087	4941612.2115	0.0313	0.0257	0.0343	5664452.9300	644359.4721	181.6218	0.0254	0.0239	0.0400	2.3871	0.0082	NaN	0.00	10.7590	0.0000	6.4325	0.0000	0.0000	0.0000	-1.00	0.1117
BX08	2023	10	30	01	24	00.00	6	0	7	0	0	0	2.20	1.15	0.88	2.02	2.48	3835736.5412	1177273.0082	4941612.2100	0.0313	0.0257	0.0343	5664452.9295	644359.4718	181.6204	0.0254	0.0239	0.0400	2.3872	0.0082	NaN	0.00	10.7270	0.0000	6.4005	0.0000	0.0000	0.0000	-1.00	0.1118
BX08	2023	10	30	01	24	05.00	6	0	7	0	0	0	2.20	1.15	0.88	2.02	2.48	3835736.5413	1177273.0077	4941612.2076	0.0312	0.0257	0.0343	5664452.9280	644359.4713	181.6184	0.0254	0.0239	0.0399	2.3872	0.0082	NaN	0.00	10.7116	0.0000	6.3817	0.0000	0.0000	0.0000	-1.00	0.1118
BX08	2023	10	30	01	24	10.00	6	0	7	0	0	0	2.20	1.15	0.88	2.01	2.48	3835736.5422	1177273.0103	4941612.2098	0.0312	0.0256	0.0343	5664452.9282	644359.4736	181.6211	0.0254	0.0239	0.0399	2.3873	0.0082	NaN	0.00	10.4622	0.0000	6.1377	0.0000	0.0000	0.0000	-1.00	0.1119
BX08	2023	10	30	01	24	15.00	6	0	7	0	0	0	2.20	1.15	0.88	2.01	2.48	3835736.5414	1177273.0105	4941612.2104	0.0312	0.0256	0.0343	5664452.9291	644359.4739	181.6212	0.0254	0.0239	0.0399	2.3873	0.0081	NaN	0.00	10.5378	0.0000	6.2163	0.0000	0.0000	0.0000	-1.00	0.1119
BX08	2023	10	30	01	24	20.00	6	0	7	0	0	0	2.20	1.15	0.88	2.01	2.48	3835736.5429	1177273.0129	4941612.2095	0.0312	0.0256	0.0342	5664452.9270	644359.4758	181.6218	0.0254	0.0239	0.0399	2.3874	0.0081	NaN	0.00	10.4601	0.0000	6.1471	0.0000	0.0000	0.0000	-1.00	0.1120
BX08	2023	10	30	01	24	25.00	6	0	7	0	0	0	2.19	1.14	0.88	2.01	2.47	3835736.5455	1177273.0117	4941612.2106	0.0312	0.0256	0.0342	5664452.9259	644359.4740	181.6240	0.0254	0.0238	0.0398	2.3874	0.0081	NaN	0.00	10.5293	0.0000	6.2289	0.0000	0.0000	0.0000	-1.00	0.1120
BX08	2023	10	30	01	24	30.00	6	0	7	0	0	0	2.19	1.14	0.88	2.01	2.47	3835736.5460	1177273.0106	4941612.2148	0.0312	0.0256	0.0342	5664452.9284	644359.4727	181.6274	0.0254	0.0238	0.0398	2.3874	0.0081	NaN	0.00	10.6357	0.0000	6.3359	0.0000	0.0000	0.0000	-1.00	0.1120
BX08	2023	10	30	01	24	35.00	6	0	7	0	0	0	2.19	1.14	0.88	2.01	2.47	3835736.5496	1177273.0115	4941612.2148	0.0312	0.0255	0.0342	5664452.9255	644359.4726	181.6297	0.0254	0.0238	0.0398	2.3874	0.0081	NaN	0.00	10.6114	0.0000	6.3112	0.0000	0.0000	0.0000	-1.00	0.1120
BX08	2023	10	30	01	24	40.00	6	0	7	0	0	0	2.19	1.14	0.88	2.00	2.47	3835736.5502	1177273.0116	4941612.2132	0.0312	0.0255	0.0342	5664452.9240	644359.4725	181.6289	0.0254	0.0238	0.0398	2.3874	0.0081	NaN	0.00	10.5195	0.0000	6.2164	0.0000	0.0000	0.0000	-1.00	0.1120
BX08	2023	10	30	01	24	45.00	6	0	7	0	0	0	2.19	1.14	0.88	2.00	2.47	3835736.5530	1177273.0137	4941612.2138	0.0311	0.0255	0.0342	5664452.9219	644359.4738	181.6314	0.0254	0.0238	0.0398	2.3874	0.0081	NaN	0.00	10.5030	0.0000	6.1980	0.0000	0.0000	0.0000	-1.00	0.1120
BX08	2023	10	30	01	24	50.00	6	0	7	0	0	0	2.18	1.14	0.88	2.00	2.46	3835736.5542	1177273.0118	4941612.2139	0.0311	0.0255	0.0342	5664452.9214	644359.4717	181.6318	0.0254	0.0238	0.0398	2.3874	0.0081	NaN	0.00	10.3893	0.0000	6.0859	0.0000	0.0000	0.0000	-1.00	0.1120
BX08	2023	10	30	01	24	55.00	6	0	7	0	0	0	2.18	1.14	0.87	2.00	2.46	3835736.5532	1177273.0109	4941612.2147	0.0311	0.0255	0.0342	5664452.9229	644359.4710	181.6317	0.0254	0.0237	0.0397	2.3873	0.0081	NaN	0.00	10.4970	0.0000	6.1930	0.0000	0.0000	0.0000	-1.00	0.1119
BX08	2023	10	30	01	25	00.00	6	0	7	0	0	0	2.18	1.14	0.87	2.00	2.46	3835736.5540	1177273.0106	4941612.2161	0.0311	0.0255	0.0342	5664452.9231	644359.4705	181.6332	0.0254	0.0237	0.0397	2.3873	0.0080	NaN	0.00	10.4344	0.0000	6.1268	0.0000	0.0000	0.0000	-1.00	0.1119
BX08	2023	10	30	01	25	05.00	6	0	7	0	0	0	2.18	1.14	0.87	1.99	2.46	3835736.5549	1177273.0105	4941612.2188	0.0311	0.0254	0.0342	5664452.9243	644359.4702	181.6358	0.0254	0.0237	0.0397	2.3873	0.0080	NaN	0.00	10.3956	0.0000	6.0861	0.0000	0.0000	0.0000	-1.00	0.1119
BX08	2023	10	30	01	25	10.00	6	0	7	0	0	0	2.18	1.14	0.87	1.99	2.45	3835736.5557	1177273.0087	4941612.2199	0.0311	0.0254	0.0342	5664452.9247	644359.4681	181.6369	0.0254	0.0237	0.0397	2.3873	0.0080	NaN	0.00	10.3794	0.0000	6.0675	0.0000	0.0000	0.0000	-1.00	0.1119
BX08	2023	10	30	01	25	15.00	6	0	7	0	0	0	2.17	1.14	0.87	1.99	2.45	3835736.5548	1177273.0102	4941612.2227	0.0311	0.0254	0.0342	5664452.9268	644359.4698	181.6387	0.0254	0.0237	0.0397	2.3873	0.0080	NaN	0.00	10.3851	0.0000	6.0801	0.0000	0.0000	0.0000	-1.00	0.1119
BX08	2023	10	30	01	25	20.00	6	0	7	0	0	0	2.17	1.14	0.87	1.99	2.45	3835736.5563	1177273.0106	4941612.2241	0.0311	0.0254	0.0342	5664452.9265	644359.4697	181.6408	0.0254	0.0237	0.0397	2.3873	0.0080	NaN	0.00	10.2496	0.0000	5.9507	0.0000	0.0000	0.0000	-1.00	0.1119
BX08	2023	10	30	01	25	25.00	6	0	7	0	0	0	2.17	1.13	0.87	1.99	2.45	3835736.5595	1177273.0073	4941612.2222	0.0311	0.0254	0.0342	5664452.9236	644359.4657	181.6406	0.0254	0.0237	0.0397	2.3874	0.0080	NaN	0.00	10.1948	0.0000	5.8932	0.0000	0.0000	0.0000	-1.00	0.1120
BX08	2023	10	30	01	25	30.00	6	0	7	0	0	0	2.17	1.13	0.87	1.99	2.45	3835736.5587	1177273.0050	4941612.2214	0.0311	0.0253	0.0342	5664452.9241	644359.4638	181.6391	0.0254	0.0236	0.0397	2.3874	0.0080	NaN	0.00	10.2319	0.0000	5.9296	0.0000	0.0000	0.0000	-1.00	0.1120
BX08	2023	10	30	01	25	35.00	6	0	7	0	0	0	2.17	1.13	0.87	1.98	2.44	3835736.5580	1177273.0057	4941612.2197	0.0311	0.0253	0.0342	5664452.9235	644359.4646	181.6375	0.0254	0.0236	0.0396	2.3874	0.0080	NaN	0.00	10.4040	0.0000	6.1017	0.0000	0.0000	0.0000	-1.00	0.1120
BX08	2023	10	30	01	25	40.00	6	0	7	0	0	0	2.16	1.13	0.87	1.98	2.44	3835736.5565	1177273.0063	4941612.2197	0.0311	0.0253	0.0342	5664452.9244	644359.4656	181.6367	0.0254	0.0236	0.0396	2.3874	0.0080	NaN	0.00	10.2435	0.0000	5.9389	0.0000	0.0000	0.0000	-1.00	0.1120
BX08	2023	10	30	01	25	45.00	6	0	7	0	0	0	2.16	1.13	0.87	1.98	2.44	3835736.5576	1177273.0045	4941612.2203	0.0310	0.0253	0.0342	5664452.9243	644359.4635	181.6375	0.0254	0.0236	0.0396	2.3874	0.0079	NaN	0.00	10.2994	0.0000	5.9924	0.0000	0.0000	0.0000	-1.00	0.1120
BX08	2023	10	30	01	25	50.00	6	0	7	0	0	0	2.16	1.13	0.87	1.98	2.44	3835736.5566	1177273.0036	4941612.2210	0.0310	0.0253	0.0342	5664452.9258	644359.4629	181.6372	0.0254	0.0236	0.0396	2.3874	0.0079	NaN	0.00	10.3542	0.0000	6.0401	0.0000	0.0000	0.0000	-1.00	0.1120
BX08	2023	10	30	01	25	55.00	6	0	7	0	0	0	2.16	1.13	0.87	1.98	2.44	3835736.5553	1177273.0023	4941612.2221	0.0310	0.0253	0.0342	5664452.9277	644359.4621	181.6371	0.0254	0.0236	0.0396	2.3873	0.0079	NaN	0.00	10.4089	0.0000	6.0854	0.0000	0.0000	0.0000	-1.00	0.1120
BX08	2023	10	30	01	26	00.00	6	0	7	0	0	0	2.16	1.13	0.86	1.97	2.43	3835736.5545	1177273.0040	4941612.2221	0.0310	0.0252	0.0342	5664452.9279	644359.4639	181.6370	0.0254	0.0236	0.0396	2.3873	0.0079	NaN	0.00	10.6760	0.0000	6.3450	0.0000	0.0000	0.0000	-1.00	0.1119
BX08	2023	10	30	01	26	05.00	6	0	7	0	0	0	2.15	1.13	0.86	1.97	2.43	3835736.5551	1177273.0013	4941612.2218	0.0310	0.0252	0.0342	5664452.9278	644359.4611	181.6366	0.0254	0.0235	0.0396	2.3872	0.0079	NaN	0.00	10.7608	0.0000	6.4237	0.0000	0.0000	0.0000	-1.00	0.1118
BX08	2023	10	30	01	26	10.00	6	0	7	0	0	0	2.15	1.13	0.86	1.97	2.43	3835736.5558	1177273.0017	4941612.2216	0.0310	0.0252	0.0342	5664452.9271	644359.4613	181.6369	0.0254	0.0235	0.0396	2.3872	0.0079	NaN	0.00	10.7097	0.0000	6.3673	0.0000	0.0000	0.0000	-1.00	0.1118
BX08	2023	10	30	01	26	15.00	6	0	7	0	0	0	2.15	1.13	0.86	1.97	2.43	3835736.5571	1177273.0034	4941612.2242	0.0310	0.0252	0.0342	5664452.9273	644359.4626	181.6400	0.0254	0.0235	0.0396	2.3871	0.0079	NaN	0.00	10.7267	0.0000	6.3794	0.0000	0.0000	0.0000	-1.00	0.1117
BX08	2023	10	30	01	26	20.00	6	0	6	0	0	0	2.44	1.22	0.97	2.24	2.72	3835736.5544	1177273.0009	4941612.2216	0.0322	0.0265	0.0353	5664452.9283	644359.4609	181.6359	0.0266	0.0257	0.0403	2.3871	0.0079	NaN	0.00	10.7367	0.0000	6.3924	0.0000	0.0000	0.0000	-1.00	0.1117
BX08	2023	10	30	01	26	25.00	6	0	6	0	0	0	2.43	1.22	0.97	2.23	2.72	3835736.5560	1177272.9999	4941612.2190	0.0327	0.0270	0.0359	5664452.9257	644359.4596	181.6346	0.0269	0.0265	0.0407	2.3871	0.0079	NaN	0.00	10.6079	0.0000	6.2650	0.0000	0.0000	0.0000	-1.00	0.1117
BX08	2023	10	30	01	26	30.00	6	0	6	0	0	0	2.43	1.22	0.97	2.23	2.72	3835736.5534	1177273.0023	4941612.2193	0.0330	0.0272	0.0361	5664452.9273	644359.4626	181.6338	0.0271	0.0269	0.0410	2.3870	0.0079	NaN	0.00	10.7034	0.0000	6.3567	0.0000	0.0000	0.0000	-1.00	0.1116
BX08	2023	10	30	01	26	35.00	6	0	6	0	0	0	2.43	1.22	0.97	2.23	2.72	3835736.5555	1177272.9986	4941612.2197	0.0315	0.0256	0.0362	5664452.9268	644359.4585	181.6347	0.0268	0.0243	0.0407	2.3870	0.0079	NaN	0.00	10.6207	0.0000	6.2766	0.0000	0.0000	0.0000	-1.00	0.1116
BX08	2023	10	30	01	26	40.00	6	0	6	0	0	0	2.43	1.22	0.97	2.23	2.71	3835736.5551	1177272.9971	4941612.2180	0.0311	0.0253	0.0362	5664452.9263	644359.4572	181.6328	0.0268	0.0237	0.0405	2.3869	0.0079	NaN	0.00	10.7228	0.0000	6.3836	0.0000	0.0000	0.0000	-1.00	0.1115
BX08	2023	10	30	01	26	45.00	6	0	6	0	0	0	2.42	1.22	0.96	2.22	2.71	3835736.5552	1177272.9955	4941612.2170	0.0310	0.0252	0.0362	5664452.9259	644359.4556	181.6319	0.0268	0.0236	0.0404	2.3868	0.0079	NaN	0.00	10.8303	0.0000	6.4917	0.0000	0.0000	0.0000	-1.00	0.1114
BX08	2023	10	30	01	26	50.00	6	0	6	0	0	0	2.42	1.21	0.96	2.22	2.71	3835736.5529	1177272.9924	4941612.2178	0.0310	0.0252	0.0362	5664452.9288	644359.4533	181.6305	0.0268	0.0235	0.0404	2.3867	0.0079	NaN	0.00	10.9323	0.0000	6.5983	0.0000	0.0000	0.0000	-1.00	0.1113
BX08	2023	10	30	01	26	55.00	6	0	6	0	0	0	2.42	1.21	0.96	2.22	2.71	3835736.5571	1177272.9876	4941612.2159	0.0310	0.0256	0.0363	5664452.9254	644359.4475	181.6307	0.0269	0.0241	0.0404	2.3867	0.0079	NaN	0.00	10.9659	0.0000	6.6304	0.0000	0.0000	0.0000	-1.00	0.1113
BX08	2023	10	30	01	27	00.00	6	0	6	0	0	0	2.42	1.21	0.96	2.22	2.70	3835736.5596	1177272.9861	4941612.2155	0.0310	0.0256	0.0363	5664452.9236	644359.4455	181.6316	0.0269	0.0241	0.0404	2.3867	0.0079	NaN	0.00	10.7180	0.0000	6.3807	0.0000	0.0000	0.0000	-1.00	0.1113
BX08	2023	10	30	01	27	05.00	6	0	6	0	0	0	2.41	1.21	0.96	2.21	2.70	3835736.5605	1177272.9865	4941612.2124	0.0310	0.0256	0.0363	5664452.9209	644359.4456	181.6298	0.0270	0.0241	0.0404	2.3867	0.0078	NaN	0.00	10.6250	0.0000	6.2921	0.0000	0.0000	0.0000	-1.00	0.1113
BX08	2023	10	30	01	27	10.00	6	0	6	0	0	0	2.41	1.21	0.96	2.21	2.70	3835736.5568	1177272.9890	4941612.2154	0.0310	0.0251	0.0362	5664452.9250	644359.4489	181.6303	0.0269	0.0235	0.0404	2.3867	0.0078	NaN	0.00	10.7745	0.0000	6.4471	0.0000	0.0000	0.0000	-1.00	0.1113
BX08	2023	10	30	01	27	15.00	6	0	6	0	0	0	2.41	1.21	0.96	2.21	2.70	3835736.5559	1177272.9907	4941612.2138	0.0309	0.0251	0.0362	5664452.9243	644359.4508	181.6289	0.0268	0.0235	0.0403	2.3867	0.0078	NaN	0.00	10.8767	0.0000	6.5499	0.0000	0.0000	0.0000	-1.00	0.1113
BX08	2023	10	30	01	27	20.00	6	0	6	0	0	0	2.41	1.21	0.96	2.21	2.69	3835736.5555	1177272.9898	4941612.2166	0.0309	0.0251	0.0362	5664452.9266	644359.4501	181.6306	0.0268	0.0235	0.0403	2.3866	0.0078	NaN	0.00	10.8002	0.0000	6.4758	0.0000	0.0000	0.0000	-1.00	0.1112
BX08	2023	10	30	01	27	25.00	6	0	6	0	0	0	2.40	1.21	0.96	2.21	2.69	3835736.5551	1177272.9886	4941612.2175	0.0309	0.0251	0.0362	5664452.9277	644359.4490	181.6309	0.0268	0.0234	0.0403	2.3866	0.0078	NaN	0.00	10.8366	0.0000	6.5134	0.0000	0.0000	0.0000	-1.00	0.1112
BX08	2023	10	30	01	27	30.00	6	0	6	0	0	0	2.40	1.21	0.96	2.20	2.69	3835736.5555	1177272.9879	4941612.2168	0.0309	0.0251	0.0361	5664452.9270	644359.4483	181.6305	0.0268	0.0234	0.0403	2.3865	0.0078	NaN	0.00	10.8880	0.0000	6.5646	0.0000	0.0000	0.0000	-1.00	0.1111
BX08	2023	10	30	01	27	35.00	5	0	6	0	0	0	3.77	2.23	1.38	3.51	4.38	3835736.5562	1177272.9882	4941612.2179	0.0310	0.0255	0.0377	5664452.9272	644359.4483	181.6318	0.0278	0.0240	0.0410	2.3865	0.0078	NaN	0.00	10.6442	0.0000	6.3217	0.0000	0.0000	0.0000	-1.00	0.1111
BX08	2023	10	30	01	27	40.00	5	0	6	0	0	0	3.77	2.23	1.38	3.51	4.38	3835736.5582	1177272.9872	4941612.2185	0.0310	0.0255	0.0384	5664452.9263	644359.4468	181.6333	0.0283	0.0240	0.0414	2.3865	0.0078	NaN	0.00	10.9509	0.0000	6.6295	0.0000	0.0000	0.0000	-1.00	0.1111
BX08	2023	10	30	01	27	45.00	5	0	6	0	0	0	3.77	2.24	1.38	3.51	4.38	3835736.5547	1177272.9910	4941612.2177	0.0309	0.0251	0.0388	5664452.9276	644359.4514	181.6312	0.0284	0.0234	0.0417	2.3865	0.0078	NaN	0.00	10.8396	0.0000	6.5230	0.0000	0.0000	0.0000	-1.00	0.1111
BX08	2023	10	30	01	27	50.00	5	0	6	0	0	0	3.77	2.24	1.38	3.51	4.38	3835736.5538	1177272.9903	4941612.2178	0.0309	0.0250	0.0389	5664452.9285	644359.4510	181.6307	0.0284	0.0234	0.0418	2.3864	0.0078	NaN	0.00	10.8390	0.0000	6.5261	0.0000	0.0000	0.0000	-1.00	0.1110
BX08	2023	10	30	01	27	55.00	5	0	6	0	0	0	3.77	2.24	1.38	3.51	4.38	3835736.5526	1177272.9890	4941612.2178	0.0309	0.0250	0.0390	5664452.9297	644359.4500	181.6297	0.0284	0.0234	0.0418	2.3864	0.0078	NaN	0.00	10.8598	0.0000	6.5441	0.0000	0.0000	0.0000	-1.00	0.1110
BX08	2023	10	30	01	28	00.00	5	0	6	0	0	0	3.77	2.24	1.38	3.50	4.38	3835736.5532	1177272.9877	4941612.2201	0.0313	0.0252	0.0403	5664452.9309	644359.4486	181.6316	0.0287	0.0237	0.0430	2.3863	0.0078	NaN	0.00	11.0156	0.0000	6.6985	0.0000	0.0000	0.0000	-1.00	0.1109
BX08	2023	10	30	01	28	05.00	5	0	6	0	0	0	3.77	2.24	1.38	3.50	4.38	3835736.5503	1177272.9886	4941612.2177	0.0311	0.0250	0.0397	5664452.9314	644359.4503	181.6282	0.0285	0.0235	0.0425	2.3863	0.0078	NaN	0.00	10.9459	0.0000	6.6251	0.0000	0.0000	0.0000	-1.00	0.1109
BX08	2023	10	30	01	28	10.00	5	0	6	0	0	0	3.77	2.24	1.38	3.50	4.38	3835736.5515	1177272.9886	4941612.2158	0.0310	0.0250	0.0394	5664452.9293	644359.4500	181.6274	0.0285	0.0234	0.0422	2.3863	0.0078	NaN	0.00	11.0190	0.0000	6.6916	0.0000	0.0000	0.0000	-1.00	0.1109
BX08	2023	10	30	01	28	15.00	5	0	6	0	0	0	3.77	2.24	1.38	3.50	4.38	3835736.5516	1177272.9891	4941612.2148	0.0310	0.0250	0.0393	5664452.9285	644359.4505	181.6268	0.0285	0.0233	0.0421	2.3863	0.0078	NaN	0.00	11.1796	0.0000	6.8456	0.0000	0.0000	0.0000	-1.00	0.1109
BX08	2023	10	30	01	28	20.00	5	0	6	0	0	0	3.77	2.24	1.38	3.50	4.38	3835736.5516	1177272.9885	4941612.2136	0.0309	0.0250	0.0392	5664452.9279	644359.4500	181.6257	0.0284	0.0233	0.0420	2.3863	0.0078	NaN	0.00	11.0715	0.0000	6.7309	0.0000	0.0000	0.0000	-1.00	0.1109
BX08	2023	10	30	01	28	25.00	5	0	6	0	0	0	3.77	2.24	1.38	3.50	4.38	3835736.5530	1177272.9870	4941612.2150	0.0309	0.0249	0.0392	5664452.9280	644359.4481	181.6274	0.0284	0.0233	0.0419	2.3863	0.0078	NaN	0.00	11.1333	0.0000	6.7938	0.0000	0.0000	0.0000	-1.00	0.1109
BX08	2023	10	30	01	28	30.00	5	0	6	0	0	0	3.77	2.24	1.39	3.50	4.38	3835736.5538	1177272.9845	4941612.2138	0.0309	0.0249	0.0391	5664452.9271	644359.4455	181.6264	0.0284	0.0233	0.0419	2.3863	0.0078	NaN	0.00	11.1494	0.0000	6.8160	0.0000	0.0000	0.0000	-1.00	0.1109
BX08	2023	10	30	01	28	35.00	5	0	6	0	0	0	3.77	2.24	1.39	3.50	4.38	3835736.5551	1177272.9792	4941612.2123	0.0310	0.0253	0.0392	5664452.9263	644359.4400	181.6251	0.0285	0.0239	0.0419	2.3863	0.0078	NaN	0.00	11.1657	0.0000	6.8328	0.0000	0.0000	0.0000	-1.00	0.1109
BX08	2023	10	30	01	28	40.00	5	0	6	0	0	0	3.77	2.24	1.39	3.50	4.38	3835736.5528	1177272.9786	4941612.2118	0.0310	0.0254	0.0392	5664452.9279	644359.4401	181.6232	0.0286	0.0239	0.0419	2.3863	0.0078	NaN	0.00	11.0854	0.0000	6.7577	0.0000	0.0000	0.0000	-1.00	0.1109
BX08	2023	10	30	01	28	45.00	5	0	6	0	0	0	3.77	2.24	1.39	3.50	4.38	3835736.5499	1177272.9843	4941612.2093	0.0309	0.0249	0.0391	5664452.9273	644359.4464	181.6206	0.0285	0.0233	0.0419	2.3863	0.0078	NaN	0.00	11.0031	0.0000	6.6779	0.0000	0.0000	0.0000	-1.00	0.1109
BX08	2023	10	30	01	28	50.00	5	0	6	0	0	0	3.77	2.24	1.39	3.50	4.39	3835736.5504	1177272.9862	4941612.2107	0.0309	0.0249	0.0391	5664452.9275	644359.4481	181.6223	0.0285	0.0233	0.0418	2.3863	0.0078	NaN	0.00	11.0241	0.0000	6.7074	0.0000	0.0000	0.0000	-1.00	0.1109
BX08	2023	10	30	01	28	55.00	5	0	6	0	0	0	3.77	2.25	1.39	3.50	4.39	3835736.5504	1177272.9882	4941612.2113	0.0309	0.0249	0.0391	5664452.9274	644359.4500	181.6232	0.0285	0.0233	0.0418	2.3863	0.0078	NaN	0.00	10.9196	0.0000	6.6078	0.0000	0.0000	0.0000	-1.00	0.1109
BX08	2023	10	30	01	29	00.00	5	0	6	0	0	0	3.77	2.25	1.39	3.50	4.39	3835736.5503	1177272.9861	4941612.2082	0.0309	0.0249	0.0391	5664452.9259	644359.4481	181.6203	0.0285	0.0233	0.0418	2.3863	0.0078	NaN	0.00	10.8930	0.0000	6.5846	0.0000	0.0000	0.0000	-1.00	0.1109
BX08	2023	10	30	01	29	05.00	5	0	6	0	0	0	3.77	2.25	1.39	3.50	4.39	3835736.5511	1177272.9831	4941612.2121	0.0309	0.0248	0.0391	5664452.9285	644359.4449	181.6233	0.0284	0.0232	0.0418	2.3863	0.0078	NaN	0.00	10.9371	0.0000	6.6247	0.0000	0.0000	0.0000	-1.00	0.1109
BX08	2023	10	30	01	29	10.00	5	0	6	0	0	0	3.77	2.25	1.39	3.50	4.39	3835736.5514	1177272.9817	4941612.2144	0.0309	0.0248	0.0391	5664452.9299	644359.4434	181.6250	0.0284	0.0232	0.0418	2.3863	0.0078	NaN	0.00	10.8212	0.0000	6.5034	0.0000	0.0000	0.0000	-1.00	0.1109
BX08	2023	10	30	01	29	15.00	5	0	6	0	0	0	3.77	2.25	1.39	3.50	4.39	3835736.5524	1177272.9802	4941612.2172	0.0309	0.0248	0.0391	5664452.9312	644359.4417	181.6275	0.0284	0.0232	0.0418	2.3863	0.0078	NaN	0.00	10.6572	0.0000	6.3371	0.0000	0.0000	0.0000	-1.00	0.1109
BX08	2023	10	30	01	29	20.00	5	0	6	0	0	0	3.77	2.25	1.39	3.50	4.39	3835736.5515	1177272.9804	4941612.2201	0.0309	0.0248	0.0391	5664452.9337	644359.4420	181.6293	0.0284	0.0232	0.0418	2.3863	0.0078	NaN	0.00	10.6761	0.0000	6.3498	0.0000	0.0000	0.0000	-1.00	0.1109
BX08	2023	10	30	01	29	25.00	5	0	6	0	0	0	3.77	2.25	1.39	3.50	4.39	3835736.5518	1177272.9796	4941612.2169	0.0309	0.0248	0.0391	5664452.9316	644359.4413	181.6268	0.0284	0.0232	0.0418	2.3863	0.0078	NaN	0.00	10.9869	0.0000	6.6565	0.0000	0.0000	0.0000	-1.00	0.1109
BX08	2023	10	30	01	29	30.00	5	0	6	0	0	0	3.77	2.25	1.39	3.50	4.39	3835736.5524	1177272.9778	4941612.2207	0.0308	0.0248	0.0391	5664452.9340	644359.4393	181.6298	0.0284	0.0232	0.0418	2.3863	0.0078	NaN	0.00	10.9573	0.0000	6.6265	0.0000	0.0000	0.0000	-1.00	0.1109
BX08	2023	10	30	01	29	35.00	5	0	6	0	0	0	3.77	2.25	1.39	3.50	4.39	3835736.5533	1177272.9785	4941612.2206	0.0308	0.0248	0.0391	5664452.9330	644359.4397	181.6304	0.0284	0.0232	0.0418	2.3863	0.0078	NaN	0.00	10.7951	0.0000	6.4653	0.0000	0.0000	0.0000	-1.00	0.1109
BX08	2023	10	30	01	29	40.00	5	0	6	0	0	0	3.77	2.25	1.39	3.50	4.39	3835736.5529	1177272.9790	4941612.2206	0.0308	0.0247	0.0391	5664452.9332	644359.4403	181.6302	0.0284	0.0232	0.0417	2.3862	0.0078	NaN	0.00	10.7511	0.0000	6.4209	0.0000	0.0000	0.0000	-1.00	0.1108
BX08	2023	10	30	01	29	45.00	5	0	6	0	0	0	3.77	2.25	1.39	3.50	4.39	3835736.5523	1177272.9797	4941612.2207	0.0308	0.0247	0.0390	5664452.9336	644359.4411	181.6300	0.0284	0.0231	0.0417	2.3862	0.0078	NaN	0.00	11.0035	0.0000	6.6702	0.0000	0.0000	0.0000	-1.00	0.1108
BX08	2023	10	30	01	29	50.00	5	0	6	0	0	0	3.77	2.25	1.39	3.50	4.39	3835736.5479	1177272.9773	4941612.2200	0.0308	0.0247	0.0390	5664452.9369	644359.4401	181.6264	0.0284	0.0231	0.0417	2.3862	0.0078	NaN	0.00	10.7057	0.0000	6.3686	0.0000	0.0000	0.0000	-1.00	0.1108
BX08	2023	10	30	01	29	55.00	5	0	6	0	0	0	3.76	2.25	1.39	3.50	4.39	3835736.5470	1177272.9778	4941612.2187	0.0308	0.0247	0.0390	5664452.9367	644359.4408	181.6250	0.0284	0.0231	0.0417	2.3862	0.0078	NaN	0.00	10.5425	0.0000	6.2066	0.0000	0.0000	0.0000	-1.00	0.1108
BX08	2023	10	30	01	30	00.00	5	0	6	0	0	0	3.76	2.25	1.40	3.50	4.39	3835736.5491	1177272.9814	4941612.2173	0.0308	0.0247	0.0390	5664452.9335	644359.4437	181.6258	0.0284	0.0231	0.0417	2.3862	0.0078	NaN	0.00	10.6894	0.0000	6.3568	0.0000	0.0000	0.0000	-1.00	0.1108
BX08	2023	10	30	01	30	05.00	5	0	6	0	0	0	3.76	2.25	1.40	3.50	4.39	3835736.5509	1177272.9801	4941612.2179	0.0308	0.0247	0.0390	5664452.9328	644359.4420	181.6271	0.0284	0.0231	0.0417	2.3862	0.0078	NaN	0.00	10.6748	0.0000	6.3399	0.0000	0.0000	0.0000	-1.00	0.1108
BX08	2023	10	30	01	30	10.00	5	0	6	0	0	0	3.76	2.25	1.40	3.50	4.39	3835736.5523	1177272.9804	4941612.2166	0.0308	0.0247	0.0390	5664452.9309	644359.4419	181.6270	0.0284	0.0231	0.0417	2.3861	0.0078	NaN	0.00	10.7397	0.0000	6.3988	0.0000	0.0000	0.0000	-1.00	0.1107
BX08	2023	10	30	01	30	15.00	5	0	6	0	0	0	3.76	2.25	1.40	3.49	4.39	3835736.5543	1177272.9791	4941612.2162	0.0308	0.0246	0.0390	5664452.9294	644359.4401	181.6276	0.0284	0.0231	0.0417	2.3861	0.0078	NaN	0.00	10.8503	0.0000	6.5112	0.0000	0.0000	0.0000	-1.00	0.1107
BX08	2023	10	30	01	30	20.00	5	0	6	0	0	0	3.76	2.25	1.40	3.49	4.39	3835736.5574	1177272.9787	4941612.2142	0.0308	0.0246	0.0390	5664452.9259	644359.4390	181.6279	0.0284	0.0231	0.0417	2.3861	0.0078	NaN	0.00	11.0027	0.0000	6.6605	0.0000	0.0000	0.0000	-1.00	0.1107
BX08	2023	10	30	01	30	25.00	5	0	6	0	0	0	3.76	2.25	1.40	3.49	4.39	3835736.5563	1177272.9787	4941612.2147	0.0308	0.0246	0.0390	5664452.9270	644359.4392	181.6276	0.0284	0.0230	0.0417	2.3861	0.0078	NaN	0.00	10.8577	0.0000	6.5142	0.0000	0.0000	0.0000	-1.00	0.1107
BX08	2023	10	30	01	30	30.00	5	0	6	0	0	0	3.76	2.25	1.40	3.49	4.39	3835736.5565	1177272.9796	4941612.2128	0.0308	0.0246	0.0390	5664452.9255	644359.4401	181.6264	0.0284	0.0230	0.0417	2.3861	0.0078	NaN	0.00	10.6963	0.0000	6.3554	0.0000	0.0000	0.0000	-1.00	0.1107
BX08	2023	10	30	01	30	35.00	5	0	6	0	0	0	3.76	2.26	1.40	3.49	4.39	3835736.5556	1177272.9814	4941612.2158	0.0308	0.0246	0.0390	5664452.9277	644359.4420	181.6285	0.0284	0.0230	0.0417	2.3861	0.0078	NaN	0.00	11.3197	0.0000	6.9860	0.0000	0.0000	0.0000	-1.00	0.1107
BX08	2023	10	30	01	30	40.00	5	0	6	0	0	0	3.76	2.26	1.40	3.49	4.39	3835736.5525	1177272.9785	4941612.2160	0.0308	0.0246	0.0390	5664452.9307	644359.4400	181.6264	0.0284	0.0230	0.0417	2.3860	0.0078	NaN	0.00	11.1461	0.0000	6.8107	0.0000	0.0000	0.0000	-1.00	0.1106
BX08	2023	10	30	01	30	45.00	5	0	6	0	0	0	3.76	2.26	1.40	3.49	4.39	3835736.5528	1177272.9789	4941612.2151	0.0308	0.0246	0.0390	5664452.9299	644359.4403	181.6259	0.0284	0.0230	0.0416	2.3860	0.0078	NaN	0.00	11.0650	0.0000	6.7331	0.0000	0.0000	0.0000	-1.00	0.1106
BX08	2023	10	30	01	30	50.00	5	0	6	0	0	0	3.76	2.26	1.40	3.49	4.39	3835736.5532	1177272.9798	4941612.2147	0.0308	0.0245	0.0390	5664452.9291	644359.4411	181.6259	0.0284	0.0230	0.0416	2.3860	0.0078	NaN	0.00	11.0018	0.0000	6.6756	0.0000	0.0000	0.0000	-1.00	0.1106
BX08	2023	10	30	01	30	55.00	5	0	6	0	0	0	3.76	2.26	1.40	3.49	4.39	3835736.5543	1177272.9798	4941612.2176	0.0308	0.0245	0.0390	5664452.9302	644359.4408	181.6289	0.0284	0.0230	0.0416	2.3860	0.0078	NaN	0.00	10.9318	0.0000	6.6018	0.0000	0.0000	0.0000	-1.00	0.1106
BX08	2023	10	30	01	31	00.00	5	0	6	0	0	0	3.76	2.26	1.40	3.49	4.39	3835736.5539	1177272.9761	4941612.2187	0.0308	0.0245	0.0390	5664452.9318	644359.4373	181.6288	0.0284	0.0230	0.0416	2.3859	0.0078	NaN	0.00	11.0543	0.0000	6.7210	0.0000	0.0000	0.0000	-1.00	0.1105
BX08	2023	10	30	01	31	05.00	5	0	6	0	0	0	3.76	2.26	1.40	3.49	4.39	3835736.5565	1177272.9748	4941612.2205	0.0311	0.0246	0.0401	5664452.9312	644359.4353	181.6315	0.0286	0.0232	0.0427	2.3859	0.0078	NaN	0.00	10.9793	0.0000	6.6437	0.0000	0.0000	0.0000	-1.00	0.1105
BX08	2023	10	30	01	31	10.00	5	0	6	0	0	0	3.76	2.26	1.40	3.49	4.39	3835736.5558	1177272.9791	4941612.2198	0.0309	0.0245	0.0396	5664452.9305	644359.4396	181.6313	0.0285	0.0230	0.0422	2.3859	0.0078	NaN	0.00	10.9978	0.0000	6.6572	0.0000	0.0000	0.0000	-1.00	0.1105
BX08	2023	10	30	01	31	15.00	5	0	6	0	0	0	3.76	2.26	1.40	3.49	4.39	3835736.5596	1177272.9771	4941612.2208	0.0312	0.0246	0.0405	5664452.9287	644359.4367	181.6341	0.0287	0.0232	0.0431	2.3859	0.0078	NaN	0.00	11.1047	0.0000	6.7679	0.0000	0.0000	0.0000	-1.00	0.1105
BX08	2023	10	30	01	31	20.00	5	0	6	0	0	0	3.76	2.26	1.40	3.49	4.38	3835736.5604	1177272.9784	4941612.2209	0.0314	0.0246	0.0412	5664452.9279	644359.4377	181.6348	0.0287	0.0233	0.0438	2.3859	0.0078	NaN	0.00	11.0313	0.0000	6.6982	0.0000	0.0000	0.0000	-1.00	0.1105
BX08	2023	10	30	01	31	25.00	5	0	6	0	0	0	3.76	2.26	1.41	3.49	4.38	3835736.5619	1177272.9765	4941612.2206	0.0316	0.0246	0.0416	5664452.9269	644359.4355	181.6352	0.0288	0.0234	0.0443	2.3859	0.0078	NaN	0.00	11.0878	0.0000	6.7557	0.0000	0.0000	0.0000	-1.00	0.1106
BX08	2023	10	30	01	31	30.00	5	0	6	0	0	0	3.76	2.26	1.41	3.48	4.38	3835736.5637	1177272.9759	4941612.2232	0.0317	0.0246	0.0419	5664452.9273	644359.4343	181.6382	0.0288	0.0234	0.0446	2.3860	0.0078	NaN	0.00	11.2194	0.0000	6.8901	0.0000	0.0000	0.0000	-1.00	0.1106
BX08	2023	10	30	01	31	35.00	5	0	6	0	0	0	3.76	2.26	1.41	3.48	4.38	3835736.5618	1177272.9748	4941612.2178	0.0312	0.0245	0.0404	5664452.9256	644359.4339	181.6326	0.0286	0.0230	0.0431	2.3860	0.0078	NaN	0.00	11.1028	0.0000	6.7684	0.0000	0.0000	0.0000	-1.00	0.1106
BX08	2023	10	30	01	31	40.00	5	0	6	0	0	0	3.76	2.26	1.41	3.48	4.38	3835736.5612	1177272.9740	4941612.2182	0.0314	0.0245	0.0411	5664452.9265	644359.4333	181.6324	0.0287	0.0232	0.0437	2.3860	0.0078	NaN	0.00	11.0464	0.0000	6.7059	0.0000	0.0000	0.0000	-1.00	0.1106
BX08	2023	10	30	01	31	45.00	5	0	6	0	0	0	3.76	2.26	1.41	3.48	4.38	3835736.5612	1177272.9738	4941612.2119	0.0311	0.0244	0.0401	5664452.9226	644359.4332	181.6275	0.0286	0.0230	0.0427	2.3860	0.0078	NaN	0.00	10.9880	0.0000	6.6349	0.0000	0.0000	0.0000	-1.00	0.1106
BX08	2023	10	30	01	31	50.00	5	0	6	0	0	0	3.76	2.26	1.41	3.48	4.38	3835736.5617	1177272.9743	4941612.2128	0.0309	0.0244	0.0395	5664452.9226	644359.4335	181.6286	0.0285	0.0229	0.0422	2.3860	0.0078	NaN	0.00	10.9871	0.0000	6.6261	0.0000	0.0000	0.0000	-1.00	0.1106
BX08	2023	10	30	01	31	55.00	5	0	6	0	0	0	3.75	2.26	1.41	3.48	4.38	3835736.5625	1177272.9734	4941612.2128	0.0308	0.0244	0.0393	5664452.9222	644359.4325	181.6289	0.0285	0.0229	0.0419	2.3861	0.0078	NaN	0.00	11.2542	0.0000	6.8884	0.0000	0.0000	0.0000	-1.00	0.1107
BX08	2023	10	30	01	32	00.00	5	0	6	0	0	0	3.75	2.26	1.41	3.48	4.38	3835736.5612	1177272.9697	4941612.2115	0.0308	0.0244	0.0391	5664452.9231	644359.4293	181.6264	0.0285	0.0229	0.0418	2.3861	0.0078	NaN	0.00	11.2459	0.0000	6.8769	0.0000	0.0000	0.0000	-1.00	0.1107
BX08	2023	10	30	01	32	05.00	5	0	6	0	0	0	3.75	2.26	1.41	3.48	4.38	3835736.5610	1177272.9721	4941612.2114	0.0308	0.0244	0.0391	5664452.9227	644359.4316	181.6267	0.0285	0.0228	0.0417	2.3861	0.0078	NaN	0.00	10.9267	0.0000	6.5680	0.0000	0.0000	0.0000	-1.00	0.1107
BX08	2023	10	30	01	32	10.00	5	0	6	0	0	0	3.75	2.26	1.41	3.48	4.38	3835736.5606	1177272.9737	4941612.2117	0.0308	0.0244	0.0390	5664452.9229	644359.4333	181.6269	0.0285	0.0228	0.0416	2.3861	0.0078	NaN	0.00	11.1116	0.0000	6.7595	0.0000	0.0000	0.0000	-1.00	0.1107
BX08	2023	10	30	01	32	15.00	5	0	6	0	0	0	3.75	2.26	1.41	3.48	4.38	3835736.5602	1177272.9741	4941612.2150	0.0307	0.0243	0.0390	5664452.9252	644359.4337	181.6293	0.0285	0.0228	0.0416	2.3861	0.0078	NaN	0.00	11.0484	0.0000	6.7054	0.0000	0.0000	0.0000	-1.00	0.1107
BX08	2023	10	30	01	32	20.00	5	0	6	0	0	0	3.75	2.26	1.41	3.48	4.38	3835736.5602	1177272.9759	4941612.2131	0.0307	0.0243	0.0390	5664452.9236	644359.4354	181.6282	0.0285	0.0228	0.0415	2.3861	0.0078	NaN	0.00	10.9343	0.0000	6.5949	0.0000	0.0000	0.0000	-1.00	0.1107
BX08	2023	10	30	01	32	25.00	5	0	6	0	0	0	3.75	2.26	1.41	3.47	4.38	3835736.5570	1177272.9739	4941612.2163	0.0307	0.0243	0.0390	5664452.9285	644359.4344	181.6284	0.0285	0.0228	0.0415	2.3861	0.0078	NaN	0.00	11.0370	0.0000	6.7012	0.0000	0.0000	0.0000	-1.00	0.1107
BX08	2023	10	30	01	32	30.00	5	0	6	0	0	0	3.75	2.26	1.41	3.47	4.38	3835736.5536	1177272.9711	4941612.2145	0.0307	0.0243	0.0390	5664452.9305	644359.4326	181.6244	0.0285	0.0228	0.0415	2.3861	0.0078	NaN	0.00	11.2102	0.0000	6.8742	0.0000	0.0000	0.0000	-1.00	0.1107
BX08	2023	10	30	01	32	35.00	5	0	6	0	0	0	3.75	2.26	1.41	3.47	4.38	3835736.5557	1177272.9707	4941612.2119	0.0307	0.0243	0.0390	5664452.9273	644359.4317	181.6236	0.0285	0.0228	0.0415	2.3861	0.0078	NaN	0.00	11.2751	0.0000	6.9373	0.0000	0.0000	0.0000	-1.00	0.1107
BX08	2023	10	30	01	32	40.00	5	0	6	0	0	0	3.75	2.26	1.41	3.47	4.38	3835736.5577	1177272.9727	4941612.2124	0.0307	0.0243	0.0390	5664452.9258	644359.4331	181.6256	0.0285	0.0228	0.0415	2.3861	0.0078	NaN	0.00	10.9256	0.0000	6.5827	0.0000	0.0000	0.0000	-1.00	0.1107
BX08	2023	10	30	01	32	45.00	5	0	6	0	0	0	3.75	2.26	1.42	3.47	4.38	3835736.5588	1177272.9731	4941612.2161	0.0307	0.0243	0.0389	5664452.9271	644359.4331	181.6292	0.0285	0.0228	0.0415	2.3861	0.0078	NaN	0.00	10.7130	0.0000	6.3652	0.0000	0.0000	0.0000	-1.00	0.1107
BX08	2023	10	30	01	32	50.00	5	0	6	0	0	0	3.75	2.26	1.42	3.47	4.38	3835736.5614	1177272.9694	4941612.2162	0.0309	0.0247	0.0390	5664452.9260	644359.4288	181.6301	0.0286	0.0234	0.0415	2.3861	0.0078	NaN	0.00	10.9142	0.0000	6.5619	0.0000	0.0000	0.0000	-1.00	0.1107
BX08	2023	10	30	01	32	55.00	5	0	6	0	0	0	3.75	2.26	1.42	3.47	4.38	3835736.5608	1177272.9682	4941612.2130	0.0309	0.0247	0.0391	5664452.9247	644359.4280	181.6270	0.0287	0.0234	0.0415	2.3861	0.0078	NaN	0.00	10.8665	0.0000	6.5101	0.0000	0.0000	0.0000	-1.00	0.1107
BX08	2023	10	30	01	33	00.00	5	0	6	0	0	0	3.75	2.26	1.42	3.47	4.38	3835736.5597	1177272.9696	4941612.2145	0.0307	0.0243	0.0390	5664452.9262	644359.4295	181.6278	0.0286	0.0228	0.0415	2.3861	0.0078	NaN	0.00	11.0381	0.0000	6.6764	0.0000	0.0000	0.0000	-1.00	0.1107
BX08	2023	10	30	01	33	05.00	5	0	6	0	0	0	3.75	2.26	1.42	3.47	4.38	3835736.5614	1177272.9685	4941612.2178	0.0311	0.0243	0.0400	5664452.9272	644359.4279	181.6312	0.0286	0.0230	0.0426	2.3861	0.0078	NaN	0.00	10.9681	0.0000	6.6035	0.0000	0.0000	0.0000	-1.00	0.1107
BX08	2023	10	30	01	33	10.00	5	0	6	0	0	0	3.74	2.26	1.42	3.47	4.38	3835736.5586	1177272.9710	4941612.2199	0.0309	0.0242	0.0395	5664452.9301	644359.4311	181.6316	0.0286	0.0228	0.0420	2.3861	0.0078	NaN	0.00	10.8853	0.0000	6.5118	0.0000	0.0000	0.0000	-1.00	0.1107
BX08	2023	10	30	01	33	15.00	5	0	6	0	0	0	3.74	2.26	1.42	3.46	4.37	3835736.5565	1177272.9706	4941612.2196	0.0308	0.0242	0.0392	5664452.9315	644359.4312	181.6300	0.0285	0.0227	0.0418	2.3861	0.0078	NaN	0.00	10.6994	0.0000	6.3195	0.0000	0.0000	0.0000	-1.00	0.1107
BX08	2023	10	30	01	33	20.00	5	0	6	0	0	0	3.74	2.26	1.42	3.46	4.37	3835736.5541	1177272.9697	4941612.2155	0.0307	0.0242	0.0391	5664452.9310	644359.4311	181.6252	0.0285	0.0227	0.0416	2.3861	0.0078	NaN	0.00	10.7894	0.0000	6.4016	0.0000	0.0000	0.0000	-1.00	0.1107
BX08	2023	10	30	01	33	25.00	5	0	6	0	0	0	3.74	2.26	1.42	3.46	4.37	3835736.5561	1177272.9691	4941612.2196	0.0311	0.0243	0.0401	5664452.9322	644359.4299	181.6296	0.0286	0.0229	0.0426	2.3861	0.0078	NaN	0.00	10.6505	0.0000	6.2601	0.0000	0.0000	0.0000	-1.00	0.1107
BX08	2023	10	30	01	33	30.00	5	0	6	0	0	0	3.74	2.26	1.42	3.46	4.37	3835736.5579	1177272.9705	4941612.2223	0.0313	0.0243	0.0408	5664452.9322	644359.4307	181.6330	0.0287	0.0230	0.0434	2.3861	0.0078	NaN	0.00	11.0060	0.0000	6.6131	0.0000	0.0000	0.0000	-1.00	0.1107
BX08	2023	10	30	01	33	35.00	5	0	6	0	0	0	3.74	2.26	1.42	3.46	4.37	3835736.5570	1177272.9715	4941612.2169	0.0310	0.0242	0.0399	5664452.9293	644359.4321	181.6284	0.0286	0.0228	0.0424	2.3862	0.0078	NaN	0.00	10.6915	0.0000	6.2961	0.0000	0.0000	0.0000	-1.00	0.1108
BX08	2023	10	30	01	33	40.00	5	0	6	0	0	0	3.74	2.26	1.42	3.46	4.37	3835736.5577	1177272.9721	4941612.2187	0.0308	0.0242	0.0394	5664452.9298	644359.4324	181.6303	0.0285	0.0227	0.0420	2.3862	0.0078	NaN	0.00	10.5021	0.0000	6.1093	0.0000	0.0000	0.0000	-1.00	0.1108
BX08	2023	10	30	01	33	45.00	5	0	6	0	0	0	3.74	2.26	1.42	3.46	4.37	3835736.5558	1177272.9732	4941612.2208	0.0308	0.0242	0.0392	5664452.9323	644359.4340	181.6310	0.0285	0.0227	0.0417	2.3862	0.0078	NaN	0.00	10.9429	0.0000	6.5543	0.0000	0.0000	0.0000	-1.00	0.1108
BX08	2023	10	30	01	33	50.00	5	0	6	0	0	0	3.74	2.26	1.42	3.46	4.37	3835736.5572	1177272.9702	4941612.2204	0.0307	0.0241	0.0391	5664452.9316	644359.4307	181.6310	0.0285	0.0227	0.0416	2.3862	0.0078	NaN	0.00	10.7717	0.0000	6.3801	0.0000	0.0000	0.0000	-1.00	0.1108
BX08	2023	10	30	01	33	55.00	5	0	6	0	0	0	3.74	2.26	1.42	3.46	4.37	3835736.5569	1177272.9674	4941612.2192	0.0307	0.0241	0.0390	5664452.9317	644359.4281	181.6294	0.0285	0.0226	0.0415	2.3862	0.0078	NaN	0.00	11.2208	0.0000	6.8180	0.0000	0.0000	0.0000	-1.00	0.1108
BX08	2023	10	30	01	34	00.00	5	0	6	0	0	0	3.74	2.26	1.42	3.45	4.37	3835736.5535	1177272.9687	4941612.2201	0.0307	0.0241	0.0390	5664452.9345	644359.4302	181.6283	0.0285	0.0226	0.0414	2.3863	0.0078	NaN	0.00	10.9885	0.0000	6.5846	0.0000	0.0000	0.0000	-1.00	0.1109
BX08	2023	10	30	01	34	05.00	5	0	6	0	0	0	3.74	2.26	1.43	3.45	4.37	3835736.5553	1177272.9697	4941612.2193	0.0307	0.0241	0.0389	5664452.9324	644359.4307	181.6289	0.0285	0.0226	0.0414	2.3863	0.0078	NaN	0.00	10.9260	0.0000	6.5201	0.0000	0.0000	0.0000	-1.00	0.1109
BX08	2023	10	30	01	34	10.00	5	0	6	0	0	0	3.73	2.26	1.43	3.45	4.37	3835736.5578	1177272.9724	4941612.2200	0.0307	0.0241	0.0389	5664452.9305	644359.4327	181.6315	0.0285	0.0226	0.0414	2.3863	0.0078	NaN	0.00	11.0669	0.0000	6.6617	0.0000	0.0000	0.0000	-1.00	0.1109
BX08	2023	10	30	01	34	15.00	5	0	6	0	0	0	3.73	2.26	1.43	3.45	4.37	3835736.5579	1177272.9711	4941612.2202	0.0307	0.0241	0.0389	5664452.9308	644359.4314	181.6314	0.0285	0.0226	0.0414	2.3863	0.0078	NaN	0.00	11.1325	0.0000	6.7288	0.0000	0.0000	0.0000	-1.00	0.1109
BX08	2023	10	30	01	34	20.00	5	0	6	0	0	0	3.73	2.26	1.43	3.45	4.36	3835736.5581	1177272.9741	4941612.2231	0.0311	0.0241	0.0399	5664452.9319	644359.4341	181.6343	0.0286	0.0228	0.0424	2.3864	0.0078	NaN	0.00	10.9730	0.0000	6.5742	0.0000	0.0000	0.0000	-1.00	0.1110
BX08	2023	10	30	01	34	25.00	5	0	6	0	0	0	3.73	2.26	1.43	3.45	4.36	3835736.5610	1177272.9743	4941612.2260	0.0309	0.0241	0.0394	5664452.9315	644359.4335	181.6384	0.0285	0.0227	0.0419	2.3864	0.0078	NaN	0.00	10.8575	0.0000	6.4654	0.0000	0.0000	0.0000	-1.00	0.1110
BX08	2023	10	30	01	34	30.00	5	0	6	0	0	0	3.73	2.26	1.43	3.45	4.36	3835736.5615	1177272.9756	4941612.2265	0.0308	0.0240	0.0392	5664452.9311	644359.4346	181.6393	0.0285	0.0226	0.0416	2.3864	0.0078	NaN	0.00	10.7375	0.0000	6.3538	0.0000	0.0000	0.0000	-1.00	0.1110
BX08	2023	10	30	01	34	35.00	5	0	6	0	0	0	3.73	2.26	1.43	3.44	4.36	3835736.5628	1177272.9752	4941612.2248	0.0307	0.0240	0.0390	5664452.9292	644359.4339	181.6387	0.0285	0.0226	0.0415	2.3865	0.0078	NaN	0.00	10.8223	0.0000	6.4399	0.0000	0.0000	0.0000	-1.00	0.1111
BX08	2023	10	30	01	34	40.00	5	0	6	0	0	0	3.73	2.26	1.43	3.44	4.36	3835736.5598	1177272.9716	4941612.2254	0.0307	0.0240	0.0390	5664452.9325	644359.4312	181.6368	0.0285	0.0226	0.0414	2.3865	0.0078	NaN	0.00	10.7109	0.0000	6.3266	0.0000	0.0000	0.0000	-1.00	0.1111
BX08	2023	10	30	01	34	45.00	5	0	6	0	0	0	3.73	2.26	1.43	3.44	4.36	3835736.5608	1177272.9725	4941612.2268	0.0307	0.0240	0.0389	5664452.9325	644359.4318	181.6385	0.0285	0.0226	0.0414	2.3866	0.0078	NaN	0.00	10.9244	0.0000	6.5390	0.0000	0.0000	0.0000	-1.00	0.1112
BX08	2023	10	30	01	34	50.00	5	0	6	0	0	0	3.73	2.26	1.43	3.44	4.36	3835736.5616	1177272.9712	4941612.2297	0.0307	0.0240	0.0389	5664452.9339	644359.4303	181.6411	0.0285	0.0225	0.0414	2.3866	0.0078	NaN	0.00	10.7562	0.0000	6.3690	0.0000	0.0000	0.0000	-1.00	0.1112
BX08	2023	10	30	01	34	55.00	5	0	6	0	0	0	3.73	2.26	1.43	3.44	4.36	3835736.5620	1177272.9740	4941612.2303	0.0307	0.0240	0.0389	5664452.9335	644359.4329	181.6423	0.0285	0.0225	0.0413	2.3867	0.0078	NaN	0.00	10.8905	0.0000	6.5029	0.0000	0.0000	0.0000	-1.00	0.1113
BX08	2023	10	30	01	35	00.00	5	0	6	0	0	0	3.72	2.26	1.43	3.44	4.36	3835736.5614	1177272.9754	4941612.2302	0.0307	0.0240	0.0389	5664452.9336	644359.4344	181.6421	0.0285	0.0225	0.0413	2.3867	0.0078	NaN	0.00	10.9745	0.0000	6.5887	0.0000	0.0000	0.0000	-1.00	0.1113
BX08	2023	10	30	01	35	05.00	5	0	6	0	0	0	3.72	2.26	1.43	3.44	4.36	3835736.5606	1177272.9749	4941612.2335	0.0307	0.0240	0.0389	5664452.9363	644359.4341	181.6441	0.0285	0.0225	0.0413	2.3867	0.0078	NaN	0.00	11.0019	0.0000	6.6067	0.0000	0.0000	0.0000	-1.00	0.1113
BX08	2023	10	30	01	35	10.00	5	0	6	0	0	0	3.72	2.26	1.43	3.44	4.36	3835736.5603	1177272.9773	4941612.2345	0.0307	0.0240	0.0389	5664452.9367	644359.4364	181.6451	0.0285	0.0225	0.0413	2.3867	0.0078	NaN	0.00	10.9581	0.0000	6.5678	0.0000	0.0000	0.0000	-1.00	0.1113
BX08	2023	10	30	01	35	15.00	5	0	6	0	0	0	3.72	2.26	1.43	3.43	4.35	3835736.5600	1177272.9765	4941612.2342	0.0307	0.0240	0.0389	5664452.9369	644359.4357	181.6446	0.0285	0.0225	0.0413	2.3867	0.0078	NaN	0.00	11.1473	0.0000	6.7575	0.0000	0.0000	0.0000	-1.00	0.1113
BX08	2023	10	30	01	35	20.00	5	0	6	0	0	0	3.72	2.26	1.43	3.43	4.35	3835736.5606	1177272.9753	4941612.2346	0.0306	0.0239	0.0389	5664452.9370	644359.4345	181.6450	0.0285	0.0225	0.0413	2.3868	0.0078	NaN	0.00	10.8088	0.0000	6.4231	0.0000	0.0000	0.0000	-1.00	0.1114
BX08	2023	10	30	01	35	25.00	5	0	6	0	0	0	3.72	2.26	1.43	3.43	4.35	3835736.5617	1177272.9772	4941612.2367	0.0306	0.0239	0.0389	5664452.9370	644359.4359	181.6477	0.0285	0.0225	0.0413	2.3868	0.0078	NaN	0.00	10.8303	0.0000	6.4458	0.0000	0.0000	0.0000	-1.00	0.1114
BX08	2023	10	30	01	35	30.00	5	0	6	0	0	0	3.72	2.26	1.44	3.43	4.35	3835736.5638	1177272.9756	4941612.2395	0.0306	0.0239	0.0389	5664452.9376	644359.4337	181.6508	0.0285	0.0225	0.0413	2.3869	0.0078	NaN	0.00	11.0191	0.0000	6.6366	0.0000	0.0000	0.0000	-1.00	0.1115
BX08	2023	10	30	01	35	35.00	5	0	6	0	0	0	3.72	2.26	1.44	3.43	4.35	3835736.5628	1177272.9746	4941612.2389	0.0310	0.0240	0.0398	5664452.9381	644359.4331	181.6496	0.0286	0.0227	0.0423	2.3869	0.0078	NaN	0.00	11.0550	0.0000	6.6765	0.0000	0.0000	0.0000	-1.00	0.1115
BX08	2023	10	30	01	35	40.00	5	0	6	0	0	0	3.72	2.26	1.44	3.43	4.35	3835736.5629	1177272.9735	4941612.2408	0.0308	0.0239	0.0393	5664452.9395	644359.4320	181.6510	0.0285	0.0225	0.0418	2.3870	0.0078	NaN	0.00	11.0517	0.0000	6.6728	0.0000	0.0000	0.0000	-1.00	0.1116
BX08	2023	10	30	01	35	45.00	5	0	6	0	0	0	3.71	2.26	1.44	3.42	4.35	3835736.5624	1177272.9734	4941612.2404	0.0307	0.0239	0.0391	5664452.9396	644359.4320	181.6503	0.0285	0.0225	0.0415	2.3870	0.0078	NaN	0.00	11.0446	0.0000	6.6657	0.0000	0.0000	0.0000	-1.00	0.1116
BX08	2023	10	30	01	35	50.00	5	0	6	0	0	0	3.71	2.26	1.44	3.42	4.35	3835736.5651	1177272.9740	4941612.2414	0.0307	0.0239	0.0390	5664452.9381	644359.4318	181.6528	0.0285	0.0224	0.0414	2.3871	0.0078	NaN	0.00	10.9134	0.0000	6.5326	0.0000	0.0000	0.0000	-1.00	0.1117
BX08	2023	10	30	01	35	55.00	5	0	6	0	0	0	3.71	2.26	1.44	3.42	4.35	3835736.5641	1177272.9748	4941612.2414	0.0317	0.0245	0.0399	5664452.9387	644359.4328	181.6523	0.0312	0.0227	0.0413	2.3871	0.0078	NaN	0.00	11.0641	0.0000	6.6822	0.0000	0.0000	0.0000	-1.00	0.1117
BX08	2023	10	30	01	36	00.00	5	0	6	0	0	0	3.71	2.26	1.44	3.42	4.34	3835736.5614	1177272.9772	4941612.2376	0.0329	0.0251	0.0410	5664452.9378	644359.4359	181.6482	0.0327	0.0235	0.0422	2.3871	0.0078	NaN	0.00	11.1918	0.0000	6.8074	0.0000	0.0000	0.0000	-1.00	0.1117
BX08	2023	10	30	01	36	05.00	5	0	6	0	0	0	3.71	2.26	1.44	3.42	4.34	3835736.5630	1177272.9767	4941612.2378	0.0327	0.0249	0.0412	5664452.9369	644359.4350	181.6493	0.0334	0.0228	0.0418	2.3872	0.0078	NaN	0.00	11.3140	0.0000	6.9333	0.0000	0.0000	0.0000	-1.00	0.1118
BX08	2023	10	30	01	36	10.00	5	0	6	0	0	0	3.71	2.26	1.44	3.42	4.34	3835736.5620	1177272.9749	4941612.2412	0.0313	0.0240	0.0398	5664452.9401	644359.4336	181.6510	0.0302	0.0225	0.0415	2.3872	0.0078	NaN	0.00	11.1804	0.0000	6.7949	0.0000	0.0000	0.0000	-1.00	0.1118
BX08	2023	10	30	01	36	15.00	5	0	6	0	0	0	3.71	2.26	1.44	3.42	4.34	3835736.5598	1177272.9758	4941612.2388	0.0308	0.0239	0.0393	5664452.9401	644359.4350	181.6479	0.0291	0.0224	0.0414	2.3872	0.0078	NaN	0.00	11.0940	0.0000	6.7098	0.0000	0.0000	0.0000	-1.00	0.1118
BX08	2023	10	30	01	36	20.00	5	0	6	0	0	0	3.71	2.26	1.44	3.41	4.34	3835736.5597	1177272.9750	4941612.2384	0.0307	0.0238	0.0391	5664452.9401	644359.4343	181.6474	0.0287	0.0224	0.0413	2.3872	0.0078	NaN	0.00	11.1332	0.0000	6.7488	0.0000	0.0000	0.0000	-1.00	0.1119
BX08	2023	10	30	01	36	25.00	5	0	6	0	0	0	3.70	2.26	1.44	3.41	4.34	3835736.5613	1177272.9739	4941612.2380	0.0307	0.0238	0.0389	5664452.9388	644359.4329	181.6479	0.0286	0.0224	0.0413	2.3873	0.0078	NaN	0.00	10.9209	0.0000	6.5366	0.0000	0.0000	0.0000	-1.00	0.1119
BX08	2023	10	30	01	36	30.00	5	0	6	0	0	0	3.70	2.26	1.44	3.41	4.34	3835736.5619	1177272.9737	4941612.2368	0.0306	0.0238	0.0389	5664452.9376	644359.4325	181.6473	0.0286	0.0224	0.0412	2.3873	0.0078	NaN	0.00	10.8831	0.0000	6.5046	0.0000	0.0000	0.0000	-1.00	0.1119
BX08	2023	10	30	01	36	35.00	5	0	6	0	0	0	3.70	2.26	1.44	3.41	4.34	3835736.5635	1177272.9719	4941612.2366	0.0308	0.0240	0.0389	5664452.9367	644359.4304	181.6477	0.0285	0.0227	0.0413	2.3873	0.0078	NaN	0.00	10.8634	0.0000	6.4892	0.0000	0.0000	0.0000	-1.00	0.1119
BX08	2023	10	30	01	36	40.00	5	0	6	0	0	0	3.70	2.26	1.44	3.41	4.33	3835736.5672	1177272.9719	4941612.2352	0.0313	0.0241	0.0398	5664452.9331	644359.4294	181.6489	0.0286	0.0230	0.0423	2.3874	0.0078	NaN	0.00	10.9304	0.0000	6.5564	0.0000	0.0000	0.0000	-1.00	0.1120
BX08	2023	10	30	01	36	45.00	5	0	6	0	0	0	3.70	2.26	1.44	3.41	4.33	3835736.5656	1177272.9727	4941612.2390	0.0309	0.0238	0.0393	5664452.9365	644359.4305	181.6511	0.0286	0.0225	0.0418	2.3874	0.0078	NaN	0.00	10.7819	0.0000	6.4090	0.0000	0.0000	0.0000	-1.00	0.1120
BX08	2023	10	30	01	36	50.00	5	0	6	0	0	0	3.70	2.26	1.45	3.40	4.33	3835736.5656	1177272.9728	4941612.2399	0.0307	0.0238	0.0391	5664452.9370	644359.4306	181.6517	0.0285	0.0224	0.0415	2.3874	0.0078	NaN	0.00	10.7935	0.0000	6.4162	0.0000	0.0000	0.0000	-1.00	0.1121
BX08	2023	10	30	01	36	55.00	5	0	6	0	0	0	3.70	2.26	1.45	3.40	4.33	3835736.5664	1177272.9723	4941612.2415	0.0311	0.0238	0.0399	5664452.9375	644359.4298	181.6534	0.0286	0.0225	0.0424	2.3875	0.0078	NaN	0.00	10.7531	0.0000	6.3770	0.0000	0.0000	0.0000	-1.00	0.1121
BX08	2023	10	30	01	37	00.00	5	0	6	0	0	0	3.69	2.26	1.45	3.40	4.33	3835736.5667	1177272.9743	4941612.2395	0.0308	0.0237	0.0394	5664452.9357	644359.4317	181.6524	0.0286	0.0224	0.0418	2.3875	0.0078	NaN	0.00	10.5403	0.0000	6.1597	0.0000	0.0000	0.0000	-1.00	0.1121
BX08	2023	10	30	01	37	05.00	5	0	6	0	0	0	3.69	2.25	1.45	3.40	4.33	3835736.5661	1177272.9754	4941612.2373	0.0307	0.0237	0.0391	5664452.9344	644359.4330	181.6505	0.0285	0.0223	0.0415	2.3875	0.0078	NaN	0.00	10.5591	0.0000	6.1804	0.0000	0.0000	0.0000	-1.00	0.1121
BX08	2023	10	30	01	37	10.00	5	0	6	0	0	0	3.69	2.25	1.45	3.40	4.33	3835736.5668	1177272.9740	4941612.2335	0.0307	0.0237	0.0390	5664452.9319	644359.4315	181.6477	0.0285	0.0223	0.0413	2.3875	0.0078	NaN	0.00	10.7724	0.0000	6.3921	0.0000	0.0000	0.0000	-1.00	0.1122
BX08	2023	10	30	01	37	15.00	5	0	6	0	0	0	3.69	2.25	1.45	3.39	4.32	3835736.5664	1177272.9752	4941612.2341	0.0306	0.0237	0.0389	5664452.9323	644359.4327	181.6482	0.0285	0.0223	0.0413	2.3876	0.0078	NaN	0.00	10.6943	0.0000	6.3105	0.0000	0.0000	0.0000	-1.00	0.1122
BX08	2023	10	30	01	37	20.00	5	0	6	0	0	0	3.69	2.25	1.45	3.39	4.32	3835736.5660	1177272.9740	4941612.2345	0.0306	0.0237	0.0388	5664452.9331	644359.4317	181.6480	0.0285	0.0223	0.0412	2.3876	0.0078	NaN	0.00	10.5832	0.0000	6.1932	0.0000	0.0000	0.0000	-1.00	0.1122
BX08	2023	10	30	01	37	25.00	5	0	6	0	0	0	3.69	2.25	1.45	3.39	4.32	3835736.5629	1177272.9726	4941612.2338	0.0306	0.0237	0.0388	5664452.9353	644359.4312	181.6453	0.0285	0.0223	0.0412	2.3876	0.0078	NaN	0.00	10.7810	0.0000	6.3845	0.0000	0.0000	0.0000	-1.00	0.1122
BX08	2023	10	30	01	37	30.00	5	0	6	0	0	0	3.69	2.25	1.45	3.39	4.32	3835736.5621	1177272.9729	4941612.2331	0.0306	0.0237	0.0388	5664452.9353	644359.4317	181.6443	0.0285	0.0223	0.0412	2.3876	0.0078	NaN	0.00	10.5801	0.0000	6.1790	0.0000	0.0000	0.0000	-1.00	0.1122
BX08	2023	10	30	01	37	35.00	5	0	6	0	0	0	3.68	2.25	1.45	3.39	4.32	3835736.5633	1177272.9742	4941612.2296	0.0306	0.0237	0.0388	5664452.9320	644359.4327	181.6426	0.0285	0.0223	0.0411	2.3876	0.0078	NaN	0.00	10.8006	0.0000	6.4059	0.0000	0.0000	0.0000	-1.00	0.1122
BX08	2023	10	30	01	37	40.00	5	0	6	0	0	0	3.68	2.25	1.45	3.39	4.32	3835736.5615	1177272.9741	4941612.2287	0.0306	0.0237	0.0388	5664452.9328	644359.4331	181.6408	0.0285	0.0223	0.0411	2.3876	0.0078	NaN	0.00	10.7113	0.0000	6.3167	0.0000	0.0000	0.0000	-1.00	0.1122
BX08	2023	10	30	01	37	45.00	5	0	6	0	0	0	3.68	2.25	1.45	3.38	4.32	3835736.5626	1177272.9741	4941612.2290	0.0306	0.0237	0.0388	5664452.9321	644359.4328	181.6417	0.0285	0.0223	0.0411	2.3876	0.0078	NaN	0.00	10.6618	0.0000	6.2627	0.0000	0.0000	0.0000	-1.00	0.1123
BX08	2023	10	30	01	37	50.00	5	0	6	0	0	0	3.68	2.25	1.45	3.38	4.31	3835736.5642	1177272.9739	4941612.2259	0.0306	0.0236	0.0388	5664452.9290	644359.4322	181.6402	0.0285	0.0223	0.0411	2.3876	0.0077	NaN	0.00	10.7382	0.0000	6.3336	0.0000	0.0000	0.0000	-1.00	0.1123
BX08	2023	10	30	01	37	55.00	5	0	6	0	0	0	3.68	2.25	1.45	3.38	4.31	3835736.5624	1177272.9765	4941612.2254	0.0306	0.0236	0.0388	5664452.9296	644359.4352	181.6392	0.0285	0.0223	0.0411	2.3877	0.0077	NaN	0.00	10.8478	0.0000	6.4403	0.0000	0.0000	0.0000	-1.00	0.1123
BX08	2023	10	30	01	38	00.00	5	0	6	0	0	0	3.68	2.25	1.45	3.38	4.31	3835736.5628	1177272.9768	4941612.2237	0.0306	0.0236	0.0388	5664452.9282	644359.4354	181.6382	0.0285	0.0222	0.0411	2.3876	0.0077	NaN	0.00	10.9560	0.0000	6.5491	0.0000	0.0000	0.0000	-1.00	0.1122
BX08	2023	10	30	01	38	05.00	5	0	6	0	0	0	3.68	2.25	1.45	3.38	4.31	3835736.5638	1177272.9771	4941612.2216	0.0306	0.0236	0.0388	5664452.9260	644359.4355	181.6372	0.0285	0.0222	0.0411	2.3876	0.0077	NaN	0.00	10.9272	0.0000	6.5196	0.0000	0.0000	0.0000	-1.00	0.1123
BX08	2023	10	30	01	38	10.00	5	0	6	0	0	0	3.67	2.25	1.45	3.37	4.31	3835736.5654	1177272.9752	4941612.2225	0.0306	0.0236	0.0388	5664452.9257	644359.4332	181.6385	0.0285	0.0222	0.0411	2.3876	0.0077	NaN	0.00	11.0660	0.0000	6.6581	0.0000	0.0000	0.0000	-1.00	0.1123
BX08	2023	10	30	01	38	15.00	5	0	6	0	0	0	3.67	2.25	1.45	3.37	4.31	3835736.5660	1177272.9742	4941612.2205	0.0306	0.0236	0.0388	5664452.9242	644359.4321	181.6371	0.0285	0.0222	0.0411	2.3877	0.0077	NaN	0.00	10.7748	0.0000	6.3674	0.0000	0.0000	0.0000	-1.00	0.1123
BX08	2023	10	30	01	38	20.00	5	0	6	0	0	0	3.67	2.25	1.46	3.37	4.30	3835736.5649	1177272.9736	4941612.2196	0.0306	0.0236	0.0388	5664452.9246	644359.4319	181.6357	0.0285	0.0222	0.0411	2.3877	0.0077	NaN	0.00	10.8680	0.0000	6.4621	0.0000	0.0000	0.0000	-1.00	0.1123
BX08	2023	10	30	01	38	25.00	5	0	6	0	0	0	3.67	2.25	1.46	3.37	4.30	3835736.5626	1177272.9722	4941612.2163	0.0306	0.0236	0.0388	5664452.9246	644359.4312	181.6314	0.0285	0.0222	0.0411	2.3877	0.0077	NaN	0.00	11.1116	0.0000	6.7081	0.0000	0.0000	0.0000	-1.00	0.1123
BX08	2023	10	30	01	38	30.00	5	0	6	0	0	0	3.67	2.25	1.46	3.37	4.30	3835736.5592	1177272.9696	4941612.2133	0.0306	0.0236	0.0388	5664452.9258	644359.4297	181.6265	0.0285	0.0222	0.0411	2.3877	0.0077	NaN	0.00	11.2154	0.0000	6.8143	0.0000	0.0000	0.0000	-1.00	0.1123
BX08	2023	10	30	01	38	35.00	5	0	6	0	0	0	3.67	2.25	1.46	3.36	4.30	3835736.5579	1177272.9697	4941612.2151	0.0306	0.0236	0.0388	5664452.9279	644359.4301	181.6273	0.0286	0.0222	0.0411	2.3878	0.0077	NaN	0.00	11.0743	0.0000	6.6747	0.0000	0.0000	0.0000	-1.00	0.1124
BX08	2023	10	30	01	38	40.00	5	0	6	0	0	0	3.66	2.25	1.46	3.36	4.30	3835736.5566	1177272.9678	4941612.2154	0.0306	0.0236	0.0388	5664452.9295	644359.4287	181.6263	0.0286	0.0222	0.0411	2.3878	0.0077	NaN	0.00	11.0801	0.0000	6.6804	0.0000	0.0000	0.0000	-1.00	0.1124
BX08	2023	10	30	01	38	45.00	5	0	6	0	0	0	3.66	2.24	1.46	3.36	4.30	3835736.5564	1177272.9681	4941612.2145	0.0306	0.0235	0.0388	5664452.9290	644359.4290	181.6255	0.0286	0.0222	0.0411	2.3878	0.0077	NaN	0.00	10.9878	0.0000	6.5842	0.0000	0.0000	0.0000	-1.00	0.1124
BX08	2023	10	30	01	38	50.00	5	0	6	0	0	0	3.66	2.24	1.46	3.36	4.29	3835736.5549	1177272.9702	4941612.2137	0.0306	0.0235	0.0388	5664452.9292	644359.4315	181.6244	0.0286	0.0222	0.0411	2.3878	0.0077	NaN	0.00	10.9840	0.0000	6.5778	0.0000	0.0000	0.0000	-1.00	0.1124
BX08	2023	10	30	01	38	55.00	5	0	6	0	0	0	3.66	2.24	1.46	3.36	4.29	3835736.5542	1177272.9683	4941612.2121	0.0306	0.0235	0.0388	5664452.9290	644359.4298	181.6224	0.0286	0.0222	0.0410	2.3878	0.0077	NaN	0.00	10.8405	0.0000	6.4339	0.0000	0.0000	0.0000	-1.00	0.1124
BX08	2023	10	30	01	39	00.00	5	0	6	0	0	0	3.66	2.24	1.46	3.35	4.29	3835736.5534	1177272.9666	4941612.2071	0.0306	0.0235	0.0387	5664452.9269	644359.4285	181.6177	0.0286	0.0222	0.0410	2.3878	0.0077	NaN	0.00	10.8467	0.0000	6.4331	0.0000	0.0000	0.0000	-1.00	0.1124
BX08	2023	10	30	01	39	05.00	5	0	6	0	0	0	3.66	2.24	1.46	3.35	4.29	3835736.5519	1177272.9656	4941612.2082	0.0306	0.0235	0.0387	5664452.9289	644359.4279	181.6175	0.0286	0.0222	0.0410	2.3878	0.0077	NaN	0.00	11.1095	0.0000	6.6932	0.0000	0.0000	0.0000	-1.00	0.1124
BX08	2023	10	30	01	39	10.00	5	0	6	0	0	0	3.65	2.24	1.46	3.35	4.29	3835736.5558	1177272.9682	4941612.2123	0.0306	0.0235	0.0387	5664452.9280	644359.4293	181.6235	0.0286	0.0221	0.0410	2.3878	0.0077	NaN	0.00	10.8810	0.0000	6.4657	0.0000	0.0000	0.0000	-1.00	0.1124
BX08	2023	10	30	01	39	15.00	5	0	6	0	0	0	3.65	2.24	1.46	3.35	4.29	3835736.5562	1177272.9690	4941612.2174	0.0306	0.0235	0.0387	5664452.9307	644359.4299	181.6279	0.0286	0.0221	0.0410	2.3878	0.0077	NaN	0.00	10.7995	0.0000	6.3905	0.0000	0.0000	0.0000	-1.00	0.1124
BX08	2023	10	30	01	39	20.00	5	0	6	0	0	0	3.65	2.24	1.46	3.35	4.28	3835736.5552	1177272.9702	4941612.2210	0.0306	0.0235	0.0387	5664452.9334	644359.4312	181.6303	0.0286	0.0221	0.0410	2.3879	0.0077	NaN	0.00	10.6296	0.0000	6.2278	0.0000	0.0000	0.0000	-1.00	0.1125
BX08	2023	10	30	01	39	25.00	5	0	6	0	0	0	3.65	2.24	1.46	3.34	4.28	3835736.5532	1177272.9672	4941612.2202	0.0306	0.0235	0.0387	5664452.9351	644359.4289	181.6279	0.0286	0.0221	0.0410	2.3879	0.0077	NaN	0.00	10.7639	0.0000	6.3650	0.0000	0.0000	0.0000	-1.00	0.1125
BX08	2023	10	30	01	39	30.00	5	0	6	0	0	0	3.65	2.24	1.46	3.34	4.28	3835736.5536	1177272.9684	4941612.2201	0.0306	0.0235	0.0387	5664452.9345	644359.4299	181.6283	0.0286	0.0221	0.0410	2.3879	0.0077	NaN	0.00	10.8189	0.0000	6.4252	0.0000	0.0000	0.0000	-1.00	0.1125
BX08	2023	10	30	01	39	35.00	5	0	6	0	0	0	3.65	2.24	1.46	3.34	4.28	3835736.5548	1177272.9682	4941612.2179	0.0306	0.0235	0.0387	5664452.9322	644359.4294	181.6273	0.0286	0.0221	0.0410	2.3879	0.0077	NaN	0.00	10.6562	0.0000	6.2663	0.0000	0.0000	0.0000	-1.00	0.1126
BX08	2023	10	30	01	39	40.00	5	0	6	0	0	0	3.64	2.24	1.46	3.34	4.28	3835736.5524	1177272.9676	4941612.2196	0.0306	0.0235	0.0387	5664452.9353	644359.4295	181.6270	0.0286	0.0221	0.0410	2.3880	0.0077	NaN	0.00	10.6187	0.0000	6.2340	0.0000	0.0000	0.0000	-1.00	0.1126
BX08	2023	10	30	01	39	45.00	5	0	6	0	0	0	3.64	2.24	1.46	3.33	4.27	3835736.5514	1177272.9666	4941612.2196	0.0306	0.0234	0.0387	5664452.9362	644359.4288	181.6263	0.0286	0.0221	0.0410	2.3880	0.0077	NaN	0.00	10.5078	0.0000	6.1254	0.0000	0.0000	0.0000	-1.00	0.1126
BX08	2023	10	30	01	39	50.00	5	0	6	0	0	0	3.64	2.24	1.47	3.33	4.27	3835736.5538	1177272.9638	4941612.2182	0.0306	0.0234	0.0387	5664452.9341	644359.4255	181.6261	0.0286	0.0221	0.0410	2.3880	0.0077	NaN	0.00	10.5396	0.0000	6.1563	0.0000	0.0000	0.0000	-1.00	0.1126
BX08	2023	10	30	01	39	55.00	5	0	6	0	0	0	3.64	2.23	1.47	3.33	4.27	3835736.5536	1177272.9643	4941612.2172	0.0306	0.0234	0.0387	5664452.9335	644359.4261	181.6253	0.0286	0.0221	0.0410	2.3880	0.0077	NaN	0.00	10.7926	0.0000	6.4122	0.0000	0.0000	0.0000	-1.00	0.1126
BX08	2023	10	30	01	40	00.00	5	0	6	0	0	0	3.64	2.23	1.47	3.33	4.27	3835736.5543	1177272.9638	4941612.2196	0.0306	0.0234	0.0387	5664452.9346	644359.4254	181.6275	0.0286	0.0221	0.0410	2.3880	0.0077	NaN	0.00	10.7665	0.0000	6.3926	0.0000	0.0000	0.0000	-1.00	0.1126
BX08	2023	10	30	01	40	05.00	5	0	6	0	0	0	3.64	2.23	1.47	3.33	4.27	3835736.5568	1177272.9645	4941612.2226	0.0306	0.0234	0.0387	5664452.9344	644359.4252	181.6314	0.0286	0.0221	0.0410	2.3880	0.0077	NaN	0.00	10.9862	0.0000	6.6207	0.0000	0.0000	0.0000	-1.00	0.1126
BX08	2023	10	30	01	40	10.00	5	0	6	0	0	0	3.63	2.23	1.47	3.32	4.26	3835736.5565	1177272.9635	4941612.2226	0.0306	0.0234	0.0387	5664452.9349	644359.4244	181.6311	0.0286	0.0221	0.0410	2.3880	0.0077	NaN	0.00	10.8378	0.0000	6.4717	0.0000	0.0000	0.0000	-1.00	0.1126
BX08	2023	10	30	01	40	15.00	5	0	6	0	0	0	3.63	2.23	1.47	3.32	4.26	3835736.5559	1177272.9609	4941612.2222	0.0306	0.0234	0.0387	5664452.9356	644359.4220	181.6300	0.0286	0.0221	0.0410	2.3881	0.0077	NaN	0.00	10.8583	0.0000	6.4907	0.0000	0.0000	0.0000	-1.00	0.1127
BX08	2023	10	30	01	40	20.00	5	0	6	0	0	0	3.63	2.23	1.47	3.32	4.26	3835736.5541	1177272.9598	4941612.2200	0.0306	0.0234	0.0387	5664452.9358	644359.4215	181.6269	0.0286	0.0221	0.0410	2.3881	0.0077	NaN	0.00	10.8535	0.0000	6.4939	0.0000	0.0000	0.0000	-1.00	0.1127
BX08	2023	10	30	01	40	25.00	5	0	6	0	0	0	3.63	2.23	1.47	3.32	4.26	3835736.5538	1177272.9599	4941612.2204	0.0306	0.0234	0.0387	5664452.9362	644359.4217	181.6271	0.0286	0.0220	0.0410	2.3881	0.0077	NaN	0.00	10.6821	0.0000	6.3244	0.0000	0.0000	0.0000	-1.00	0.1127
BX08	2023	10	30	01	40	30.00	5	0	6	0	0	0	3.63	2.23	1.47	3.31	4.26	3835736.5560	1177272.9621	4941612.2197	0.0306	0.0234	0.0387	5664452.9337	644359.4232	181.6283	0.0286	0.0220	0.0410	2.3881	0.0077	NaN	0.00	10.9229	0.0000	6.5639	0.0000	0.0000	0.0000	-1.00	0.1127
BX08	2023	10	30	01	40	35.00	5	0	6	0	0	0	3.62	2.23	1.47	3.31	4.25	3835736.5553	1177272.9608	4941612.2207	0.0306	0.0234	0.0387	5664452.9351	644359.4221	181.6284	0.0286	0.0220	0.0409	2.3881	0.0077	NaN	0.00	11.0519	0.0000	6.6928	0.0000	0.0000	0.0000	-1.00	0.1127
BX08	2023	10	30	01	40	40.00	5	0	6	0	0	0	3.62	2.23	1.47	3.31	4.25	3835736.5553	1177272.9618	4941612.2232	0.0306	0.0234	0.0387	5664452.9365	644359.4230	181.6305	0.0286	0.0220	0.0409	2.3882	0.0077	NaN	0.00	10.9502	0.0000	6.5896	0.0000	0.0000	0.0000	-1.00	0.1128
BX08	2023	10	30	01	40	45.00	5	0	6	0	0	0	3.62	2.23	1.47	3.31	4.25	3835736.5538	1177272.9602	4941612.2206	0.0306	0.0233	0.0387	5664452.9363	644359.4220	181.6273	0.0286	0.0220	0.0409	2.3882	0.0077	NaN	0.00	10.7210	0.0000	6.3598	0.0000	0.0000	0.0000	-1.00	0.1128
BX08	2023	10	30	01	40	50.00	5	0	6	0	0	0	3.62	2.23	1.47	3.31	4.25	3835736.5530	1177272.9601	4941612.2188	0.0306	0.0233	0.0387	5664452.9359	644359.4222	181.6254	0.0286	0.0220	0.0409	2.3883	0.0077	NaN	0.00	10.9195	0.0000	6.5592	0.0000	0.0000	0.0000	-1.00	0.1129
BX08	2023	10	30	01	40	55.00	5	0	6	0	0	0	3.62	2.22	1.47	3.30	4.25	3835736.5530	1177272.9588	4941612.2184	0.0306	0.0233	0.0387	5664452.9358	644359.4209	181.6249	0.0286	0.0220	0.0409	2.3884	0.0077	NaN	0.00	10.7803	0.0000	6.4169	0.0000	0.0000	0.0000	-1.00	0.1130
BX08	2023	10	30	01	41	00.00	5	0	6	0	0	0	3.61	2.22	1.47	3.30	4.24	3835736.5524	1177272.9579	4941612.2170	0.0306	0.0233	0.0387	5664452.9356	644359.4202	181.6232	0.0286	0.0220	0.0409	2.3884	0.0077	NaN	0.00	10.8643	0.0000	6.4985	0.0000	0.0000	0.0000	-1.00	0.1130
BX08	2023	10	30	01	41	05.00	5	0	6	0	0	0	3.61	2.22	1.47	3.30	4.24	3835736.5527	1177272.9577	4941612.2154	0.0306	0.0233	0.0387	5664452.9344	644359.4200	181.6221	0.0286	0.0220	0.0409	2.3885	0.0077	NaN	0.00	10.6570	0.0000	6.2866	0.0000	0.0000	0.0000	-1.00	0.1131
BX08	2023	10	30	01	41	10.00	5	0	6	0	0	0	3.61	2.22	1.47	3.30	4.24	3835736.5511	1177272.9570	4941612.2166	0.0306	0.0233	0.0387	5664452.9365	644359.4197	181.6220	0.0286	0.0220	0.0409	2.3885	0.0077	NaN	0.00	10.4686	0.0000	6.0965	0.0000	0.0000	0.0000	-1.00	0.1131
BX08	2023	10	30	01	41	15.00	5	0	6	0	0	0	3.61	2.22	1.47	3.29	4.24	3835736.5498	1177272.9549	4941612.2150	0.0306	0.0233	0.0387	5664452.9369	644359.4181	181.6196	0.0286	0.0220	0.0409	2.3886	0.0077	NaN	0.00	10.5496	0.0000	6.1712	0.0000	0.0000	0.0000	-1.00	0.1132
BX08	2023	10	30	01	41	20.00	5	0	6	0	0	0	3.61	2.22	1.47	3.29	4.23	3835736.5478	1177272.9538	4941612.2145	0.0306	0.0233	0.0387	5664452.9383	644359.4176	181.6178	0.0286	0.0220	0.0409	2.3887	0.0077	NaN	0.00	10.6169	0.0000	6.2381	0.0000	0.0000	0.0000	-1.00	0.1133
BX08	2023	10	30	01	41	25.00	5	0	6	0	0	0	3.60	2.22	1.47	3.29	4.23	3835736.5474	1177272.9553	4941612.2122	0.0306	0.0233	0.0387	5664452.9369	644359.4192	181.6160	0.0286	0.0220	0.0409	2.3888	0.0077	NaN	0.00	10.4502	0.0000	6.0669	0.0000	0.0000	0.0000	-1.00	0.1134
BX08	2023	10	30	01	41	30.00	5	0	6	0	0	0	3.60	2.22	1.48	3.29	4.23	3835736.5454	1177272.9533	4941612.2082	0.0306	0.0233	0.0387	5664452.9362	644359.4179	181.6114	0.0286	0.0220	0.0409	2.3888	0.0077	NaN	0.00	10.1954	0.0000	5.8055	0.0000	0.0000	0.0000	-1.00	0.1134
BX08	2023	10	30	01	41	35.00	5	0	6	0	0	0	3.60	2.22	1.48	3.28	4.23	3835736.5451	1177272.9549	4941612.2070	0.0306	0.0233	0.0387	5664452.9354	644359.4195	181.6104	0.0286	0.0220	0.0409	2.3889	0.0077	NaN	0.00	10.1891	0.0000	5.7975	0.0000	0.0000	0.0000	-1.00	0.1135
BX08	2023	10	30	01	41	40.00	5	0	6	0	0	0	3.60	2.22	1.48	3.28	4.23	3835736.5459	1177272.9557	4941612.2053	0.0306	0.0233	0.0387	5664452.9336	644359.4201	181.6098	0.0286	0.0220	0.0409	2.3889	0.0077	NaN	0.00	10.3139	0.0000	5.9195	0.0000	0.0000	0.0000	-1.00	0.1135
BX08	2023	10	30	01	41	45.00	5	0	6	0	0	0	3.60	2.22	1.48	3.28	4.22	3835736.5432	1177272.9544	4941612.2033	0.0306	0.0233	0.0387	5664452.9346	644359.4196	181.6064	0.0286	0.0219	0.0409	2.3890	0.0077	NaN	0.00	10.3662	0.0000	5.9655	0.0000	0.0000	0.0000	-1.00	0.1136
BX08	2023	10	30	01	41	50.00	5	0	6	0	0	0	3.59	2.21	1.48	3.28	4.22	3835736.5440	1177272.9557	4941612.2031	0.0306	0.0233	0.0387	5664452.9336	644359.4206	181.6070	0.0286	0.0219	0.0409	2.3891	0.0077	NaN	0.00	10.3222	0.0000	5.9194	0.0000	0.0000	0.0000	-1.00	0.1137
BX08	2023	10	30	01	41	55.00	5	0	6	0	0	0	3.59	2.21	1.48	3.27	4.22	3835736.5439	1177272.9524	4941612.2031	0.0306	0.0232	0.0387	5664452.9343	644359.4175	181.6063	0.0286	0.0219	0.0409	2.3892	0.0077	NaN	0.00	10.4411	0.0000	6.0397	0.0000	0.0000	0.0000	-1.00	0.1138
BX08	2023	10	30	01	42	00.00	5	0	6	0	0	0	3.59	2.21	1.48	3.27	4.22	3835736.5430	1177272.9509	4941612.2007	0.0306	0.0232	0.0386	5664452.9338	644359.4163	181.6036	0.0286	0.0219	0.0409	2.3892	0.0077	NaN	0.00	10.6563	0.0000	6.2499	0.0000	0.0000	0.0000	-1.00	0.1138
BX08	2023	10	30	01	42	05.00	5	0	6	0	0	0	3.59	2.21	1.48	3.27	4.21	3835736.5424	1177272.9517	4941612.1980	0.0306	0.0232	0.0386	5664452.9324	644359.4173	181.6013	0.0286	0.0219	0.0409	2.3893	0.0077	NaN	0.00	10.4307	0.0000	6.0224	0.0000	0.0000	0.0000	-1.00	0.1139
BX08	2023	10	30	01	42	10.00	5	0	6	0	0	0	3.59	2.21	1.48	3.27	4.21	3835736.5423	1177272.9526	4941612.1935	0.0306	0.0232	0.0386	5664452.9295	644359.4183	181.5979	0.0286	0.0219	0.0409	2.3893	0.0077	NaN	0.00	10.3718	0.0000	5.9607	0.0000	0.0000	0.0000	-1.00	0.1139
BX08	2023	10	30	01	42	15.00	5	0	6	0	0	0	3.58	2.21	1.48	3.26	4.21	3835736.5410	1177272.9509	4941612.1927	0.0306	0.0232	0.0386	5664452.9303	644359.4170	181.5962	0.0286	0.0219	0.0409	2.3893	0.0077	NaN	0.00	10.4358	0.0000	6.0211	0.0000	0.0000	0.0000	-1.00	0.1139
BX08	2023	10	30	01	42	20.00	5	0	6	0	0	0	3.58	2.21	1.48	3.26	4.21	3835736.5408	1177272.9524	4941612.1926	0.0306	0.0232	0.0386	5664452.9301	644359.4186	181.5963	0.0286	0.0219	0.0408	2.3894	0.0077	NaN	0.00	10.3769	0.0000	5.9583	0.0000	0.0000	0.0000	-1.00	0.1140
BX08	2023	10	30	01	42	25.00	5	0	6	0	0	0	3.58	2.21	1.48	3.26	4.21	3835736.5405	1177272.9541	4941612.1900	0.0306	0.0232	0.0386	5664452.9283	644359.4203	181.5944	0.0286	0.0219	0.0408	2.3894	0.0077	NaN	0.00	10.6214	0.0000	6.2030	0.0000	0.0000	0.0000	-1.00	0.1140
BX08	2023	10	30	01	42	30.00	5	0	6	0	0	0	3.58	2.21	1.48	3.26	4.20	3835736.5413	1177272.9540	4941612.1916	0.0306	0.0232	0.0386	5664452.9288	644359.4199	181.5961	0.0286	0.0219	0.0408	2.3894	0.0077	NaN	0.00	10.7572	0.0000	6.3372	0.0000	0.0000	0.0000	-1.00	0.1140
BX08	2023	10	30	01	42	35.00	5	0	6	0	0	0	3.58	2.20	1.48	3.25	4.20	3835736.5424	1177272.9533	4941612.1912	0.0306	0.0232	0.0386	5664452.9278	644359.4190	181.5963	0.0286	0.0219	0.0408	2.3893	0.0077	NaN	0.00	10.7303	0.0000	6.3075	0.0000	0.0000	0.0000	-1.00	0.1139
BX08	2023	10	30	01	42	40.00	5	0	6	0	0	0	3.57	2.20	1.48	3.25	4.20	3835736.5377	1177272.9518	4941612.1891	0.0306	0.0232	0.0386	5664452.9304	644359.4188	181.5915	0.0286	0.0219	0.0408	2.3893	0.0077	NaN	0.00	10.7810	0.0000	6.3565	0.0000	0.0000	0.0000	-1.00	0.1139
BX08	2023	10	30	01	42	45.00	5	0	6	0	0	0	3.57	2.20	1.48	3.25	4.20	3835736.5377	1177272.9495	4941612.1891	0.0306	0.0232	0.0386	5664452.9308	644359.4166	181.5911	0.0286	0.0219	0.0408	2.3893	0.0077	NaN	0.00	10.6974	0.0000	6.2716	0.0000	0.0000	0.0000	-1.00	0.1139
BX08	2023	10	30	01	42	50.00	5	0	6	0	0	0	3.57	2.20	1.48	3.25	4.19	3835736.5384	1177272.9514	4941612.1905	0.0306	0.0232	0.0386	5664452.9308	644359.4182	181.5930	0.0286	0.0219	0.0408	2.3893	0.0077	NaN	0.00	10.7601	0.0000	6.3325	0.0000	0.0000	0.0000	-1.00	0.1139
BX08	2023	10	30	01	42	55.00	5	0	6	0	0	0	3.57	2.20	1.48	3.24	4.19	3835736.5395	1177272.9525	4941612.1925	0.0306	0.0232	0.0386	5664452.9310	644359.4190	181.5954	0.0286	0.0219	0.0408	2.3893	0.0077	NaN	0.00	10.9353	0.0000	6.5095	0.0000	0.0000	0.0000	-1.00	0.1139
BX08	2023	10	30	01	43	00.00	5	0	6	0	0	0	3.56	2.20	1.48	3.24	4.19	3835736.5436	1177272.9496	4941612.1935	0.0306	0.0232	0.0386	5664452.9291	644359.4151	181.5981	0.0286	0.0219	0.0408	2.3893	0.0077	NaN	0.00	10.4891	0.0000	6.0673	0.0000	0.0000	0.0000	-1.00	0.1139
BX08	2023	10	30	01	43	05.00	5	0	6	0	0	0	3.56	2.20	1.48	3.24	4.19	3835736.5465	1177272.9506	4941612.1949	0.0306	0.0231	0.0386	5664452.9276	644359.4152	181.6012	0.0286	0.0219	0.0408	2.3893	0.0077	NaN	0.00	10.4144	0.0000	5.9986	0.0000	0.0000	0.0000	-1.00	0.1139
BX08	2023	10	30	01	43	10.00	5	0	6	0	0	0	3.56	2.20	1.48	3.24	4.18	3835736.5461	1177272.9488	4941612.1948	0.0306	0.0231	0.0386	5664452.9282	644359.4136	181.6005	0.0286	0.0219	0.0408	2.3894	0.0077	NaN	0.00	10.6415	0.0000	6.2296	0.0000	0.0000	0.0000	-1.00	0.1140
BX08	2023	10	30	01	43	15.00	5	0	6	0	0	0	3.56	2.20	1.48	3.23	4.18	3835736.5504	1177272.9489	4941612.1963	0.0306	0.0231	0.0386	5664452.9259	644359.4125	181.6043	0.0286	0.0219	0.0408	2.3894	0.0077	NaN	0.00	10.7383	0.0000	6.3194	0.0000	0.0000	0.0000	-1.00	0.1140
BX08	2023	10	30	01	43	20.00	5	0	6	0	0	0	3.56	2.19	1.49	3.23	4.18	3835736.5477	1177272.9503	4941612.2023	0.0306	0.0231	0.0386	5664452.9314	644359.4145	181.6076	0.0286	0.0218	0.0408	2.3894	0.0076	NaN	0.00	10.8955	0.0000	6.4774	0.0000	0.0000	0.0000	-1.00	0.1140
BX08	2023	10	30	01	43	25.00	5	0	6	0	0	0	3.55	2.19	1.49	3.23	4.18	3835736.5473	1177272.9486	4941612.2036	0.0306	0.0231	0.0386	5664452.9329	644359.4129	181.6080	0.0286	0.0218	0.0408	2.3894	0.0076	NaN	0.00	10.6588	0.0000	6.2426	0.0000	0.0000	0.0000	-1.00	0.1140
BX08	2023	10	30	01	43	30.00	5	0	6	0	0	0	3.55	2.19	1.49	3.23	4.17	3835736.5462	1177272.9479	4941612.2023	0.0306	0.0231	0.0386	5664452.9331	644359.4125	181.6062	0.0286	0.0218	0.0408	2.3894	0.0076	NaN	0.00	10.6913	0.0000	6.2757	0.0000	0.0000	0.0000	-1.00	0.1140
BX08	2023	10	30	01	43	35.00	5	0	6	0	0	0	3.55	2.19	1.49	3.22	4.17	3835736.5482	1177272.9500	4941612.2023	0.0306	0.0231	0.0386	5664452.9311	644359.4140	181.6078	0.0286	0.0218	0.0408	2.3894	0.0076	NaN	0.00	10.5800	0.0000	6.1704	0.0000	0.0000	0.0000	-1.00	0.1140
BX08	2023	10	30	01	43	40.00	5	0	6	0	0	0	3.55	2.19	1.49	3.22	4.17	3835736.5483	1177272.9496	4941612.2025	0.0306	0.0231	0.0386	5664452.9313	644359.4136	181.6080	0.0286	0.0218	0.0408	2.3894	0.0076	NaN	0.00	10.5772	0.0000	6.1730	0.0000	0.0000	0.0000	-1.00	0.1140
BX08	2023	10	30	01	43	45.00	5	0	6	0	0	0	3.54	2.19	1.49	3.22	4.17	3835736.5488	1177272.9491	4941612.2013	0.0311	0.0235	0.0386	5664452.9302	644359.4130	181.6072	0.0290	0.0225	0.0408	2.3894	0.0076	NaN	0.00	10.6441	0.0000	6.2444	0.0000	0.0000	0.0000	-1.00	0.1140
BX08	2023	10	30	01	43	50.00	5	0	6	0	0	0	3.54	2.19	1.49	3.21	4.16	3835736.5464	1177272.9487	4941612.2003	0.0307	0.0231	0.0386	5664452.9315	644359.4133	181.6049	0.0288	0.0219	0.0408	2.3894	0.0076	NaN	0.00	10.6567	0.0000	6.2681	0.0000	0.0000	0.0000	-1.00	0.1140
BX08	2023	10	30	01	43	55.00	5	0	6	0	0	0	3.54	2.19	1.49	3.21	4.16	3835736.5444	1177272.9479	4941612.2006	0.0307	0.0231	0.0386	5664452.9333	644359.4131	181.6038	0.0287	0.0218	0.0408	2.3894	0.0076	NaN	0.00	10.6829	0.0000	6.2966	0.0000	0.0000	0.0000	-1.00	0.1140
BX08	2023	10	30	01	44	00.00	5	0	6	0	0	0	3.54	2.19	1.49	3.21	4.16	3835736.5439	1177272.9463	4941612.2013	0.0306	0.0231	0.0386	5664452.9345	644359.4117	181.6037	0.0287	0.0218	0.0408	2.3894	0.0076	NaN	0.00	10.5270	0.0000	6.1410	0.0000	0.0000	0.0000	-1.00	0.1140
BX08	2023	10	30	01	44	05.00	5	0	6	0	0	0	3.54	2.18	1.49	3.21	4.16	3835736.5431	1177272.9454	4941612.2020	0.0306	0.0231	0.0386	5664452.9356	644359.4110	181.6037	0.0287	0.0218	0.0408	2.3894	0.0076	NaN	0.00	10.7149	0.0000	6.3299	0.0000	0.0000	0.0000	-1.00	0.1140
BX08	2023	10	30	01	44	10.00	5	0	6	0	0	0	3.53	2.18	1.49	3.20	4.15	3835736.5417	1177272.9457	4941612.2038	0.0306	0.0231	0.0386	5664452.9378	644359.4116	181.6043	0.0287	0.0218	0.0408	2.3894	0.0076	NaN	0.00	10.8144	0.0000	6.4269	0.0000	0.0000	0.0000	-1.00	0.1140
BX08	2023	10	30	01	44	15.00	5	0	6	0	0	0	3.53	2.18	1.49	3.20	4.15	3835736.5419	1177272.9451	4941612.2041	0.0306	0.0231	0.0386	5664452.9380	644359.4110	181.6046	0.0287	0.0218	0.0407	2.3894	0.0076	NaN	0.00	11.0091	0.0000	6.6201	0.0000	0.0000	0.0000	-1.00	0.1140
BX08	2023	10	30	01	44	20.00	5	0	6	0	0	0	3.53	2.18	1.49	3.20	4.15	3835736.5415	1177272.9453	4941612.2029	0.0306	0.0231	0.0386	5664452.9375	644359.4113	181.6034	0.0287	0.0218	0.0407	2.3895	0.0076	NaN	0.00	10.9446	0.0000	6.5562	0.0000	0.0000	0.0000	-1.00	0.1141
BX08	2023	10	30	01	44	25.00	5	0	6	0	0	0	3.53	2.18	1.49	3.20	4.14	3835736.5435	1177272.9462	4941612.2011	0.0306	0.0231	0.0386	5664452.9347	644359.4116	181.6034	0.0287	0.0218	0.0407	2.3895	0.0076	NaN	0.00	10.7023	0.0000	6.3095	0.0000	0.0000	0.0000	-1.00	0.1141
BX08	2023	10	30	01	44	30.00	5	0	6	0	0	0	3.52	2.18	1.49	3.19	4.14	3835736.5468	1177272.9470	4941612.2008	0.0311	0.0234	0.0386	5664452.9318	644359.4115	181.6053	0.0290	0.0225	0.0407	2.3895	0.0076	NaN	0.00	10.7857	0.0000	6.3907	0.0000	0.0000	0.0000	-1.00	0.1141
BX08	2023	10	30	01	44	35.00	5	0	6	0	0	0	3.52	2.18	1.49	3.19	4.14	3835736.5465	1177272.9488	4941612.2025	0.0308	0.0231	0.0386	5664452.9328	644359.4133	181.6068	0.0288	0.0218	0.0407	2.3896	0.0076	NaN	0.00	10.5229	0.0000	6.1234	0.0000	0.0000	0.0000	-1.00	0.1142
BX08	2023	10	30	01	44	40.00	5	0	6	0	0	0	3.52	2.17	1.49	3.19	4.14	3835736.5438	1177272.9504	4941612.2033	0.0307	0.0230	0.0386	5664452.9349	644359.4156	181.6060	0.0287	0.0218	0.0407	2.3896	0.0076	NaN	0.00	10.6012	0.0000	6.1948	0.0000	0.0000	0.0000	-1.00	0.1142
BX08	2023	10	30	01	44	45.00	5	0	6	0	0	0	3.52	2.17	1.49	3.18	4.13	3835736.5457	1177272.9534	4941612.2071	0.0306	0.0230	0.0386	5664452.9353	644359.4179	181.6107	0.0287	0.0218	0.0407	2.3896	0.0076	NaN	0.00	10.7008	0.0000	6.2914	0.0000	0.0000	0.0000	-1.00	0.1142
BX08	2023	10	30	01	44	50.00	5	0	6	0	0	0	3.51	2.17	1.49	3.18	4.13	3835736.5455	1177272.9518	4941612.2051	0.0306	0.0230	0.0386	5664452.9345	644359.4165	181.6087	0.0287	0.0218	0.0407	2.3896	0.0076	NaN	0.00	10.5525	0.0000	6.1400	0.0000	0.0000	0.0000	-1.00	0.1142
BX08	2023	10	30	01	44	55.00	5	0	6	0	0	0	3.51	2.17	1.49	3.18	4.13	3835736.5455	1177272.9533	4941612.2065	0.0306	0.0230	0.0385	5664452.9351	644359.4179	181.6101	0.0287	0.0218	0.0407	2.3897	0.0076	NaN	0.00	10.4362	0.0000	6.0223	0.0000	0.0000	0.0000	-1.00	0.1143
BX08	2023	10	30	01	45	00.00	5	0	6	0	0	0	3.51	2.17	1.49	3.18	4.13	3835736.5434	1177272.9525	4941612.2100	0.0306	0.0230	0.0385	5664452.9391	644359.4176	181.6114	0.0287	0.0218	0.0407	2.3897	0.0076	NaN	0.00	10.5314	0.0000	6.1201	0.0000	0.0000	0.0000	-1.00	0.1143
BX08	2023	10	30	01	45	05.00	5	0	6	0	0	0	3.51	2.17	1.49	3.17	4.12	3835736.5440	1177272.9516	4941612.2136	0.0306	0.0230	0.0385	5664452.9410	644359.4165	181.6144	0.0287	0.0218	0.0407	2.3898	0.0076	NaN	0.00	10.6054	0.0000	6.1877	0.0000	0.0000	0.0000	-1.00	0.1144
BX08	2023	10	30	01	45	10.00	5	0	6	0	0	0	3.50	2.17	1.49	3.17	4.12	3835736.5442	1177272.9513	4941612.2140	0.0306	0.0230	0.0385	5664452.9412	644359.4162	181.6148	0.0287	0.0217	0.0407	2.3898	0.0076	NaN	0.00	10.4644	0.0000	6.0403	0.0000	0.0000	0.0000	-1.00	0.1144
BX08	2023	10	30	01	45	15.00	5	0	6	0	0	0	3.50	2.17	1.49	3.17	4.12	3835736.5437	1177272.9517	4941612.2126	0.0306	0.0230	0.0385	5664452.9406	644359.4167	181.6134	0.0287	0.0217	0.0407	2.3898	0.0076	NaN	0.00	10.4029	0.0000	5.9718	0.0000	0.0000	0.0000	-1.00	0.1144
BX08	2023	10	30	01	45	20.00	5	0	6	0	0	0	3.50	2.16	1.49	3.16	4.11	3835736.5429	1177272.9523	4941612.2132	0.0306	0.0230	0.0385	5664452.9415	644359.4175	181.6136	0.0287	0.0217	0.0407	2.3899	0.0076	NaN	0.00	10.3820	0.0000	5.9493	0.0000	0.0000	0.0000	-1.00	0.1145
BX08	2023	10	30	01	45	25.00	5	0	6	0	0	0	3.50	2.16	1.49	3.16	4.11	3835736.5425	1177272.9525	4941612.2140	0.0306	0.0230	0.0385	5664452.9422	644359.4177	181.6140	0.0287	0.0217	0.0407	2.3899	0.0076	NaN	0.00	10.1362	0.0000	5.7074	0.0000	0.0000	0.0000	-1.00	0.1145
BX08	2023	10	30	01	45	30.00	5	0	6	0	0	0	3.49	2.16	1.49	3.16	4.11	3835736.5418	1177272.9528	4941612.2129	0.0306	0.0230	0.0385	5664452.9420	644359.4183	181.6127	0.0287	0.0217	0.0407	2.3899	0.0076	NaN	0.00	10.1788	0.0000	5.7551	0.0000	0.0000	0.0000	-1.00	0.1145
BX08	2023	10	30	01	45	35.00	5	0	6	0	0	0	3.49	2.16	1.50	3.16	4.11	3835736.5425	1177272.9536	4941612.2140	0.0306	0.0230	0.0385	5664452.9419	644359.4189	181.6141	0.0287	0.0217	0.0407	2.3900	0.0076	NaN	0.00	10.3378	0.0000	5.9146	0.0000	0.0000	0.0000	-1.00	0.1146
BX08	2023	10	30	01	45	40.00	5	0	6	0	0	0	3.49	2.16	1.50	3.15	4.10	3835736.5440	1177272.9528	4941612.2146	0.0306	0.0230	0.0385	5664452.9414	644359.4177	181.6154	0.0287	0.0217	0.0407	2.3900	0.0076	NaN	0.00	10.4914	0.0000	6.0692	0.0000	0.0000	0.0000	-1.00	0.1146
BX08	2023	10	30	01	45	45.00	5	0	6	0	0	0	3.49	2.16	1.50	3.15	4.10	3835736.5498	1177272.9534	4941612.2139	0.0312	0.0233	0.0386	5664452.9364	644359.4167	181.6184	0.0291	0.0224	0.0407	2.3901	0.0076	NaN	0.00	10.5014	0.0000	6.0803	0.0000	0.0000	0.0000	-1.00	0.1147
BX08	2023	10	30	01	45	50.00	5	0	6	0	0	0	3.48	2.16	1.50	3.15	4.10	3835736.5496	1177272.9546	4941612.2168	0.0308	0.0230	0.0385	5664452.9382	644359.4178	181.6208	0.0288	0.0218	0.0407	2.3901	0.0076	NaN	0.00	10.2722	0.0000	5.8513	0.0000	0.0000	0.0000	-1.00	0.1147
BX08	2023	10	30	01	45	55.00	5	0	6	0	0	0	3.48	2.15	1.50	3.14	4.09	3835736.5503	1177272.9558	4941612.2203	0.0307	0.0230	0.0385	5664452.9397	644359.4187	181.6242	0.0288	0.0217	0.0407	2.3902	0.0076	NaN	0.00	10.3477	0.0000	5.9292	0.0000	0.0000	0.0000	-1.00	0.1148
BX08	2023	10	30	01	46	00.00	5	0	6	0	0	0	3.48	2.15	1.50	3.14	4.09	3835736.5510	1177272.9532	4941612.2223	0.0307	0.0229	0.0385	5664452.9409	644359.4160	181.6257	0.0287	0.0217	0.0407	2.3903	0.0076	NaN	0.00	10.3202	0.0000	5.8972	0.0000	0.0000	0.0000	-1.00	0.1149
BX08	2023	10	30	01	46	05.00	5	0	6	0	0	0	3.48	2.15	1.50	3.14	4.09	3835736.5499	1177272.9515	4941612.2219	0.0307	0.0229	0.0385	5664452.9418	644359.4146	181.6243	0.0287	0.0217	0.0407	2.3903	0.0076	NaN	0.00	10.2199	0.0000	5.7990	0.0000	0.0000	0.0000	-1.00	0.1149
BX08	2023	10	30	01	46	10.00	5	0	6	0	0	0	3.47	2.15	1.50	3.14	4.09	3835736.5480	1177272.9510	4941612.2222	0.0307	0.0229	0.0385	5664452.9436	644359.4147	181.6234	0.0287	0.0217	0.0407	2.3904	0.0076	NaN	0.00	10.2907	0.0000	5.8698	0.0000	0.0000	0.0000	-1.00	0.1150
BX08	2023	10	30	01	46	15.00	5	0	6	0	0	0	3.47	2.15	1.50	3.13	4.08	3835736.5456	1177272.9488	4941612.2229	0.0307	0.0229	0.0385	5664452.9462	644359.4132	181.6221	0.0287	0.0217	0.0406	2.3905	0.0076	NaN	0.00	10.3779	0.0000	5.9577	0.0000	0.0000	0.0000	-1.00	0.1151
BX08	2023	10	30	01	46	20.00	5	0	6	0	0	0	3.47	2.15	1.50	3.13	4.08	3835736.5427	1177272.9477	4941612.2242	0.0307	0.0229	0.0385	5664452.9495	644359.4129	181.6211	0.0287	0.0217	0.0406	2.3906	0.0076	NaN	0.00	10.3145	0.0000	5.8955	0.0000	0.0000	0.0000	-1.00	0.1152
BX08	2023	10	30	01	46	25.00	5	0	6	0	0	0	3.47	2.15	1.50	3.13	4.08	3835736.5394	1177272.9481	4941612.2244	0.0307	0.0229	0.0385	5664452.9520	644359.4142	181.6194	0.0287	0.0217	0.0406	2.3907	0.0076	NaN	0.00	10.0083	0.0000	5.5872	0.0000	0.0000	0.0000	-1.00	0.1153
BX08	2023	10	30	01	46	30.00	5	0	6	0	0	0	3.46	2.14	1.50	3.12	4.07	3835736.5392	1177272.9463	4941612.2248	0.0307	0.0229	0.0385	5664452.9528	644359.4125	181.6193	0.0287	0.0217	0.0406	2.3907	0.0076	NaN	0.00	9.9877	0.0000	5.5660	0.0000	0.0000	0.0000	-1.00	0.1153
BX08	2023	10	30	01	46	35.00	5	0	6	0	0	0	3.46	2.14	1.50	3.12	4.07	3835736.5355	1177272.9497	4941612.2233	0.0316	0.0231	0.0389	5664452.9538	644359.4168	181.6165	0.0288	0.0222	0.0415	2.3907	0.0076	NaN	0.00	9.8535	0.0000	5.4310	0.0000	0.0000	0.0000	-1.00	0.1153
BX08	2023	10	30	01	46	40.00	5	0	6	0	0	0	3.46	2.14	1.50	3.12	4.07	3835736.5413	1177272.9490	4941612.2277	0.0310	0.0229	0.0387	5664452.9524	644359.4145	181.6233	0.0287	0.0218	0.0411	2.3908	0.0076	NaN	0.00	10.1688	0.0000	5.7490	0.0000	0.0000	0.0000	-1.00	0.1154
BX08	2023	10	30	01	46	45.00	5	0	6	0	0	0	3.46	2.14	1.50	3.11	4.07	3835736.5451	1177272.9434	4941612.2273	0.0314	0.0232	0.0387	5664452.9504	644359.4081	181.6243	0.0291	0.0224	0.0409	2.3909	0.0076	NaN	0.00	10.3261	0.0000	5.9001	0.0000	0.0000	0.0000	-1.00	0.1155
BX08	2023	10	30	01	46	50.00	5	0	6	0	0	0	3.45	2.14	1.50	3.11	4.06	3835736.5474	1177272.9460	4941612.2304	0.0309	0.0229	0.0386	5664452.9501	644359.4100	181.6284	0.0289	0.0217	0.0407	2.3910	0.0076	NaN	0.00	10.3518	0.0000	5.9282	0.0000	0.0000	0.0000	-1.00	0.1156
BX08	2023	10	30	01	46	55.00	5	0	6	0	0	0	3.45	2.14	1.50	3.11	4.06	3835736.5513	1177272.9436	4941612.2292	0.0313	0.0232	0.0386	5664452.9469	644359.4066	181.6294	0.0292	0.0224	0.0407	2.3910	0.0076	NaN	0.00	10.1751	0.0000	5.7529	0.0000	0.0000	0.0000	-1.00	0.1156
BX08	2023	10	30	01	47	00.00	5	0	6	0	0	0	3.45	2.14	1.50	3.11	4.06	3835736.5531	1177272.9429	4941612.2297	0.0321	0.0243	0.0390	5664452.9460	644359.4054	181.6308	0.0310	0.0230	0.0407	2.3911	0.0076	NaN	0.00	10.1090	0.0000	5.6864	0.0000	0.0000	0.0000	-1.00	0.1157
BX08	2023	10	30	01	47	05.00	5	0	6	0	0	0	3.45	2.13	1.50	3.10	4.05	3835736.5533	1177272.9422	4941612.2302	0.0318	0.0234	0.0387	5664452.9463	644359.4047	181.6311	0.0300	0.0225	0.0407	2.3912	0.0075	NaN	0.00	10.0325	0.0000	5.6038	0.0000	0.0000	0.0000	-1.00	0.1158
BX08	2023	10	30	01	47	10.00	5	0	6	0	0	0	3.44	2.13	1.50	3.10	4.05	3835736.5538	1177272.9437	4941612.2263	0.0317	0.0233	0.0386	5664452.9432	644359.4060	181.6287	0.0297	0.0225	0.0407	2.3913	0.0075	NaN	0.00	10.2216	0.0000	5.7901	0.0000	0.0000	0.0000	-1.00	0.1159
BX08	2023	10	30	01	47	15.00	5	0	6	0	0	0	3.44	2.13	1.50	3.10	4.05	3835736.5499	1177272.9442	4941612.2261	0.0310	0.0235	0.0393	5664452.9459	644359.4076	181.6263	0.0292	0.0222	0.0414	2.3914	0.0075	NaN	0.00	9.9650	0.0000	5.5365	0.0000	0.0000	0.0000	-1.00	0.1160
BX08	2023	10	30	01	47	20.00	5	0	6	0	0	0	3.44	2.13	1.50	3.09	4.04	3835736.5446	1177272.9433	4941612.2325	0.0308	0.0230	0.0389	5664452.9541	644359.4080	181.6279	0.0289	0.0217	0.0410	2.3915	0.0075	NaN	0.00	9.9936	0.0000	5.5642	0.0000	0.0000	0.0000	-1.00	0.1161
BX08	2023	10	30	01	47	25.00	5	0	6	0	0	0	3.44	2.13	1.50	3.09	4.04	3835736.5411	1177272.9432	4941612.2322	0.0308	0.0229	0.0387	5664452.9565	644359.4089	181.6255	0.0288	0.0217	0.0408	2.3915	0.0075	NaN	0.00	10.0962	0.0000	5.6658	0.0000	0.0000	0.0000	-1.00	0.1161
BX08	2023	10	30	01	47	30.00	5	0	6	0	0	0	3.43	2.13	1.50	3.09	4.04	3835736.5452	1177272.9391	4941612.2292	0.0313	0.0238	0.0395	5664452.9524	644359.4038	181.6250	0.0293	0.0228	0.0415	2.3916	0.0075	NaN	0.00	10.0363	0.0000	5.5987	0.0000	0.0000	0.0000	-1.00	0.1162
BX08	2023	10	30	01	47	35.00	5	0	6	0	0	0	3.43	2.12	1.50	3.08	4.04	3835736.5486	1177272.9399	4941612.2293	0.0316	0.0234	0.0390	5664452.9498	644359.4037	181.6272	0.0294	0.0225	0.0411	2.3916	0.0075	NaN	0.00	10.2703	0.0000	5.8321	0.0000	0.0000	0.0000	-1.00	0.1162
BX08	2023	10	30	01	47	40.00	5	0	6	0	0	0	3.43	2.12	1.50	3.08	4.03	3835736.5493	1177272.9388	4941612.2262	0.0317	0.0239	0.0396	5664452.9475	644359.4025	181.6250	0.0297	0.0230	0.0417	2.3917	0.0075	NaN	0.00	10.2458	0.0000	5.8053	0.0000	0.0000	0.0000	-1.00	0.1163
BX08	2023	10	30	01	47	45.00	5	0	6	0	0	0	3.43	2.12	1.50	3.08	4.03	3835736.5507	1177272.9422	4941612.2286	0.0317	0.0233	0.0391	5664452.9473	644359.4054	181.6284	0.0296	0.0225	0.0412	2.3917	0.0075	NaN	0.00	10.1153	0.0000	5.6766	0.0000	0.0000	0.0000	-1.00	0.1163
BX08	2023	10	30	01	47	50.00	5	0	6	0	0	0	3.42	2.12	1.50	3.07	4.03	3835736.5506	1177272.9410	4941612.2266	0.0317	0.0239	0.0397	5664452.9463	644359.4043	181.6265	0.0297	0.0230	0.0417	2.3918	0.0075	NaN	0.00	10.0494	0.0000	5.6065	0.0000	0.0000	0.0000	-1.00	0.1164
BX08	2023	10	30	01	47	55.00	5	0	6	0	0	0	3.42	2.12	1.50	3.07	4.02	3835736.5502	1177272.9414	4941612.2260	0.0318	0.0240	0.0401	5664452.9462	644359.4048	181.6259	0.0298	0.0231	0.0420	2.3918	0.0075	NaN	0.00	9.7720	0.0000	5.3270	0.0000	0.0000	0.0000	-1.00	0.1165
BX08	2023	10	30	01	48	00.00	5	0	6	0	0	0	3.42	2.12	1.50	3.07	4.02	3835736.5517	1177272.9412	4941612.2225	0.0318	0.0240	0.0403	5664452.9429	644359.4042	181.6240	0.0299	0.0231	0.0422	2.3919	0.0075	NaN	0.00	9.9518	0.0000	5.5037	0.0000	0.0000	0.0000	-1.00	0.1165
BX08	2023	10	30	01	48	05.00	5	0	6	0	0	0	3.41	2.12	1.50	3.07	4.02	3835736.5524	1177272.9407	4941612.2222	0.0318	0.0240	0.0404	5664452.9423	644359.4036	181.6241	0.0299	0.0231	0.0424	2.3920	0.0075	NaN	0.00	9.9489	0.0000	5.5030	0.0000	0.0000	0.0000	-1.00	0.1166
BX08	2023	10	30	01	48	10.00	5	0	6	0	0	0	3.41	2.11	1.50	3.06	4.01	3835736.5511	1177272.9400	4941612.2236	0.0318	0.0240	0.0404	5664452.9443	644359.4033	181.6242	0.0299	0.0231	0.0424	2.3920	0.0075	NaN	0.00	9.9898	0.0000	5.5484	0.0000	0.0000	0.0000	-1.00	0.1166
BX08	2023	10	30	01	48	15.00	5	0	6	0	0	0	3.41	2.11	1.50	3.06	4.01	3835736.5496	1177272.9406	4941612.2236	0.0319	0.0240	0.0405	5664452.9453	644359.4043	181.6235	0.0299	0.0231	0.0425	2.3921	0.0075	NaN	0.00	10.0427	0.0000	5.6045	0.0000	0.0000	0.0000	-1.00	0.1167
BX08	2023	10	30	01	48	20.00	5	0	6	0	0	0	3.41	2.11	1.50	3.06	4.01	3835736.5486	1177272.9422	4941612.2233	0.0319	0.0240	0.0405	5664452.9455	644359.4061	181.6229	0.0299	0.0231	0.0425	2.3921	0.0075	NaN	0.00	9.7975	0.0000	5.3620	0.0000	0.0000	0.0000	-1.00	0.1167
BX08	2023	10	30	01	48	25.00	5	0	6	0	0	0	3.40	2.11	1.50	3.05	4.00	3835736.5474	1177272.9416	4941612.2177	0.0319	0.0240	0.0405	5664452.9430	644359.4059	181.6177	0.0299	0.0231	0.0425	2.3922	0.0075	NaN	0.00	9.8796	0.0000	5.4437	0.0000	0.0000	0.0000	-1.00	0.1168
BX08	2023	10	30	01	48	30.00	5	0	6	0	0	0	3.40	2.11	1.50	3.05	4.00	3835736.5462	1177272.9388	4941612.2165	0.0319	0.0240	0.0405	5664452.9438	644359.4036	181.6156	0.0299	0.0231	0.0425	2.3923	0.0075	NaN	0.00	9.9066	0.0000	5.4685	0.0000	0.0000	0.0000	-1.00	0.1169
BX08	2023	10	30	01	48	35.00	5	0	6	0	0	0	3.40	2.11	1.50	3.05	4.00	3835736.5452	1177272.9403	4941612.2188	0.0319	0.0240	0.0405	5664452.9457	644359.4052	181.6171	0.0300	0.0231	0.0425	2.3923	0.0075	NaN	0.00	9.9248	0.0000	5.4869	0.0000	0.0000	0.0000	-1.00	0.1169
BX08	2023	10	30	01	48	40.00	5	0	6	0	0	0	3.40	2.10	1.50	3.04	3.99	3835736.5460	1177272.9419	4941612.2206	0.0319	0.0240	0.0405	5664452.9459	644359.4065	181.6193	0.0300	0.0231	0.0425	2.3924	0.0075	NaN	0.00	10.0083	0.0000	5.5695	0.0000	0.0000	0.0000	-1.00	0.1170
BX08	2023	10	30	01	48	45.00	5	0	6	0	0	0	3.39	2.10	1.51	3.04	3.99	3835736.5454	1177272.9410	4941612.2191	0.0319	0.0240	0.0405	5664452.9456	644359.4058	181.6176	0.0300	0.0231	0.0425	2.3925	0.0075	NaN	0.00	10.0128	0.0000	5.5779	0.0000	0.0000	0.0000	-1.00	0.1171
BX08	2023	10	30	01	48	50.00	5	0	6	0	0	0	3.39	2.10	1.51	3.04	3.99	3835736.5487	1177272.9407	4941612.2194	0.0319	0.0240	0.0405	5664452.9434	644359.4047	181.6197	0.0300	0.0231	0.0425	2.3925	0.0075	NaN	0.00	9.9342	0.0000	5.5017	0.0000	0.0000	0.0000	-1.00	0.1171
BX08	2023	10	30	01	48	55.00	5	0	6	0	0	0	3.39	2.10	1.51	3.03	3.98	3835736.5511	1177272.9420	4941612.2193	0.0319	0.0240	0.0405	5664452.9412	644359.4052	181.6213	0.0300	0.0231	0.0425	2.3926	0.0075	NaN	0.00	9.9719	0.0000	5.5396	0.0000	0.0000	0.0000	-1.00	0.1172
BX08	2023	10	30	01	49	00.00	5	0	6	0	0	0	3.38	2.10	1.51	3.03	3.98	3835736.5519	1177272.9440	4941612.2188	0.0320	0.0240	0.0405	5664452.9398	644359.4070	181.6218	0.0300	0.0231	0.0425	2.3927	0.0075	NaN	0.00	10.0617	0.0000	5.6263	0.0000	0.0000	0.0000	-1.00	0.1173
BX08	2023	10	30	01	49	05.00	5	0	6	0	0	0	3.38	2.10	1.51	3.03	3.98	3835736.5470	1177272.9516	4941612.2253	0.0312	0.0230	0.0394	5664452.9461	644359.4155	181.6253	0.0292	0.0218	0.0416	2.3926	0.0075	NaN	0.00	9.9912	0.0000	5.5597	0.0000	0.0000	0.0000	-1.00	0.1172
BX08	2023	10	30	01	49	10.00	5	0	6	0	0	0	3.38	2.09	1.51	3.02	3.98	3835736.5425	1177272.9515	4941612.2196	0.0319	0.0242	0.0402	5664452.9460	644359.4167	181.6181	0.0311	0.0223	0.0419	2.3927	0.0075	NaN	0.00	9.9633	0.0000	5.5319	0.0000	0.0000	0.0000	-1.00	0.1173
BX08	2023	10	30	01	49	15.00	5	0	6	0	0	0	3.38	2.09	1.51	3.02	3.97	3835736.5415	1177272.9509	4941612.2237	0.0312	0.0231	0.0393	5664452.9494	644359.4163	181.6206	0.0296	0.0217	0.0413	2.3927	0.0075	NaN	0.00	10.0899	0.0000	5.6572	0.0000	0.0000	0.0000	-1.00	0.1173
BX08	2023	10	30	01	49	20.00	5	0	6	0	0	0	3.37	2.09	1.51	3.02	3.97	3835736.5397	1177272.9519	4941612.2302	0.0310	0.0229	0.0388	5664452.9546	644359.4177	181.6248	0.0291	0.0216	0.0409	2.3926	0.0075	NaN	0.00	10.1936	0.0000	5.7574	0.0000	0.0000	0.0000	-1.00	0.1172
BX08	2023	10	30	01	49	25.00	5	0	6	0	0	0	3.37	2.09	1.51	3.02	3.97	3835736.5394	1177272.9489	4941612.2306	0.0308	0.0229	0.0386	5664452.9557	644359.4149	181.6244	0.0289	0.0216	0.0408	2.3926	0.0075	NaN	0.00	10.1991	0.0000	5.7594	0.0000	0.0000	0.0000	-1.00	0.1173
BX08	2023	10	30	01	49	30.00	5	0	6	0	0	0	3.37	2.09	1.51	3.01	3.96	3835736.5379	1177272.9488	4941612.2327	0.0308	0.0229	0.0385	5664452.9582	644359.4152	181.6251	0.0289	0.0216	0.0406	2.3927	0.0075	NaN	0.00	10.2712	0.0000	5.8295	0.0000	0.0000	0.0000	-1.00	0.1173
BX08	2023	10	30	01	49	35.00	5	0	6	0	0	0	3.37	2.09	1.51	3.01	3.96	3835736.5367	1177272.9459	4941612.2274	0.0308	0.0234	0.0392	5664452.9563	644359.4127	181.6197	0.0290	0.0221	0.0413	2.3928	0.0075	NaN	0.00	10.4825	0.0000	6.0422	0.0000	0.0000	0.0000	-1.00	0.1174
BX08	2023	10	30	01	49	40.00	5	0	6	0	0	0	3.36	2.08	1.51	3.01	3.96	3835736.5357	1177272.9470	4941612.2302	0.0308	0.0229	0.0388	5664452.9587	644359.4141	181.6215	0.0289	0.0217	0.0410	2.3929	0.0075	NaN	0.00	10.2306	0.0000	5.7885	0.0000	0.0000	0.0000	-1.00	0.1175
BX08	2023	10	30	01	49	45.00	5	0	6	0	0	0	3.36	2.08	1.51	3.00	3.95	3835736.5353	1177272.9445	4941612.2316	0.0308	0.0229	0.0386	5664452.9603	644359.4118	181.6219	0.0289	0.0216	0.0407	2.3929	0.0075	NaN	0.00	10.1825	0.0000	5.7464	0.0000	0.0000	0.0000	-1.00	0.1175
BX08	2023	10	30	01	49	50.00	5	0	6	0	0	0	3.36	2.08	1.51	3.00	3.95	3835736.5370	1177272.9427	4941612.2333	0.0308	0.0228	0.0385	5664452.9605	644359.4095	181.6238	0.0288	0.0216	0.0406	2.3929	0.0075	NaN	0.00	10.5119	0.0000	6.0776	0.0000	0.0000	0.0000	-1.00	0.1175
BX08	2023	10	30	01	49	55.00	5	0	6	0	0	0	3.35	2.08	1.51	3.00	3.95	3835736.5345	1177272.9416	4941612.2315	0.0308	0.0228	0.0384	5664452.9614	644359.4092	181.6207	0.0288	0.0216	0.0406	2.3930	0.0075	NaN	0.00	10.4926	0.0000	6.0584	0.0000	0.0000	0.0000	-1.00	0.1176
BX08	2023	10	30	01	50	00.00	5	0	6	0	0	0	3.35	2.08	1.51	2.99	3.94	3835736.5358	1177272.9403	4941612.2320	0.0308	0.0228	0.0384	5664452.9610	644359.4076	181.6217	0.0288	0.0216	0.0405	2.3930	0.0075	NaN	0.00	10.4945	0.0000	6.0506	0.0000	0.0000	0.0000	-1.00	0.1176
BX08	2023	10	30	01	50	05.00	5	0	6	0	0	0	3.35	2.08	1.51	2.99	3.94	3835736.5374	1177272.9407	4941612.2323	0.0308	0.0228	0.0384	5664452.9599	644359.4075	181.6229	0.0288	0.0216	0.0405	2.3930	0.0075	NaN	0.00	10.3124	0.0000	5.8673	0.0000	0.0000	0.0000	-1.00	0.1176
BX08	2023	10	30	01	50	10.00	5	0	6	0	0	0	3.35	2.07	1.51	2.99	3.94	3835736.5363	1177272.9431	4941612.2318	0.0308	0.0228	0.0384	5664452.9599	644359.4101	181.6223	0.0288	0.0216	0.0405	2.3930	0.0075	NaN	0.00	10.5866	0.0000	6.1419	0.0000	0.0000	0.0000	-1.00	0.1176
BX08	2023	10	30	01	50	15.00	5	0	6	0	0	0	3.34	2.07	1.51	2.98	3.93	3835736.5364	1177272.9443	4941612.2341	0.0308	0.0228	0.0383	5664452.9610	644359.4112	181.6244	0.0288	0.0216	0.0405	2.3930	0.0075	NaN	0.00	10.5272	0.0000	6.0871	0.0000	0.0000	0.0000	-1.00	0.1176
BX08	2023	10	30	01	50	20.00	5	0	6	0	0	0	3.34	2.07	1.51	2.98	3.93	3835736.5374	1177272.9426	4941612.2356	0.0308	0.0228	0.0383	5664452.9616	644359.4092	181.6259	0.0288	0.0216	0.0405	2.3930	0.0075	NaN	0.00	10.7295	0.0000	6.2936	0.0000	0.0000	0.0000	-1.00	0.1176
BX08	2023	10	30	01	50	25.00	5	0	6	0	0	0	3.34	2.07	1.51	2.98	3.93	3835736.5361	1177272.9419	4941612.2314	0.0308	0.0228	0.0383	5664452.9601	644359.4090	181.6217	0.0288	0.0216	0.0405	2.3930	0.0074	NaN	0.00	10.7349	0.0000	6.2968	0.0000	0.0000	0.0000	-1.00	0.1176
BX08	2023	10	30	01	50	30.00	5	0	6	0	0	0	3.33	2.07	1.51	2.97	3.92	3835736.5327	1177272.9408	4941612.2303	0.0308	0.0228	0.0383	5664452.9621	644359.4089	181.6186	0.0288	0.0216	0.0405	2.3930	0.0074	NaN	0.00	10.6092	0.0000	6.1645	0.0000	0.0000	0.0000	-1.00	0.1176
BX08	2023	10	30	01	50	35.00	5	0	6	0	0	0	3.33	2.06	1.51	2.97	3.92	3835736.5318	1177272.9416	4941612.2244	0.0308	0.0234	0.0391	5664452.9590	644359.4101	181.6136	0.0290	0.0220	0.0412	2.3931	0.0074	NaN	0.00	10.5414	0.0000	6.0918	0.0000	0.0000	0.0000	-1.00	0.1177
BX08	2023	10	30	01	50	40.00	5	0	6	0	0	0	3.33	2.06	1.51	2.97	3.92	3835736.5322	1177272.9443	4941612.2241	0.0308	0.0229	0.0387	5664452.9579	644359.4126	181.6142	0.0289	0.0216	0.0408	2.3931	0.0074	NaN	0.00	10.4498	0.0000	5.9991	0.0000	0.0000	0.0000	-1.00	0.1177
BX08	2023	10	30	01	50	45.00	5	0	6	0	0	0	3.33	2.06	1.51	2.96	3.91	3835736.5326	1177272.9419	4941612.2204	0.0309	0.0234	0.0393	5664452.9558	644359.4102	181.6111	0.0290	0.0220	0.0414	2.3931	0.0074	NaN	0.00	10.6717	0.0000	6.2224	0.0000	0.0000	0.0000	-1.00	0.1177
BX08	2023	10	30	01	50	50.00	5	0	6	0	0	0	3.32	2.06	1.51	2.96	3.91	3835736.5319	1177272.9412	4941612.2276	0.0309	0.0229	0.0388	5664452.9610	644359.4095	181.6161	0.0289	0.0216	0.0410	2.3931	0.0074	NaN	0.00	10.7031	0.0000	6.2555	0.0000	0.0000	0.0000	-1.00	0.1177
BX08	2023	10	30	01	50	55.00	5	0	6	0	0	0	3.32	2.06	1.51	2.96	3.91	3835736.5307	1177272.9405	4941612.2285	0.0308	0.0228	0.0386	5664452.9626	644359.4091	181.6159	0.0289	0.0216	0.0407	2.3931	0.0074	NaN	0.00	10.8010	0.0000	6.3541	0.0000	0.0000	0.0000	-1.00	0.1177
BX08	2023	10	30	01	51	00.00	5	0	6	0	0	0	3.32	2.06	1.51	2.95	3.90	3835736.5313	1177272.9396	4941612.2284	0.0308	0.0228	0.0385	5664452.9623	644359.4082	181.6160	0.0289	0.0216	0.0406	2.3931	0.0074	NaN	0.00	10.5961	0.0000	6.1515	0.0000	0.0000	0.0000	-1.00	0.1177
BX08	2023	10	30	01	51	05.00	5	0	6	0	0	0	3.31	2.05	1.51	2.95	3.90	3835736.5320	1177272.9394	4941612.2273	0.0308	0.0228	0.0384	5664452.9611	644359.4078	181.6156	0.0289	0.0216	0.0405	2.3932	0.0074	NaN	0.00	10.5349	0.0000	6.0951	0.0000	0.0000	0.0000	-1.00	0.1178
BX08	2023	10	30	01	51	10.00	5	0	6	0	0	0	3.31	2.05	1.51	2.95	3.90	3835736.5325	1177272.9379	4941612.2287	0.0308	0.0227	0.0383	5664452.9619	644359.4062	181.6167	0.0289	0.0216	0.0405	2.3932	0.0074	NaN	0.00	10.6330	0.0000	6.1927	0.0000	0.0000	0.0000	-1.00	0.1178
BX08	2023	10	30	01	51	15.00	5	0	6	0	0	0	3.31	2.05	1.51	2.94	3.89	3835736.5309	1177272.9377	4941612.2292	0.0308	0.0227	0.0383	5664452.9635	644359.4065	181.6161	0.0289	0.0215	0.0405	2.3932	0.0074	NaN	0.00	10.9423	0.0000	6.5002	0.0000	0.0000	0.0000	-1.00	0.1178
BX08	2023	10	30	01	51	20.00	5	0	6	0	0	0	3.31	2.05	1.51	2.94	3.89	3835736.5291	1177272.9395	4941612.2284	0.0308	0.0227	0.0383	5664452.9639	644359.4087	181.6147	0.0289	0.0215	0.0405	2.3932	0.0074	NaN	0.00	10.9966	0.0000	6.5554	0.0000	0.0000	0.0000	-1.00	0.1178
BX08	2023	10	30	01	51	25.00	5	0	6	0	0	0	3.30	2.05	1.51	2.94	3.89	3835736.5316	1177272.9391	4941612.2286	0.0308	0.0227	0.0383	5664452.9623	644359.4076	181.6163	0.0289	0.0215	0.0404	2.3932	0.0074	NaN	0.00	10.6538	0.0000	6.2135	0.0000	0.0000	0.0000	-1.00	0.1178
BX08	2023	10	30	01	51	30.00	5	0	6	0	0	0	3.30	2.05	1.51	2.93	3.88	3835736.5334	1177272.9400	4941612.2270	0.0308	0.0227	0.0383	5664452.9597	644359.4080	181.6163	0.0289	0.0215	0.0404	2.3932	0.0074	NaN	0.00	10.5289	0.0000	6.0920	0.0000	0.0000	0.0000	-1.00	0.1178
BX08	2023	10	30	01	51	35.00	5	0	6	0	0	0	3.30	2.04	1.51	2.93	3.88	3835736.5333	1177272.9410	4941612.2243	0.0308	0.0227	0.0383	5664452.9579	644359.4090	181.6143	0.0289	0.0215	0.0404	2.3932	0.0074	NaN	0.00	10.5923	0.0000	6.1618	0.0000	0.0000	0.0000	-1.00	0.1178
BX08	2023	10	30	01	51	40.00	5	0	6	0	0	0	3.29	2.04	1.51	2.93	3.88	3835736.5318	1177272.9419	4941612.2222	0.0308	0.0227	0.0383	5664452.9575	644359.4103	181.6119	0.0289	0.0215	0.0404	2.3932	0.0074	NaN	0.00	10.5301	0.0000	6.0996	0.0000	0.0000	0.0000	-1.00	0.1178
BX08	2023	10	30	01	51	45.00	5	0	6	0	0	0	3.29	2.04	1.51	2.92	3.87	3835736.5302	1177272.9395	4941612.2225	0.0308	0.0227	0.0383	5664452.9594	644359.4085	181.6108	0.0289	0.0215	0.0404	2.3932	0.0074	NaN	0.00	10.8242	0.0000	6.3950	0.0000	0.0000	0.0000	-1.00	0.1178
BX08	2023	10	30	01	51	50.00	5	0	6	0	0	0	3.29	2.04	1.51	2.92	3.87	3835736.5298	1177272.9361	4941612.2195	0.0308	0.0233	0.0390	5664452.9585	644359.4053	181.6076	0.0290	0.0220	0.0411	2.3933	0.0074	NaN	0.00	10.7412	0.0000	6.3097	0.0000	0.0000	0.0000	-1.00	0.1179
BX08	2023	10	30	01	51	55.00	5	0	6	0	0	0	3.29	2.04	1.51	2.92	3.87	3835736.5300	1177272.9399	4941612.2228	0.0309	0.0228	0.0386	5664452.9597	644359.4089	181.6109	0.0289	0.0216	0.0408	2.3933	0.0074	NaN	0.00	10.7437	0.0000	6.3139	0.0000	0.0000	0.0000	-1.00	0.1179
BX08	2023	10	30	01	52	00.00	5	0	6	0	0	0	3.28	2.03	1.51	2.92	3.86	3835736.5369	1177272.9374	4941612.2197	0.0317	0.0237	0.0393	5664452.9531	644359.4047	181.6123	0.0295	0.0228	0.0414	2.3933	0.0074	NaN	0.00	10.4590	0.0000	6.0440	0.0000	0.0000	0.0000	-1.00	0.1179
BX08	2023	10	30	01	52	05.00	5	0	6	0	0	0	3.28	2.03	1.51	2.91	3.86	3835736.5387	1177272.9342	4941612.2153	0.0320	0.0238	0.0396	5664452.9496	644359.4012	181.6094	0.0299	0.0230	0.0417	2.3934	0.0074	NaN	0.00	10.5376	0.0000	6.1294	0.0000	0.0000	0.0000	-1.00	0.1180
BX08	2023	10	30	01	52	10.00	5	0	6	0	0	0	3.28	2.03	1.51	2.91	3.86	3835736.5367	1177272.9336	4941612.2172	0.0313	0.0235	0.0398	5664452.9524	644359.4011	181.6095	0.0294	0.0222	0.0419	2.3934	0.0074	NaN	0.00	10.6239	0.0000	6.2219	0.0000	0.0000	0.0000	-1.00	0.1180
BX08	2023	10	30	01	52	15.00	5	0	6	0	0	0	3.27	2.03	1.51	2.91	3.85	3835736.5359	1177272.9389	4941612.2226	0.0311	0.0228	0.0390	5664452.9553	644359.4064	181.6141	0.0291	0.0216	0.0412	2.3934	0.0074	NaN	0.00	10.5849	0.0000	6.1849	0.0000	0.0000	0.0000	-1.00	0.1180
BX08	2023	10	30	01	52	20.00	5	0	6	0	0	0	3.27	2.03	1.51	2.90	3.85	3835736.5349	1177272.9403	4941612.2237	0.0310	0.0227	0.0387	5664452.9565	644359.4080	181.6147	0.0290	0.0215	0.0408	2.3934	0.0074	NaN	0.00	10.3523	0.0000	5.9558	0.0000	0.0000	0.0000	-1.00	0.1180
BX08	2023	10	30	01	52	25.00	5	0	6	0	0	0	3.27	2.02	1.51	2.90	3.84	3835736.5331	1177272.9401	4941612.2269	0.0309	0.0227	0.0385	5664452.9599	644359.4082	181.6160	0.0289	0.0215	0.0406	2.3934	0.0074	NaN	0.00	10.4264	0.0000	6.0300	0.0000	0.0000	0.0000	-1.00	0.1180
BX08	2023	10	30	01	52	30.00	5	0	6	0	0	0	3.27	2.02	1.51	2.90	3.84	3835736.5341	1177272.9417	4941612.2268	0.0309	0.0227	0.0384	5664452.9588	644359.4094	181.6169	0.0289	0.0215	0.0405	2.3934	0.0074	NaN	0.00	10.4528	0.0000	6.0581	0.0000	0.0000	0.0000	-1.00	0.1180
BX08	2023	10	30	01	52	35.00	5	0	6	0	0	0	3.26	2.02	1.51	2.89	3.84	3835736.5368	1177272.9417	4941612.2265	0.0309	0.0227	0.0383	5664452.9565	644359.4087	181.6183	0.0289	0.0215	0.0405	2.3934	0.0074	NaN	0.00	10.4255	0.0000	6.0344	0.0000	0.0000	0.0000	-1.00	0.1180
BX08	2023	10	30	01	52	40.00	5	0	6	0	0	0	3.26	2.02	1.51	2.89	3.83	3835736.5409	1177272.9423	4941612.2293	0.0309	0.0227	0.0383	5664452.9551	644359.4081	181.6230	0.0289	0.0215	0.0404	2.3934	0.0074	NaN	0.00	10.7681	0.0000	6.3820	0.0000	0.0000	0.0000	-1.00	0.1180
BX08	2023	10	30	01	52	45.00	5	0	6	0	0	0	3.26	2.02	1.51	2.89	3.83	3835736.5406	1177272.9395	4941612.2328	0.0309	0.0227	0.0383	5664452.9581	644359.4055	181.6250	0.0289	0.0215	0.0404	2.3934	0.0074	NaN	0.00	10.8284	0.0000	6.4451	0.0000	0.0000	0.0000	-1.00	0.1180
BX08	2023	10	30	01	52	50.00	5	0	6	0	0	0	3.25	2.02	1.51	2.88	3.83	3835736.5411	1177272.9388	4941612.2336	0.0309	0.0227	0.0382	5664452.9584	644359.4046	181.6258	0.0289	0.0215	0.0404	2.3934	0.0073	NaN	0.00	10.6367	0.0000	6.2554	0.0000	0.0000	0.0000	-1.00	0.1180
BX08	2023	10	30	01	52	55.00	5	0	6	0	0	0	3.25	2.01	1.51	2.88	3.82	3835736.5414	1177272.9386	4941612.2328	0.0309	0.0227	0.0382	5664452.9577	644359.4044	181.6254	0.0289	0.0215	0.0404	2.3933	0.0073	NaN	0.00	10.8044	0.0000	6.4192	0.0000	0.0000	0.0000	-1.00	0.1179
BX08	2023	10	30	01	53	00.00	5	0	6	0	0	0	3.25	2.01	1.51	2.88	3.82	3835736.5428	1177272.9367	4941612.2334	0.0309	0.0227	0.0382	5664452.9573	644359.4022	181.6264	0.0289	0.0215	0.0404	2.3934	0.0073	NaN	0.00	10.4108	0.0000	6.0194	0.0000	0.0000	0.0000	-1.00	0.1180
BX08	2023	10	30	01	53	05.00	5	0	6	0	0	0	3.25	2.01	1.51	2.87	3.82	3835736.5438	1177272.9368	4941612.2324	0.0309	0.0227	0.0382	5664452.9559	644359.4020	181.6261	0.0289	0.0215	0.0404	2.3934	0.0073	NaN	0.00	10.3891	0.0000	5.9915	0.0000	0.0000	0.0000	-1.00	0.1180
BX08	2023	10	30	01	53	10.00	5	0	6	0	0	0	3.24	2.01	1.51	2.87	3.81	3835736.5437	1177272.9379	4941612.2322	0.0309	0.0227	0.0382	5664452.9556	644359.4031	181.6262	0.0289	0.0215	0.0404	2.3935	0.0073	NaN	0.00	10.6109	0.0000	6.2077	0.0000	0.0000	0.0000	-1.00	0.1181
BX08	2023	10	30	01	53	15.00	5	0	6	0	0	0	3.24	2.01	1.51	2.87	3.81	3835736.5445	1177272.9366	4941612.2320	0.0309	0.0227	0.0382	5664452.9552	644359.4016	181.6262	0.0289	0.0215	0.0404	2.3935	0.0073	NaN	0.00	10.5263	0.0000	6.1240	0.0000	0.0000	0.0000	-1.00	0.1181
BX08	2023	10	30	01	53	20.00	5	0	6	0	0	0	3.24	2.00	1.51	2.86	3.81	3835736.5471	1177272.9389	4941612.2328	0.0309	0.0226	0.0382	5664452.9533	644359.4031	181.6288	0.0289	0.0215	0.0404	2.3935	0.0073	NaN	0.00	10.5417	0.0000	6.1410	0.0000	0.0000	0.0000	-1.00	0.1181
BX08	2023	10	30	01	53	25.00	5	0	6	0	0	0	3.23	2.00	1.51	2.86	3.80	3835736.5479	1177272.9392	4941612.2330	0.0309	0.0226	0.0382	5664452.9527	644359.4032	181.6296	0.0289	0.0215	0.0403	2.3936	0.0073	NaN	0.00	10.5842	0.0000	6.1883	0.0000	0.0000	0.0000	-1.00	0.1182
BX08	2023	10	30	01	53	30.00	5	0	6	0	0	0	3.23	2.00	1.51	2.86	3.80	3835736.5480	1177272.9416	4941612.2322	0.0309	0.0226	0.0382	5664452.9517	644359.4054	181.6294	0.0289	0.0215	0.0403	2.3937	0.0073	NaN	0.00	10.4013	0.0000	6.0201	0.0000	0.0000	0.0000	-1.00	0.1183
BX08	2023	10	30	01	53	35.00	5	0	6	0	0	0	3.23	2.00	1.51	2.85	3.80	3835736.5496	1177272.9406	4941612.2341	0.0309	0.0226	0.0382	5664452.9519	644359.4040	181.6316	0.0289	0.0215	0.0403	2.3937	0.0073	NaN	0.00	10.3396	0.0000	5.9635	0.0000	0.0000	0.0000	-1.00	0.1183
BX08	2023	10	30	01	53	40.00	5	0	6	0	0	0	3.22	2.00	1.51	2.85	3.79	3835736.5481	1177272.9408	4941612.2351	0.0309	0.0226	0.0382	5664452.9536	644359.4046	181.6316	0.0289	0.0215	0.0403	2.3938	0.0073	NaN	0.00	10.3346	0.0000	5.9602	0.0000	0.0000	0.0000	-1.00	0.1184
BX08	2023	10	30	01	53	45.00	5	0	6	0	0	0	3.22	1.99	1.51	2.85	3.79	3835736.5484	1177272.9404	4941612.2342	0.0309	0.0226	0.0382	5664452.9528	644359.4042	181.6310	0.0289	0.0215	0.0403	2.3938	0.0073	NaN	0.00	10.3577	0.0000	5.9827	0.0000	0.0000	0.0000	-1.00	0.1184
BX08	2023	10	30	01	53	50.00	5	0	6	0	0	0	3.22	1.99	1.51	2.84	3.79	3835736.5481	1177272.9400	4941612.2328	0.0309	0.0226	0.0382	5664452.9523	644359.4039	181.6296	0.0289	0.0215	0.0403	2.3938	0.0073	NaN	0.00	10.5128	0.0000	6.1434	0.0000	0.0000	0.0000	-1.00	0.1184
BX08	2023	10	30	01	53	55.00	5	0	6	0	0	0	3.22	1.99	1.51	2.84	3.78	3835736.5484	1177272.9416	4941612.2301	0.0309	0.0226	0.0382	5664452.9501	644359.4054	181.6280	0.0289	0.0215	0.0403	2.3939	0.0073	NaN	0.00	10.2979	0.0000	5.9315	0.0000	0.0000	0.0000	-1.00	0.1185
BX08	2023	10	30	01	54	00.00	5	0	6	0	0	0	3.21	1.99	1.51	2.84	3.78	3835736.5492	1177272.9419	4941612.2309	0.0309	0.0226	0.0382	5664452.9499	644359.4054	181.6291	0.0289	0.0215	0.0403	2.3939	0.0073	NaN	0.00	10.2948	0.0000	5.9322	0.0000	0.0000	0.0000	-1.00	0.1185
BX08	2023	10	30	01	54	05.00	5	0	6	0	0	0	3.21	1.99	1.51	2.83	3.77	3835736.5491	1177272.9399	4941612.2280	0.0309	0.0226	0.0382	5664452.9486	644359.4036	181.6265	0.0289	0.0214	0.0403	2.3939	0.0073	NaN	0.00	10.4414	0.0000	6.0750	0.0000	0.0000	0.0000	-1.00	0.1185
BX08	2023	10	30	01	54	10.00	5	0	6	0	0	0	3.21	1.98	1.51	2.83	3.77	3835736.5477	1177272.9381	4941612.2270	0.0309	0.0226	0.0382	5664452.9494	644359.4022	181.6246	0.0289	0.0214	0.0403	2.3939	0.0073	NaN	0.00	10.3550	0.0000	5.9874	0.0000	0.0000	0.0000	-1.00	0.1185
BX08	2023	10	30	01	54	15.00	5	0	6	0	0	0	3.20	1.98	1.51	2.83	3.77	3835736.5474	1177272.9368	4941612.2265	0.0309	0.0226	0.0382	5664452.9496	644359.4011	181.6237	0.0289	0.0214	0.0403	2.3940	0.0073	NaN	0.00	10.3772	0.0000	6.0103	0.0000	0.0000	0.0000	-1.00	0.1186
BX08	2023	10	30	01	54	20.00	5	0	6	0	0	0	3.20	1.98	1.51	2.82	3.76	3835736.5505	1177272.9370	4941612.2227	0.0309	0.0226	0.0382	5664452.9448	644359.4006	181.6227	0.0289	0.0214	0.0403	2.3940	0.0073	NaN	0.00	10.3121	0.0000	5.9498	0.0000	0.0000	0.0000	-1.00	0.1186
BX08	2023	10	30	01	54	25.00	5	0	6	0	0	0	3.20	1.98	1.51	2.82	3.76	3835736.5523	1177272.9387	4941612.2257	0.0309	0.0226	0.0381	5664452.9450	644359.4016	181.6264	0.0289	0.0214	0.0403	2.3940	0.0073	NaN	0.00	10.1417	0.0000	5.7784	0.0000	0.0000	0.0000	-1.00	0.1186
BX08	2023	10	30	01	54	30.00	5	0	6	0	0	0	3.19	1.98	1.51	2.82	3.76	3835736.5509	1177272.9382	4941612.2262	0.0309	0.0226	0.0381	5664452.9465	644359.4015	181.6259	0.0289	0.0214	0.0403	2.3940	0.0073	NaN	0.00	9.9180	0.0000	5.5508	0.0000	0.0000	0.0000	-1.00	0.1186
BX08	2023	10	30	01	54	35.00	5	0	6	0	0	0	3.19	1.98	1.51	2.81	3.75	3835736.5503	1177272.9381	4941612.2255	0.0309	0.0226	0.0381	5664452.9465	644359.4016	181.6249	0.0289	0.0214	0.0403	2.3941	0.0073	NaN	0.00	10.0794	0.0000	5.7143	0.0000	0.0000	0.0000	-1.00	0.1187
BX08	2023	10	30	01	54	40.00	5	0	6	0	0	0	3.19	1.97	1.51	2.81	3.75	3835736.5490	1177272.9365	4941612.2280	0.0309	0.0226	0.0381	5664452.9493	644359.4003	181.6258	0.0289	0.0214	0.0403	2.3942	0.0073	NaN	0.00	10.0054	0.0000	5.6417	0.0000	0.0000	0.0000	-1.00	0.1188
BX08	2023	10	30	01	54	45.00	5	0	6	0	0	0	3.19	1.97	1.51	2.81	3.75	3835736.5482	1177272.9371	4941612.2260	0.0309	0.0226	0.0381	5664452.9486	644359.4013	181.6239	0.0289	0.0214	0.0403	2.3942	0.0072	NaN	0.00	9.9667	0.0000	5.6020	0.0000	0.0000	0.0000	-1.00	0.1188
BX08	2023	10	30	01	54	50.00	5	0	6	0	0	0	3.18	1.97	1.51	2.80	3.74	3835736.5472	1177272.9353	4941612.2277	0.0309	0.0226	0.0381	5664452.9508	644359.3997	181.6242	0.0289	0.0214	0.0403	2.3943	0.0072	NaN	0.00	10.1331	0.0000	5.7753	0.0000	0.0000	0.0000	-1.00	0.1189
BX08	2023	10	30	01	54	55.00	5	0	6	0	0	0	3.18	1.97	1.51	2.80	3.74	3835736.5440	1177272.9354	4941612.2278	0.0309	0.0226	0.0381	5664452.9532	644359.4007	181.6224	0.0289	0.0214	0.0403	2.3943	0.0072	NaN	0.00	10.1731	0.0000	5.8193	0.0000	0.0000	0.0000	-1.00	0.1189
BX08	2023	10	30	01	55	00.00	5	0	6	0	0	0	3.18	1.97	1.51	2.80	3.74	3835736.5456	1177272.9348	4941612.2293	0.0309	0.0226	0.0381	5664452.9530	644359.3996	181.6244	0.0290	0.0214	0.0403	2.3944	0.0072	NaN	0.00	10.4329	0.0000	6.0807	0.0000	0.0000	0.0000	-1.00	0.1190
BX08	2023	10	30	01	55	05.00	5	0	6	0	0	0	3.17	1.96	1.51	2.79	3.73	3835736.5458	1177272.9352	4941612.2298	0.0309	0.0226	0.0381	5664452.9531	644359.4000	181.6251	0.0290	0.0214	0.0403	2.3944	0.0072	NaN	0.00	10.2579	0.0000	5.9110	0.0000	0.0000	0.0000	-1.00	0.1190
BX08	2023	10	30	01	55	10.00	5	0	6	0	0	0	3.17	1.96	1.51	2.79	3.73	3835736.5463	1177272.9358	4941612.2312	0.0316	0.0226	0.0383	5664452.9535	644359.4004	181.6266	0.0291	0.0215	0.0409	2.3945	0.0072	NaN	0.00	10.1838	0.0000	5.8366	0.0000	0.0000	0.0000	-1.00	0.1191
BX08	2023	10	30	01	55	15.00	5	0	6	0	0	0	3.17	1.96	1.51	2.79	3.73	3835736.5453	1177272.9371	4941612.2290	0.0312	0.0226	0.0382	5664452.9526	644359.4020	181.6244	0.0290	0.0214	0.0405	2.3946	0.0072	NaN	0.00	10.0356	0.0000	5.6883	0.0000	0.0000	0.0000	-1.00	0.1192
BX08	2023	10	30	01	55	20.00	5	0	6	0	0	0	3.17	1.96	1.51	2.78	3.72	3835736.5421	1177272.9361	4941612.2290	0.0310	0.0226	0.0382	5664452.9553	644359.4019	181.6224	0.0290	0.0214	0.0404	2.3947	0.0072	NaN	0.00	10.1069	0.0000	5.7572	0.0000	0.0000	0.0000	-1.00	0.1193
BX08	2023	10	30	01	55	25.00	5	0	6	0	0	0	3.16	1.96	1.51	2.78	3.72	3835736.5390	1177272.9371	4941612.2292	0.0310	0.0226	0.0381	5664452.9575	644359.4037	181.6208	0.0290	0.0214	0.0403	2.3947	0.0072	NaN	0.00	10.3503	0.0000	6.0003	0.0000	0.0000	0.0000	-1.00	0.1193
BX08	2023	10	30	01	55	30.00	5	0	6	0	0	0	3.16	1.95	1.51	2.78	3.71	3835736.5376	1177272.9369	4941612.2276	0.0310	0.0226	0.0381	5664452.9576	644359.4038	181.6187	0.0290	0.0214	0.0403	2.3948	0.0072	NaN	0.00	10.3052	0.0000	5.9564	0.0000	0.0000	0.0000	-1.00	0.1194
BX08	2023	10	30	01	55	35.00	5	0	6	0	0	0	3.16	1.95	1.51	2.77	3.71	3835736.5384	1177272.9375	4941612.2303	0.0310	0.0226	0.0381	5664452.9585	644359.4042	181.6214	0.0290	0.0214	0.0403	2.3949	0.0072	NaN	0.00	10.4971	0.0000	6.1455	0.0000	0.0000	0.0000	-1.00	0.1195
BX08	2023	10	30	01	55	40.00	5	0	6	0	0	0	3.15	1.95	1.51	2.77	3.71	3835736.5367	1177272.9385	4941612.2274	0.0317	0.0227	0.0385	5664452.9578	644359.4056	181.6184	0.0290	0.0219	0.0411	2.3948	0.0072	NaN	0.00	10.4585	0.0000	6.1086	0.0000	0.0000	0.0000	-1.00	0.1194
BX08	2023	10	30	01	55	45.00	5	0	6	0	0	0	3.15	1.95	1.51	2.77	3.70	3835736.5394	1177272.9349	4941612.2268	0.0312	0.0226	0.0383	5664452.9561	644359.4014	181.6188	0.0290	0.0215	0.0406	2.3949	0.0072	NaN	0.00	10.2256	0.0000	5.8723	0.0000	0.0000	0.0000	-1.00	0.1195
BX08	2023	10	30	01	55	50.00	5	0	6	0	0	0	3.15	1.95	1.51	2.76	3.70	3835736.5361	1177272.9372	4941612.2277	0.0319	0.0227	0.0386	5664452.9587	644359.4046	181.6180	0.0290	0.0219	0.0413	2.3949	0.0072	NaN	0.00	10.2346	0.0000	5.8743	0.0000	0.0000	0.0000	-1.00	0.1195
BX08	2023	10	30	01	55	55.00	5	0	6	0	0	0	3.14	1.94	1.51	2.76	3.70	3835736.5384	1177272.9351	4941612.2258	0.0313	0.0226	0.0384	5664452.9562	644359.4020	181.6175	0.0290	0.0215	0.0407	2.3950	0.0072	NaN	0.00	10.2153	0.0000	5.8600	0.0000	0.0000	0.0000	-1.00	0.1196
BX08	2023	10	30	01	56	00.00	5	0	6	0	0	0	3.14	1.94	1.51	2.76	3.69	3835736.5383	1177272.9331	4941612.2283	0.0311	0.0225	0.0382	5664452.9583	644359.4001	181.6190	0.0290	0.0214	0.0405	2.3950	0.0072	NaN	0.00	10.4231	0.0000	6.0637	0.0000	0.0000	0.0000	-1.00	0.1196
BX08	2023	10	30	01	56	05.00	5	0	6	0	0	0	3.14	1.94	1.51	2.75	3.69	3835736.5361	1177272.9343	4941612.2284	0.0318	0.0227	0.0386	5664452.9597	644359.4018	181.6180	0.0290	0.0219	0.0412	2.3950	0.0072	NaN	0.00	10.5627	0.0000	6.2016	0.0000	0.0000	0.0000	-1.00	0.1196
BX08	2023	10	30	01	56	10.00	5	0	6	0	0	0	3.14	1.94	1.51	2.75	3.69	3835736.5408	1177272.9333	4941612.2279	0.0313	0.0225	0.0383	5664452.9561	644359.3995	181.6202	0.0290	0.0215	0.0407	2.3951	0.0072	NaN	0.00	10.3491	0.0000	5.9778	0.0000	0.0000	0.0000	-1.00	0.1197
BX08	2023	10	30	01	56	15.00	5	0	6	0	0	0	3.13	1.94	1.51	2.75	3.68	3835736.5410	1177272.9331	4941612.2313	0.0311	0.0225	0.0382	5664452.9581	644359.3993	181.6230	0.0290	0.0214	0.0404	2.3951	0.0072	NaN	0.00	10.3740	0.0000	5.9951	0.0000	0.0000	0.0000	-1.00	0.1197
BX08	2023	10	30	01	56	20.00	5	0	6	0	0	0	3.13	1.93	1.51	2.74	3.68	3835736.5436	1177272.9332	4941612.2333	0.0310	0.0225	0.0381	5664452.9574	644359.3985	181.6261	0.0290	0.0214	0.0403	2.3952	0.0072	NaN	0.00	10.4195	0.0000	6.0366	0.0000	0.0000	0.0000	-1.00	0.1198
BX08	2023	10	30	01	56	25.00	5	0	6	0	0	0	3.13	1.93	1.51	2.74	3.68	3835736.5442	1177272.9334	4941612.2348	0.0310	0.0225	0.0381	5664452.9579	644359.3986	181.6277	0.0290	0.0214	0.0403	2.3953	0.0072	NaN	0.00	10.2938	0.0000	5.9095	0.0000	0.0000	0.0000	-1.00	0.1199
BX08	2023	10	30	01	56	30.00	5	0	6	0	0	0	3.12	1.93	1.51	2.74	3.67	3835736.5432	1177272.9338	4941612.2324	0.0310	0.0225	0.0381	5664452.9570	644359.3993	181.6252	0.0290	0.0214	0.0402	2.3953	0.0072	NaN	0.00	10.4033	0.0000	6.0123	0.0000	0.0000	0.0000	-1.00	0.1199
BX08	2023	10	30	01	56	35.00	5	0	6	0	0	0	3.12	1.93	1.51	2.73	3.67	3835736.5432	1177272.9317	4941612.2299	0.0310	0.0225	0.0380	5664452.9558	644359.3973	181.6229	0.0290	0.0214	0.0402	2.3954	0.0072	NaN	0.00	10.8981	0.0000	6.5040	0.0000	0.0000	0.0000	-1.00	0.1200
BX08	2023	10	30	01	56	40.00	5	0	6	0	0	0	3.12	1.93	1.51	2.73	3.66	3835736.5427	1177272.9315	4941612.2305	0.0310	0.0225	0.0380	5664452.9567	644359.3972	181.6231	0.0290	0.0214	0.0402	2.3954	0.0072	NaN	0.00	10.4641	0.0000	6.0694	0.0000	0.0000	0.0000	-1.00	0.1200
BX08	2023	10	30	01	56	45.00	5	0	6	0	0	0	3.11	1.92	1.51	2.73	3.66	3835736.5436	1177272.9317	4941612.2314	0.0310	0.0225	0.0380	5664452.9565	644359.3971	181.6244	0.0290	0.0214	0.0402	2.3954	0.0071	NaN	0.00	10.3096	0.0000	5.9210	0.0000	0.0000	0.0000	-1.00	0.1200
BX08	2023	10	30	01	56	50.00	5	0	6	0	0	0	3.11	1.92	1.51	2.72	3.66	3835736.5442	1177272.9322	4941612.2349	0.0310	0.0225	0.0380	5664452.9582	644359.3975	181.6275	0.0290	0.0214	0.0402	2.3954	0.0071	NaN	0.00	10.4599	0.0000	6.0730	0.0000	0.0000	0.0000	-1.00	0.1200
BX08	2023	10	30	01	56	55.00	5	0	6	0	0	0	3.11	1.92	1.51	2.72	3.65	3835736.5432	1177272.9313	4941612.2360	0.0310	0.0225	0.0380	5664452.9598	644359.3968	181.6276	0.0290	0.0214	0.0402	2.3954	0.0071	NaN	0.00	10.7013	0.0000	6.3145	0.0000	0.0000	0.0000	-1.00	0.1200
BX08	2023	10	30	01	57	00.00	5	0	6	0	0	0	3.11	1.92	1.51	2.72	3.65	3835736.5433	1177272.9302	4941612.2355	0.0310	0.0225	0.0380	5664452.9596	644359.3958	181.6270	0.0290	0.0214	0.0402	2.3955	0.0071	NaN	0.00	10.3972	0.0000	6.0113	0.0000	0.0000	0.0000	-1.00	0.1201
BX08	2023	10	30	01	57	05.00	5	0	6	0	0	0	3.10	1.92	1.51	2.71	3.65	3835736.5442	1177272.9317	4941612.2376	0.0317	0.0225	0.0382	5664452.9599	644359.3969	181.6295	0.0292	0.0214	0.0408	2.3956	0.0071	NaN	0.00	10.3965	0.0000	6.0138	0.0000	0.0000	0.0000	-1.00	0.1202
BX08	2023	10	30	01	57	10.00	5	0	6	0	0	0	3.10	1.91	1.51	2.71	3.64	3835736.5452	1177272.9315	4941612.2368	0.0313	0.0225	0.0381	5664452.9587	644359.3965	181.6295	0.0291	0.0214	0.0404	2.3956	0.0071	NaN	0.00	10.4813	0.0000	6.0970	0.0000	0.0000	0.0000	-1.00	0.1203
BX08	2023	10	30	01	57	15.00	5	0	6	0	0	0	3.10	1.91	1.51	2.71	3.64	3835736.5453	1177272.9330	4941612.2386	0.0311	0.0225	0.0380	5664452.9595	644359.3978	181.6312	0.0290	0.0214	0.0403	2.3958	0.0071	NaN	0.00	10.5977	0.0000	6.2179	0.0000	0.0000	0.0000	-1.00	0.1204
BX08	2023	10	30	01	57	20.00	5	0	6	0	0	0	3.09	1.91	1.51	2.70	3.64	3835736.5464	1177272.9303	4941612.2393	0.0311	0.0225	0.0380	5664452.9597	644359.3949	181.6319	0.0290	0.0214	0.0402	2.3958	0.0071	NaN	0.00	10.5179	0.0000	6.1426	0.0000	0.0000	0.0000	-1.00	0.1204
BX08	2023	10	30	01	57	25.00	5	0	6	0	0	0	3.09	1.91	1.51	2.70	3.63	3835736.5485	1177272.9307	4941612.2401	0.0310	0.0225	0.0380	5664452.9585	644359.3948	181.6338	0.0290	0.0214	0.0402	2.3959	0.0071	NaN	0.00	10.5305	0.0000	6.1588	0.0000	0.0000	0.0000	-1.00	0.1205
BX08	2023	10	30	01	57	30.00	5	0	6	0	0	0	3.09	1.91	1.51	2.70	3.63	3835736.5488	1177272.9324	4941612.2389	0.0310	0.0225	0.0380	5664452.9572	644359.3963	181.6334	0.0290	0.0214	0.0402	2.3960	0.0071	NaN	0.00	10.2922	0.0000	5.9236	0.0000	0.0000	0.0000	-1.00	0.1206
BX08	2023	10	30	01	57	35.00	5	0	6	0	0	0	3.09	1.90	1.51	2.69	3.63	3835736.5465	1177272.9314	4941612.2379	0.0310	0.0225	0.0380	5664452.9584	644359.3960	181.6311	0.0290	0.0214	0.0402	2.3961	0.0071	NaN	0.00	10.2037	0.0000	5.8368	0.0000	0.0000	0.0000	-1.00	0.1207
BX08	2023	10	30	01	57	40.00	5	0	6	0	0	0	3.08	1.90	1.50	2.69	3.62	3835736.5460	1177272.9309	4941612.2368	0.0310	0.0225	0.0380	5664452.9582	644359.3956	181.6298	0.0290	0.0214	0.0402	2.3961	0.0071	NaN	0.00	10.4043	0.0000	6.0413	0.0000	0.0000	0.0000	-1.00	0.1207
BX08	2023	10	30	01	57	45.00	5	0	6	0	0	0	3.08	1.90	1.50	2.69	3.62	3835736.5436	1177272.9306	4941612.2375	0.0310	0.0225	0.0380	5664452.9606	644359.3960	181.6288	0.0290	0.0213	0.0402	2.3962	0.0071	NaN	0.00	10.5885	0.0000	6.2284	0.0000	0.0000	0.0000	-1.00	0.1208
BX08	2023	10	30	01	57	50.00	5	0	6	0	0	0	3.08	1.90	1.50	2.68	3.61	3835736.5424	1177272.9287	4941612.2377	0.0310	0.0225	0.0380	5664452.9619	644359.3945	181.6279	0.0290	0.0213	0.0402	2.3962	0.0071	NaN	0.00	10.3433	0.0000	5.9884	0.0000	0.0000	0.0000	-1.00	0.1208
BX08	2023	10	30	01	57	55.00	5	0	6	0	0	0	3.07	1.90	1.50	2.68	3.61	3835736.5429	1177272.9284	4941612.2382	0.0318	0.0225	0.0381	5664452.9620	644359.3941	181.6285	0.0292	0.0214	0.0407	2.3963	0.0071	NaN	0.00	10.3176	0.0000	5.9645	0.0000	0.0000	0.0000	-1.00	0.1209
BX08	2023	10	30	01	58	00.00	5	0	6	0	0	0	3.07	1.89	1.50	2.68	3.61	3835736.5452	1177272.9289	4941612.2403	0.0313	0.0225	0.0380	5664452.9615	644359.3938	181.6318	0.0291	0.0214	0.0404	2.3963	0.0071	NaN	0.00	10.4164	0.0000	6.0619	0.0000	0.0000	0.0000	-1.00	0.1209
BX08	2023	10	30	01	58	05.00	5	0	6	0	0	0	3.07	1.89	1.50	2.67	3.60	3835736.5465	1177272.9296	4941612.2445	0.0319	0.0225	0.0381	5664452.9630	644359.3941	181.6359	0.0292	0.0214	0.0408	2.3964	0.0071	NaN	0.00	10.5165	0.0000	6.1628	0.0000	0.0000	0.0000	-1.00	0.1210
BX08	2023	10	30	01	58	10.00	5	0	6	0	0	0	3.06	1.89	1.50	2.67	3.60	3835736.5466	1177272.9303	4941612.2439	0.0322	0.0225	0.0382	5664452.9624	644359.3948	181.6356	0.0293	0.0214	0.0411	2.3965	0.0071	NaN	0.00	10.5979	0.0000	6.2473	0.0000	0.0000	0.0000	-1.00	0.1211
BX08	2023	10	30	01	58	15.00	5	0	6	0	0	0	3.06	1.89	1.50	2.67	3.60	3835736.5446	1177272.9291	4941612.2430	0.0315	0.0225	0.0381	5664452.9635	644359.3942	181.6335	0.0291	0.0214	0.0406	2.3966	0.0071	NaN	0.00	10.4603	0.0000	6.1123	0.0000	0.0000	0.0000	-1.00	0.1212
BX08	2023	10	30	01	58	20.00	5	0	6	0	0	0	3.06	1.89	1.50	2.66	3.59	3835736.5455	1177272.9308	4941612.2448	0.0312	0.0225	0.0380	5664452.9637	644359.3956	181.6357	0.0291	0.0213	0.0403	2.3966	0.0070	NaN	0.00	10.7147	0.0000	6.3715	0.0000	0.0000	0.0000	-1.00	0.1212
BX08	2023	10	30	01	58	25.00	5	0	6	0	0	0	3.06	1.88	1.50	2.66	3.59	3835736.5434	1177272.9274	4941612.2431	0.0311	0.0225	0.0380	5664452.9649	644359.3929	181.6325	0.0290	0.0213	0.0402	2.3966	0.0070	NaN	0.00	10.6199	0.0000	6.2747	0.0000	0.0000	0.0000	-1.00	0.1212
BX08	2023	10	30	01	58	30.00	5	0	6	0	0	0	3.05	1.88	1.50	2.66	3.59	3835736.5434	1177272.9279	4941612.2409	0.0313	0.0226	0.0382	5664452.9634	644359.3934	181.6309	0.0291	0.0216	0.0405	2.3967	0.0070	NaN	0.00	10.3986	0.0000	6.0538	0.0000	0.0000	0.0000	-1.00	0.1213
BX08	2023	10	30	01	58	35.00	5	0	6	0	0	0	3.05	1.88	1.50	2.65	3.58	3835736.5433	1177272.9279	4941612.2408	0.0311	0.0225	0.0381	5664452.9634	644359.3934	181.6307	0.0291	0.0214	0.0403	2.3967	0.0070	NaN	0.00	10.5108	0.0000	6.1641	0.0000	0.0000	0.0000	-1.00	0.1213
BX08	2023	10	30	01	58	40.00	5	0	6	0	0	0	3.05	1.88	1.50	2.65	3.58	3835736.5449	1177272.9271	4941612.2406	0.0319	0.0225	0.0381	5664452.9622	644359.3922	181.6314	0.0293	0.0214	0.0408	2.3968	0.0070	NaN	0.00	10.6773	0.0000	6.3280	0.0000	0.0000	0.0000	-1.00	0.1214
BX08	2023	10	30	01	58	45.00	5	0	6	0	0	0	3.04	1.88	1.50	2.65	3.58	3835736.5460	1177272.9286	4941612.2387	0.0314	0.0225	0.0380	5664452.9600	644359.3934	181.6309	0.0291	0.0213	0.0404	2.3968	0.0070	NaN	0.00	10.6139	0.0000	6.2589	0.0000	0.0000	0.0000	-1.00	0.1214
BX08	2023	10	30	01	58	50.00	5	0	6	0	0	0	3.04	1.87	1.50	2.64	3.57	3835736.5452	1177272.9290	4941612.2391	0.0320	0.0225	0.0381	5664452.9607	644359.3940	181.6308	0.0293	0.0214	0.0408	2.3969	0.0070	NaN	0.00	10.5966	0.0000	6.2392	0.0000	0.0000	0.0000	-1.00	0.1215
BX08	2023	10	30	01	58	55.00	5	0	6	0	0	0	3.04	1.87	1.50	2.64	3.57	3835736.5463	1177272.9289	4941612.2407	0.0323	0.0225	0.0381	5664452.9609	644359.3935	181.6327	0.0294	0.0214	0.0411	2.3969	0.0070	NaN	0.00	10.5377	0.0000	6.1752	0.0000	0.0000	0.0000	-1.00	0.1215
BX08	2023	10	30	01	59	00.00	5	0	6	0	0	0	3.03	1.87	1.50	2.64	3.56	3835736.5481	1177272.9291	4941612.2441	0.0324	0.0225	0.0382	5664452.9616	644359.3932	181.6364	0.0294	0.0214	0.0412	2.3969	0.0070	NaN	0.00	10.2779	0.0000	5.9103	0.0000	0.0000	0.0000	-1.00	0.1215
BX08	2023	10	30	01	59	05.00	5	0	6	0	0	0	3.03	1.87	1.50	2.63	3.56	3835736.5447	1177272.9290	4941612.2413	0.0316	0.0225	0.0380	5664452.9625	644359.3941	181.6322	0.0292	0.0213	0.0406	2.3969	0.0070	NaN	0.00	10.4295	0.0000	6.0598	0.0000	0.0000	0.0000	-1.00	0.1215
BX08	2023	10	30	01	59	10.00	5	0	6	0	0	0	3.03	1.87	1.50	2.63	3.56	3835736.5457	1177272.9304	4941612.2409	0.0313	0.0225	0.0380	5664452.9611	644359.3951	181.6327	0.0291	0.0213	0.0403	2.3969	0.0070	NaN	0.00	10.3697	0.0000	6.0006	0.0000	0.0000	0.0000	-1.00	0.1215
BX08	2023	10	30	01	59	15.00	5	0	6	0	0	0	3.03	1.86	1.50	2.63	3.55	3835736.5441	1177272.9329	4941612.2409	0.0312	0.0225	0.0379	5664452.9618	644359.3981	181.6323	0.0291	0.0213	0.0402	2.3970	0.0070	NaN	0.00	10.7149	0.0000	6.3468	0.0000	0.0000	0.0000	-1.00	0.1216
BX08	2023	10	30	01	59	20.00	5	0	6	0	0	0	3.02	1.86	1.50	2.62	3.55	3835736.5455	1177272.9342	4941612.2408	0.0311	0.0225	0.0379	5664452.9605	644359.3989	181.6333	0.0291	0.0213	0.0401	2.3970	0.0070	NaN	0.00	10.5476	0.0000	6.1814	0.0000	0.0000	0.0000	-1.00	0.1216
BX08	2023	10	30	01	59	25.00	5	0	6	0	0	0	3.02	1.86	1.50	2.62	3.55	3835736.5490	1177272.9343	4941612.2404	0.0319	0.0225	0.0380	5664452.9575	644359.3980	181.6351	0.0293	0.0213	0.0406	2.3970	0.0070	NaN	0.00	10.6898	0.0000	6.3265	0.0000	0.0000	0.0000	-1.00	0.1216
BX08	2023	10	30	01	59	30.00	5	0	6	0	0	0	3.02	1.86	1.50	2.62	3.54	3835736.5512	1177272.9352	4941612.2373	0.0323	0.0225	0.0380	5664452.9538	644359.3984	181.6341	0.0294	0.0214	0.0409	2.3970	0.0070	NaN	0.00	10.4315	0.0000	6.0715	0.0000	0.0000	0.0000	-1.00	0.1216
BX08	2023	10	30	01	59	35.00	5	0	6	0	0	0	3.01	1.86	1.50	2.61	3.54	3835736.5516	1177272.9340	4941612.2356	0.0325	0.0225	0.0381	5664452.9527	644359.3972	181.6329	0.0295	0.0214	0.0411	2.3970	0.0070	NaN	0.00	10.5191	0.0000	6.1577	0.0000	0.0000	0.0000	-1.00	0.1216
BX08	2023	10	30	01	59	40.00	5	0	6	0	0	0	3.01	1.85	1.50	2.61	3.54	3835736.5547	1177272.9334	4941612.2387	0.0326	0.0225	0.0381	5664452.9524	644359.3957	181.6370	0.0295	0.0214	0.0412	2.3970	0.0070	NaN	0.00	10.7083	0.0000	6.3458	0.0000	0.0000	0.0000	-1.00	0.1216
BX08	2023	10	30	01	59	45.00	5	0	6	0	0	0	3.01	1.85	1.50	2.61	3.53	3835736.5546	1177272.9340	4941612.2390	0.0317	0.0225	0.0380	5664452.9526	644359.3962	181.6373	0.0292	0.0213	0.0405	2.3970	0.0070	NaN	0.00	10.6675	0.0000	6.3022	0.0000	0.0000	0.0000	-1.00	0.1216
BX08	2023	10	30	01	59	50.00	5	0	6	0	0	0	3.01	1.85	1.50	2.60	3.53	3835736.5542	1177272.9325	4941612.2398	0.0313	0.0225	0.0379	5664452.9537	644359.3949	181.6373	0.0291	0.0213	0.0403	2.3970	0.0070	NaN	0.00	10.6252	0.0000	6.2626	0.0000	0.0000	0.0000	-1.00	0.1216
BX08	2023	10	30	01	59	55.00	5	0	6	0	0	0	3.00	1.85	1.50	2.60	3.53	3835736.5557	1177272.9348	4941612.2383	0.0312	0.0225	0.0379	5664452.9512	644359.3967	181.6375	0.0291	0.0213	0.0402	2.3970	0.0069	NaN	0.00	10.5481	0.0000	6.1875	0.0000	0.0000	0.0000	-1.00	0.1216
BX08	2023	10	30	02	00	00.00	0	0	6	0	0	0	5.84	0.00	2.53	5.26	5.84	3835736.5532	1177272.9342	4941612.2362	0.0347	0.0256	0.0386	5664452.9518	644359.3969	181.6343	0.0320	0.0242	0.0417	2.3969	0.0069	NaN	0.00	10.5773	0.0000	6.2174	0.0000	0.0000	0.0000	-1.00	0.1216
BX08	2023	10	30	02	00	05.00	5	0	6	0	0	0	3.00	1.84	1.50	2.60	3.52	3835736.5519	1177272.9375	4941612.2332	0.0368	0.0268	0.0390	5664452.9502	644359.4004	181.6318	0.0337	0.0252	0.0427	2.3969	0.0069	NaN	0.00	10.2630	0.0000	5.9018	0.0000	0.0000	0.0000	-1.00	0.1215
BX08	2023	10	30	02	00	10.00	5	0	6	0	0	0	2.99	1.84	1.50	2.59	3.51	3835736.5509	1177272.9395	4941612.2297	0.0380	0.0270	0.0397	5664452.9484	644359.4027	181.6288	0.0344	0.0254	0.0438	2.3969	0.0069	NaN	0.00	10.5138	0.0000	6.1530	0.0000	0.0000	0.0000	-1.00	0.1215
BX08	2023	10	30	02	00	15.00	5	0	6	0	0	0	2.99	1.84	1.50	2.59	3.51	3835736.5509	1177272.9417	4941612.2289	0.0381	0.0265	0.0396	5664452.9474	644359.4049	181.6286	0.0346	0.0246	0.0439	2.3968	0.0069	NaN	0.00	10.6676	0.0000	6.3066	0.0000	0.0000	0.0000	-1.00	0.1214
BX08	2023	10	30	02	00	20.00	5	0	6	0	0	0	2.99	1.84	1.50	2.59	3.51	3835736.5511	1177272.9424	4941612.2326	0.0380	0.0261	0.0395	5664452.9494	644359.4054	181.6317	0.0344	0.0240	0.0438	2.3968	0.0069	NaN	0.00	10.5375	0.0000	6.1788	0.0000	0.0000	0.0000	-1.00	0.1214
BX08	2023	10	30	02	00	25.00	5	0	6	0	0	0	2.98	1.84	1.50	2.58	3.50	3835736.5517	1177272.9425	4941612.2320	0.0376	0.0257	0.0393	5664452.9486	644359.4053	181.6316	0.0340	0.0236	0.0437	2.3967	0.0069	NaN	0.00	10.1704	0.0000	5.8166	0.0000	0.0000	0.0000	-1.00	0.1214
BX08	2023	10	30	02	00	30.00	5	0	6	0	0	0	2.98	1.83	1.50	2.58	3.50	3835736.5503	1177272.9411	4941612.2327	0.0372	0.0253	0.0392	5664452.9504	644359.4043	181.6311	0.0336	0.0233	0.0435	2.3967	0.0069	NaN	0.00	10.2198	0.0000	5.8692	0.0000	0.0000	0.0000	-1.00	0.1213
BX08	2023	10	30	02	00	35.00	5	0	6	0	0	0	2.98	1.83	1.50	2.58	3.50	3835736.5519	1177272.9389	4941612.2329	0.0368	0.0250	0.0391	5664452.9497	644359.4018	181.6318	0.0333	0.0230	0.0432	2.3967	0.0069	NaN	0.00	10.7267	0.0000	6.3774	0.0000	0.0000	0.0000	-1.00	0.1213
BX08	2023	10	30	02	00	40.00	4	0	6	0	0	0	4.67	3.51	1.65	4.37	5.84	3835736.5488	1177272.9357	4941612.2320	0.0368	0.0248	0.0391	5664452.9521	644359.3995	181.6287	0.0330	0.0231	0.0434	2.3967	0.0069	NaN	0.00	10.7118	0.0000	6.3587	0.0000	0.0000	0.0000	-1.00	0.1213
BX08	2023	10	30	02	00	45.00	4	0	6	0	0	0	4.67	3.51	1.65	4.37	5.84	3835736.5468	1177272.9374	4941612.2328	0.0366	0.0246	0.0391	5664452.9538	644359.4018	181.6284	0.0327	0.0230	0.0434	2.3966	0.0069	NaN	0.00	10.7704	0.0000	6.4259	0.0000	0.0000	0.0000	-1.00	0.1212
BX08	2023	10	30	02	00	50.00	4	0	6	0	0	0	4.67	3.50	1.65	4.36	5.83	3835736.5459	1177272.9365	4941612.2334	0.0364	0.0245	0.0391	5664452.9551	644359.4011	181.6281	0.0324	0.0229	0.0434	2.3966	0.0069	NaN	0.00	10.5869	0.0000	6.2361	0.0000	0.0000	0.0000	-1.00	0.1212
BX08	2023	10	30	02	00	55.00	4	0	6	0	0	0	4.66	3.50	1.65	4.36	5.83	3835736.5496	1177272.9347	4941612.2310	0.0362	0.0243	0.0391	5664452.9511	644359.3984	181.6282	0.0322	0.0227	0.0433	2.3965	0.0069	NaN	0.00	10.6205	0.0000	6.2627	0.0000	0.0000	0.0000	-1.00	0.1211
BX08	2023	10	30	02	01	00.00	4	0	6	0	0	0	4.66	3.50	1.65	4.36	5.82	3835736.5506	1177272.9328	4941612.2288	0.0360	0.0242	0.0391	5664452.9494	644359.3964	181.6268	0.0320	0.0227	0.0432	2.3965	0.0069	NaN	0.00	10.4741	0.0000	6.1050	0.0000	0.0000	0.0000	-1.00	0.1211
BX08	2023	10	30	02	01	05.00	4	0	6	0	0	0	4.65	3.49	1.65	4.35	5.82	3835736.5505	1177272.9328	4941612.2312	0.0358	0.0241	0.0390	5664452.9510	644359.3964	181.6285	0.0318	0.0226	0.0432	2.3964	0.0069	NaN	0.00	10.3568	0.0000	5.9766	0.0000	0.0000	0.0000	-1.00	0.1210
BX08	2023	10	30	02	01	10.00	4	0	6	0	0	0	4.65	3.49	1.65	4.35	5.81	3835736.5507	1177272.9318	4941612.2328	0.0357	0.0240	0.0390	5664452.9521	644359.3953	181.6297	0.0317	0.0225	0.0431	2.3964	0.0069	NaN	0.00	10.5251	0.0000	6.1133	0.0000	0.0000	0.0000	-1.00	0.1210
BX08	2023	10	30	02	01	15.00	4	0	6	0	0	0	4.64	3.49	1.65	4.34	5.81	3835736.5488	1177272.9301	4941612.2322	0.0355	0.0239	0.0390	5664452.9534	644359.3942	181.6278	0.0315	0.0224	0.0430	2.3964	0.0069	NaN	0.00	10.7594	0.0000	6.3341	0.0000	0.0000	0.0000	-1.00	0.1210
BX08	2023	10	30	02	01	20.00	4	0	6	0	0	0	4.64	3.49	1.65	4.34	5.80	3835736.5499	1177272.9312	4941612.2338	0.0354	0.0238	0.0390	5664452.9534	644359.3949	181.6299	0.0314	0.0224	0.0430	2.3963	0.0069	NaN	0.00	10.7080	0.0000	6.2770	0.0000	0.0000	0.0000	-1.00	0.1209
BX08	2023	10	30	02	01	25.00	4	0	6	0	0	0	4.64	3.48	1.64	4.33	5.80	3835736.5497	1177272.9316	4941612.2328	0.0353	0.0237	0.0389	5664452.9529	644359.3954	181.6291	0.0313	0.0224	0.0429	2.3963	0.0069	NaN	0.00	10.5510	0.0000	6.1372	0.0000	0.0000	0.0000	-1.00	0.1209
BX08	2023	10	30	02	01	30.00	4	0	6	0	0	0	4.63	3.48	1.64	4.33	5.79	3835736.5493	1177272.9305	4941612.2327	0.0352	0.0237	0.0389	5664452.9532	644359.3944	181.6286	0.0312	0.0223	0.0429	2.3962	0.0069	NaN	0.00	10.6323	0.0000	6.2162	0.0000	0.0000	0.0000	-1.00	0.1209
BX08	2023	10	30	02	01	35.00	4	0	6	0	0	0	4.63	3.48	1.64	4.33	5.79	3835736.5504	1177272.9323	4941612.2350	0.0351	0.0236	0.0389	5664452.9535	644359.3958	181.6313	0.0311	0.0223	0.0428	2.3962	0.0069	NaN	0.00	10.6990	0.0000	6.2764	0.0000	0.0000	0.0000	-1.00	0.1208
BX08	2023	10	30	02	01	40.00	4	0	6	0	0	0	4.62	3.47	1.64	4.32	5.78	3835736.5540	1177272.9320	4941612.2359	0.0350	0.0235	0.0389	5664452.9515	644359.3945	181.6342	0.0310	0.0222	0.0428	2.3962	0.0069	NaN	0.00	10.5114	0.0000	6.0809	0.0000	0.0000	0.0000	-1.00	0.1208
BX08	2023	10	30	02	01	45.00	4	0	6	0	0	0	4.62	3.47	1.64	4.32	5.78	3835736.5518	1177272.9332	4941612.2391	0.0349	0.0235	0.0389	5664452.9549	644359.3962	181.6355	0.0310	0.0222	0.0427	2.3961	0.0069	NaN	0.00	10.5671	0.0000	6.1318	0.0000	0.0000	0.0000	-1.00	0.1207
BX08	2023	10	30	02	01	50.00	4	0	6	0	0	0	4.61	3.47	1.64	4.31	5.77	3835736.5518	1177272.9355	4941612.2390	0.0348	0.0235	0.0388	5664452.9543	644359.3985	181.6358	0.0309	0.0222	0.0427	2.3961	0.0069	NaN	0.00	10.5107	0.0000	6.0734	0.0000	0.0000	0.0000	-1.00	0.1207
BX08	2023	10	30	02	01	55.00	4	0	6	0	0	0	4.61	3.47	1.64	4.31	5.77	3835736.5525	1177272.9359	4941612.2401	0.0347	0.0234	0.0388	5664452.9544	644359.3987	181.6372	0.0308	0.0222	0.0427	2.3961	0.0069	NaN	0.00	10.2159	0.0000	5.7788	0.0000	0.0000	0.0000	-1.00	0.1207
BX08	2023	10	30	02	02	00.00	4	0	6	0	0	0	4.61	3.46	1.64	4.30	5.76	3835736.5552	1177272.9377	4941612.2417	0.0347	0.0234	0.0388	5664452.9530	644359.3996	181.6404	0.0308	0.0221	0.0426	2.3960	0.0069	NaN	0.00	10.1517	0.0000	5.7197	0.0000	0.0000	0.0000	-1.00	0.1206
BX08	2023	10	30	02	02	05.00	4	0	6	0	0	0	4.60	3.46	1.64	4.30	5.76	3835736.5564	1177272.9371	4941612.2436	0.0346	0.0233	0.0388	5664452.9534	644359.3987	181.6425	0.0307	0.0221	0.0426	2.3960	0.0069	NaN	0.00	10.3275	0.0000	5.8993	0.0000	0.0000	0.0000	-1.00	0.1206
BX08	2023	10	30	02	02	10.00	4	0	6	0	0	0	4.60	3.46	1.64	4.30	5.75	3835736.5582	1177272.9362	4941612.2443	0.0346	0.0233	0.0388	5664452.9527	644359.3973	181.6439	0.0307	0.0221	0.0426	2.3960	0.0069	NaN	0.00	10.3835	0.0000	5.9624	0.0000	0.0000	0.0000	-1.00	0.1206
BX08	2023	10	30	02	02	15.00	4	0	6	0	0	0	4.59	3.45	1.64	4.29	5.75	3835736.5588	1177272.9333	4941612.2442	0.0345	0.0233	0.0388	5664452.9528	644359.3943	181.6438	0.0307	0.0221	0.0426	2.3959	0.0069	NaN	0.00	10.2598	0.0000	5.8383	0.0000	0.0000	0.0000	-1.00	0.1205
BX08	2023	10	30	02	02	20.00	4	0	6	0	0	0	4.59	3.45	1.64	4.29	5.74	3835736.5603	1177272.9331	4941612.2457	0.0345	0.0233	0.0388	5664452.9526	644359.3937	181.6458	0.0306	0.0221	0.0425	2.3959	0.0069	NaN	0.00	10.0673	0.0000	5.6467	0.0000	0.0000	0.0000	-1.00	0.1205
BX08	2023	10	30	02	02	25.00	4	0	6	0	0	0	4.58	3.45	1.64	4.28	5.74	3835736.5612	1177272.9324	4941612.2422	0.0344	0.0232	0.0388	5664452.9499	644359.3929	181.6434	0.0306	0.0220	0.0425	2.3958	0.0069	NaN	0.00	9.9862	0.0000	5.5623	0.0000	0.0000	0.0000	-1.00	0.1204
BX08	2023	10	30	02	02	30.00	4	0	6	0	0	0	4.58	3.44	1.64	4.28	5.73	3835736.5578	1177272.9341	4941612.2416	0.0344	0.0232	0.0387	5664452.9517	644359.3954	181.6412	0.0305	0.0220	0.0425	2.3958	0.0069	NaN	0.00	10.2244	0.0000	5.7994	0.0000	0.0000	0.0000	-1.00	0.1204
BX08	2023	10	30	02	02	35.00	4	0	6	0	0	0	4.58	3.44	1.63	4.27	5.72	3835736.5548	1177272.9366	4941612.2415	0.0344	0.0232	0.0387	5664452.9534	644359.3986	181.6398	0.0305	0.0220	0.0425	2.3957	0.0069	NaN	0.00	10.0867	0.0000	5.6646	0.0000	0.0000	0.0000	-1.00	0.1204
BX08	2023	10	30	02	02	40.00	4	0	6	0	0	0	4.57	3.44	1.63	4.27	5.72	3835736.5543	1177272.9384	4941612.2419	0.0343	0.0232	0.0387	5664452.9537	644359.4005	181.6401	0.0305	0.0220	0.0424	2.3957	0.0069	NaN	0.00	10.3228	0.0000	5.9010	0.0000	0.0000	0.0000	-1.00	0.1203
BX08	2023	10	30	02	02	45.00	4	0	6	0	0	0	4.57	3.43	1.63	4.26	5.71	3835736.5517	1177272.9373	4941612.2402	0.0343	0.0232	0.0387	5664452.9548	644359.4002	181.6371	0.0304	0.0220	0.0424	2.3956	0.0069	NaN	0.00	10.0491	0.0000	5.6336	0.0000	0.0000	0.0000	-1.00	0.1202
BX08	2023	10	30	02	02	50.00	4	0	6	0	0	0	4.56	3.43	1.63	4.26	5.71	3835736.5501	1177272.9360	4941612.2390	0.0343	0.0231	0.0387	5664452.9555	644359.3994	181.6350	0.0304	0.0220	0.0424	2.3956	0.0069	NaN	0.00	9.9362	0.0000	5.5204	0.0000	0.0000	0.0000	-1.00	0.1202
BX08	2023	10	30	02	02	55.00	4	0	6	0	0	0	4.56	3.43	1.63	4.26	5.70	3835736.5495	1177272.9358	4941612.2401	0.0342	0.0231	0.0387	5664452.9568	644359.3993	181.6354	0.0304	0.0220	0.0424	2.3955	0.0069	NaN	0.00	10.0519	0.0000	5.6298	0.0000	0.0000	0.0000	-1.00	0.1201
BX08	2023	10	30	02	03	00.00	4	0	6	0	0	0	4.55	3.43	1.63	4.25	5.70	3835736.5502	1177272.9363	4941612.2382	0.0349	0.0232	0.0387	5664452.9549	644359.3997	181.6344	0.0307	0.0220	0.0428	2.3955	0.0069	NaN	0.00	10.0660	0.0000	5.6446	0.0000	0.0000	0.0000	-1.00	0.1201
BX08	2023	10	30	02	03	05.00	4	0	6	0	0	0	4.55	3.42	1.63	4.25	5.69	3835736.5514	1177272.9362	4941612.2381	0.0352	0.0232	0.0387	5664452.9540	644359.3992	181.6351	0.0308	0.0220	0.0430	2.3954	0.0069	NaN	0.00	10.0938	0.0000	5.6700	0.0000	0.0000	0.0000	-1.00	0.1200
BX08	2023	10	30	02	03	10.00	4	0	6	0	0	0	4.54	3.42	1.63	4.24	5.69	3835736.5523	1177272.9353	4941612.2360	0.0354	0.0231	0.0388	5664452.9521	644359.3981	181.6338	0.0308	0.0220	0.0431	2.3954	0.0069	NaN	0.00	10.3123	0.0000	5.8876	0.0000	0.0000	0.0000	-1.00	0.1200
BX08	2023	10	30	02	03	15.00	4	0	6	0	0	0	4.54	3.42	1.63	4.24	5.68	3835736.5554	1177272.9360	4941612.2357	0.0346	0.0231	0.0387	5664452.9495	644359.3981	181.6356	0.0305	0.0219	0.0426	2.3953	0.0069	NaN	0.00	10.1389	0.0000	5.7134	0.0000	0.0000	0.0000	-1.00	0.1199
BX08	2023	10	30	02	03	20.00	4	0	6	0	0	0	4.54	3.41	1.63	4.23	5.68	3835736.5548	1177272.9360	4941612.2361	0.0343	0.0231	0.0387	5664452.9502	644359.3982	181.6355	0.0303	0.0219	0.0425	2.3953	0.0069	NaN	0.00	10.1138	0.0000	5.6857	0.0000	0.0000	0.0000	-1.00	0.1199
BX08	2023	10	30	02	03	25.00	4	0	6	0	0	0	4.53	3.41	1.63	4.23	5.67	3835736.5547	1177272.9386	4941612.2386	0.0341	0.0230	0.0387	5664452.9513	644359.4006	181.6378	0.0303	0.0219	0.0424	2.3952	0.0069	NaN	0.00	10.1920	0.0000	5.7628	0.0000	0.0000	0.0000	-1.00	0.1198
BX08	2023	10	30	02	03	30.00	4	0	6	0	0	0	4.53	3.41	1.63	4.23	5.67	3835736.5565	1177272.9383	4941612.2376	0.0341	0.0230	0.0387	5664452.9494	644359.3999	181.6381	0.0303	0.0219	0.0423	2.3952	0.0069	NaN	0.00	10.2688	0.0000	5.8400	0.0000	0.0000	0.0000	-1.00	0.1198
BX08	2023	10	30	02	03	35.00	4	0	6	0	0	0	4.52	3.40	1.63	4.22	5.66	3835736.5533	1177272.9381	4941612.2371	0.0340	0.0230	0.0386	5664452.9515	644359.4006	181.6358	0.0302	0.0219	0.0423	2.3952	0.0069	NaN	0.00	10.2737	0.0000	5.8438	0.0000	0.0000	0.0000	-1.00	0.1198
BX08	2023	10	30	02	03	40.00	4	0	6	0	0	0	4.52	3.40	1.62	4.22	5.65	3835736.5497	1177272.9385	4941612.2370	0.0340	0.0230	0.0386	5664452.9541	644359.4020	181.6337	0.0302	0.0219	0.0423	2.3951	0.0069	NaN	0.00	10.6558	0.0000	6.2195	0.0000	0.0000	0.0000	-1.00	0.1198
BX08	2023	10	30	02	03	45.00	4	0	6	0	0	0	4.51	3.40	1.62	4.21	5.65	3835736.5487	1177272.9368	4941612.2343	0.0347	0.0231	0.0387	5664452.9535	644359.4006	181.6306	0.0306	0.0219	0.0426	2.3951	0.0069	NaN	0.00	10.5302	0.0000	6.0902	0.0000	0.0000	0.0000	-1.00	0.1197
BX08	2023	10	30	02	03	50.00	4	0	6	0	0	0	4.51	3.39	1.62	4.21	5.64	3835736.5468	1177272.9347	4941612.2325	0.0343	0.0230	0.0386	5664452.9542	644359.3991	181.6277	0.0303	0.0219	0.0424	2.3951	0.0069	NaN	0.00	10.2619	0.0000	5.8156	0.0000	0.0000	0.0000	-1.00	0.1197
BX08	2023	10	30	02	03	55.00	4	0	6	0	0	0	4.51	3.39	1.62	4.20	5.64	3835736.5465	1177272.9337	4941612.2319	0.0341	0.0230	0.0386	5664452.9542	644359.3983	181.6268	0.0302	0.0219	0.0423	2.3951	0.0069	NaN	0.00	10.4219	0.0000	5.9743	0.0000	0.0000	0.0000	-1.00	0.1197
BX08	2023	10	30	02	04	00.00	4	0	6	0	0	0	4.50	3.39	1.62	4.20	5.63	3835736.5500	1177272.9339	4941612.2309	0.0340	0.0230	0.0386	5664452.9509	644359.3975	181.6282	0.0302	0.0219	0.0423	2.3950	0.0069	NaN	0.00	10.3540	0.0000	5.9011	0.0000	0.0000	0.0000	-1.00	0.1197
BX08	2023	10	30	02	04	05.00	4	0	6	0	0	0	4.50	3.38	1.62	4.19	5.63	3835736.5497	1177272.9341	4941612.2312	0.0340	0.0230	0.0386	5664452.9513	644359.3978	181.6283	0.0302	0.0219	0.0422	2.3950	0.0069	NaN	0.00	10.5045	0.0000	6.0482	0.0000	0.0000	0.0000	-1.00	0.1196
BX08	2023	10	30	02	04	10.00	4	0	6	0	0	0	4.49	3.38	1.62	4.19	5.62	3835736.5491	1177272.9349	4941612.2315	0.0347	0.0230	0.0386	5664452.9518	644359.3987	181.6283	0.0305	0.0219	0.0426	2.3950	0.0069	NaN	0.00	10.2066	0.0000	5.7519	0.0000	0.0000	0.0000	-1.00	0.1196
BX08	2023	10	30	02	04	15.00	4	0	6	0	0	0	4.49	3.38	1.62	4.18	5.62	3835736.5518	1177272.9363	4941612.2309	0.0342	0.0230	0.0386	5664452.9491	644359.3994	181.6297	0.0303	0.0219	0.0424	2.3950	0.0069	NaN	0.00	10.3908	0.0000	5.9365	0.0000	0.0000	0.0000	-1.00	0.1196
BX08	2023	10	30	02	04	20.00	4	0	6	0	0	0	4.48	3.37	1.62	4.18	5.61	3835736.5518	1177272.9368	4941612.2293	0.0340	0.0230	0.0386	5664452.9480	644359.3998	181.6285	0.0302	0.0218	0.0423	2.3950	0.0069	NaN	0.00	10.6081	0.0000	6.1521	0.0000	0.0000	0.0000	-1.00	0.1196
BX08	2023	10	30	02	04	25.00	4	0	6	0	0	0	4.48	3.37	1.62	4.18	5.61	3835736.5504	1177272.9396	4941612.2249	0.0340	0.0229	0.0386	5664452.9458	644359.4030	181.6248	0.0301	0.0218	0.0422	2.3950	0.0069	NaN	0.00	10.4918	0.0000	6.0365	0.0000	0.0000	0.0000	-1.00	0.1196
BX08	2023	10	30	02	04	30.00	4	0	6	0	0	0	4.47	3.37	1.62	4.17	5.60	3835736.5473	1177272.9376	4941612.2238	0.0339	0.0229	0.0386	5664452.9477	644359.4020	181.6217	0.0301	0.0218	0.0422	2.3949	0.0069	NaN	0.00	10.0940	0.0000	5.6386	0.0000	0.0000	0.0000	-1.00	0.1195
BX08	2023	10	30	02	04	35.00	4	0	6	0	0	0	4.47	3.36	1.62	4.17	5.59	3835736.5447	1177272.9349	4941612.2239	0.0346	0.0230	0.0386	5664452.9503	644359.4001	181.6198	0.0305	0.0218	0.0426	2.3949	0.0069	NaN	0.00	10.1954	0.0000	5.7435	0.0000	0.0000	0.0000	-1.00	0.1195
BX08	2023	10	30	02	04	40.00	4	0	6	0	0	0	4.47	3.36	1.62	4.16	5.59	3835736.5426	1177272.9338	4941612.2213	0.0342	0.0229	0.0386	5664452.9505	644359.3996	181.6163	0.0302	0.0218	0.0423	2.3949	0.0069	NaN	0.00	10.2799	0.0000	5.8300	0.0000	0.0000	0.0000	-1.00	0.1195
BX08	2023	10	30	02	04	45.00	4	0	6	0	0	0	4.46	3.36	1.61	4.16	5.58	3835736.5407	1177272.9346	4941612.2210	0.0340	0.0229	0.0386	5664452.9516	644359.4010	181.6150	0.0301	0.0218	0.0422	2.3948	0.0069	NaN	0.00	10.3733	0.0000	5.9245	0.0000	0.0000	0.0000	-1.00	0.1194
BX08	2023	10	30	02	04	50.00	4	0	6	0	0	0	4.46	3.36	1.61	4.15	5.58	3835736.5406	1177272.9344	4941612.2221	0.0339	0.0229	0.0386	5664452.9524	644359.4007	181.6158	0.0301	0.0218	0.0422	2.3948	0.0069	NaN	0.00	10.3522	0.0000	5.9057	0.0000	0.0000	0.0000	-1.00	0.1194
BX08	2023	10	30	02	04	55.00	4	0	6	0	0	0	4.45	3.35	1.61	4.15	5.57	3835736.5407	1177272.9333	4941612.2195	0.0339	0.0229	0.0385	5664452.9509	644359.3997	181.6137	0.0301	0.0218	0.0422	2.3948	0.0069	NaN	0.00	10.4782	0.0000	6.0327	0.0000	0.0000	0.0000	-1.00	0.1194
BX08	2023	10	30	02	05	00.00	4	0	6	0	0	0	4.45	3.35	1.61	4.14	5.57	3835736.5395	1177272.9320	4941612.2197	0.0339	0.0229	0.0385	5664452.9522	644359.3987	181.6129	0.0301	0.0218	0.0421	2.3948	0.0069	NaN	0.00	10.2431	0.0000	5.7970	0.0000	0.0000	0.0000	-1.00	0.1194
BX08	2023	10	30	02	05	05.00	4	0	6	0	0	0	4.44	3.35	1.61	4.14	5.56	3835736.5394	1177272.9316	4941612.2172	0.0338	0.0229	0.0385	5664452.9508	644359.3985	181.6108	0.0301	0.0218	0.0421	2.3948	0.0069	NaN	0.00	10.4436	0.0000	5.9939	0.0000	0.0000	0.0000	-1.00	0.1194
BX08	2023	10	30	02	05	10.00	4	0	6	0	0	0	4.44	3.34	1.61	4.14	5.56	3835736.5423	1177272.9331	4941612.2163	0.0338	0.0229	0.0385	5664452.9478	644359.3991	181.6121	0.0301	0.0218	0.0421	2.3948	0.0069	NaN	0.00	10.3705	0.0000	5.9160	0.0000	0.0000	0.0000	-1.00	0.1194
BX08	2023	10	30	02	05	15.00	4	0	6	0	0	0	4.43	3.34	1.61	4.13	5.55	3835736.5422	1177272.9330	4941612.2170	0.0338	0.0229	0.0385	5664452.9483	644359.3990	181.6125	0.0301	0.0218	0.0421	2.3948	0.0069	NaN	0.00	10.5464	0.0000	6.0906	0.0000	0.0000	0.0000	-1.00	0.1194
BX08	2023	10	30	02	05	20.00	4	0	6	0	0	0	4.43	3.34	1.61	4.13	5.54	3835736.5438	1177272.9315	4941612.2191	0.0338	0.0229	0.0385	5664452.9487	644359.3972	181.6148	0.0301	0.0218	0.0421	2.3948	0.0069	NaN	0.00	10.6090	0.0000	6.1450	0.0000	0.0000	0.0000	-1.00	0.1194
BX08	2023	10	30	02	05	25.00	4	0	6	0	0	0	4.42	3.33	1.61	4.12	5.54	3835736.5451	1177272.9319	4941612.2215	0.0338	0.0229	0.0385	5664452.9491	644359.3971	181.6176	0.0300	0.0218	0.0421	2.3948	0.0069	NaN	0.00	10.2893	0.0000	5.8195	0.0000	0.0000	0.0000	-1.00	0.1194
BX08	2023	10	30	02	05	30.00	4	0	6	0	0	0	4.42	3.33	1.61	4.12	5.53	3835736.5479	1177272.9326	4941612.2221	0.0338	0.0229	0.0385	5664452.9472	644359.3971	181.6199	0.0300	0.0218	0.0421	2.3948	0.0069	NaN	0.00	10.2657	0.0000	5.7917	0.0000	0.0000	0.0000	-1.00	0.1194
BX08	2023	10	30	02	05	35.00	4	0	6	0	0	0	4.42	3.33	1.61	4.11	5.53	3835736.5492	1177272.9345	4941612.2194	0.0338	0.0229	0.0385	5664452.9442	644359.3985	181.6188	0.0300	0.0218	0.0421	2.3948	0.0069	NaN	0.00	9.9813	0.0000	5.5032	0.0000	0.0000	0.0000	-1.00	0.1194
BX08	2023	10	30	02	05	40.00	4	0	6	0	0	0	4.41	3.32	1.61	4.11	5.52	3835736.5460	1177272.9357	4941612.2190	0.0338	0.0229	0.0385	5664452.9461	644359.4006	181.6169	0.0300	0.0218	0.0421	2.3948	0.0069	NaN	0.00	10.1815	0.0000	5.6988	0.0000	0.0000	0.0000	-1.00	0.1194
BX08	2023	10	30	02	05	45.00	4	0	6	0	0	0	4.41	3.32	1.61	4.10	5.52	3835736.5434	1177272.9354	4941612.2183	0.0338	0.0229	0.0385	5664452.9477	644359.4010	181.6147	0.0300	0.0218	0.0421	2.3948	0.0069	NaN	0.00	10.1066	0.0000	5.6281	0.0000	0.0000	0.0000	-1.00	0.1194
BX08	2023	10	30	02	05	50.00	4	0	6	0	0	0	4.40	3.32	1.60	4.10	5.51	3835736.5434	1177272.9370	4941612.2188	0.0338	0.0229	0.0385	5664452.9477	644359.4025	181.6153	0.0300	0.0218	0.0421	2.3948	0.0069	NaN	0.00	10.0812	0.0000	5.6017	0.0000	0.0000	0.0000	-1.00	0.1194
BX08	2023	10	30	02	05	55.00	4	0	6	0	0	0	4.40	3.31	1.60	4.09	5.51	3835736.5428	1177272.9377	4941612.2172	0.0338	0.0229	0.0385	5664452.9470	644359.4034	181.6139	0.0300	0.0218	0.0421	2.3948	0.0069	NaN	0.00	10.2388	0.0000	5.7607	0.0000	0.0000	0.0000	-1.00	0.1194
BX08	2023	10	30	02	06	00.00	4	0	6	0	0	0	4.39	3.31	1.60	4.09	5.50	3835736.5432	1177272.9360	4941612.2165	0.0338	0.0229	0.0385	5664452.9467	644359.4017	181.6133	0.0300	0.0218	0.0421	2.3948	0.0069	NaN	0.00	10.0807	0.0000	5.5996	0.0000	0.0000	0.0000	-1.00	0.1194
BX08	2023	10	30	02	06	05.00	4	0	6	0	0	0	4.39	3.31	1.60	4.09	5.49	3835736.5444	1177272.9369	4941612.2182	0.0338	0.0229	0.0385	5664452.9466	644359.4022	181.6155	0.0300	0.0218	0.0421	2.3948	0.0069	NaN	0.00	10.2525	0.0000	5.7693	0.0000	0.0000	0.0000	-1.00	0.1194
BX08	2023	10	30	02	06	10.00	4	0	6	0	0	0	4.38	3.30	1.60	4.08	5.49	3835736.5460	1177272.9353	4941612.2192	0.0338	0.0229	0.0385	5664452.9463	644359.4002	181.6169	0.0300	0.0218	0.0420	2.3948	0.0069	NaN	0.00	10.2596	0.0000	5.7713	0.0000	0.0000	0.0000	-1.00	0.1194
BX08	2023	10	30	02	06	15.00	4	0	6	0	0	0	4.38	3.30	1.60	4.08	5.48	3835736.5444	1177272.9336	4941612.2198	0.0338	0.0229	0.0385	5664452.9483	644359.3990	181.6161	0.0300	0.0218	0.0420	2.3948	0.0069	NaN	0.00	10.5517	0.0000	6.0617	0.0000	0.0000	0.0000	-1.00	0.1194
BX08	2023	10	30	02	06	20.00	4	0	6	0	0	0	4.37	3.30	1.60	4.07	5.48	3835736.5415	1177272.9356	4941612.2194	0.0338	0.0229	0.0384	5664452.9498	644359.4017	181.6145	0.0300	0.0218	0.0420	2.3948	0.0069	NaN	0.00	10.5984	0.0000	6.1078	0.0000	0.0000	0.0000	-1.00	0.1194
BX08	2023	10	30	02	06	25.00	4	0	6	0	0	0	4.37	3.29	1.60	4.07	5.47	3835736.5401	1177272.9374	4941612.2192	0.0338	0.0229	0.0384	5664452.9504	644359.4038	181.6137	0.0300	0.0218	0.0420	2.3947	0.0069	NaN	0.00	10.6417	0.0000	6.1533	0.0000	0.0000	0.0000	-1.00	0.1193
BX08	2023	10	30	02	06	30.00	4	0	6	0	0	0	4.37	3.29	1.60	4.06	5.47	3835736.5379	1177272.9372	4941612.2205	0.0338	0.0229	0.0384	5664452.9528	644359.4042	181.6134	0.0300	0.0218	0.0420	2.3947	0.0069	NaN	0.00	10.6699	0.0000	6.1816	0.0000	0.0000	0.0000	-1.00	0.1193
BX08	2023	10	30	02	06	35.00	4	0	6	0	0	0	4.36	3.29	1.60	4.06	5.46	3835736.5387	1177272.9374	4941612.2205	0.0338	0.0229	0.0384	5664452.9522	644359.4041	181.6139	0.0300	0.0218	0.0420	2.3947	0.0069	NaN	0.00	10.5619	0.0000	6.0717	0.0000	0.0000	0.0000	-1.00	0.1193
BX08	2023	10	30	02	06	40.00	4	0	6	0	0	0	4.36	3.28	1.60	4.05	5.45	3835736.5402	1177272.9386	4941612.2177	0.0338	0.0229	0.0384	5664452.9491	644359.4049	181.6129	0.0300	0.0218	0.0420	2.3947	0.0069	NaN	0.00	10.5860	0.0000	6.0948	0.0000	0.0000	0.0000	-1.00	0.1193
BX08	2023	10	30	02	06	45.00	4	0	6	0	0	0	4.35	3.28	1.60	4.05	5.45	3835736.5439	1177272.9412	4941612.2199	0.0338	0.0229	0.0384	5664452.9472	644359.4064	181.6174	0.0300	0.0218	0.0420	2.3947	0.0069	NaN	0.00	10.6693	0.0000	6.1746	0.0000	0.0000	0.0000	-1.00	0.1193
BX08	2023	10	30	02	06	50.00	4	0	6	0	0	0	4.35	3.28	1.60	4.04	5.44	3835736.5436	1177272.9403	4941612.2167	0.0338	0.0229	0.0384	5664452.9456	644359.4057	181.6144	0.0300	0.0218	0.0420	2.3947	0.0069	NaN	0.00	10.8662	0.0000	6.3787	0.0000	0.0000	0.0000	-1.00	0.1193
[truncated: 15,754 more rows]
