# Supplementary material for: The Real-Time Detection of Vertical Displacements by Low-Cost GNSS Receivers Using Precise Point Positioning
Source: Sensors (Basel). 2024 Aug 29;24(17):5599. doi: 10.3390/s24175599 (PMC11487381; doi:10.3390/s24175599)
Supplement: Supplementary file 1 [file sensors-24-05599-s001.zip › The real-time detection of vertical displacements by low-cost GNSS receivers using Precise Point Positioning (dataset)/DISPLACEMENTS DETECTION/BX15_10_0.01m/BX1500POL_S_20233030000_01D_30S_MO_101000_sk10g_RAW_F_Est.log]

Stat	YY	MM	DD	hh	mm	ss	nG	nR	nE	nC	nJ	nS	PDop	TDop	HDop	VDop	GDop	RecX	RecY	RecZ	RecmX	RecmY	RecmZ	RecN	RecE	RecU	RecmN	RecmE	RecmU	ZTD	mZTD	ExZTD	m0	RecClkG	RecClkR	RecClkE	RecClkC	RecClkJ	RecClkS	mRecClk1	ZWD
BX15	2023	10	30	00	00	00.00	7	0	2	0	0	0	2.43	0.92	0.83	2.28	2.60	3835738.6036	1177262.7117	4941615.5922	4.4668	2.5153	4.2442	5664455.5753	644348.9468	183.5942	3.1978	2.3854	5.3270	2.3359	0.0500	NaN	0.00	8.9366	0.0000	14.7964	0.0000	0.0000	0.0000	-1.00	0.0611
BX15	2023	10	30	00	00	05.00	7	0	2	0	0	0	2.43	0.92	0.83	2.28	2.60	3835739.5208	1177262.8324	4941615.8720	3.4984	1.8455	3.3098	5664455.0369	644348.8082	184.3846	2.4104	1.7407	4.2142	2.3358	0.0500	NaN	0.00	10.2627	0.0000	15.1073	0.0000	0.0000	0.0000	-1.00	0.0612
BX15	2023	10	30	00	00	10.00	7	0	2	0	0	0	2.43	0.93	0.83	2.28	2.60	3835739.9040	1177262.9428	4941615.6923	2.9682	1.5277	2.8139	5664454.6138	644348.8132	184.4951	2.0203	1.4373	3.5937	2.3359	0.0500	NaN	0.00	10.7433	0.0000	14.7834	0.0000	0.0000	0.0000	-1.00	0.0613
BX15	2023	10	30	00	00	15.00	7	0	2	0	0	0	2.43	0.93	0.83	2.29	2.60	3835739.9881	1177262.9271	4941615.3033	2.6199	1.3326	2.4893	5664454.3096	644348.7820	184.2398	1.7750	1.2516	3.1810	2.3360	0.0500	NaN	0.00	10.9198	0.0000	14.3235	0.0000	0.0000	0.0000	-1.00	0.0613
BX15	2023	10	30	00	00	20.00	7	0	2	0	0	0	2.43	0.93	0.83	2.29	2.60	3835740.2061	1177263.0800	4941615.0788	2.3681	1.1971	2.2529	5664453.9740	644348.8736	184.2241	1.6017	1.1231	2.8792	2.3360	0.0500	NaN	0.00	11.0816	0.0000	13.9279	0.0000	0.0000	0.0000	-1.00	0.0613
BX15	2023	10	30	00	00	25.00	7	0	2	0	0	0	2.43	0.93	0.83	2.29	2.60	3835740.3993	1177263.1834	4941614.7285	2.1750	1.0960	2.0688	5664453.5881	644348.9266	184.0864	1.4704	1.0272	2.6447	2.3360	0.0500	NaN	0.00	11.1943	0.0000	13.5331	0.0000	0.0000	0.0000	-1.00	0.0613
BX15	2023	10	30	00	00	30.00	7	0	2	0	0	0	2.44	0.93	0.83	2.29	2.61	3835740.4979	1177263.2630	4941614.3841	2.0208	1.0167	1.9188	5664453.2819	644348.9824	183.8922	1.3661	0.9522	2.4548	2.3360	0.0500	NaN	0.00	11.3188	0.0000	13.2346	0.0000	0.0000	0.0000	-1.00	0.0612
BX15	2023	10	30	00	00	35.00	7	0	2	0	0	0	2.44	0.93	0.83	2.29	2.61	3835740.5068	1177263.3115	4941614.0659	1.8938	0.9523	1.7927	5664453.0657	644349.0322	183.6587	1.2804	0.8914	2.2963	2.3358	0.0500	NaN	0.00	11.6656	0.0000	13.2212	0.0000	0.0000	0.0000	-1.00	0.0610
BX15	2023	10	30	00	00	40.00	7	0	2	0	0	0	2.44	0.93	0.83	2.29	2.61	3835740.5409	1177263.3476	4941613.7630	1.7870	0.8987	1.6839	5664452.8428	644349.0630	183.4501	1.2082	0.8408	2.1610	2.3357	0.0500	NaN	0.00	11.4299	0.0000	12.6579	0.0000	0.0000	0.0000	-1.00	0.0608
BX15	2023	10	30	00	00	45.00	7	0	2	0	0	0	2.44	0.93	0.82	2.30	2.61	3835740.5362	1177263.3995	4941613.4693	1.6953	0.8532	1.5885	5664452.6516	644349.1193	183.2283	1.1461	0.7978	2.0433	2.3356	0.0499	NaN	0.00	11.3532	0.0000	12.2832	0.0000	0.0000	0.0000	-1.00	0.0607
BX15	2023	10	30	00	00	50.00	7	0	2	0	0	0	2.44	0.93	0.82	2.30	2.61	3835740.5400	1177263.4616	4941613.2184	1.6156	0.8139	1.5035	5664452.4788	644349.1824	183.0467	1.0920	0.7607	1.9396	2.3356	0.0499	NaN	0.00	11.0263	0.0000	11.6963	0.0000	0.0000	0.0000	-1.00	0.0606
BX15	2023	10	30	00	00	55.00	7	0	2	0	0	0	2.44	0.93	0.82	2.30	2.61	3835740.5267	1177263.5592	4941612.9233	1.5453	0.7794	1.4270	5664452.2840	644349.2851	182.8270	1.0440	0.7283	1.8470	2.3356	0.0499	NaN	0.00	10.8389	0.0000	11.2676	0.0000	0.0000	0.0000	-1.00	0.0605
BX15	2023	10	30	00	01	00.00	7	0	2	0	0	0	2.44	0.93	0.82	2.30	2.62	3835740.4545	1177263.6683	4941612.5829	1.4828	0.7490	1.3575	5664452.1027	644349.4157	182.5388	1.0012	0.6996	1.7637	2.3357	0.0499	NaN	0.00	10.8068	0.0000	10.9858	0.0000	0.0000	0.0000	-1.00	0.0605
BX15	2023	10	30	00	01	05.00	7	0	2	0	0	0	2.45	0.93	0.82	2.30	2.62	3835740.3800	1177263.7450	4941612.2981	1.4267	0.7218	1.2939	5664451.9646	644349.5148	182.2865	0.9626	0.6739	1.6881	2.3357	0.0499	NaN	0.00	10.8565	0.0000	10.8076	0.0000	0.0000	0.0000	-1.00	0.0605
BX15	2023	10	30	00	01	10.00	7	0	2	0	0	0	2.45	0.93	0.82	2.30	2.62	3835740.2823	1177263.8069	4941612.0175	1.3759	0.6973	1.2353	5664451.8495	644349.6058	182.0208	0.9275	0.6509	1.6191	2.3357	0.0499	NaN	0.00	10.5806	0.0000	10.3593	0.0000	0.0000	0.0000	-1.00	0.0604
BX15	2023	10	30	00	01	15.00	7	0	2	0	0	0	2.45	0.93	0.82	2.31	2.62	3835740.2475	1177263.8713	4941611.8292	1.3297	0.6751	1.1811	5664451.7445	644349.6806	181.8653	0.8954	0.6299	1.5557	2.3355	0.0498	NaN	0.00	10.7630	0.0000	10.3752	0.0000	0.0000	0.0000	-1.00	0.0602
BX15	2023	10	30	00	01	20.00	7	0	2	0	0	0	2.45	0.94	0.82	2.31	2.62	3835740.1455	1177263.8960	4941611.6019	1.2873	0.6548	1.1308	5664451.6736	644349.7361	181.6316	0.8660	0.6108	1.4972	2.3353	0.0498	NaN	0.00	10.5152	0.0000	9.9455	0.0000	0.0000	0.0000	-1.00	0.0599
BX15	2023	10	30	00	01	25.00	7	0	2	0	0	0	2.45	0.94	0.82	2.31	2.62	3835740.1326	1177263.9336	4941611.4235	1.2483	0.6363	1.0839	5664451.5638	644349.7789	181.4920	0.8388	0.5933	1.4431	2.3350	0.0498	NaN	0.00	10.2680	0.0000	9.5223	0.0000	0.0000	0.0000	-1.00	0.0596
BX15	2023	10	30	00	01	30.00	7	0	2	0	0	0	2.45	0.94	0.82	2.31	2.63	3835740.1121	1177263.9808	4941611.2348	1.2122	0.6191	1.0402	5664451.4514	644349.8333	181.3415	0.8135	0.5772	1.3928	2.3348	0.0498	NaN	0.00	10.4359	0.0000	9.5301	0.0000	0.0000	0.0000	-1.00	0.0594
BX15	2023	10	30	00	01	35.00	7	0	2	0	0	0	2.46	0.94	0.82	2.31	2.63	3835740.1365	1177264.0219	4941611.0889	1.1787	0.6033	0.9992	5664451.3332	644349.8687	181.2501	0.7901	0.5622	1.3459	2.3344	0.0497	NaN	0.00	10.4450	0.0000	9.3966	0.0000	0.0000	0.0000	-1.00	0.0589
BX15	2023	10	30	00	01	40.00	7	0	2	0	0	0	2.46	0.94	0.82	2.31	2.63	3835740.1669	1177264.0513	4941610.9810	1.1474	0.5886	0.9608	5664451.2367	644349.8906	181.1898	0.7682	0.5483	1.3021	2.3340	0.0497	NaN	0.00	10.5748	0.0000	9.3977	0.0000	0.0000	0.0000	-1.00	0.0585
BX15	2023	10	30	00	01	45.00	7	0	2	0	0	0	2.46	0.94	0.82	2.32	2.63	3835740.2100	1177264.0844	4941610.9094	1.1182	0.5749	0.9247	5664451.1527	644349.9120	181.1661	0.7477	0.5353	1.2611	2.3335	0.0496	NaN	0.00	10.6641	0.0000	9.3757	0.0000	0.0000	0.0000	-1.00	0.0580
BX15	2023	10	30	00	01	50.00	7	0	2	0	0	0	2.46	0.94	0.82	2.32	2.63	3835740.2231	1177264.1078	4941610.8039	1.0907	0.5621	0.8908	5664451.0720	644349.9328	181.0961	0.7284	0.5232	1.2227	2.3329	0.0496	NaN	0.00	10.6432	0.0000	9.2543	0.0000	0.0000	0.0000	-1.00	0.0573
BX15	2023	10	30	00	01	55.00	7	0	2	0	0	0	2.46	0.94	0.82	2.32	2.63	3835740.2596	1177264.1168	4941610.7177	1.0649	0.5501	0.8588	5664450.9886	644349.9330	181.0526	0.7103	0.5118	1.1865	2.3322	0.0496	NaN	0.00	10.5782	0.0000	9.0910	0.0000	0.0000	0.0000	-1.00	0.0566
BX15	2023	10	30	00	02	00.00	7	0	6	0	0	0	1.55	0.65	0.53	1.46	1.68	3835740.3375	1177264.1084	4941610.5035	1.0206	0.5367	0.8207	5664450.7974	644349.9074	180.9310	0.6755	0.4965	1.1403	2.3323	0.0495	NaN	0.00	10.5839	0.0000	8.9062	0.0000	0.0000	0.0000	-1.00	0.0567
BX15	2023	10	30	00	02	05.00	7	0	6	0	0	0	1.55	0.66	0.53	1.46	1.68	3835740.3969	1177264.1103	4941610.3917	0.9827	0.5243	0.7870	5664450.6821	644349.8950	180.8800	0.6465	0.4829	1.0994	2.3320	0.0494	NaN	0.00	10.2896	0.0000	8.4705	0.0000	0.0000	0.0000	-1.00	0.0564
BX15	2023	10	30	00	02	10.00	7	0	6	0	0	0	1.55	0.66	0.53	1.46	1.69	3835740.4244	1177264.1207	4941610.2718	0.9486	0.5127	0.7562	5664450.5842	644349.8997	180.8050	0.6213	0.4706	1.0616	2.3319	0.0494	NaN	0.00	10.6809	0.0000	8.7239	0.0000	0.0000	0.0000	-1.00	0.0563
BX15	2023	10	30	00	02	15.00	7	0	6	0	0	0	1.55	0.66	0.53	1.46	1.69	3835740.4788	1177264.1228	4941610.2035	0.9177	0.5018	0.7278	5664450.5000	644349.8881	180.7850	0.5989	0.4593	1.0267	2.3319	0.0493	NaN	0.00	10.6034	0.0000	8.5243	0.0000	0.0000	0.0000	-1.00	0.0563
BX15	2023	10	30	00	02	20.00	7	0	6	0	0	0	1.55	0.66	0.53	1.46	1.69	3835740.5237	1177264.1245	4941610.1340	0.8894	0.4916	0.7016	5664450.4223	644349.8787	180.7581	0.5789	0.4487	0.9942	2.3320	0.0493	NaN	0.00	10.5920	0.0000	8.3891	0.0000	0.0000	0.0000	-1.00	0.0563
BX15	2023	10	30	00	02	25.00	7	0	6	0	0	0	1.55	0.66	0.53	1.46	1.69	3835740.5803	1177264.1208	4941610.0827	0.8633	0.4820	0.6771	5664450.3483	644349.8606	180.7514	0.5607	0.4389	0.9639	2.3318	0.0492	NaN	0.00	10.6024	0.0000	8.2831	0.0000	0.0000	0.0000	-1.00	0.0562
BX15	2023	10	30	00	02	30.00	7	0	6	0	0	0	1.56	0.66	0.53	1.46	1.69	3835740.6497	1177264.1203	4941610.0087	0.8391	0.4729	0.6543	5664450.2497	644349.8426	180.7355	0.5440	0.4298	0.9355	2.3322	0.0491	NaN	0.00	10.7060	0.0000	8.2678	0.0000	0.0000	0.0000	-1.00	0.0565
BX15	2023	10	30	00	02	35.00	7	0	6	0	0	0	1.56	0.66	0.53	1.46	1.69	3835740.7189	1177264.1248	4941609.9821	0.8165	0.4643	0.6329	5664450.1801	644349.8285	180.7571	0.5287	0.4212	0.9088	2.3322	0.0490	NaN	0.00	10.5513	0.0000	8.0312	0.0000	0.0000	0.0000	-1.00	0.0566
BX15	2023	10	30	00	02	40.00	7	0	6	0	0	0	1.56	0.66	0.53	1.46	1.69	3835740.7915	1177264.1405	4941609.9772	0.7953	0.4562	0.6127	5664450.1193	644349.8239	180.7998	0.5144	0.4131	0.8836	2.3321	0.0490	NaN	0.00	10.7575	0.0000	8.1781	0.0000	0.0000	0.0000	-1.00	0.0565
BX15	2023	10	30	00	02	45.00	7	0	6	0	0	0	1.56	0.66	0.53	1.47	1.69	3835740.8210	1177264.1512	4941609.9693	0.7755	0.4484	0.5937	5664450.0900	644349.8263	180.8133	0.5011	0.4054	0.8599	2.3319	0.0489	NaN	0.00	10.6835	0.0000	8.0557	0.0000	0.0000	0.0000	-1.00	0.0563
BX15	2023	10	30	00	02	50.00	7	0	6	0	0	0	1.56	0.66	0.53	1.47	1.69	3835740.8247	1177264.1510	4941609.9618	0.7567	0.4410	0.5758	5664450.0825	644349.8252	180.8096	0.4886	0.3982	0.8374	2.3315	0.0488	NaN	0.00	10.7744	0.0000	8.1124	0.0000	0.0000	0.0000	-1.00	0.0559
BX15	2023	10	30	00	02	55.00	7	0	6	0	0	0	1.56	0.66	0.53	1.47	1.69	3835740.8316	1177264.1470	4941609.9711	0.7389	0.4339	0.5588	5664450.0840	644349.8194	180.8202	0.4769	0.3913	0.8161	2.3312	0.0487	NaN	0.00	10.5834	0.0000	7.8967	0.0000	0.0000	0.0000	-1.00	0.0555
BX15	2023	10	30	00	03	00.00	7	0	6	0	0	0	1.56	0.66	0.53	1.47	1.69	3835740.8387	1177264.1541	4941609.9658	0.7220	0.4272	0.5427	5664450.0739	644349.8244	180.8217	0.4657	0.3848	0.7958	2.3308	0.0486	NaN	0.00	10.5736	0.0000	7.8624	0.0000	0.0000	0.0000	-1.00	0.0551
BX15	2023	10	30	00	03	05.00	7	0	6	0	0	0	1.56	0.66	0.53	1.47	1.69	3835740.8572	1177264.1515	4941609.9515	0.7060	0.4207	0.5274	5664450.0515	644349.8170	180.8212	0.4552	0.3785	0.7766	2.3303	0.0485	NaN	0.00	10.8180	0.0000	8.0724	0.0000	0.0000	0.0000	-1.00	0.0547
BX15	2023	10	30	00	03	10.00	7	0	6	0	0	0	1.56	0.66	0.53	1.47	1.70	3835740.8877	1177264.1535	4941609.9666	0.6907	0.4145	0.5128	5664450.0377	644349.8104	180.8516	0.4451	0.3726	0.7582	2.3297	0.0484	NaN	0.00	10.6716	0.0000	7.9029	0.0000	0.0000	0.0000	-1.00	0.0541
BX15	2023	10	30	00	03	15.00	7	0	6	0	0	0	1.56	0.66	0.53	1.47	1.70	3835740.9166	1177264.1437	4941609.9574	0.6760	0.4085	0.4990	5664450.0122	644349.7932	180.8600	0.4355	0.3669	0.7407	2.3294	0.0483	NaN	0.00	10.6407	0.0000	7.8424	0.0000	0.0000	0.0000	-1.00	0.0538
BX15	2023	10	30	00	03	20.00	7	0	6	0	0	0	1.56	0.66	0.53	1.47	1.70	3835740.9416	1177264.1331	4941609.9657	0.6620	0.4028	0.4858	5664450.0006	644349.7761	180.8795	0.4264	0.3614	0.7239	2.3290	0.0481	NaN	0.00	10.7294	0.0000	7.9069	0.0000	0.0000	0.0000	-1.00	0.0534
BX15	2023	10	30	00	03	25.00	7	0	6	0	0	0	1.56	0.66	0.53	1.47	1.70	3835740.9720	1177264.1261	4941609.9682	0.6485	0.3973	0.4733	5664449.9808	644349.7611	180.8984	0.4176	0.3562	0.7079	2.3286	0.0480	NaN	0.00	10.8338	0.0000	7.9796	0.0000	0.0000	0.0000	-1.00	0.0530
BX15	2023	10	30	00	03	30.00	7	0	6	0	0	0	1.56	0.66	0.53	1.47	1.70	3835740.9968	1177264.1236	4941609.9716	0.6356	0.3920	0.4613	5664449.9648	644349.7518	180.9155	0.4092	0.3512	0.6926	2.3282	0.0479	NaN	0.00	10.8343	0.0000	7.9534	0.0000	0.0000	0.0000	-1.00	0.0526
BX15	2023	10	30	00	03	35.00	7	0	6	0	0	0	1.57	0.66	0.53	1.47	1.70	3835741.0186	1177264.1301	4941609.9596	0.6232	0.3869	0.4498	5664449.9396	644349.7523	180.9204	0.4010	0.3464	0.6779	2.3283	0.0478	NaN	0.00	10.8622	0.0000	7.9579	0.0000	0.0000	0.0000	-1.00	0.0527
BX15	2023	10	30	00	03	40.00	7	0	6	0	0	0	1.57	0.66	0.53	1.48	1.70	3835741.0440	1177264.1266	4941609.9634	0.6112	0.3819	0.4389	5664449.9236	644349.7420	180.9380	0.3932	0.3417	0.6638	2.3281	0.0476	NaN	0.00	10.8602	0.0000	7.9338	0.0000	0.0000	0.0000	-1.00	0.0526
BX15	2023	10	30	00	03	45.00	7	0	6	0	0	0	1.57	0.66	0.53	1.48	1.70	3835741.0788	1177264.1359	4941609.9758	0.5996	0.3771	0.4284	5664449.9033	644349.7412	180.9702	0.3857	0.3372	0.6502	2.3279	0.0475	NaN	0.00	10.8526	0.0000	7.9040	0.0000	0.0000	0.0000	-1.00	0.0524
BX15	2023	10	30	00	03	50.00	7	0	6	0	0	0	1.57	0.66	0.53	1.48	1.70	3835741.1011	1177264.1415	4941609.9776	0.5884	0.3725	0.4184	5664449.8865	644349.7405	180.9861	0.3784	0.3329	0.6372	2.3272	0.0473	NaN	0.00	10.9282	0.0000	7.9565	0.0000	0.0000	0.0000	-1.00	0.0517
BX15	2023	10	30	00	03	55.00	7	0	6	0	0	0	1.57	0.66	0.53	1.48	1.70	3835741.1240	1177264.1442	4941609.9924	0.5776	0.3680	0.4088	5664449.8780	644349.7366	181.0118	0.3714	0.3288	0.6246	2.3267	0.0472	NaN	0.00	10.9288	0.0000	7.9374	0.0000	0.0000	0.0000	-1.00	0.0511
BX15	2023	10	30	00	04	00.00	7	0	6	0	0	0	1.57	0.66	0.53	1.48	1.70	3835741.1591	1177264.1419	4941609.9989	0.5671	0.3637	0.3996	5664449.8563	644349.7247	181.0375	0.3645	0.3247	0.6125	2.3259	0.0470	NaN	0.00	10.8270	0.0000	7.8161	0.0000	0.0000	0.0000	-1.00	0.0504
BX15	2023	10	30	00	04	05.00	7	0	6	0	0	0	1.57	0.66	0.53	1.48	1.70	3835741.1935	1177264.1415	4941610.0153	0.5570	0.3595	0.3907	5664449.8407	644349.7147	181.0709	0.3579	0.3209	0.6009	2.3254	0.0468	NaN	0.00	10.8480	0.0000	7.8238	0.0000	0.0000	0.0000	-1.00	0.0499
BX15	2023	10	30	00	04	10.00	7	0	6	0	0	0	1.57	0.66	0.53	1.48	1.71	3835741.2185	1177264.1353	4941610.0264	0.5471	0.3554	0.3823	5664449.8301	644349.7017	181.0933	0.3515	0.3171	0.5896	2.3249	0.0467	NaN	0.00	10.9310	0.0000	7.8988	0.0000	0.0000	0.0000	-1.00	0.0493
BX15	2023	10	30	00	04	15.00	7	0	6	0	0	0	1.57	0.67	0.53	1.48	1.71	3835741.2367	1177264.1325	4941610.0281	0.5376	0.3515	0.3741	5664449.8181	644349.6941	181.1050	0.3453	0.3134	0.5788	2.3245	0.0465	NaN	0.00	10.8455	0.0000	7.7979	0.0000	0.0000	0.0000	-1.00	0.0490
BX15	2023	10	30	00	04	20.00	7	0	6	0	0	0	1.57	0.67	0.53	1.48	1.71	3835741.2644	1177264.1387	4941610.0398	0.5283	0.3476	0.3663	5664449.8033	644349.6923	181.1320	0.3393	0.3099	0.5683	2.3243	0.0463	NaN	0.00	10.9512	0.0000	7.8979	0.0000	0.0000	0.0000	-1.00	0.0487
BX15	2023	10	30	00	04	25.00	7	0	6	0	0	0	1.57	0.67	0.53	1.48	1.71	3835741.2942	1177264.1473	4941610.0569	0.5193	0.3439	0.3588	5664449.7899	644349.6921	181.1647	0.3334	0.3065	0.5582	2.3238	0.0461	NaN	0.00	11.0600	0.0000	7.9947	0.0000	0.0000	0.0000	-1.00	0.0483
BX15	2023	10	30	00	04	30.00	7	0	6	0	0	0	1.57	0.67	0.53	1.48	1.71	3835741.3128	1177264.1525	4941610.0573	0.5105	0.3403	0.3515	5664449.7752	644349.6921	181.1771	0.3277	0.3032	0.5484	2.3238	0.0459	NaN	0.00	10.9240	0.0000	7.8520	0.0000	0.0000	0.0000	-1.00	0.0483
BX15	2023	10	30	00	04	35.00	7	0	6	0	0	0	1.57	0.67	0.53	1.48	1.71	3835741.3354	1177264.1529	4941610.0567	0.5020	0.3368	0.3446	5664449.7577	644349.6863	181.1903	0.3221	0.2999	0.5389	2.3234	0.0457	NaN	0.00	11.1495	0.0000	8.0597	0.0000	0.0000	0.0000	-1.00	0.0479
BX15	2023	10	30	00	04	40.00	7	0	6	0	0	0	1.58	0.67	0.53	1.48	1.71	3835741.3602	1177264.1537	4941610.0604	0.4936	0.3333	0.3379	5664449.7412	644349.6802	181.2083	0.3167	0.2968	0.5297	2.3228	0.0455	NaN	0.00	11.0940	0.0000	7.9850	0.0000	0.0000	0.0000	-1.00	0.0473
BX15	2023	10	30	00	04	45.00	7	0	6	0	0	0	1.58	0.67	0.53	1.49	1.71	3835741.3761	1177264.1518	4941610.0716	0.4855	0.3300	0.3314	5664449.7367	644349.6739	181.2261	0.3114	0.2937	0.5207	2.3225	0.0453	NaN	0.00	11.2710	0.0000	8.1469	0.0000	0.0000	0.0000	-1.00	0.0470
BX15	2023	10	30	00	04	50.00	7	0	6	0	0	0	1.58	0.67	0.53	1.49	1.71	3835741.3915	1177264.1499	4941610.0738	0.4777	0.3267	0.3251	5664449.7268	644349.6679	181.2368	0.3063	0.2908	0.5121	2.3223	0.0451	NaN	0.00	11.1200	0.0000	7.9797	0.0000	0.0000	0.0000	-1.00	0.0468
BX15	2023	10	30	00	04	55.00	7	0	6	0	0	0	1.58	0.67	0.53	1.49	1.71	3835741.3946	1177264.1445	4941610.0700	0.4700	0.3235	0.3191	5664449.7232	644349.6618	181.2346	0.3013	0.2879	0.5037	2.3220	0.0449	NaN	0.00	10.8823	0.0000	7.7323	0.0000	0.0000	0.0000	-1.00	0.0465
BX15	2023	10	30	00	05	00.00	7	0	6	0	0	0	1.58	0.67	0.53	1.49	1.71	3835741.4099	1177264.1408	4941610.0767	0.4625	0.3204	0.3133	5664449.7166	644349.6540	181.2484	0.2964	0.2851	0.4956	2.3217	0.0447	NaN	0.00	10.9975	0.0000	7.8374	0.0000	0.0000	0.0000	-1.00	0.0462
BX15	2023	10	30	00	05	05.00	7	0	6	0	0	0	1.58	0.67	0.53	1.49	1.71	3835741.4234	1177264.1422	4941610.0822	0.4552	0.3174	0.3077	5664449.7097	644349.6516	181.2610	0.2917	0.2823	0.4876	2.3211	0.0444	NaN	0.00	11.2730	0.0000	8.1080	0.0000	0.0000	0.0000	-1.00	0.0456
BX15	2023	10	30	00	05	10.00	7	0	7	0	0	0	1.26	0.51	0.49	1.16	1.36	3835741.4380	1177264.1396	4941610.0918	0.4476	0.3143	0.3022	5664449.7053	644349.6449	181.2768	0.2867	0.2796	0.4796	2.3207	0.0442	NaN	0.00	11.3786	0.0000	8.2077	0.0000	0.0000	0.0000	-1.00	0.0452
BX15	2023	10	30	00	05	15.00	7	0	7	0	0	0	1.26	0.51	0.49	1.17	1.36	3835741.4534	1177264.1395	4941610.0993	0.4404	0.3113	0.2969	5664449.6984	644349.6405	181.2918	0.2820	0.2770	0.4719	2.3201	0.0440	NaN	0.00	11.4362	0.0000	8.2602	0.0000	0.0000	0.0000	-1.00	0.0446
BX15	2023	10	30	00	05	20.00	7	0	7	0	0	0	1.27	0.51	0.49	1.17	1.37	3835741.4635	1177264.1366	4941610.1055	0.4334	0.3084	0.2918	5664449.6952	644349.6349	181.3022	0.2775	0.2744	0.4645	2.3196	0.0437	NaN	0.00	11.5933	0.0000	8.4161	0.0000	0.0000	0.0000	-1.00	0.0441
BX15	2023	10	30	00	05	25.00	7	0	7	0	0	0	1.27	0.51	0.49	1.17	1.37	3835741.4759	1177264.1369	4941610.1071	0.4266	0.3055	0.2868	5664449.6869	644349.6317	181.3109	0.2730	0.2719	0.4573	2.3195	0.0435	NaN	0.00	11.4842	0.0000	8.3077	0.0000	0.0000	0.0000	-1.00	0.0440
BX15	2023	10	30	00	05	30.00	7	0	7	0	0	0	1.27	0.51	0.49	1.17	1.37	3835741.4811	1177264.1342	4941610.1095	0.4199	0.3028	0.2820	5664449.6850	644349.6277	181.3154	0.2687	0.2695	0.4502	2.3197	0.0433	NaN	0.00	11.3962	0.0000	8.2204	0.0000	0.0000	0.0000	-1.00	0.0443
BX15	2023	10	30	00	05	35.00	7	0	7	0	0	0	1.27	0.51	0.49	1.17	1.37	3835741.4898	1177264.1368	4941610.1060	0.4134	0.3000	0.2774	5664449.6758	644349.6279	181.3184	0.2644	0.2671	0.4434	2.3199	0.0430	NaN	0.00	11.4116	0.0000	8.2349	0.0000	0.0000	0.0000	-1.00	0.0444
BX15	2023	10	30	00	05	40.00	7	0	7	0	0	0	1.27	0.51	0.49	1.17	1.37	3835741.4981	1177264.1448	4941610.1045	0.4071	0.2974	0.2728	5664449.6670	644349.6333	181.3237	0.2603	0.2648	0.4367	2.3207	0.0427	NaN	0.00	11.3470	0.0000	8.1669	0.0000	0.0000	0.0000	-1.00	0.0452
BX15	2023	10	30	00	05	45.00	7	0	7	0	0	0	1.27	0.51	0.49	1.17	1.37	3835741.5051	1177264.1462	4941610.1011	0.4009	0.2948	0.2685	5664449.6593	644349.6328	181.3254	0.2563	0.2625	0.4302	2.3213	0.0425	NaN	0.00	11.3665	0.0000	8.1782	0.0000	0.0000	0.0000	-1.00	0.0459
BX15	2023	10	30	00	05	50.00	7	0	7	0	0	0	1.27	0.51	0.49	1.17	1.37	3835741.5090	1177264.1437	4941610.0920	0.3948	0.2923	0.2642	5664449.6512	644349.6295	181.3203	0.2523	0.2603	0.4239	2.3215	0.0422	NaN	0.00	11.3864	0.0000	8.1955	0.0000	0.0000	0.0000	-1.00	0.0460
BX15	2023	10	30	00	05	55.00	7	0	7	0	0	0	1.27	0.51	0.49	1.17	1.37	3835741.5209	1177264.1518	4941610.0909	0.3889	0.2898	0.2601	5664449.6399	644349.6341	181.3281	0.2485	0.2581	0.4178	2.3214	0.0420	NaN	0.00	11.4241	0.0000	8.2288	0.0000	0.0000	0.0000	-1.00	0.0459
BX15	2023	10	30	00	06	00.00	7	0	7	0	0	0	1.27	0.51	0.49	1.17	1.37	3835741.5289	1177264.1561	4941610.0931	0.3831	0.2874	0.2561	5664449.6343	644349.6360	181.3353	0.2447	0.2560	0.4118	2.3213	0.0417	NaN	0.00	11.3039	0.0000	8.1099	0.0000	0.0000	0.0000	-1.00	0.0459
BX15	2023	10	30	00	06	05.00	7	0	7	0	0	0	1.27	0.52	0.49	1.17	1.37	3835741.5289	1177264.1551	4941610.0870	0.3775	0.2851	0.2522	5664449.6307	644349.6351	181.3305	0.2411	0.2539	0.4059	2.3217	0.0414	NaN	0.00	11.1832	0.0000	7.9972	0.0000	0.0000	0.0000	-1.00	0.0462
BX15	2023	10	30	00	06	10.00	7	0	7	0	0	0	1.27	0.52	0.49	1.18	1.37	3835741.5235	1177264.1553	4941610.0799	0.3720	0.2828	0.2483	5664449.6303	644349.6370	181.3217	0.2375	0.2519	0.4002	2.3213	0.0411	NaN	0.00	11.0458	0.0000	7.8613	0.0000	0.0000	0.0000	-1.00	0.0459
BX15	2023	10	30	00	06	15.00	7	0	7	0	0	0	1.27	0.52	0.49	1.18	1.38	3835741.5209	1177264.1573	4941610.0825	0.3666	0.2805	0.2446	5664449.6335	644349.6395	181.3225	0.2340	0.2499	0.3946	2.3210	0.0409	NaN	0.00	11.1816	0.0000	7.9950	0.0000	0.0000	0.0000	-1.00	0.0455
BX15	2023	10	30	00	06	20.00	7	0	7	0	0	0	1.28	0.52	0.49	1.18	1.38	3835741.5212	1177264.1625	4941610.0800	0.3613	0.2783	0.2410	5664449.6307	644349.6445	181.3218	0.2306	0.2479	0.3892	2.3209	0.0406	NaN	0.00	11.2975	0.0000	8.1117	0.0000	0.0000	0.0000	-1.00	0.0454
BX15	2023	10	30	00	06	25.00	7	0	7	0	0	0	1.28	0.52	0.49	1.18	1.38	3835741.5288	1177264.1646	4941610.0817	0.3562	0.2762	0.2375	5664449.6256	644349.6444	181.3281	0.2273	0.2460	0.3839	2.3207	0.0403	NaN	0.00	11.2843	0.0000	8.1024	0.0000	0.0000	0.0000	-1.00	0.0452
BX15	2023	10	30	00	06	30.00	7	0	7	0	0	0	1.28	0.52	0.49	1.18	1.38	3835741.5276	1177264.1667	4941610.0751	0.3511	0.2740	0.2341	5664449.6219	644349.6469	181.3225	0.2240	0.2442	0.3787	2.3210	0.0400	NaN	0.00	11.1652	0.0000	7.9858	0.0000	0.0000	0.0000	-1.00	0.0455
BX15	2023	10	30	00	06	35.00	7	0	7	0	0	0	1.28	0.52	0.49	1.18	1.38	3835741.5205	1177264.1638	4941610.0711	0.3462	0.2720	0.2308	5664449.6253	644349.6461	181.3146	0.2208	0.2423	0.3736	2.3208	0.0397	NaN	0.00	11.0928	0.0000	7.9117	0.0000	0.0000	0.0000	-1.00	0.0453
BX15	2023	10	30	00	06	40.00	7	0	7	0	0	0	1.28	0.52	0.49	1.18	1.38	3835741.5188	1177264.1659	4941610.0667	0.3414	0.2699	0.2275	5664449.6235	644349.6487	181.3106	0.2177	0.2405	0.3686	2.3207	0.0394	NaN	0.00	11.1212	0.0000	7.9346	0.0000	0.0000	0.0000	-1.00	0.0452
BX15	2023	10	30	00	06	45.00	7	0	7	0	0	0	1.28	0.52	0.49	1.18	1.38	3835741.5190	1177264.1709	4941610.0653	0.3366	0.2679	0.2243	5664449.6214	644349.6534	181.3105	0.2146	0.2388	0.3638	2.3207	0.0391	NaN	0.00	11.0156	0.0000	7.8127	0.0000	0.0000	0.0000	-1.00	0.0452
BX15	2023	10	30	00	06	50.00	7	0	7	0	0	0	1.28	0.52	0.49	1.18	1.38	3835741.5120	1177264.1730	4941610.0618	0.3320	0.2660	0.2212	5664449.6241	644349.6574	181.3040	0.2117	0.2370	0.3590	2.3204	0.0388	NaN	0.00	11.0037	0.0000	7.7929	0.0000	0.0000	0.0000	-1.00	0.0449
BX15	2023	10	30	00	06	55.00	7	0	7	0	0	0	1.28	0.52	0.49	1.18	1.38	3835741.5096	1177264.1768	4941610.0609	0.3275	0.2641	0.2181	5664449.6245	644349.6618	181.3025	0.2088	0.2353	0.3544	2.3201	0.0385	NaN	0.00	10.9609	0.0000	7.7384	0.0000	0.0000	0.0000	-1.00	0.0446
BX15	2023	10	30	00	07	00.00	7	0	7	0	0	0	1.28	0.52	0.49	1.19	1.38	3835741.5017	1177264.1751	4941610.0598	0.3230	0.2622	0.2152	5664449.6301	644349.6623	181.2966	0.2059	0.2337	0.3498	2.3202	0.0382	NaN	0.00	11.1117	0.0000	7.8822	0.0000	0.0000	0.0000	-1.00	0.0447
BX15	2023	10	30	00	07	05.00	7	0	7	0	0	0	1.28	0.52	0.49	1.19	1.38	3835741.4889	1177264.1738	4941610.0538	0.3187	0.2603	0.2123	5664449.6362	644349.6646	181.2840	0.2031	0.2320	0.3454	2.3202	0.0379	NaN	0.00	11.1884	0.0000	7.9550	0.0000	0.0000	0.0000	-1.00	0.0447
BX15	2023	10	30	00	07	10.00	7	0	7	0	0	0	1.28	0.52	0.49	1.19	1.39	3835741.4857	1177264.1801	4941610.0593	0.3144	0.2585	0.2094	5664449.6408	644349.6714	181.2876	0.2004	0.2304	0.3410	2.3197	0.0376	NaN	0.00	11.1550	0.0000	7.9172	0.0000	0.0000	0.0000	-1.00	0.0442
BX15	2023	10	30	00	07	15.00	7	0	7	0	0	0	1.28	0.52	0.49	1.19	1.39	3835741.4778	1177264.1793	4941610.0559	0.3102	0.2567	0.2066	5664449.6447	644349.6729	181.2800	0.1977	0.2288	0.3367	2.3192	0.0373	NaN	0.00	11.3462	0.0000	8.1067	0.0000	0.0000	0.0000	-1.00	0.0437
BX15	2023	10	30	00	07	20.00	7	0	7	0	0	0	1.29	0.52	0.49	1.19	1.39	3835741.4710	1177264.1817	4941610.0528	0.3061	0.2550	0.2039	5664449.6475	644349.6771	181.2739	0.1951	0.2273	0.3325	2.3188	0.0369	NaN	0.00	11.2390	0.0000	7.9970	0.0000	0.0000	0.0000	-1.00	0.0433
BX15	2023	10	30	00	07	25.00	7	0	7	0	0	0	1.29	0.52	0.49	1.19	1.39	3835741.4660	1177264.1835	4941610.0481	0.3021	0.2533	0.2012	5664449.6479	644349.6803	181.2677	0.1926	0.2258	0.3284	2.3185	0.0366	NaN	0.00	11.1088	0.0000	7.8572	0.0000	0.0000	0.0000	-1.00	0.0430
BX15	2023	10	30	00	07	30.00	7	0	7	0	0	0	1.29	0.52	0.49	1.19	1.39	3835741.4622	1177264.1884	4941610.0424	0.2982	0.2516	0.1986	5664449.6462	644349.6861	181.2618	0.1901	0.2243	0.3244	2.3187	0.0363	NaN	0.00	11.2572	0.0000	7.9983	0.0000	0.0000	0.0000	-1.00	0.0432
BX15	2023	10	30	00	07	35.00	7	0	7	0	0	0	1.29	0.52	0.49	1.19	1.39	3835741.4548	1177264.1926	4941610.0395	0.2943	0.2499	0.1961	5664449.6491	644349.6922	181.2559	0.1876	0.2228	0.3205	2.3188	0.0360	NaN	0.00	11.1717	0.0000	7.9085	0.0000	0.0000	0.0000	-1.00	0.0433
BX15	2023	10	30	00	07	40.00	7	0	7	0	0	0	1.29	0.52	0.49	1.19	1.39	3835741.4510	1177264.2001	4941610.0384	0.2905	0.2483	0.1936	5664449.6498	644349.7006	181.2541	0.1852	0.2213	0.3166	2.3188	0.0357	NaN	0.00	11.2206	0.0000	7.9553	0.0000	0.0000	0.0000	-1.00	0.0433
BX15	2023	10	30	00	07	45.00	7	0	7	0	0	0	1.29	0.52	0.49	1.19	1.39	3835741.4462	1177264.2087	4941610.0358	0.2868	0.2467	0.1911	5664449.6500	644349.7102	181.2508	0.1829	0.2199	0.3128	2.3188	0.0354	NaN	0.00	11.2991	0.0000	8.0308	0.0000	0.0000	0.0000	-1.00	0.0433
BX15	2023	10	30	00	07	50.00	7	0	7	0	0	0	1.29	0.52	0.49	1.19	1.39	3835741.4401	1177264.2106	4941610.0328	0.2832	0.2451	0.1887	5664449.6523	644349.7137	181.2452	0.1806	0.2185	0.3091	2.3190	0.0350	NaN	0.00	11.3432	0.0000	8.0673	0.0000	0.0000	0.0000	-1.00	0.0435
BX15	2023	10	30	00	07	55.00	7	0	7	0	0	0	1.29	0.52	0.49	1.19	1.39	3835741.4377	1177264.2209	4941610.0329	0.2796	0.2435	0.1863	5664449.6522	644349.7242	181.2457	0.1783	0.2171	0.3054	2.3191	0.0347	NaN	0.00	11.4475	0.0000	8.1675	0.0000	0.0000	0.0000	-1.00	0.0436
BX15	2023	10	30	00	08	00.00	7	0	7	0	0	0	1.29	0.52	0.49	1.20	1.39	3835741.4321	1177264.2237	4941610.0301	0.2761	0.2420	0.1840	5664449.6540	644349.7285	181.2407	0.1761	0.2158	0.3018	2.3194	0.0344	NaN	0.00	11.3990	0.0000	8.1096	0.0000	0.0000	0.0000	-1.00	0.0438
BX15	2023	10	30	00	08	05.00	6	0	7	0	0	0	1.43	0.69	0.58	1.30	1.58	3835741.4264	1177264.2266	4941610.0254	0.2729	0.2406	0.1818	5664449.6548	644349.7329	181.2342	0.1742	0.2145	0.2984	2.3195	0.0342	NaN	0.00	11.3840	0.0000	8.0872	0.0000	0.0000	0.0000	-1.00	0.0440
BX15	2023	10	30	00	08	10.00	6	0	7	0	0	0	1.43	0.69	0.58	1.30	1.59	3835741.4194	1177264.2277	4941610.0245	0.2697	0.2392	0.1795	5664449.6593	644349.7359	181.2294	0.1723	0.2132	0.2950	2.3191	0.0340	NaN	0.00	11.4291	0.0000	8.1280	0.0000	0.0000	0.0000	-1.00	0.0436
BX15	2023	10	30	00	08	15.00	6	0	7	0	0	0	1.43	0.69	0.58	1.31	1.59	3835741.4102	1177264.2253	4941610.0222	0.2665	0.2378	0.1773	5664449.6652	644349.7362	181.2217	0.1704	0.2120	0.2917	2.3190	0.0338	NaN	0.00	11.4293	0.0000	8.1203	0.0000	0.0000	0.0000	-1.00	0.0435
BX15	2023	10	30	00	08	20.00	6	0	7	0	0	0	1.43	0.69	0.58	1.31	1.59	3835741.4075	1177264.2277	4941610.0196	0.2633	0.2365	0.1752	5664449.6651	644349.7392	181.2185	0.1685	0.2107	0.2884	2.3188	0.0336	NaN	0.00	11.5101	0.0000	8.1963	0.0000	0.0000	0.0000	-1.00	0.0432
BX15	2023	10	30	00	08	25.00	6	0	7	0	0	0	1.43	0.69	0.58	1.31	1.59	3835741.4025	1177264.2304	4941610.0181	0.2602	0.2351	0.1731	5664449.6674	644349.7432	181.2148	0.1666	0.2095	0.2851	2.3186	0.0334	NaN	0.00	11.2367	0.0000	7.9176	0.0000	0.0000	0.0000	-1.00	0.0431
BX15	2023	10	30	00	08	30.00	6	0	7	0	0	0	1.43	0.69	0.58	1.31	1.59	3835741.4012	1177264.2344	4941610.0158	0.2571	0.2338	0.1710	5664449.6661	644349.7475	181.2130	0.1648	0.2084	0.2819	2.3183	0.0332	NaN	0.00	11.3260	0.0000	7.9961	0.0000	0.0000	0.0000	-1.00	0.0428
BX15	2023	10	30	00	08	35.00	6	0	7	0	0	0	1.43	0.69	0.58	1.31	1.59	3835741.3951	1177264.2370	4941610.0151	0.2541	0.2325	0.1690	5664449.6698	644349.7516	181.2093	0.1629	0.2072	0.2788	2.3181	0.0330	NaN	0.00	11.2781	0.0000	7.9386	0.0000	0.0000	0.0000	-1.00	0.0426
BX15	2023	10	30	00	08	40.00	6	0	7	0	0	0	1.44	0.69	0.58	1.31	1.59	3835741.3938	1177264.2417	4941610.0113	0.2511	0.2312	0.1670	5664449.6674	644349.7566	181.2064	0.1612	0.2060	0.2757	2.3180	0.0328	NaN	0.00	11.1167	0.0000	7.7662	0.0000	0.0000	0.0000	-1.00	0.0425
BX15	2023	10	30	00	08	45.00	6	0	7	0	0	0	1.44	0.69	0.58	1.31	1.59	3835741.3901	1177264.2413	4941610.0091	0.2482	0.2299	0.1651	5664449.6689	644349.7572	181.2024	0.1594	0.2049	0.2726	2.3178	0.0326	NaN	0.00	11.3142	0.0000	7.9575	0.0000	0.0000	0.0000	-1.00	0.0423
BX15	2023	10	30	00	08	50.00	6	0	7	0	0	0	1.44	0.69	0.58	1.31	1.60	3835741.3843	1177264.2431	4941610.0058	0.2454	0.2286	0.1632	5664449.6708	644349.7607	181.1967	0.1577	0.2038	0.2696	2.3177	0.0324	NaN	0.00	11.2817	0.0000	7.9204	0.0000	0.0000	0.0000	-1.00	0.0422
BX15	2023	10	30	00	08	55.00	6	0	7	0	0	0	1.44	0.69	0.58	1.32	1.60	3835741.3801	1177264.2427	4941610.0050	0.2425	0.2274	0.1613	5664449.6735	644349.7614	181.1934	0.1560	0.2027	0.2667	2.3176	0.0322	NaN	0.00	11.2979	0.0000	7.9327	0.0000	0.0000	0.0000	-1.00	0.0421
BX15	2023	10	30	00	09	00.00	6	0	7	0	0	0	1.44	0.69	0.58	1.32	1.60	3835741.3738	1177264.2389	4941610.0057	0.2397	0.2262	0.1595	5664449.6795	644349.7594	181.1895	0.1544	0.2016	0.2638	2.3180	0.0320	NaN	0.00	11.3206	0.0000	7.9508	0.0000	0.0000	0.0000	-1.00	0.0425
BX15	2023	10	30	00	09	05.00	6	0	7	0	0	0	1.44	0.69	0.58	1.32	1.60	3835741.3675	1177264.2400	4941610.0007	0.2370	0.2249	0.1577	5664449.6808	644349.7623	181.1821	0.1528	0.2005	0.2610	2.3183	0.0318	NaN	0.00	11.3301	0.0000	7.9561	0.0000	0.0000	0.0000	-1.00	0.0428
BX15	2023	10	30	00	09	10.00	6	0	7	0	0	0	1.44	0.70	0.58	1.32	1.60	3835741.3593	1177264.2368	4941609.9953	0.2343	0.2237	0.1559	5664449.6842	644349.7615	181.1723	0.1512	0.1994	0.2582	2.3185	0.0315	NaN	0.00	11.3217	0.0000	7.9449	0.0000	0.0000	0.0000	-1.00	0.0430
BX15	2023	10	30	00	09	15.00	6	0	7	0	0	0	1.44	0.70	0.58	1.32	1.60	3835741.3574	1177264.2352	4941609.9917	0.2317	0.2225	0.1542	5664449.6837	644349.7606	181.1681	0.1496	0.1984	0.2554	2.3188	0.0313	NaN	0.00	11.4734	0.0000	8.0919	0.0000	0.0000	0.0000	-1.00	0.0433
BX15	2023	10	30	00	09	20.00	6	0	7	0	0	0	1.44	0.70	0.58	1.32	1.60	3835741.3543	1177264.2374	4941609.9898	0.2291	0.2213	0.1525	5664449.6845	644349.7636	181.1652	0.1481	0.1973	0.2527	2.3186	0.0311	NaN	0.00	11.3717	0.0000	7.9858	0.0000	0.0000	0.0000	-1.00	0.0430
BX15	2023	10	30	00	09	25.00	6	0	7	0	0	0	1.45	0.70	0.58	1.32	1.61	3835741.3522	1177264.2374	4941609.9870	0.2265	0.2202	0.1508	5664449.6843	644349.7643	181.1617	0.1466	0.1963	0.2500	2.3188	0.0309	NaN	0.00	11.4505	0.0000	8.0646	0.0000	0.0000	0.0000	-1.00	0.0433
BX15	2023	10	30	00	09	30.00	6	0	7	0	0	0	1.45	0.70	0.58	1.32	1.61	3835741.3490	1177264.2320	4941609.9814	0.2240	0.2190	0.1491	5664449.6843	644349.7600	181.1544	0.1451	0.1953	0.2474	2.3193	0.0307	NaN	0.00	11.4483	0.0000	8.0605	0.0000	0.0000	0.0000	-1.00	0.0438
BX15	2023	10	30	00	09	35.00	6	0	7	0	0	0	1.45	0.70	0.58	1.33	1.61	3835741.3490	1177264.2312	4941609.9798	0.2216	0.2179	0.1475	5664449.6835	644349.7592	181.1530	0.1437	0.1942	0.2449	2.3194	0.0305	NaN	0.00	11.4871	0.0000	8.0929	0.0000	0.0000	0.0000	-1.00	0.0438
BX15	2023	10	30	00	09	40.00	6	0	7	0	0	0	1.45	0.70	0.58	1.33	1.61	3835741.3503	1177264.2295	4941609.9758	0.2191	0.2167	0.1459	5664449.6803	644349.7573	181.1504	0.1422	0.1932	0.2423	2.3196	0.0303	NaN	0.00	11.3755	0.0000	7.9732	0.0000	0.0000	0.0000	-1.00	0.0441
BX15	2023	10	30	00	09	45.00	6	0	7	0	0	0	1.45	0.70	0.58	1.33	1.61	3835741.3489	1177264.2260	4941609.9725	0.2168	0.2156	0.1444	5664449.6800	644349.7544	181.1463	0.1408	0.1923	0.2398	2.3197	0.0301	NaN	0.00	11.3830	0.0000	7.9771	0.0000	0.0000	0.0000	-1.00	0.0442
BX15	2023	10	30	00	09	50.00	6	0	7	0	0	0	1.45	0.70	0.58	1.33	1.61	3835741.3436	1177264.2207	4941609.9716	0.2144	0.2145	0.1432	5664449.6844	644349.7507	181.1415	0.1397	0.1913	0.2375	2.3200	0.0298	NaN	0.00	11.5343	0.0000	8.1254	0.0000	0.0000	0.0000	-1.00	0.0445
BX15	2023	10	30	00	09	55.00	6	0	7	0	0	0	1.45	0.70	0.58	1.33	1.61	3835741.3404	1177264.2203	4941609.9672	0.2121	0.2134	0.1416	5664449.6842	644349.7513	181.1360	0.1382	0.1904	0.2351	2.3203	0.0296	NaN	0.00	11.5293	0.0000	8.1140	0.0000	0.0000	0.0000	-1.00	0.0448
BX15	2023	10	30	00	10	00.00	6	0	7	0	0	0	1.45	0.70	0.58	1.33	1.61	3835741.3379	1177264.2185	4941609.9648	0.2099	0.2123	0.1400	5664449.6850	644349.7504	181.1324	0.1368	0.1894	0.2327	2.3207	0.0294	NaN	0.00	11.4596	0.0000	8.0379	0.0000	0.0000	0.0000	-1.00	0.0451
BX15	2023	10	30	00	10	05.00	6	0	7	0	0	0	1.45	0.70	0.58	1.33	1.62	3835741.3342	1177264.2176	4941609.9633	0.2076	0.2113	0.1386	5664449.6870	644349.7505	181.1288	0.1355	0.1884	0.2304	2.3209	0.0292	NaN	0.00	11.4159	0.0000	7.9831	0.0000	0.0000	0.0000	-1.00	0.0454
BX15	2023	10	30	00	10	10.00	6	0	7	0	0	0	1.46	0.70	0.58	1.33	1.62	3835741.3355	1177264.2180	4941609.9614	0.2054	0.2102	0.1371	5664449.6848	644349.7505	181.1282	0.1342	0.1875	0.2281	2.3214	0.0290	NaN	0.00	11.3619	0.0000	7.9241	0.0000	0.0000	0.0000	-1.00	0.0459
BX15	2023	10	30	00	10	15.00	6	0	7	0	0	0	1.46	0.70	0.58	1.34	1.62	3835741.3354	1177264.2165	4941609.9608	0.2033	0.2091	0.1357	5664449.6847	644349.7491	181.1274	0.1329	0.1866	0.2258	2.3217	0.0288	NaN	0.00	11.3676	0.0000	7.9204	0.0000	0.0000	0.0000	-1.00	0.0462
BX15	2023	10	30	00	10	20.00	6	0	7	0	0	0	1.46	0.70	0.58	1.34	1.62	3835741.3340	1177264.2111	4941609.9578	0.2012	0.2081	0.1343	5664449.6849	644349.7443	181.1232	0.1317	0.1857	0.2236	2.3222	0.0286	NaN	0.00	11.1836	0.0000	7.7245	0.0000	0.0000	0.0000	-1.00	0.0467
BX15	2023	10	30	00	10	25.00	6	0	7	0	0	0	1.46	0.71	0.58	1.34	1.62	3835741.3292	1177264.2124	4941609.9556	0.1991	0.2071	0.1331	5664449.6870	644349.7470	181.1189	0.1305	0.1848	0.2214	2.3225	0.0284	NaN	0.00	11.2260	0.0000	7.7568	0.0000	0.0000	0.0000	-1.00	0.0469
BX15	2023	10	30	00	10	30.00	6	0	7	0	0	0	1.46	0.71	0.58	1.34	1.62	3835741.3251	1177264.2079	4941609.9530	0.1970	0.2061	0.1317	5664449.6893	644349.7438	181.1136	0.1294	0.1839	0.2193	2.3232	0.0282	NaN	0.00	11.2060	0.0000	7.7326	0.0000	0.0000	0.0000	-1.00	0.0476
BX15	2023	10	30	00	10	35.00	6	0	7	0	0	0	1.46	0.71	0.58	1.34	1.62	3835741.3254	1177264.2056	4941609.9501	0.1950	0.2050	0.1304	5664449.6877	644349.7416	181.1110	0.1282	0.1830	0.2171	2.3235	0.0280	NaN	0.00	11.1318	0.0000	7.6539	0.0000	0.0000	0.0000	-1.00	0.0479
BX15	2023	10	30	00	10	40.00	6	0	7	0	0	0	1.46	0.71	0.58	1.34	1.62	3835741.3258	1177264.2081	4941609.9516	0.1931	0.2041	0.1292	5664449.6878	644349.7439	181.1129	0.1272	0.1822	0.2151	2.3240	0.0278	NaN	0.00	11.2586	0.0000	7.7802	0.0000	0.0000	0.0000	-1.00	0.0484
BX15	2023	10	30	00	10	45.00	6	0	7	0	0	0	1.46	0.71	0.58	1.34	1.63	3835741.3243	1177264.2093	4941609.9537	0.1911	0.2031	0.1279	5664449.6901	644349.7453	181.1138	0.1261	0.1813	0.2130	2.3240	0.0276	NaN	0.00	11.2433	0.0000	7.7571	0.0000	0.0000	0.0000	-1.00	0.0485
BX15	2023	10	30	00	10	50.00	6	0	7	0	0	0	1.46	0.71	0.58	1.34	1.63	3835741.3283	1177264.2141	4941609.9522	0.1892	0.2021	0.1266	5664449.6851	644349.7489	181.1159	0.1250	0.1804	0.2110	2.3244	0.0273	NaN	0.00	11.2539	0.0000	7.7614	0.0000	0.0000	0.0000	-1.00	0.0489
BX15	2023	10	30	00	10	55.00	6	0	7	0	0	0	1.47	0.71	0.58	1.35	1.63	3835741.3318	1177264.2164	4941609.9565	0.1873	0.2011	0.1254	5664449.6848	644349.7502	181.1219	0.1239	0.1796	0.2090	2.3246	0.0271	NaN	0.00	11.2148	0.0000	7.7157	0.0000	0.0000	0.0000	-1.00	0.0490
BX15	2023	10	30	00	11	00.00	6	0	7	0	0	0	1.47	0.71	0.58	1.35	1.63	3835741.3394	1177264.2168	4941609.9619	0.1854	0.2001	0.1241	5664449.6823	644349.7483	181.1307	0.1228	0.1787	0.2070	2.3243	0.0269	NaN	0.00	11.3659	0.0000	7.8567	0.0000	0.0000	0.0000	-1.00	0.0487
BX15	2023	10	30	00	11	05.00	6	0	7	0	0	0	1.47	0.71	0.58	1.35	1.63	3835741.3387	1177264.2198	4941609.9607	0.1836	0.1992	0.1229	5664449.6815	644349.7514	181.1300	0.1217	0.1779	0.2050	2.3247	0.0267	NaN	0.00	11.1126	0.0000	7.5974	0.0000	0.0000	0.0000	-1.00	0.0492
BX15	2023	10	30	00	11	10.00	6	0	7	0	0	0	1.47	0.71	0.58	1.35	1.63	3835741.3439	1177264.2241	4941609.9664	0.1818	0.1982	0.1217	5664449.6803	644349.7540	181.1383	0.1206	0.1770	0.2031	2.3245	0.0265	NaN	0.00	11.1686	0.0000	7.6475	0.0000	0.0000	0.0000	-1.00	0.0490
BX15	2023	10	30	00	11	15.00	6	0	7	0	0	0	1.47	0.71	0.58	1.35	1.63	3835741.3475	1177264.2269	4941609.9690	0.1800	0.1973	0.1205	5664449.6787	644349.7557	181.1429	0.1196	0.1762	0.2013	2.3246	0.0263	NaN	0.00	11.1985	0.0000	7.6729	0.0000	0.0000	0.0000	-1.00	0.0491
BX15	2023	10	30	00	11	20.00	6	0	7	0	0	0	1.47	0.71	0.58	1.35	1.63	3835741.3518	1177264.2344	4941609.9717	0.1783	0.1963	0.1194	5664449.6756	644349.7617	181.1490	0.1186	0.1754	0.1994	2.3247	0.0261	NaN	0.00	11.2113	0.0000	7.6778	0.0000	0.0000	0.0000	-1.00	0.0492
BX15	2023	10	30	00	11	25.00	6	0	7	0	0	0	1.47	0.71	0.58	1.35	1.64	3835741.3566	1177264.2401	4941609.9739	0.1765	0.1954	0.1182	5664449.6722	644349.7659	181.1546	0.1175	0.1746	0.1976	2.3245	0.0259	NaN	0.00	11.3172	0.0000	7.7759	0.0000	0.0000	0.0000	-1.00	0.0489
BX15	2023	10	30	00	11	30.00	6	0	7	0	0	0	1.47	0.71	0.58	1.35	1.64	3835741.3585	1177264.2441	4941609.9763	0.1748	0.1945	0.1171	5664449.6715	644349.7691	181.1583	0.1165	0.1738	0.1958	2.3248	0.0257	NaN	0.00	11.2525	0.0000	7.7020	0.0000	0.0000	0.0000	-1.00	0.0492
BX15	2023	10	30	00	11	35.00	6	0	7	0	0	0	1.47	0.72	0.58	1.36	1.64	3835741.3599	1177264.2484	4941609.9761	0.1732	0.1936	0.1160	5664449.6694	644349.7729	181.1599	0.1156	0.1730	0.1940	2.3250	0.0255	NaN	0.00	11.1625	0.0000	7.6026	0.0000	0.0000	0.0000	-1.00	0.0495
BX15	2023	10	30	00	11	40.00	6	0	7	0	0	0	1.47	0.72	0.58	1.36	1.64	3835741.3629	1177264.2547	4941609.9795	0.1715	0.1927	0.1149	5664449.6681	644349.7780	181.1655	0.1146	0.1722	0.1923	2.3251	0.0253	NaN	0.00	11.1485	0.0000	7.5790	0.0000	0.0000	0.0000	-1.00	0.0496
BX15	2023	10	30	00	11	45.00	6	0	7	0	0	0	1.48	0.72	0.58	1.36	1.64	3835741.3633	1177264.2614	4941609.9795	0.1699	0.1918	0.1138	5664449.6664	644349.7844	181.1670	0.1136	0.1714	0.1906	2.3255	0.0251	NaN	0.00	11.1299	0.0000	7.5545	0.0000	0.0000	0.0000	-1.00	0.0500
BX15	2023	10	30	00	11	50.00	6	0	7	0	0	0	1.48	0.72	0.58	1.36	1.64	3835741.3652	1177264.2713	4941609.9779	0.1683	0.1909	0.1128	5664449.6620	644349.7934	181.1687	0.1127	0.1706	0.1889	2.3261	0.0249	NaN	0.00	11.2751	0.0000	7.6984	0.0000	0.0000	0.0000	-1.00	0.0506
BX15	2023	10	30	00	11	55.00	6	0	7	0	0	0	1.48	0.72	0.58	1.36	1.64	3835741.3722	1177264.2779	4941609.9812	0.1667	0.1900	0.1118	5664449.6575	644349.7978	181.1766	0.1118	0.1698	0.1872	2.3263	0.0247	NaN	0.00	11.2048	0.0000	7.6201	0.0000	0.0000	0.0000	-1.00	0.0508
BX15	2023	10	30	00	12	00.00	6	0	7	0	0	0	1.48	0.72	0.58	1.36	1.64	3835741.3737	1177264.2866	4941609.9859	0.1652	0.1892	0.1107	5664449.6575	644349.8058	181.1828	0.1109	0.1691	0.1856	2.3260	0.0245	NaN	0.00	11.2944	0.0000	7.7000	0.0000	0.0000	0.0000	-1.00	0.0505
BX15	2023	10	30	00	12	05.00	6	0	7	0	0	0	1.48	0.72	0.58	1.36	1.65	3835741.3756	1177264.2910	4941609.9852	0.1637	0.1883	0.1097	5664449.6548	644349.8094	181.1842	0.1100	0.1683	0.1840	2.3260	0.0243	NaN	0.00	11.3919	0.0000	7.7897	0.0000	0.0000	0.0000	-1.00	0.0505
BX15	2023	10	30	00	12	10.00	6	0	7	0	0	0	1.48	0.72	0.58	1.36	1.65	3835741.3720	1177264.2925	4941609.9868	0.1622	0.1874	0.1088	5664449.6582	644349.8118	181.1836	0.1091	0.1676	0.1824	2.3262	0.0241	NaN	0.00	11.4469	0.0000	7.8394	0.0000	0.0000	0.0000	-1.00	0.0507
BX15	2023	10	30	00	12	15.00	6	0	7	0	0	0	1.48	0.72	0.58	1.37	1.65	3835741.3706	1177264.2929	4941609.9902	0.1607	0.1866	0.1078	5664449.6613	644349.8125	181.1855	0.1082	0.1668	0.1808	2.3265	0.0239	NaN	0.00	11.1964	0.0000	7.5808	0.0000	0.0000	0.0000	-1.00	0.0510
BX15	2023	10	30	00	12	20.00	6	0	7	0	0	0	1.48	0.72	0.58	1.37	1.65	3835741.3739	1177264.2992	4941609.9923	0.1592	0.1857	0.1068	5664449.6588	644349.8177	181.1903	0.1074	0.1661	0.1793	2.3269	0.0237	NaN	0.00	11.4881	0.0000	7.8651	0.0000	0.0000	0.0000	-1.00	0.0514
BX15	2023	10	30	00	12	25.00	6	0	7	0	0	0	1.48	0.72	0.58	1.37	1.65	3835741.3747	1177264.3009	4941609.9948	0.1578	0.1849	0.1059	5664449.6595	644349.8190	181.1930	0.1066	0.1653	0.1778	2.3272	0.0236	NaN	0.00	11.5011	0.0000	7.8662	0.0000	0.0000	0.0000	-1.00	0.0517
BX15	2023	10	30	00	12	30.00	6	0	7	0	0	0	1.49	0.72	0.58	1.37	1.65	3835741.3777	1177264.3051	4941609.9958	0.1564	0.1841	0.1050	5664449.6570	644349.8222	181.1963	0.1057	0.1646	0.1763	2.3272	0.0234	NaN	0.00	11.5478	0.0000	7.9035	0.0000	0.0000	0.0000	-1.00	0.0517
BX15	2023	10	30	00	12	35.00	6	0	7	0	0	0	1.49	0.72	0.58	1.37	1.65	3835741.3805	1177264.3101	4941609.9973	0.1550	0.1832	0.1041	5664449.6548	644349.8262	181.2001	0.1049	0.1639	0.1748	2.3273	0.0232	NaN	0.00	11.5190	0.0000	7.8656	0.0000	0.0000	0.0000	-1.00	0.0518
BX15	2023	10	30	00	12	40.00	6	0	7	0	0	0	1.49	0.72	0.58	1.37	1.65	3835741.3846	1177264.3160	4941609.9965	0.1536	0.1824	0.1032	5664449.6501	644349.8308	181.2031	0.1041	0.1632	0.1734	2.3274	0.0230	NaN	0.00	11.5496	0.0000	7.8861	0.0000	0.0000	0.0000	-1.00	0.0519
BX15	2023	10	30	00	12	45.00	7	0	7	0	0	0	1.32	0.58	0.51	1.22	1.45	3835741.3867	1177264.3210	4941609.9961	0.1523	0.1816	0.1023	5664449.6473	644349.8350	181.2049	0.1033	0.1624	0.1719	2.3274	0.0228	NaN	0.00	11.5364	0.0000	7.8657	0.0000	0.0000	0.0000	-1.00	0.0519
BX15	2023	10	30	00	12	50.00	7	0	7	0	0	0	1.32	0.58	0.51	1.22	1.45	3835741.3892	1177264.3246	4941609.9980	0.1510	0.1808	0.1014	5664449.6458	644349.8378	181.2086	0.1026	0.1617	0.1705	2.3274	0.0226	NaN	0.00	11.5409	0.0000	7.8648	0.0000	0.0000	0.0000	-1.00	0.0519
BX15	2023	10	30	00	12	55.00	7	0	7	0	0	0	1.32	0.59	0.51	1.22	1.45	3835741.3921	1177264.3291	4941609.9994	0.1496	0.1800	0.1006	5664449.6436	644349.8414	181.2122	0.1018	0.1610	0.1691	2.3277	0.0225	NaN	0.00	11.5084	0.0000	7.8282	0.0000	0.0000	0.0000	-1.00	0.0522
BX15	2023	10	30	00	13	00.00	7	0	7	0	0	0	1.33	0.59	0.51	1.22	1.45	3835741.3971	1177264.3337	4941610.0020	0.1483	0.1792	0.0997	5664449.6406	644349.8444	181.2180	0.1010	0.1603	0.1678	2.3280	0.0223	NaN	0.00	11.4093	0.0000	7.7224	0.0000	0.0000	0.0000	-1.00	0.0525
BX15	2023	10	30	00	13	05.00	7	0	7	0	0	0	1.33	0.59	0.51	1.23	1.45	3835741.4026	1177264.3358	4941610.0046	0.1471	0.1784	0.0989	5664449.6376	644349.8448	181.2238	0.1003	0.1596	0.1664	2.3281	0.0221	NaN	0.00	11.3658	0.0000	7.6708	0.0000	0.0000	0.0000	-1.00	0.0526
BX15	2023	10	30	00	13	10.00	7	0	7	0	0	0	1.33	0.59	0.51	1.23	1.45	3835741.4038	1177264.3401	4941610.0066	0.1458	0.1776	0.0980	5664449.6371	644349.8486	181.2268	0.0996	0.1589	0.1651	2.3282	0.0219	NaN	0.00	11.5919	0.0000	7.8910	0.0000	0.0000	0.0000	-1.00	0.0527
BX15	2023	10	30	00	13	15.00	7	0	7	0	0	0	1.33	0.59	0.51	1.23	1.45	3835741.4055	1177264.3451	4941610.0083	0.1445	0.1768	0.0972	5664449.6359	644349.8529	181.2301	0.0988	0.1582	0.1637	2.3285	0.0218	NaN	0.00	11.3827	0.0000	7.6768	0.0000	0.0000	0.0000	-1.00	0.0530
BX15	2023	10	30	00	13	20.00	7	0	7	0	0	0	1.33	0.59	0.51	1.23	1.46	3835741.4071	1177264.3453	4941610.0102	0.1433	0.1760	0.0964	5664449.6358	644349.8526	181.2326	0.0981	0.1575	0.1624	2.3288	0.0216	NaN	0.00	11.3424	0.0000	7.6319	0.0000	0.0000	0.0000	-1.00	0.0533
BX15	2023	10	30	00	13	25.00	7	0	7	0	0	0	1.33	0.59	0.51	1.23	1.46	3835741.4132	1177264.3496	4941610.0104	0.1421	0.1753	0.0956	5664449.6306	644349.8551	181.2372	0.0974	0.1569	0.1611	2.3287	0.0214	NaN	0.00	11.3868	0.0000	7.6713	0.0000	0.0000	0.0000	-1.00	0.0532
BX15	2023	10	30	00	13	30.00	7	0	7	0	0	0	1.33	0.59	0.51	1.23	1.46	3835741.4167	1177264.3536	4941610.0127	0.1409	0.1745	0.0948	5664449.6285	644349.8580	181.2418	0.0967	0.1562	0.1599	2.3285	0.0212	NaN	0.00	11.3402	0.0000	7.6148	0.0000	0.0000	0.0000	-1.00	0.0530
BX15	2023	10	30	00	13	35.00	7	0	7	0	0	0	1.33	0.59	0.51	1.23	1.46	3835741.4187	1177264.3563	4941610.0150	0.1398	0.1737	0.0941	5664449.6279	644349.8600	181.2453	0.0961	0.1555	0.1586	2.3285	0.0211	NaN	0.00	11.1917	0.0000	7.4626	0.0000	0.0000	0.0000	-1.00	0.0530
BX15	2023	10	30	00	13	40.00	7	0	7	0	0	0	1.34	0.59	0.51	1.23	1.46	3835741.4224	1177264.3601	4941610.0181	0.1386	0.1730	0.0933	5664449.6263	644349.8626	181.2507	0.0954	0.1549	0.1574	2.3285	0.0209	NaN	0.00	11.2652	0.0000	7.5319	0.0000	0.0000	0.0000	-1.00	0.0530
BX15	2023	10	30	00	13	45.00	7	0	7	0	0	0	1.34	0.59	0.51	1.24	1.46	3835741.4282	1177264.3630	4941610.0188	0.1375	0.1722	0.0926	5664449.6218	644349.8637	181.2552	0.0947	0.1542	0.1562	2.3287	0.0207	NaN	0.00	11.1347	0.0000	7.3984	0.0000	0.0000	0.0000	-1.00	0.0532
BX15	2023	10	30	00	13	50.00	7	0	7	0	0	0	1.34	0.59	0.51	1.24	1.46	3835741.4299	1177264.3665	4941610.0203	0.1363	0.1715	0.0918	5664449.6207	644349.8666	181.2581	0.0941	0.1535	0.1550	2.3289	0.0206	NaN	0.00	11.1946	0.0000	7.4519	0.0000	0.0000	0.0000	-1.00	0.0534
BX15	2023	10	30	00	13	55.00	7	0	7	0	0	0	1.34	0.59	0.51	1.24	1.47	3835741.4333	1177264.3705	4941610.0215	0.1352	0.1708	0.0911	5664449.6181	644349.8696	181.2618	0.0934	0.1529	0.1538	2.3289	0.0204	NaN	0.00	11.0329	0.0000	7.2858	0.0000	0.0000	0.0000	-1.00	0.0534
BX15	2023	10	30	00	14	00.00	7	0	7	0	0	0	1.34	0.60	0.51	1.24	1.47	3835741.4354	1177264.3713	4941610.0218	0.1341	0.1700	0.0904	5664449.6166	644349.8697	181.2634	0.0928	0.1522	0.1526	2.3291	0.0203	NaN	0.00	11.1295	0.0000	7.3786	0.0000	0.0000	0.0000	-1.00	0.0536
BX15	2023	10	30	00	14	05.00	7	0	7	0	0	0	1.34	0.60	0.51	1.24	1.47	3835741.4372	1177264.3728	4941610.0209	0.1331	0.1693	0.0897	5664449.6144	644349.8707	181.2640	0.0922	0.1516	0.1514	2.3294	0.0201	NaN	0.00	11.1074	0.0000	7.3526	0.0000	0.0000	0.0000	-1.00	0.0539
BX15	2023	10	30	00	14	10.00	7	0	7	0	0	0	1.34	0.60	0.51	1.24	1.47	3835741.4418	1177264.3736	4941610.0205	0.1320	0.1686	0.0890	5664449.6105	644349.8702	181.2666	0.0916	0.1510	0.1503	2.3297	0.0199	NaN	0.00	11.2555	0.0000	7.4969	0.0000	0.0000	0.0000	-1.00	0.0542
BX15	2023	10	30	00	14	15.00	6	0	7	0	0	0	1.51	0.74	0.57	1.39	1.68	3835741.4420	1177264.3764	4941610.0215	0.1310	0.1679	0.0884	5664449.6104	644349.8729	181.2681	0.0910	0.1503	0.1493	2.3298	0.0198	NaN	0.00	11.1542	0.0000	7.3928	0.0000	0.0000	0.0000	-1.00	0.0543
BX15	2023	10	30	00	14	20.00	7	0	7	0	0	0	1.35	0.60	0.51	1.25	1.47	3835741.4462	1177264.3794	4941610.0204	0.1300	0.1671	0.0878	5664449.6060	644349.8746	181.2703	0.0904	0.1497	0.1482	2.3299	0.0196	NaN	0.00	11.0847	0.0000	7.3184	0.0000	0.0000	0.0000	-1.00	0.0544
BX15	2023	10	30	00	14	25.00	7	0	7	0	0	0	1.35	0.60	0.51	1.25	1.47	3835741.4466	1177264.3816	4941610.0212	0.1290	0.1664	0.0871	5664449.6057	644349.8766	181.2715	0.0898	0.1491	0.1472	2.3299	0.0195	NaN	0.00	11.1679	0.0000	7.3980	0.0000	0.0000	0.0000	-1.00	0.0544
BX15	2023	10	30	00	14	30.00	7	0	7	0	0	0	1.35	0.60	0.51	1.25	1.48	3835741.4493	1177264.3854	4941610.0223	0.1285	0.1658	0.0866	5664449.6037	644349.8795	181.2748	0.0894	0.1485	0.1465	2.3301	0.0193	NaN	0.00	11.1827	0.0000	7.4051	0.0000	0.0000	0.0000	-1.00	0.0546
BX15	2023	10	30	00	14	35.00	7	0	7	0	0	0	1.35	0.60	0.51	1.25	1.48	3835741.4507	1177264.3900	4941610.0247	0.1274	0.1651	0.0860	5664449.6031	644349.8835	181.2783	0.0887	0.1479	0.1454	2.3300	0.0192	NaN	0.00	11.2199	0.0000	7.4346	0.0000	0.0000	0.0000	-1.00	0.0545
BX15	2023	10	30	00	14	40.00	7	0	7	0	0	0	1.35	0.60	0.51	1.25	1.48	3835741.4521	1177264.3936	4941610.0243	0.1264	0.1644	0.0855	5664449.6011	644349.8866	181.2795	0.0881	0.1473	0.1444	2.3302	0.0191	NaN	0.00	11.0914	0.0000	7.3036	0.0000	0.0000	0.0000	-1.00	0.0547
BX15	2023	10	30	00	14	45.00	7	0	7	0	0	0	1.35	0.60	0.51	1.25	1.48	3835741.4535	1177264.3969	4941610.0244	0.1254	0.1637	0.0849	5664449.5995	644349.8894	181.2810	0.0875	0.1467	0.1433	2.3302	0.0189	NaN	0.00	11.2094	0.0000	7.4150	0.0000	0.0000	0.0000	-1.00	0.0547
BX15	2023	10	30	00	14	50.00	7	0	7	0	0	0	1.35	0.60	0.51	1.25	1.48	3835741.4558	1177264.3983	4941610.0220	0.1244	0.1630	0.0842	5664449.5959	644349.8901	181.2808	0.0870	0.1461	0.1423	2.3302	0.0188	NaN	0.00	11.0687	0.0000	7.2672	0.0000	0.0000	0.0000	-1.00	0.0547
BX15	2023	10	30	00	14	55.00	7	0	7	0	0	0	1.35	0.60	0.51	1.25	1.48	3835741.4563	1177264.4003	4941610.0196	0.1235	0.1623	0.0836	5664449.5937	644349.8920	181.2796	0.0864	0.1455	0.1413	2.3302	0.0186	NaN	0.00	11.2311	0.0000	7.4221	0.0000	0.0000	0.0000	-1.00	0.0547
BX15	2023	10	30	00	15	00.00	7	0	7	0	0	0	1.36	0.60	0.51	1.26	1.48	3835741.4584	1177264.4030	4941610.0209	0.1225	0.1616	0.0830	5664449.5924	644349.8939	181.2824	0.0859	0.1449	0.1403	2.3302	0.0185	NaN	0.00	11.1753	0.0000	7.3651	0.0000	0.0000	0.0000	-1.00	0.0548
BX15	2023	10	30	00	15	05.00	7	0	7	0	0	0	1.36	0.61	0.51	1.26	1.49	3835741.4620	1177264.4062	4941610.0221	0.1216	0.1610	0.0824	5664449.5897	644349.8961	181.2861	0.0853	0.1443	0.1393	2.3304	0.0183	NaN	0.00	11.3128	0.0000	7.5003	0.0000	0.0000	0.0000	-1.00	0.0549
BX15	2023	10	30	00	15	10.00	7	0	7	0	0	0	1.36	0.61	0.51	1.26	1.49	3835741.4641	1177264.4104	4941610.0209	0.1207	0.1603	0.0818	5664449.5866	644349.8995	181.2872	0.0848	0.1437	0.1383	2.3307	0.0182	NaN	0.00	11.0808	0.0000	7.2633	0.0000	0.0000	0.0000	-1.00	0.0552
BX15	2023	10	30	00	15	15.00	7	0	7	0	0	0	1.36	0.61	0.51	1.26	1.49	3835741.4660	1177264.4151	4941610.0223	0.1198	0.1596	0.0812	5664449.5851	644349.9035	181.2902	0.0843	0.1431	0.1373	2.3308	0.0181	NaN	0.00	11.1237	0.0000	7.2981	0.0000	0.0000	0.0000	-1.00	0.0554
BX15	2023	10	30	00	15	20.00	7	0	7	0	0	0	1.36	0.61	0.51	1.26	1.49	3835741.4654	1177264.4184	4941610.0235	0.1189	0.1590	0.0807	5664449.5856	644349.9069	181.2915	0.0838	0.1425	0.1364	2.3312	0.0179	NaN	0.00	11.2558	0.0000	7.4251	0.0000	0.0000	0.0000	-1.00	0.0557
BX15	2023	10	30	00	15	25.00	7	0	7	0	0	0	1.36	0.61	0.51	1.26	1.49	3835741.4669	1177264.4234	4941610.0205	0.1180	0.1583	0.0801	5664449.5816	644349.9113	181.2909	0.0833	0.1419	0.1354	2.3315	0.0178	NaN	0.00	11.3838	0.0000	7.5533	0.0000	0.0000	0.0000	-1.00	0.0560
BX15	2023	10	30	00	15	30.00	7	0	7	0	0	0	1.36	0.61	0.51	1.26	1.49	3835741.4673	1177264.4257	4941610.0192	0.1172	0.1577	0.0795	5664449.5800	644349.9134	181.2905	0.0828	0.1413	0.1345	2.3319	0.0177	NaN	0.00	11.3029	0.0000	7.4708	0.0000	0.0000	0.0000	-1.00	0.0564
BX15	2023	10	30	00	15	35.00	7	0	7	0	0	0	1.36	0.61	0.51	1.27	1.49	3835741.4700	1177264.4303	4941610.0198	0.1163	0.1570	0.0790	5664449.5774	644349.9171	181.2935	0.0823	0.1408	0.1336	2.3324	0.0175	NaN	0.00	11.2359	0.0000	7.4049	0.0000	0.0000	0.0000	-1.00	0.0569
BX15	2023	10	30	00	15	40.00	7	0	7	0	0	0	1.37	0.61	0.51	1.27	1.50	3835741.4705	1177264.4346	4941610.0184	0.1155	0.1564	0.0785	5664449.5753	644349.9212	181.2935	0.0818	0.1402	0.1327	2.3328	0.0174	NaN	0.00	11.1892	0.0000	7.3565	0.0000	0.0000	0.0000	-1.00	0.0573
BX15	2023	10	30	00	15	45.00	7	0	7	0	0	0	1.37	0.61	0.51	1.27	1.50	3835741.4710	1177264.4380	4941610.0172	0.1147	0.1557	0.0779	5664449.5736	644349.9242	181.2935	0.0813	0.1396	0.1318	2.3331	0.0173	NaN	0.00	11.2125	0.0000	7.3746	0.0000	0.0000	0.0000	-1.00	0.0576
BX15	2023	10	30	00	15	50.00	7	0	7	0	0	0	1.37	0.61	0.51	1.27	1.50	3835741.4696	1177264.4422	4941610.0127	0.1139	0.1551	0.0774	5664449.5709	644349.9288	181.2899	0.0808	0.1390	0.1309	2.3335	0.0171	NaN	0.00	11.2290	0.0000	7.3955	0.0000	0.0000	0.0000	-1.00	0.0580
BX15	2023	10	30	00	15	55.00	7	0	7	0	0	0	1.37	0.61	0.51	1.27	1.50	3835741.4696	1177264.4475	4941610.0103	0.1131	0.1544	0.0769	5664449.5683	644349.9339	181.2890	0.0804	0.1385	0.1300	2.3339	0.0170	NaN	0.00	11.2041	0.0000	7.3709	0.0000	0.0000	0.0000	-1.00	0.0584
BX15	2023	10	30	00	16	00.00	7	0	7	0	0	0	1.37	0.61	0.51	1.27	1.50	3835741.4683	1177264.4527	4941610.0088	0.1123	0.1538	0.0764	5664449.5673	644349.9393	181.2880	0.0799	0.1379	0.1292	2.3342	0.0169	NaN	0.00	11.0081	0.0000	7.1747	0.0000	0.0000	0.0000	-1.00	0.0587
BX15	2023	10	30	00	16	05.00	7	0	7	0	0	0	1.37	0.61	0.51	1.27	1.50	3835741.4676	1177264.4552	4941610.0081	0.1115	0.1532	0.0759	5664449.5669	644349.9419	181.2875	0.0794	0.1374	0.1283	2.3344	0.0168	NaN	0.00	11.1616	0.0000	7.3301	0.0000	0.0000	0.0000	-1.00	0.0589
BX15	2023	10	30	00	16	10.00	7	0	8	0	0	0	1.30	0.60	0.46	1.21	1.43	3835741.4681	1177264.4588	4941610.0068	0.1107	0.1526	0.0754	5664449.5649	644349.9453	181.2875	0.0790	0.1368	0.1275	2.3346	0.0166	NaN	0.00	11.2233	0.0000	7.3928	0.0000	0.0000	0.0000	-1.00	0.0591
BX15	2023	10	30	00	16	15.00	7	0	8	0	0	0	1.30	0.60	0.46	1.21	1.43	3835741.4702	1177264.4637	4941610.0058	0.1099	0.1519	0.0749	5664449.5618	644349.9494	181.2889	0.0785	0.1363	0.1267	2.3348	0.0165	NaN	0.00	11.3488	0.0000	7.5169	0.0000	0.0000	0.0000	-1.00	0.0593
BX15	2023	10	30	00	16	20.00	7	0	8	0	0	0	1.30	0.60	0.46	1.22	1.43	3835741.4725	1177264.4670	4941610.0038	0.1092	0.1513	0.0744	5664449.5581	644349.9520	181.2893	0.0781	0.1357	0.1258	2.3351	0.0164	NaN	0.00	11.3085	0.0000	7.4788	0.0000	0.0000	0.0000	-1.00	0.0597
BX15	2023	10	30	00	16	25.00	7	0	8	0	0	0	1.30	0.60	0.46	1.22	1.43	3835741.4730	1177264.4712	4941610.0008	0.1084	0.1507	0.0739	5664449.5550	644349.9560	181.2880	0.0776	0.1352	0.1250	2.3354	0.0163	NaN	0.00	11.1863	0.0000	7.3588	0.0000	0.0000	0.0000	-1.00	0.0599
BX15	2023	10	30	00	16	30.00	7	0	8	0	0	0	1.30	0.60	0.46	1.22	1.43	3835741.4723	1177264.4721	4941609.9991	0.1076	0.1501	0.0734	5664449.5543	644349.9571	181.2864	0.0772	0.1346	0.1242	2.3356	0.0162	NaN	0.00	11.1654	0.0000	7.3386	0.0000	0.0000	0.0000	-1.00	0.0601
BX15	2023	10	30	00	16	35.00	7	0	8	0	0	0	1.30	0.60	0.46	1.22	1.44	3835741.4747	1177264.4777	4941609.9969	0.1069	0.1495	0.0730	5664449.5500	644349.9618	181.2872	0.0768	0.1341	0.1234	2.3361	0.0160	NaN	0.00	11.1650	0.0000	7.3416	0.0000	0.0000	0.0000	-1.00	0.0607
BX15	2023	10	30	00	16	40.00	7	0	8	0	0	0	1.30	0.60	0.46	1.22	1.44	3835741.4751	1177264.4791	4941609.9981	0.1062	0.1489	0.0725	5664449.5501	644349.9630	181.2886	0.0763	0.1335	0.1226	2.3364	0.0159	NaN	0.00	11.1313	0.0000	7.3056	0.0000	0.0000	0.0000	-1.00	0.0609
BX15	2023	10	30	00	16	45.00	7	0	8	0	0	0	1.31	0.60	0.46	1.22	1.44	3835741.4754	1177264.4805	4941609.9971	0.1054	0.1483	0.0720	5664449.5491	644349.9643	181.2883	0.0759	0.1330	0.1218	2.3368	0.0158	NaN	0.00	11.3146	0.0000	7.4877	0.0000	0.0000	0.0000	-1.00	0.0613
BX15	2023	10	30	00	16	50.00	7	0	8	0	0	0	1.31	0.60	0.46	1.22	1.44	3835741.4708	1177264.4801	4941609.9951	0.1047	0.1477	0.0716	5664449.5513	644349.9652	181.2839	0.0755	0.1325	0.1210	2.3374	0.0157	NaN	0.00	11.1914	0.0000	7.3656	0.0000	0.0000	0.0000	-1.00	0.0619
BX15	2023	10	30	00	16	55.00	7	0	8	0	0	0	1.31	0.60	0.46	1.22	1.44	3835741.4707	1177264.4829	4941609.9929	0.1040	0.1471	0.0711	5664449.5494	644349.9680	181.2827	0.0751	0.1319	0.1203	2.3380	0.0156	NaN	0.00	11.0917	0.0000	7.2694	0.0000	0.0000	0.0000	-1.00	0.0625
BX15	2023	10	30	00	17	00.00	7	0	8	0	0	0	1.31	0.61	0.46	1.23	1.44	3835741.4681	1177264.4850	4941609.9903	0.1033	0.1465	0.0707	5664449.5493	644349.9708	181.2794	0.0747	0.1314	0.1195	2.3385	0.0155	NaN	0.00	11.0703	0.0000	7.2489	0.0000	0.0000	0.0000	-1.00	0.0630
BX15	2023	10	30	00	17	05.00	7	0	8	0	0	0	1.31	0.61	0.46	1.23	1.44	3835741.4660	1177264.4879	4941609.9863	0.1026	0.1459	0.0702	5664449.5478	644349.9742	181.2756	0.0743	0.1309	0.1188	2.3391	0.0154	NaN	0.00	10.9160	0.0000	7.0992	0.0000	0.0000	0.0000	-1.00	0.0636
BX15	2023	10	30	00	17	10.00	7	0	8	0	0	0	1.31	0.61	0.46	1.23	1.45	3835741.4649	1177264.4865	4941609.9829	0.1020	0.1453	0.0698	5664449.5468	644349.9732	181.2720	0.0739	0.1304	0.1180	2.3395	0.0153	NaN	0.00	10.9464	0.0000	7.1291	0.0000	0.0000	0.0000	-1.00	0.0640
BX15	2023	10	30	00	17	15.00	7	0	8	0	0	0	1.31	0.61	0.46	1.23	1.45	3835741.4664	1177264.4899	4941609.9782	0.1013	0.1447	0.0694	5664449.5420	644349.9762	181.2699	0.0735	0.1298	0.1173	2.3398	0.0152	NaN	0.00	11.2357	0.0000	7.4176	0.0000	0.0000	0.0000	-1.00	0.0643
BX15	2023	10	30	00	17	20.00	7	0	8	0	0	0	1.31	0.61	0.46	1.23	1.45	3835741.4648	1177264.4909	4941609.9765	0.1007	0.1441	0.0690	5664449.5419	644349.9776	181.2678	0.0731	0.1293	0.1166	2.3402	0.0150	NaN	0.00	11.0106	0.0000	7.1905	0.0000	0.0000	0.0000	-1.00	0.0647
BX15	2023	10	30	00	17	25.00	7	0	8	0	0	0	1.32	0.61	0.46	1.23	1.45	3835741.4626	1177264.4898	4941609.9728	0.1000	0.1436	0.0686	5664449.5415	644349.9772	181.2634	0.0727	0.1288	0.1159	2.3408	0.0149	NaN	0.00	11.0110	0.0000	7.1927	0.0000	0.0000	0.0000	-1.00	0.0653
BX15	2023	10	30	00	17	30.00	7	0	8	0	0	0	1.32	0.61	0.46	1.23	1.45	3835741.4614	1177264.4905	4941609.9718	0.0994	0.1430	0.0682	5664449.5416	644349.9782	181.2620	0.0724	0.1283	0.1152	2.3412	0.0148	NaN	0.00	11.0076	0.0000	7.1878	0.0000	0.0000	0.0000	-1.00	0.0657
BX15	2023	10	30	00	17	35.00	7	0	8	0	0	0	1.32	0.61	0.46	1.23	1.45	3835741.4584	1177264.4907	4941609.9678	0.0987	0.1424	0.0678	5664449.5414	644349.9793	181.2572	0.0720	0.1278	0.1145	2.3416	0.0147	NaN	0.00	11.0457	0.0000	7.2257	0.0000	0.0000	0.0000	-1.00	0.0661
BX15	2023	10	30	00	17	40.00	7	0	8	0	0	0	1.32	0.61	0.46	1.24	1.45	3835741.4559	1177264.4908	4941609.9631	0.0981	0.1418	0.0674	5664449.5403	644349.9801	181.2520	0.0716	0.1273	0.1138	2.3421	0.0146	NaN	0.00	11.3231	0.0000	7.5098	0.0000	0.0000	0.0000	-1.00	0.0666
BX15	2023	10	30	00	17	45.00	7	0	8	0	0	0	1.32	0.61	0.46	1.24	1.46	3835741.4521	1177264.4892	4941609.9602	0.0975	0.1413	0.0670	5664449.5417	644349.9796	181.2472	0.0713	0.1268	0.1131	2.3427	0.0145	NaN	0.00	11.1684	0.0000	7.3676	0.0000	0.0000	0.0000	-1.00	0.0672
BX15	2023	10	30	00	17	50.00	7	0	8	0	0	0	1.32	0.61	0.46	1.24	1.46	3835741.4496	1177264.4892	4941609.9590	0.0969	0.1407	0.0666	5664449.5428	644349.9804	181.2447	0.0709	0.1263	0.1125	2.3430	0.0144	NaN	0.00	10.9922	0.0000	7.1937	0.0000	0.0000	0.0000	-1.00	0.0675
BX15	2023	10	30	00	17	55.00	7	0	8	0	0	0	1.32	0.61	0.46	1.24	1.46	3835741.4476	1177264.4868	4941609.9557	0.0963	0.1402	0.0662	5664449.5427	644349.9787	181.2406	0.0705	0.1258	0.1118	2.3433	0.0143	NaN	0.00	10.8717	0.0000	7.0768	0.0000	0.0000	0.0000	-1.00	0.0677
BX15	2023	10	30	00	18	00.00	7	0	8	0	0	0	1.32	0.61	0.46	1.24	1.46	3835741.4469	1177264.4846	4941609.9535	0.0957	0.1396	0.0658	5664449.5423	644349.9768	181.2379	0.0702	0.1253	0.1112	2.3436	0.0142	NaN	0.00	10.9552	0.0000	7.1637	0.0000	0.0000	0.0000	-1.00	0.0681
BX15	2023	10	30	00	18	05.00	7	0	8	0	0	0	1.32	0.62	0.46	1.24	1.46	3835741.4446	1177264.4827	4941609.9517	0.0951	0.1390	0.0655	5664449.5433	644349.9757	181.2348	0.0698	0.1248	0.1105	2.3440	0.0141	NaN	0.00	11.1217	0.0000	7.3315	0.0000	0.0000	0.0000	-1.00	0.0685
BX15	2023	10	30	00	18	10.00	7	0	8	0	0	0	1.33	0.62	0.46	1.24	1.46	3835741.4441	1177264.4815	4941609.9507	0.0945	0.1385	0.0651	5664449.5433	644349.9746	181.2336	0.0695	0.1243	0.1099	2.3444	0.0140	NaN	0.00	11.1136	0.0000	7.3235	0.0000	0.0000	0.0000	-1.00	0.0689
BX15	2023	10	30	00	18	15.00	7	0	8	0	0	0	1.33	0.62	0.46	1.24	1.46	3835741.4403	1177264.4805	4941609.9486	0.0940	0.1379	0.0647	5664449.5450	644349.9747	181.2295	0.0691	0.1238	0.1093	2.3447	0.0139	NaN	0.00	10.9373	0.0000	7.1464	0.0000	0.0000	0.0000	-1.00	0.0692
BX15	2023	10	30	00	18	20.00	7	0	8	0	0	0	1.33	0.62	0.46	1.25	1.47	3835741.4364	1177264.4771	4941609.9478	0.0934	0.1374	0.0644	5664449.5481	644349.9725	181.2258	0.0688	0.1233	0.1086	2.3451	0.0138	NaN	0.00	11.3153	0.0000	7.5234	0.0000	0.0000	0.0000	-1.00	0.0696
BX15	2023	10	30	00	18	25.00	7	0	8	0	0	0	1.33	0.62	0.46	1.25	1.47	3835741.4340	1177264.4731	4941609.9458	0.0928	0.1368	0.0640	5664449.5495	644349.9694	181.2222	0.0685	0.1228	0.1080	2.3453	0.0138	NaN	0.00	11.2761	0.0000	7.4833	0.0000	0.0000	0.0000	-1.00	0.0698
BX15	2023	10	30	00	18	30.00	7	0	7	0	0	0	1.41	0.64	0.51	1.31	1.54	3835741.4303	1177264.4693	4941609.9437	0.0925	0.1363	0.0638	5664449.5517	644349.9667	181.2176	0.0682	0.1224	0.1076	2.3456	0.0137	NaN	0.00	11.1885	0.0000	7.3948	0.0000	0.0000	0.0000	-1.00	0.0701
BX15	2023	10	30	00	18	35.00	7	0	8	0	0	0	1.33	0.62	0.46	1.25	1.47	3835741.4257	1177264.4679	4941609.9409	0.0920	0.1358	0.0635	5664449.5536	644349.9667	181.2124	0.0679	0.1219	0.1071	2.3459	0.0136	NaN	0.00	11.1712	0.0000	7.3774	0.0000	0.0000	0.0000	-1.00	0.0704
BX15	2023	10	30	00	18	40.00	7	0	7	0	0	0	1.41	0.64	0.51	1.31	1.55	3835741.4231	1177264.4648	4941609.9398	0.0915	0.1352	0.0632	5664449.5555	644349.9645	181.2094	0.0676	0.1214	0.1066	2.3461	0.0135	NaN	0.00	11.3378	0.0000	7.5446	0.0000	0.0000	0.0000	-1.00	0.0706
BX15	2023	10	30	00	18	45.00	7	0	7	0	0	0	1.41	0.64	0.51	1.31	1.55	3835741.4186	1177264.4639	4941609.9400	0.0910	0.1347	0.0629	5664449.5592	644349.9648	181.2068	0.0672	0.1209	0.1060	2.3464	0.0134	NaN	0.00	11.2504	0.0000	7.4616	0.0000	0.0000	0.0000	-1.00	0.0709
BX15	2023	10	30	00	18	50.00	7	0	8	0	0	0	1.34	0.62	0.46	1.25	1.47	3835741.4171	1177264.4608	4941609.9392	0.0905	0.1342	0.0626	5664449.5605	644349.9623	181.2047	0.0669	0.1205	0.1055	2.3465	0.0133	NaN	0.00	11.2829	0.0000	7.4909	0.0000	0.0000	0.0000	-1.00	0.0710
BX15	2023	10	30	00	18	55.00	7	0	8	0	0	0	1.34	0.62	0.46	1.25	1.47	3835741.4127	1177264.4572	4941609.9393	0.0900	0.1337	0.0623	5664449.5646	644349.9600	181.2014	0.0666	0.1200	0.1049	2.3468	0.0132	NaN	0.00	11.1823	0.0000	7.3842	0.0000	0.0000	0.0000	-1.00	0.0713
BX15	2023	10	30	00	19	00.00	7	0	8	0	0	0	1.34	0.62	0.46	1.26	1.48	3835741.4090	1177264.4562	4941609.9384	0.0895	0.1331	0.0620	5664449.5670	644349.9600	181.1983	0.0663	0.1195	0.1043	2.3470	0.0131	NaN	0.00	11.0628	0.0000	7.2574	0.0000	0.0000	0.0000	-1.00	0.0715
BX15	2023	10	30	00	19	05.00	7	0	8	0	0	0	1.34	0.62	0.46	1.26	1.48	3835741.4049	1177264.4531	4941609.9344	0.0889	0.1326	0.0617	5664449.5682	644349.9583	181.1922	0.0660	0.1191	0.1038	2.3473	0.0130	NaN	0.00	11.2296	0.0000	7.4218	0.0000	0.0000	0.0000	-1.00	0.0718
BX15	2023	10	30	00	19	10.00	7	0	7	0	0	0	1.41	0.64	0.51	1.32	1.55	3835741.4005	1177264.4500	4941609.9314	0.0885	0.1321	0.0613	5664449.5703	644349.9566	181.1866	0.0657	0.1186	0.1033	2.3477	0.0129	NaN	0.00	11.3096	0.0000	7.5010	0.0000	0.0000	0.0000	-1.00	0.0722
BX15	2023	10	30	00	19	15.00	7	0	7	0	0	0	1.42	0.64	0.51	1.32	1.55	3835741.3961	1177264.4483	4941609.9310	0.0880	0.1316	0.0611	5664449.5737	644349.9561	181.1833	0.0654	0.1181	0.1027	2.3481	0.0129	NaN	0.00	10.9935	0.0000	7.1812	0.0000	0.0000	0.0000	-1.00	0.0726
BX15	2023	10	30	00	19	20.00	7	0	7	0	0	0	1.42	0.64	0.51	1.32	1.56	3835741.3927	1177264.4492	4941609.9293	0.0875	0.1311	0.0608	5664449.5750	644349.9579	181.1801	0.0651	0.1177	0.1022	2.3484	0.0128	NaN	0.00	11.2327	0.0000	7.4255	0.0000	0.0000	0.0000	-1.00	0.0728
BX15	2023	10	30	00	19	25.00	7	0	7	0	0	0	1.42	0.64	0.51	1.32	1.56	3835741.3877	1177264.4458	4941609.9294	0.0871	0.1306	0.0605	5664449.5795	644349.9560	181.1766	0.0648	0.1172	0.1017	2.3486	0.0127	NaN	0.00	11.0024	0.0000	7.2001	0.0000	0.0000	0.0000	-1.00	0.0731
BX15	2023	10	30	00	19	30.00	7	0	6	0	0	0	1.53	0.66	0.65	1.39	1.67	3835741.3809	1177264.4449	4941609.9292	0.0871	0.1301	0.0604	5664449.5846	644349.9570	181.1721	0.0646	0.1169	0.1015	2.3488	0.0126	NaN	0.00	11.0322	0.0000	7.2302	0.0000	0.0000	0.0000	-1.00	0.0733
BX15	2023	10	30	00	19	35.00	7	0	8	0	0	0	1.35	0.63	0.46	1.26	1.49	3835741.3762	1177264.4434	4941609.9250	0.0869	0.1296	0.0602	5664449.5859	644349.9569	181.1658	0.0643	0.1164	0.1013	2.3489	0.0126	NaN	0.00	11.1627	0.0000	7.3634	0.0000	0.0000	0.0000	-1.00	0.0734
BX15	2023	10	30	00	19	40.00	7	0	8	0	0	0	1.35	0.63	0.46	1.27	1.49	3835741.3732	1177264.4399	4941609.9214	0.0865	0.1291	0.0601	5664449.5866	644349.9544	181.1606	0.0640	0.1160	0.1009	2.3489	0.0125	NaN	0.00	11.3395	0.0000	7.5417	0.0000	0.0000	0.0000	-1.00	0.0734
BX15	2023	10	30	00	19	45.00	7	0	7	0	0	0	1.42	0.65	0.51	1.33	1.56	3835741.3687	1177264.4364	4941609.9212	0.0861	0.1285	0.0598	5664449.5905	644349.9523	181.1571	0.0638	0.1155	0.1005	2.3490	0.0124	NaN	0.00	11.2925	0.0000	7.4969	0.0000	0.0000	0.0000	-1.00	0.0735
BX15	2023	10	30	00	19	50.00	7	0	7	0	0	0	1.42	0.65	0.51	1.33	1.56	3835741.3633	1177264.4335	4941609.9189	0.0857	0.1280	0.0596	5664449.5938	644349.9511	181.1515	0.0635	0.1151	0.1000	2.3492	0.0124	NaN	0.00	11.2549	0.0000	7.4590	0.0000	0.0000	0.0000	-1.00	0.0737
BX15	2023	10	30	00	19	55.00	7	0	8	0	0	0	1.35	0.63	0.46	1.27	1.49	3835741.3588	1177264.4296	4941609.9189	0.0852	0.1275	0.0593	5664449.5979	644349.9485	181.1481	0.0632	0.1146	0.0995	2.3495	0.0123	NaN	0.00	11.2210	0.0000	7.4234	0.0000	0.0000	0.0000	-1.00	0.0739
BX15	2023	10	30	00	20	00.00	7	0	8	0	0	0	1.35	0.63	0.46	1.27	1.49	3835741.3549	1177264.4256	4941609.9187	0.0847	0.1271	0.0590	5664449.6015	644349.9457	181.1448	0.0629	0.1142	0.0990	2.3496	0.0122	NaN	0.00	11.1621	0.0000	7.3567	0.0000	0.0000	0.0000	-1.00	0.0741
BX15	2023	10	30	00	20	05.00	7	0	7	0	0	0	1.43	0.65	0.51	1.33	1.57	3835741.3531	1177264.4229	4941609.9178	0.0842	0.1266	0.0588	5664449.6028	644349.9436	181.1426	0.0626	0.1138	0.0985	2.3500	0.0122	NaN	0.00	11.0711	0.0000	7.2619	0.0000	0.0000	0.0000	-1.00	0.0745
BX15	2023	10	30	00	20	10.00	7	0	8	0	0	0	1.35	0.63	0.46	1.27	1.49	3835741.3500	1177264.4149	4941609.9161	0.0837	0.1261	0.0585	5664449.6057	644349.9367	181.1379	0.0623	0.1133	0.0980	2.3505	0.0121	NaN	0.00	11.0167	0.0000	7.2027	0.0000	0.0000	0.0000	-1.00	0.0750
BX15	2023	10	30	00	20	15.00	7	0	8	0	0	0	1.35	0.64	0.46	1.27	1.50	3835741.3483	1177264.4116	4941609.9146	0.0833	0.1256	0.0582	5664449.6067	644349.9341	181.1351	0.0621	0.1129	0.0974	2.3508	0.0120	NaN	0.00	11.0994	0.0000	7.2811	0.0000	0.0000	0.0000	-1.00	0.0753
BX15	2023	10	30	00	20	20.00	7	0	8	0	0	0	1.36	0.64	0.46	1.28	1.50	3835741.3465	1177264.4073	4941609.9130	0.0828	0.1251	0.0579	5664449.6080	644349.9305	181.1320	0.0618	0.1124	0.0969	2.3512	0.0120	NaN	0.00	11.1234	0.0000	7.3032	0.0000	0.0000	0.0000	-1.00	0.0756
BX15	2023	10	30	00	20	25.00	7	0	8	0	0	0	1.36	0.64	0.46	1.28	1.50	3835741.3439	1177264.4048	4941609.9137	0.0823	0.1246	0.0576	5664449.6108	644349.9288	181.1305	0.0615	0.1120	0.0964	2.3514	0.0119	NaN	0.00	11.0654	0.0000	7.2418	0.0000	0.0000	0.0000	-1.00	0.0758
BX15	2023	10	30	00	20	30.00	7	0	8	0	0	0	1.36	0.64	0.46	1.28	1.50	3835741.3439	1177264.3995	4941609.9105	0.0818	0.1241	0.0573	5664449.6099	644349.9238	181.1271	0.0612	0.1116	0.0959	2.3517	0.0119	NaN	0.00	10.9236	0.0000	7.0977	0.0000	0.0000	0.0000	-1.00	0.0762
BX15	2023	10	30	00	20	35.00	7	0	8	0	0	0	1.36	0.64	0.46	1.28	1.50	3835741.3407	1177264.3964	4941609.9101	0.0813	0.1237	0.0570	5664449.6126	644349.9216	181.1242	0.0610	0.1111	0.0953	2.3520	0.0118	NaN	0.00	11.1497	0.0000	7.3239	0.0000	0.0000	0.0000	-1.00	0.0764
BX15	2023	10	30	00	20	40.00	7	0	8	0	0	0	1.36	0.64	0.46	1.28	1.50	3835741.3382	1177264.3944	4941609.9089	0.0810	0.1232	0.0568	5664449.6142	644349.9204	181.1215	0.0607	0.1108	0.0949	2.3523	0.0117	NaN	0.00	10.8675	0.0000	7.0460	0.0000	0.0000	0.0000	-1.00	0.0768
BX15	2023	10	30	00	20	45.00	7	0	8	0	0	0	1.36	0.64	0.46	1.28	1.50	3835741.3373	1177264.3914	4941609.9064	0.0806	0.1228	0.0567	5664449.6139	644349.9178	181.1184	0.0604	0.1104	0.0945	2.3527	0.0117	NaN	0.00	11.0642	0.0000	7.2469	0.0000	0.0000	0.0000	-1.00	0.0771
BX15	2023	10	30	00	20	50.00	7	0	8	0	0	0	1.36	0.64	0.46	1.28	1.51	3835741.3354	1177264.3876	4941609.9022	0.0801	0.1223	0.0565	5664449.6135	644349.9147	181.1133	0.0602	0.1100	0.0941	2.3530	0.0116	NaN	0.00	11.0117	0.0000	7.1981	0.0000	0.0000	0.0000	-1.00	0.0775
BX15	2023	10	30	00	20	55.00	7	0	8	0	0	0	1.36	0.64	0.46	1.28	1.51	3835741.3352	1177264.3836	4941609.8997	0.0796	0.1218	0.0562	5664449.6129	644349.9111	181.1105	0.0600	0.1095	0.0935	2.3534	0.0116	NaN	0.00	10.9418	0.0000	7.1324	0.0000	0.0000	0.0000	-1.00	0.0779
BX15	2023	10	30	00	21	00.00	7	0	8	0	0	0	1.36	0.64	0.46	1.28	1.51	3835741.3318	1177264.3819	4941609.9004	0.0791	0.1213	0.0559	5664449.6162	644349.9103	181.1087	0.0597	0.1090	0.0929	2.3538	0.0115	NaN	0.00	10.6901	0.0000	6.8831	0.0000	0.0000	0.0000	-1.00	0.0782
BX15	2023	10	30	00	21	05.00	7	0	8	0	0	0	1.37	0.64	0.46	1.29	1.51	3835741.3299	1177264.3785	4941609.9014	0.0787	0.1209	0.0556	5664449.6190	644349.9075	181.1077	0.0595	0.1086	0.0924	2.3540	0.0115	NaN	0.00	10.8241	0.0000	7.0174	0.0000	0.0000	0.0000	-1.00	0.0784
BX15	2023	10	30	00	21	10.00	7	0	8	0	0	0	1.37	0.64	0.46	1.29	1.51	3835741.3296	1177264.3734	4941609.9016	0.0783	0.1204	0.0553	5664449.6203	644349.9027	181.1067	0.0593	0.1082	0.0919	2.3542	0.0114	NaN	0.00	10.9126	0.0000	7.1091	0.0000	0.0000	0.0000	-1.00	0.0787
BX15	2023	10	30	00	21	15.00	7	0	8	0	0	0	1.37	0.64	0.46	1.29	1.51	3835741.3273	1177264.3713	4941609.9014	0.0779	0.1199	0.0550	5664449.6223	644349.9012	181.1048	0.0590	0.1078	0.0915	2.3546	0.0113	NaN	0.00	10.7669	0.0000	6.9671	0.0000	0.0000	0.0000	-1.00	0.0790
BX15	2023	10	30	00	21	20.00	7	0	8	0	0	0	1.37	0.64	0.46	1.29	1.51	3835741.3253	1177264.3690	4941609.9002	0.0775	0.1195	0.0548	5664449.6236	644349.8997	181.1022	0.0588	0.1074	0.0910	2.3549	0.0113	NaN	0.00	10.7633	0.0000	6.9699	0.0000	0.0000	0.0000	-1.00	0.0793
BX15	2023	10	30	00	21	25.00	7	0	8	0	0	0	1.37	0.65	0.46	1.29	1.51	3835741.3234	1177264.3680	4941609.8990	0.0771	0.1190	0.0545	5664449.6245	644349.8992	181.1000	0.0585	0.1070	0.0906	2.3551	0.0112	NaN	0.00	10.7950	0.0000	7.0046	0.0000	0.0000	0.0000	-1.00	0.0796
BX15	2023	10	30	00	21	30.00	7	0	8	0	0	0	1.37	0.65	0.46	1.29	1.52	3835741.3226	1177264.3686	4941609.8969	0.0767	0.1186	0.0543	5664449.6236	644349.9000	181.0980	0.0583	0.1066	0.0901	2.3553	0.0112	NaN	0.00	10.8899	0.0000	7.1057	0.0000	0.0000	0.0000	-1.00	0.0798
BX15	2023	10	30	00	21	35.00	7	0	8	0	0	0	1.37	0.65	0.46	1.29	1.52	3835741.3218	1177264.3678	4941609.8946	0.0763	0.1181	0.0540	5664449.6229	644349.8995	181.0955	0.0581	0.1062	0.0897	2.3556	0.0111	NaN	0.00	10.8031	0.0000	7.0239	0.0000	0.0000	0.0000	-1.00	0.0801
BX15	2023	10	30	00	21	40.00	7	0	8	0	0	0	1.37	0.65	0.46	1.29	1.52	3835741.3199	1177264.3650	4941609.8953	0.0759	0.1177	0.0538	5664449.6254	644349.8974	181.0945	0.0578	0.1057	0.0893	2.3559	0.0110	NaN	0.00	10.7151	0.0000	6.9432	0.0000	0.0000	0.0000	-1.00	0.0804
BX15	2023	10	30	00	21	45.00	7	0	8	0	0	0	1.37	0.65	0.46	1.29	1.52	3835741.3172	1177264.3621	4941609.8958	0.0755	0.1172	0.0536	5664449.6283	644349.8953	181.0927	0.0576	0.1053	0.0889	2.3561	0.0110	NaN	0.00	10.5912	0.0000	6.8236	0.0000	0.0000	0.0000	-1.00	0.0806
BX15	2023	10	30	00	21	50.00	7	0	8	0	0	0	1.37	0.65	0.46	1.30	1.52	3835741.3150	1177264.3605	4941609.8965	0.0752	0.1168	0.0533	5664449.6306	644349.8944	181.0916	0.0574	0.1049	0.0884	2.3563	0.0109	NaN	0.00	10.6268	0.0000	6.8581	0.0000	0.0000	0.0000	-1.00	0.0807
BX15	2023	10	30	00	21	55.00	7	0	8	0	0	0	1.38	0.65	0.46	1.30	1.52	3835741.3139	1177264.3579	4941609.8970	0.0748	0.1163	0.0531	5664449.6324	644349.8921	181.0909	0.0571	0.1045	0.0880	2.3565	0.0109	NaN	0.00	10.5390	0.0000	6.7701	0.0000	0.0000	0.0000	-1.00	0.0810
BX15	2023	10	30	00	22	00.00	7	0	8	0	0	0	1.38	0.65	0.46	1.30	1.52	3835741.3145	1177264.3544	4941609.8993	0.0744	0.1159	0.0529	5664449.6341	644349.8885	181.0924	0.0569	0.1041	0.0876	2.3567	0.0108	NaN	0.00	10.4522	0.0000	6.6787	0.0000	0.0000	0.0000	-1.00	0.0811
BX15	2023	10	30	00	22	05.00	7	0	8	0	0	0	1.38	0.65	0.46	1.30	1.52	3835741.3146	1177264.3531	4941609.8976	0.0741	0.1154	0.0527	5664449.6332	644349.8873	181.0908	0.0567	0.1038	0.0872	2.3569	0.0108	NaN	0.00	10.4978	0.0000	6.7177	0.0000	0.0000	0.0000	-1.00	0.0814
BX15	2023	10	30	00	22	10.00	7	0	8	0	0	0	1.38	0.65	0.46	1.30	1.53	3835741.3156	1177264.3529	4941609.8969	0.0737	0.1150	0.0525	5664449.6320	644349.8869	181.0909	0.0565	0.1034	0.0868	2.3572	0.0107	NaN	0.00	10.5834	0.0000	6.8003	0.0000	0.0000	0.0000	-1.00	0.0817
BX15	2023	10	30	00	22	15.00	7	0	8	0	0	0	1.38	0.65	0.46	1.30	1.53	3835741.3150	1177264.3505	4941609.8966	0.0734	0.1145	0.0523	5664449.6328	644349.8847	181.0899	0.0562	0.1030	0.0864	2.3575	0.0107	NaN	0.00	10.3940	0.0000	6.6107	0.0000	0.0000	0.0000	-1.00	0.0820
BX15	2023	10	30	00	22	20.00	7	0	8	0	0	0	1.38	0.65	0.46	1.30	1.53	3835741.3133	1177264.3504	4941609.8953	0.0730	0.1141	0.0521	5664449.6333	644349.8851	181.0878	0.0560	0.1026	0.0861	2.3578	0.0106	NaN	0.00	10.4886	0.0000	6.7046	0.0000	0.0000	0.0000	-1.00	0.0823
BX15	2023	10	30	00	22	25.00	7	0	8	0	0	0	1.38	0.65	0.46	1.30	1.53	3835741.3138	1177264.3496	4941609.8953	0.0727	0.1137	0.0519	5664449.6331	644349.8842	181.0880	0.0558	0.1022	0.0857	2.3580	0.0106	NaN	0.00	10.6876	0.0000	6.9070	0.0000	0.0000	0.0000	-1.00	0.0825
BX15	2023	10	30	00	22	30.00	7	0	8	0	0	0	1.38	0.65	0.46	1.30	1.53	3835741.3136	1177264.3467	4941609.8958	0.0724	0.1132	0.0517	5664449.6341	644349.8815	181.0877	0.0556	0.1018	0.0853	2.3582	0.0105	NaN	0.00	10.3418	0.0000	6.5615	0.0000	0.0000	0.0000	-1.00	0.0827
BX15	2023	10	30	00	22	35.00	7	0	8	0	0	0	1.38	0.66	0.46	1.31	1.53	3835741.3147	1177264.3441	4941609.8957	0.0720	0.1128	0.0515	5664449.6337	644349.8786	181.0878	0.0554	0.1014	0.0849	2.3584	0.0104	NaN	0.00	10.5267	0.0000	6.7434	0.0000	0.0000	0.0000	-1.00	0.0829
BX15	2023	10	30	00	22	40.00	7	0	8	0	0	0	1.38	0.66	0.46	1.31	1.53	3835741.3135	1177264.3436	4941609.8968	0.0717	0.1124	0.0513	5664449.6354	644349.8785	181.0878	0.0552	0.1010	0.0846	2.3586	0.0104	NaN	0.00	10.6976	0.0000	6.9123	0.0000	0.0000	0.0000	-1.00	0.0831
BX15	2023	10	30	00	22	45.00	7	0	8	0	0	0	1.39	0.66	0.46	1.31	1.53	3835741.3143	1177264.3442	4941609.8973	0.0714	0.1120	0.0511	5664449.6350	644349.8788	181.0888	0.0550	0.1007	0.0842	2.3588	0.0103	NaN	0.00	10.7490	0.0000	6.9622	0.0000	0.0000	0.0000	-1.00	0.0833
BX15	2023	10	30	00	22	50.00	7	0	8	0	0	0	1.39	0.66	0.46	1.31	1.53	3835741.3145	1177264.3450	4941609.8969	0.0711	0.1115	0.0509	5664449.6344	644349.8796	181.0887	0.0547	0.1003	0.0839	2.3591	0.0103	NaN	0.00	10.7895	0.0000	7.0053	0.0000	0.0000	0.0000	-1.00	0.0835
BX15	2023	10	30	00	22	55.00	7	0	8	0	0	0	1.39	0.66	0.46	1.31	1.54	3835741.3142	1177264.3477	4941609.8992	0.0707	0.1111	0.0507	5664449.6356	644349.8822	181.0908	0.0545	0.0999	0.0835	2.3592	0.0102	NaN	0.00	10.6462	0.0000	6.8648	0.0000	0.0000	0.0000	-1.00	0.0837
BX15	2023	10	30	00	23	00.00	7	0	8	0	0	0	1.39	0.66	0.46	1.31	1.54	3835741.3136	1177264.3475	4941609.8973	0.0704	0.1107	0.0505	5664449.6348	644349.8822	181.0890	0.0543	0.0995	0.0831	2.3594	0.0102	NaN	0.00	10.6261	0.0000	6.8520	0.0000	0.0000	0.0000	-1.00	0.0838
BX15	2023	10	30	00	23	05.00	7	0	8	0	0	0	1.39	0.66	0.46	1.31	1.54	3835741.3128	1177264.3476	4941609.8982	0.0701	0.1103	0.0504	5664449.6360	644349.8825	181.0893	0.0541	0.0991	0.0828	2.3596	0.0101	NaN	0.00	10.8369	0.0000	7.0652	0.0000	0.0000	0.0000	-1.00	0.0841
BX15	2023	10	30	00	23	10.00	7	0	8	0	0	0	1.39	0.66	0.46	1.31	1.54	3835741.3140	1177264.3468	4941609.8984	0.0698	0.1099	0.0502	5664449.6354	644349.8814	181.0900	0.0539	0.0988	0.0825	2.3599	0.0101	NaN	0.00	10.7060	0.0000	6.9348	0.0000	0.0000	0.0000	-1.00	0.0844
BX15	2023	10	30	00	23	15.00	7	0	8	0	0	0	1.39	0.66	0.46	1.31	1.54	3835741.3135	1177264.3491	4941609.8997	0.0695	0.1094	0.0500	5664449.6361	644349.8837	181.0911	0.0537	0.0984	0.0821	2.3601	0.0100	NaN	0.00	10.9421	0.0000	7.1724	0.0000	0.0000	0.0000	-1.00	0.0846
BX15	2023	10	30	00	23	20.00	7	0	7	0	0	0	1.46	0.68	0.51	1.37	1.61	3835741.3116	1177264.3494	4941609.9016	0.0695	0.1090	0.0499	5664449.6387	644349.8845	181.0915	0.0536	0.0980	0.0820	2.3604	0.0100	NaN	0.00	10.8787	0.0000	7.1131	0.0000	0.0000	0.0000	-1.00	0.0848
BX15	2023	10	30	00	23	25.00	7	0	8	0	0	0	1.39	0.66	0.46	1.32	1.54	3835741.3103	1177264.3523	4941609.9016	0.0693	0.1086	0.0498	5664449.6391	644349.8876	181.0913	0.0534	0.0977	0.0818	2.3606	0.0099	NaN	0.00	11.1159	0.0000	7.3521	0.0000	0.0000	0.0000	-1.00	0.0850
BX15	2023	10	30	00	23	30.00	7	0	8	0	0	0	1.39	0.66	0.46	1.32	1.54	3835741.3106	1177264.3528	4941609.9015	0.0691	0.1082	0.0497	5664449.6387	644349.8881	181.0915	0.0532	0.0973	0.0816	2.3609	0.0099	NaN	0.00	10.8871	0.0000	7.1224	0.0000	0.0000	0.0000	-1.00	0.0853
BX15	2023	10	30	00	23	35.00	7	0	8	0	0	0	1.40	0.66	0.46	1.32	1.55	3835741.3111	1177264.3527	4941609.9013	0.0688	0.1078	0.0496	5664449.6382	644349.8878	181.0916	0.0530	0.0969	0.0813	2.3612	0.0098	NaN	0.00	10.8172	0.0000	7.0521	0.0000	0.0000	0.0000	-1.00	0.0857
BX15	2023	10	30	00	23	40.00	7	0	8	0	0	0	1.40	0.66	0.46	1.32	1.55	3835741.3101	1177264.3532	4941609.9015	0.0685	0.1074	0.0495	5664449.6390	644349.8886	181.0912	0.0528	0.0966	0.0810	2.3615	0.0098	NaN	0.00	10.9065	0.0000	7.1419	0.0000	0.0000	0.0000	-1.00	0.0859
BX15	2023	10	30	00	23	45.00	7	0	8	0	0	0	1.40	0.67	0.46	1.32	1.55	3835741.3088	1177264.3542	4941609.9010	0.0682	0.1070	0.0493	5664449.6395	644349.8899	181.0902	0.0526	0.0962	0.0807	2.3618	0.0097	NaN	0.00	10.8690	0.0000	7.1071	0.0000	0.0000	0.0000	-1.00	0.0862
BX15	2023	10	30	00	23	50.00	7	0	8	0	0	0	1.40	0.67	0.46	1.32	1.55	3835741.3096	1177264.3534	4941609.8998	0.0679	0.1066	0.0491	5664449.6383	644349.8889	181.0896	0.0524	0.0958	0.0803	2.3620	0.0097	NaN	0.00	10.9314	0.0000	7.1690	0.0000	0.0000	0.0000	-1.00	0.0865
BX15	2023	10	30	00	23	55.00	7	0	8	0	0	0	1.40	0.67	0.46	1.32	1.55	3835741.3092	1177264.3550	4941609.8974	0.0676	0.1062	0.0490	5664449.6368	644349.8907	181.0878	0.0523	0.0955	0.0800	2.3623	0.0096	NaN	0.00	10.7135	0.0000	6.9519	0.0000	0.0000	0.0000	-1.00	0.0868
BX15	2023	10	30	00	24	00.00	7	0	8	0	0	0	1.40	0.67	0.46	1.32	1.55	3835741.3086	1177264.3559	4941609.8957	0.0672	0.1058	0.0488	5664449.6359	644349.8917	181.0863	0.0521	0.0951	0.0796	2.3626	0.0096	NaN	0.00	10.8693	0.0000	7.1125	0.0000	0.0000	0.0000	-1.00	0.0870
BX15	2023	10	30	00	24	05.00	7	0	8	0	0	0	1.40	0.67	0.46	1.32	1.55	3835741.3074	1177264.3572	4941609.8964	0.0669	0.1054	0.0486	5664449.6370	644349.8933	181.0863	0.0519	0.0948	0.0793	2.3628	0.0095	NaN	0.00	10.6495	0.0000	6.8983	0.0000	0.0000	0.0000	-1.00	0.0873
BX15	2023	10	30	00	24	10.00	7	0	8	0	0	0	1.40	0.67	0.46	1.32	1.55	3835741.3073	1177264.3609	4941609.8956	0.0667	0.1050	0.0485	5664449.6358	644349.8968	181.0864	0.0517	0.0944	0.0790	2.3630	0.0095	NaN	0.00	10.5766	0.0000	6.8395	0.0000	0.0000	0.0000	-1.00	0.0875
BX15	2023	10	30	00	24	15.00	7	0	8	0	0	0	1.40	0.67	0.46	1.33	1.55	3835741.3052	1177264.3607	4941609.8953	0.0664	0.1046	0.0483	5664449.6373	644349.8972	181.0849	0.0515	0.0941	0.0787	2.3632	0.0095	NaN	0.00	10.5887	0.0000	6.8603	0.0000	0.0000	0.0000	-1.00	0.0876
BX15	2023	10	30	00	24	20.00	7	0	8	0	0	0	1.40	0.67	0.46	1.33	1.56	3835741.3040	1177264.3618	4941609.8950	0.0661	0.1043	0.0481	5664449.6378	644349.8986	181.0840	0.0513	0.0937	0.0783	2.3635	0.0094	NaN	0.00	10.5047	0.0000	6.7799	0.0000	0.0000	0.0000	-1.00	0.0879
BX15	2023	10	30	00	24	25.00	7	0	8	0	0	0	1.40	0.67	0.46	1.33	1.56	3835741.3058	1177264.3619	4941609.8951	0.0658	0.1039	0.0480	5664449.6364	644349.8983	181.0853	0.0511	0.0934	0.0780	2.3636	0.0094	NaN	0.00	10.4412	0.0000	6.7196	0.0000	0.0000	0.0000	-1.00	0.0881
BX15	2023	10	30	00	24	30.00	7	0	8	0	0	0	1.41	0.67	0.46	1.33	1.56	3835741.3059	1177264.3642	4941609.8953	0.0655	0.1035	0.0478	5664449.6360	644349.9004	181.0859	0.0510	0.0930	0.0777	2.3639	0.0093	NaN	0.00	10.6544	0.0000	6.9389	0.0000	0.0000	0.0000	-1.00	0.0883
BX15	2023	10	30	00	24	35.00	7	0	8	0	0	0	1.41	0.67	0.46	1.33	1.56	3835741.3063	1177264.3657	4941609.8965	0.0652	0.1031	0.0477	5664449.6362	644349.9017	181.0874	0.0508	0.0927	0.0774	2.3641	0.0093	NaN	0.00	10.5777	0.0000	6.8660	0.0000	0.0000	0.0000	-1.00	0.0886
BX15	2023	10	30	00	24	40.00	7	0	8	0	0	0	1.41	0.67	0.46	1.33	1.56	3835741.3074	1177264.3674	4941609.8947	0.0650	0.1027	0.0475	5664449.6339	644349.9031	181.0869	0.0506	0.0923	0.0771	2.3645	0.0092	NaN	0.00	10.4752	0.0000	6.7698	0.0000	0.0000	0.0000	-1.00	0.0889
BX15	2023	10	30	00	24	45.00	7	0	8	0	0	0	1.41	0.67	0.46	1.33	1.56	3835741.3060	1177264.3689	4941609.8940	0.0647	0.1023	0.0474	5664449.6342	644349.9049	181.0858	0.0504	0.0920	0.0768	2.3647	0.0092	NaN	0.00	10.2971	0.0000	6.5903	0.0000	0.0000	0.0000	-1.00	0.0892
BX15	2023	10	30	00	24	50.00	7	0	8	0	0	0	1.41	0.67	0.46	1.33	1.56	3835741.3051	1177264.3671	4941609.8922	0.0645	0.1020	0.0472	5664449.6341	644349.9034	181.0835	0.0503	0.0916	0.0765	2.3651	0.0091	NaN	0.00	10.5883	0.0000	6.8783	0.0000	0.0000	0.0000	-1.00	0.0895
BX15	2023	10	30	00	24	55.00	7	0	8	0	0	0	1.41	0.68	0.46	1.33	1.56	3835741.3035	1177264.3682	4941609.8916	0.0642	0.1016	0.0471	5664449.6348	644349.9050	181.0823	0.0501	0.0913	0.0762	2.3654	0.0091	NaN	0.00	10.6819	0.0000	6.9709	0.0000	0.0000	0.0000	-1.00	0.0898
BX15	2023	10	30	00	25	00.00	7	0	8	0	0	0	1.41	0.68	0.46	1.33	1.56	3835741.3040	1177264.3697	4941609.8895	0.0639	0.1012	0.0469	5664449.6327	644349.9063	181.0812	0.0499	0.0910	0.0759	2.3657	0.0090	NaN	0.00	10.4002	0.0000	6.6896	0.0000	0.0000	0.0000	-1.00	0.0902
BX15	2023	10	30	00	25	05.00	7	0	8	0	0	0	1.41	0.68	0.46	1.33	1.57	3835741.3020	1177264.3687	4941609.8857	0.0637	0.1008	0.0468	5664449.6320	644349.9060	181.0769	0.0498	0.0906	0.0756	2.3660	0.0090	NaN	0.00	10.4896	0.0000	6.7805	0.0000	0.0000	0.0000	-1.00	0.0905
BX15	2023	10	30	00	25	10.00	7	0	8	0	0	0	1.41	0.68	0.46	1.34	1.57	3835741.2992	1177264.3692	4941609.8815	0.0634	0.1004	0.0466	5664449.6314	644349.9072	181.0721	0.0496	0.0903	0.0754	2.3663	0.0090	NaN	0.00	10.5813	0.0000	6.8705	0.0000	0.0000	0.0000	-1.00	0.0908
BX15	2023	10	30	00	25	15.00	7	0	8	0	0	0	1.41	0.68	0.46	1.34	1.57	3835741.2970	1177264.3684	4941609.8807	0.0632	0.1001	0.0465	5664449.6327	644349.9071	181.0700	0.0494	0.0900	0.0751	2.3666	0.0089	NaN	0.00	10.6460	0.0000	6.9357	0.0000	0.0000	0.0000	-1.00	0.0910
BX15	2023	10	30	00	25	20.00	7	0	8	0	0	0	1.41	0.68	0.46	1.34	1.57	3835741.2960	1177264.3681	4941609.8800	0.0629	0.0997	0.0464	5664449.6331	644349.9072	181.0688	0.0493	0.0896	0.0748	2.3669	0.0089	NaN	0.00	10.5770	0.0000	6.8700	0.0000	0.0000	0.0000	-1.00	0.0914
BX15	2023	10	30	00	25	25.00	7	0	8	0	0	0	1.41	0.68	0.46	1.34	1.57	3835741.2944	1177264.3688	4941609.8787	0.0627	0.0993	0.0462	5664449.6333	644349.9082	181.0670	0.0491	0.0893	0.0745	2.3672	0.0088	NaN	0.00	10.4839	0.0000	6.7808	0.0000	0.0000	0.0000	-1.00	0.0917
BX15	2023	10	30	00	25	30.00	7	0	8	0	0	0	1.42	0.68	0.46	1.34	1.57	3835741.2926	1177264.3673	4941609.8769	0.0625	0.0990	0.0461	5664449.6338	644349.9074	181.0642	0.0489	0.0890	0.0743	2.3676	0.0088	NaN	0.00	10.5632	0.0000	6.8614	0.0000	0.0000	0.0000	-1.00	0.0920
BX15	2023	10	30	00	25	35.00	7	0	7	0	0	0	1.48	0.70	0.51	1.40	1.64	3835741.2895	1177264.3658	4941609.8756	0.0625	0.0986	0.0461	5664449.6357	644349.9068	181.0610	0.0488	0.0887	0.0742	2.3678	0.0087	NaN	0.00	10.6426	0.0000	6.9443	0.0000	0.0000	0.0000	-1.00	0.0923
BX15	2023	10	30	00	25	40.00	7	0	7	0	0	0	1.49	0.70	0.51	1.40	1.64	3835741.2869	1177264.3661	4941609.8751	0.0624	0.0982	0.0460	5664449.6373	644349.9078	181.0591	0.0487	0.0883	0.0741	2.3681	0.0087	NaN	0.00	10.6071	0.0000	6.9104	0.0000	0.0000	0.0000	-1.00	0.0925
BX15	2023	10	30	00	25	45.00	7	0	7	0	0	0	1.49	0.70	0.51	1.40	1.64	3835741.2834	1177264.3652	4941609.8753	0.0623	0.0979	0.0460	5664449.6402	644349.9078	181.0570	0.0486	0.0880	0.0740	2.3684	0.0087	NaN	0.00	10.6149	0.0000	6.9220	0.0000	0.0000	0.0000	-1.00	0.0929
BX15	2023	10	30	00	25	50.00	7	0	7	0	0	0	1.49	0.70	0.51	1.40	1.64	3835741.2819	1177264.3637	4941609.8754	0.0621	0.0975	0.0459	5664449.6417	644349.9068	181.0559	0.0484	0.0877	0.0738	2.3687	0.0086	NaN	0.00	10.6001	0.0000	6.9110	0.0000	0.0000	0.0000	-1.00	0.0931
BX15	2023	10	30	00	25	55.00	7	0	7	0	0	0	1.49	0.70	0.51	1.40	1.64	3835741.2791	1177264.3623	4941609.8743	0.0619	0.0972	0.0458	5664449.6434	644349.9063	181.0532	0.0482	0.0874	0.0736	2.3690	0.0086	NaN	0.00	10.8386	0.0000	7.1530	0.0000	0.0000	0.0000	-1.00	0.0934
BX15	2023	10	30	00	26	00.00	7	0	7	0	0	0	1.49	0.70	0.51	1.40	1.65	3835741.2793	1177264.3607	4941609.8728	0.0617	0.0968	0.0457	5664449.6426	644349.9047	181.0518	0.0481	0.0870	0.0733	2.3693	0.0085	NaN	0.00	10.6748	0.0000	6.9908	0.0000	0.0000	0.0000	-1.00	0.0937
BX15	2023	10	30	00	26	05.00	7	0	7	0	0	0	1.49	0.70	0.51	1.40	1.65	3835741.2794	1177264.3603	4941609.8703	0.0615	0.0965	0.0456	5664449.6410	644349.9043	181.0498	0.0479	0.0867	0.0731	2.3695	0.0085	NaN	0.00	10.6754	0.0000	6.9936	0.0000	0.0000	0.0000	-1.00	0.0939
BX15	2023	10	30	00	26	10.00	7	0	7	0	0	0	1.49	0.70	0.51	1.40	1.65	3835741.2769	1177264.3590	4941609.8684	0.0613	0.0961	0.0455	5664449.6420	644349.9037	181.0466	0.0478	0.0864	0.0729	2.3696	0.0085	NaN	0.00	10.6477	0.0000	6.9676	0.0000	0.0000	0.0000	-1.00	0.0941
BX15	2023	10	30	00	26	15.00	7	0	7	0	0	0	1.49	0.70	0.51	1.40	1.65	3835741.2779	1177264.3572	4941609.8662	0.0613	0.0958	0.0457	5664449.6402	644349.9018	181.0452	0.0482	0.0862	0.0727	2.3697	0.0084	NaN	0.00	10.5036	0.0000	6.8196	0.0000	0.0000	0.0000	-1.00	0.0942
BX15	2023	10	30	00	26	20.00	7	0	7	0	0	0	1.49	0.70	0.51	1.40	1.65	3835741.2767	1177264.3586	4941609.8665	0.0609	0.0954	0.0453	5664449.6410	644349.9034	181.0450	0.0477	0.0858	0.0724	2.3699	0.0084	NaN	0.00	10.5453	0.0000	6.8656	0.0000	0.0000	0.0000	-1.00	0.0944
BX15	2023	10	30	00	26	25.00	7	0	7	0	0	0	1.49	0.70	0.51	1.40	1.65	3835741.2779	1177264.3580	4941609.8669	0.0607	0.0951	0.0452	5664449.6405	644349.9026	181.0459	0.0474	0.0855	0.0722	2.3701	0.0083	NaN	0.00	10.5331	0.0000	6.8532	0.0000	0.0000	0.0000	-1.00	0.0946
BX15	2023	10	30	00	26	30.00	7	0	7	0	0	0	1.49	0.71	0.51	1.40	1.65	3835741.2751	1177264.3576	4941609.8666	0.0605	0.0947	0.0450	5664449.6426	644349.9029	181.0439	0.0472	0.0852	0.0720	2.3703	0.0083	NaN	0.00	10.6360	0.0000	6.9546	0.0000	0.0000	0.0000	-1.00	0.0947
BX15	2023	10	30	00	26	35.00	7	0	7	0	0	0	1.49	0.71	0.51	1.40	1.65	3835741.2731	1177264.3542	4941609.8659	0.0603	0.0944	0.0449	5664449.6442	644349.9003	181.0415	0.0471	0.0849	0.0717	2.3705	0.0083	NaN	0.00	10.5894	0.0000	6.9115	0.0000	0.0000	0.0000	-1.00	0.0949
BX15	2023	10	30	00	26	40.00	7	0	8	0	0	0	1.43	0.69	0.46	1.35	1.58	3835741.2715	1177264.3515	4941609.8679	0.0601	0.0941	0.0448	5664449.6473	644349.8981	181.0415	0.0469	0.0845	0.0715	2.3706	0.0082	NaN	0.00	10.4216	0.0000	6.7472	0.0000	0.0000	0.0000	-1.00	0.0950
BX15	2023	10	30	00	26	45.00	8	0	7	0	0	0	1.21	0.42	0.47	1.12	1.29	3835741.2708	1177264.3499	4941609.8673	0.0599	0.0937	0.0447	5664449.6477	644349.8966	181.0404	0.0468	0.0842	0.0713	2.3708	0.0082	NaN	0.00	10.3270	0.0000	6.6555	0.0000	0.0000	0.0000	-1.00	0.0952
BX15	2023	10	30	00	26	50.00	8	0	7	0	0	0	1.21	0.42	0.47	1.12	1.29	3835741.2703	1177264.3475	4941609.8658	0.0597	0.0934	0.0446	5664449.6477	644349.8946	181.0385	0.0466	0.0839	0.0711	2.3709	0.0081	NaN	0.00	10.5702	0.0000	6.8996	0.0000	0.0000	0.0000	-1.00	0.0954
BX15	2023	10	30	00	26	55.00	8	0	7	0	0	0	1.21	0.42	0.47	1.12	1.29	3835741.2696	1177264.3432	4941609.8662	0.0595	0.0930	0.0445	5664449.6493	644349.8906	181.0375	0.0465	0.0836	0.0708	2.3710	0.0081	NaN	0.00	10.6330	0.0000	6.9645	0.0000	0.0000	0.0000	-1.00	0.0955
BX15	2023	10	30	00	27	00.00	8	0	7	0	0	0	1.22	0.42	0.47	1.12	1.29	3835741.2688	1177264.3419	4941609.8624	0.0595	0.0927	0.0448	5664449.6478	644349.8896	181.0339	0.0469	0.0834	0.0706	2.3711	0.0081	NaN	0.00	10.8188	0.0000	7.1491	0.0000	0.0000	0.0000	-1.00	0.0956
BX15	2023	10	30	00	27	05.00	8	0	8	0	0	0	1.15	0.41	0.43	1.07	1.22	3835741.2671	1177264.3413	4941609.8605	0.0591	0.0923	0.0444	5664449.6480	644349.8895	181.0313	0.0464	0.0830	0.0704	2.3712	0.0080	NaN	0.00	11.0023	0.0000	7.3356	0.0000	0.0000	0.0000	-1.00	0.0957
BX15	2023	10	30	00	27	10.00	8	0	8	0	0	0	1.15	0.41	0.43	1.07	1.22	3835741.2661	1177264.3415	4941609.8606	0.0588	0.0920	0.0442	5664449.6488	644349.8900	181.0308	0.0461	0.0827	0.0701	2.3713	0.0080	NaN	0.00	10.8179	0.0000	7.1518	0.0000	0.0000	0.0000	-1.00	0.0957
BX15	2023	10	30	00	27	15.00	8	0	8	0	0	0	1.15	0.41	0.43	1.07	1.22	3835741.2672	1177264.3415	4941609.8597	0.0586	0.0917	0.0441	5664449.6474	644349.8898	181.0308	0.0459	0.0824	0.0699	2.3713	0.0080	NaN	0.00	11.0130	0.0000	7.3526	0.0000	0.0000	0.0000	-1.00	0.0957
BX15	2023	10	30	00	27	20.00	8	0	8	0	0	0	1.15	0.41	0.43	1.07	1.23	3835741.2680	1177264.3386	4941609.8584	0.0586	0.0913	0.0444	5664449.6465	644349.8867	181.0297	0.0463	0.0821	0.0696	2.3713	0.0079	NaN	0.00	11.0754	0.0000	7.4132	0.0000	0.0000	0.0000	-1.00	0.0958
BX15	2023	10	30	00	27	25.00	8	0	8	0	0	0	1.15	0.41	0.43	1.07	1.23	3835741.2687	1177264.3374	4941609.8585	0.0584	0.0910	0.0444	5664449.6463	644349.8854	181.0300	0.0464	0.0819	0.0694	2.3714	0.0079	NaN	0.00	11.0719	0.0000	7.4090	0.0000	0.0000	0.0000	-1.00	0.0958
BX15	2023	10	30	00	27	30.00	8	0	8	0	0	0	1.15	0.41	0.43	1.07	1.23	3835741.2667	1177264.3368	4941609.8587	0.0579	0.0907	0.0438	5664449.6480	644349.8854	181.0288	0.0457	0.0815	0.0691	2.3715	0.0079	NaN	0.00	10.9346	0.0000	7.2721	0.0000	0.0000	0.0000	-1.00	0.0959
BX15	2023	10	30	00	27	35.00	8	0	7	0	0	0	1.22	0.43	0.47	1.12	1.29	3835741.2664	1177264.3359	4941609.8584	0.0578	0.0903	0.0436	5664449.6483	644349.8846	181.0282	0.0455	0.0812	0.0689	2.3715	0.0078	NaN	0.00	10.9915	0.0000	7.3304	0.0000	0.0000	0.0000	-1.00	0.0960
BX15	2023	10	30	00	27	40.00	8	0	7	0	0	0	1.22	0.43	0.47	1.12	1.29	3835741.2662	1177264.3346	4941609.8589	0.0577	0.0900	0.0435	5664449.6490	644349.8834	181.0283	0.0453	0.0809	0.0687	2.3716	0.0078	NaN	0.00	11.0690	0.0000	7.4091	0.0000	0.0000	0.0000	-1.00	0.0960
BX15	2023	10	30	00	27	45.00	8	0	7	0	0	0	1.22	0.43	0.47	1.12	1.29	3835741.2632	1177264.3315	4941609.8592	0.0575	0.0897	0.0434	5664449.6521	644349.8812	181.0262	0.0451	0.0806	0.0685	2.3717	0.0077	NaN	0.00	11.0103	0.0000	7.3509	0.0000	0.0000	0.0000	-1.00	0.0962
BX15	2023	10	30	00	27	50.00	8	0	8	0	0	0	1.16	0.41	0.42	1.08	1.23	3835741.2618	1177264.3303	4941609.8607	0.0573	0.0894	0.0433	5664449.6543	644349.8805	181.0262	0.0450	0.0803	0.0683	2.3718	0.0077	NaN	0.00	11.1999	0.0000	7.5417	0.0000	0.0000	0.0000	-1.00	0.0963
BX15	2023	10	30	00	27	55.00	8	0	8	0	0	0	1.16	0.41	0.42	1.08	1.23	3835741.2595	1177264.3297	4941609.8592	0.0571	0.0890	0.0432	5664449.6552	644349.8805	181.0236	0.0448	0.0800	0.0681	2.3719	0.0077	NaN	0.00	11.0554	0.0000	7.3998	0.0000	0.0000	0.0000	-1.00	0.0964
BX15	2023	10	30	00	28	00.00	8	0	8	0	0	0	1.16	0.41	0.42	1.08	1.23	3835741.2586	1177264.3279	4941609.8583	0.0569	0.0887	0.0431	5664449.6557	644349.8791	181.0221	0.0447	0.0797	0.0679	2.3720	0.0076	NaN	0.00	10.9031	0.0000	7.2458	0.0000	0.0000	0.0000	-1.00	0.0965
BX15	2023	10	30	00	28	05.00	8	0	8	0	0	0	1.16	0.41	0.42	1.08	1.23	3835741.2580	1177264.3268	4941609.8575	0.0567	0.0884	0.0430	5664449.6558	644349.8781	181.0208	0.0446	0.0794	0.0677	2.3722	0.0076	NaN	0.00	10.9609	0.0000	7.2981	0.0000	0.0000	0.0000	-1.00	0.0966
BX15	2023	10	30	00	28	10.00	7	0	7	0	0	0	1.51	0.72	0.51	1.42	1.67	3835741.2570	1177264.3227	4941609.8576	0.0567	0.0881	0.0430	5664449.6575	644349.8745	181.0196	0.0445	0.0792	0.0677	2.3722	0.0076	NaN	0.00	10.8280	0.0000	7.1609	0.0000	0.0000	0.0000	-1.00	0.0966
BX15	2023	10	30	00	28	15.00	7	0	7	0	0	0	1.51	0.72	0.51	1.42	1.67	3835741.2579	1177264.3213	4941609.8547	0.0566	0.0878	0.0430	5664449.6552	644349.8729	181.0176	0.0444	0.0789	0.0676	2.3723	0.0075	NaN	0.00	10.9002	0.0000	7.2309	0.0000	0.0000	0.0000	-1.00	0.0967
BX15	2023	10	30	00	28	20.00	7	0	7	0	0	0	1.51	0.72	0.51	1.42	1.67	3835741.2569	1177264.3201	4941609.8545	0.0564	0.0875	0.0429	5664449.6562	644349.8721	181.0166	0.0443	0.0786	0.0674	2.3723	0.0075	NaN	0.00	10.9306	0.0000	7.2618	0.0000	0.0000	0.0000	-1.00	0.0967
BX15	2023	10	30	00	28	25.00	8	0	8	0	0	0	1.16	0.42	0.42	1.08	1.23	3835741.2554	1177264.3190	4941609.8558	0.0563	0.0872	0.0429	5664449.6584	644349.8714	181.0165	0.0441	0.0784	0.0673	2.3722	0.0075	NaN	0.00	11.0533	0.0000	7.3868	0.0000	0.0000	0.0000	-1.00	0.0967
BX15	2023	10	30	00	28	30.00	8	0	8	0	0	0	1.16	0.42	0.42	1.08	1.23	3835741.2589	1177264.3191	4941609.8574	0.0561	0.0869	0.0428	5664449.6567	644349.8705	181.0199	0.0440	0.0781	0.0671	2.3722	0.0074	NaN	0.00	11.0354	0.0000	7.3721	0.0000	0.0000	0.0000	-1.00	0.0966
BX15	2023	10	30	00	28	35.00	8	0	8	0	0	0	1.16	0.42	0.42	1.08	1.23	3835741.2587	1177264.3189	4941609.8572	0.0559	0.0866	0.0427	5664449.6567	644349.8703	181.0195	0.0439	0.0778	0.0669	2.3721	0.0074	NaN	0.00	11.0301	0.0000	7.3700	0.0000	0.0000	0.0000	-1.00	0.0966
BX15	2023	10	30	00	28	40.00	8	0	8	0	0	0	1.16	0.42	0.42	1.08	1.23	3835741.2575	1177264.3177	4941609.8571	0.0557	0.0863	0.0426	5664449.6579	644349.8695	181.0186	0.0437	0.0775	0.0667	2.3720	0.0074	NaN	0.00	11.2101	0.0000	7.5514	0.0000	0.0000	0.0000	-1.00	0.0965
BX15	2023	10	30	00	28	45.00	8	0	8	0	0	0	1.16	0.42	0.42	1.08	1.23	3835741.2582	1177264.3163	4941609.8578	0.0557	0.0860	0.0427	5664449.6580	644349.8680	181.0193	0.0436	0.0773	0.0667	2.3720	0.0073	NaN	0.00	11.1703	0.0000	7.5135	0.0000	0.0000	0.0000	-1.00	0.0964
BX15	2023	10	30	00	28	50.00	8	0	8	0	0	0	1.16	0.42	0.42	1.08	1.23	3835741.2583	1177264.3154	4941609.8556	0.0553	0.0856	0.0425	5664449.6568	644349.8672	181.0175	0.0434	0.0769	0.0663	2.3719	0.0073	NaN	0.00	11.2998	0.0000	7.6448	0.0000	0.0000	0.0000	-1.00	0.0964
BX15	2023	10	30	00	28	55.00	8	0	8	0	0	0	1.16	0.42	0.42	1.08	1.24	3835741.2563	1177264.3165	4941609.8584	0.0553	0.0853	0.0426	5664449.6598	644349.8687	181.0187	0.0433	0.0767	0.0663	2.3719	0.0073	NaN	0.00	11.2998	0.0000	7.6466	0.0000	0.0000	0.0000	-1.00	0.0963
BX15	2023	10	30	00	29	00.00	8	0	8	0	0	0	1.16	0.42	0.42	1.08	1.24	3835741.2555	1177264.3175	4941609.8574	0.0549	0.0850	0.0424	5664449.6595	644349.8699	181.0176	0.0432	0.0764	0.0658	2.3718	0.0072	NaN	0.00	11.3551	0.0000	7.6989	0.0000	0.0000	0.0000	-1.00	0.0963
BX15	2023	10	30	00	29	05.00	8	0	8	0	0	0	1.16	0.42	0.42	1.08	1.24	3835741.2553	1177264.3160	4941609.8583	0.0549	0.0847	0.0424	5664449.6606	644349.8685	181.0178	0.0430	0.0762	0.0658	2.3718	0.0072	NaN	0.00	11.1553	0.0000	7.4991	0.0000	0.0000	0.0000	-1.00	0.0963
BX15	2023	10	30	00	29	10.00	8	0	8	0	0	0	1.16	0.42	0.42	1.08	1.24	3835741.2551	1177264.3174	4941609.8585	0.0544	0.0844	0.0422	5664449.6605	644349.8699	181.0181	0.0429	0.0758	0.0654	2.3719	0.0072	NaN	0.00	11.0555	0.0000	7.4048	0.0000	0.0000	0.0000	-1.00	0.0963
BX15	2023	10	30	00	29	15.00	8	0	8	0	0	0	1.16	0.42	0.42	1.08	1.24	3835741.2564	1177264.3159	4941609.8564	0.0542	0.0841	0.0420	5664449.6586	644349.8681	181.0170	0.0428	0.0755	0.0650	2.3719	0.0071	NaN	0.00	11.2601	0.0000	7.6096	0.0000	0.0000	0.0000	-1.00	0.0964
BX15	2023	10	30	00	29	20.00	8	0	8	0	0	0	1.16	0.42	0.42	1.08	1.24	3835741.2572	1177264.3129	4941609.8546	0.0539	0.0838	0.0418	5664449.6575	644349.8650	181.0156	0.0427	0.0753	0.0647	2.3719	0.0071	NaN	0.00	11.1973	0.0000	7.5473	0.0000	0.0000	0.0000	-1.00	0.0964
BX15	2023	10	30	00	29	25.00	8	0	8	0	0	0	1.16	0.42	0.42	1.09	1.24	3835741.2581	1177264.3127	4941609.8548	0.0537	0.0835	0.0417	5664449.6569	644349.8646	181.0162	0.0426	0.0750	0.0645	2.3719	0.0071	NaN	0.00	11.2187	0.0000	7.5644	0.0000	0.0000	0.0000	-1.00	0.0964
BX15	2023	10	30	00	29	30.00	8	0	8	0	0	0	1.17	0.42	0.42	1.09	1.24	3835741.2597	1177264.3116	4941609.8558	0.0535	0.0832	0.0416	5664449.6566	644349.8630	181.0178	0.0424	0.0747	0.0642	2.3719	0.0071	NaN	0.00	11.0451	0.0000	7.3832	0.0000	0.0000	0.0000	-1.00	0.0963
BX15	2023	10	30	00	29	35.00	8	0	8	0	0	0	1.17	0.42	0.42	1.09	1.24	3835741.2615	1177264.3109	4941609.8565	0.0534	0.0829	0.0415	5664449.6558	644349.8620	181.0192	0.0423	0.0745	0.0640	2.3718	0.0070	NaN	0.00	11.0125	0.0000	7.3522	0.0000	0.0000	0.0000	-1.00	0.0962
BX15	2023	10	30	00	29	40.00	8	0	8	0	0	0	1.17	0.42	0.42	1.09	1.24	3835741.2626	1177264.3105	4941609.8573	0.0532	0.0826	0.0413	5664449.6556	644349.8612	181.0204	0.0422	0.0742	0.0638	2.3717	0.0070	NaN	0.00	10.8522	0.0000	7.1992	0.0000	0.0000	0.0000	-1.00	0.0961
BX15	2023	10	30	00	29	45.00	8	0	8	0	0	0	1.17	0.42	0.42	1.09	1.24	3835741.2648	1177264.3110	4941609.8564	0.0530	0.0823	0.0412	5664449.6532	644349.8611	181.0212	0.0421	0.0739	0.0636	2.3716	0.0070	NaN	0.00	11.1445	0.0000	7.4944	0.0000	0.0000	0.0000	-1.00	0.0960
BX15	2023	10	30	00	29	50.00	8	0	8	0	0	0	1.17	0.42	0.42	1.09	1.24	3835741.2657	1177264.3110	4941609.8559	0.0528	0.0820	0.0411	5664449.6523	644349.8609	181.0213	0.0420	0.0737	0.0634	2.3715	0.0069	NaN	0.00	11.0803	0.0000	7.4355	0.0000	0.0000	0.0000	-1.00	0.0960
BX15	2023	10	30	00	29	55.00	8	0	8	0	0	0	1.17	0.42	0.42	1.09	1.24	3835741.2673	1177264.3095	4941609.8555	0.0527	0.0817	0.0410	5664449.6511	644349.8590	181.0217	0.0418	0.0734	0.0632	2.3715	0.0069	NaN	0.00	11.0004	0.0000	7.3589	0.0000	0.0000	0.0000	-1.00	0.0959
BX15	2023	10	30	00	30	00.00	8	0	8	0	0	0	1.17	0.42	0.42	1.09	1.24	3835741.2687	1177264.3109	4941609.8579	0.0525	0.0814	0.0410	5664449.6513	644349.8599	181.0247	0.0417	0.0732	0.0630	2.3713	0.0069	NaN	0.00	10.9734	0.0000	7.3397	0.0000	0.0000	0.0000	-1.00	0.0958
BX15	2023	10	30	00	30	05.00	8	0	8	0	0	0	1.17	0.42	0.42	1.09	1.24	3835741.2691	1177264.3129	4941609.8617	0.0523	0.0811	0.0409	5664449.6529	644349.8617	181.0282	0.0416	0.0729	0.0628	2.3712	0.0068	NaN	0.00	11.0650	0.0000	7.4353	0.0000	0.0000	0.0000	-1.00	0.0957
BX15	2023	10	30	00	30	10.00	8	0	8	0	0	0	1.17	0.42	0.42	1.09	1.24	3835741.2692	1177264.3141	4941609.8631	0.0522	0.0808	0.0408	5664449.6535	644349.8628	181.0296	0.0415	0.0726	0.0626	2.3712	0.0068	NaN	0.00	10.9652	0.0000	7.3355	0.0000	0.0000	0.0000	-1.00	0.0956
BX15	2023	10	30	00	30	15.00	8	0	8	0	0	0	1.17	0.42	0.42	1.09	1.24	3835741.2710	1177264.3153	4941609.8648	0.0520	0.0805	0.0407	5664449.6530	644349.8635	181.0322	0.0414	0.0724	0.0624	2.3712	0.0068	NaN	0.00	11.1359	0.0000	7.5075	0.0000	0.0000	0.0000	-1.00	0.0956
BX15	2023	10	30	00	30	20.00	8	0	8	0	0	0	1.17	0.42	0.42	1.09	1.24	3835741.2711	1177264.3170	4941609.8671	0.0518	0.0803	0.0406	5664449.6540	644349.8650	181.0343	0.0413	0.0721	0.0622	2.3711	0.0067	NaN	0.00	11.1073	0.0000	7.4808	0.0000	0.0000	0.0000	-1.00	0.0956
BX15	2023	10	30	00	30	25.00	8	0	8	0	0	0	1.17	0.42	0.42	1.09	1.24	3835741.2743	1177264.3176	4941609.8675	0.0517	0.0800	0.0405	5664449.6517	644349.8646	181.0367	0.0412	0.0719	0.0620	2.3711	0.0067	NaN	0.00	10.9884	0.0000	7.3623	0.0000	0.0000	0.0000	-1.00	0.0955
BX15	2023	10	30	00	30	30.00	8	0	8	0	0	0	1.17	0.43	0.42	1.09	1.24	3835741.2780	1177264.3183	4941609.8690	0.0515	0.0797	0.0404	5664449.6498	644349.8643	181.0403	0.0410	0.0716	0.0618	2.3710	0.0067	NaN	0.00	11.1695	0.0000	7.5402	0.0000	0.0000	0.0000	-1.00	0.0954
BX15	2023	10	30	00	30	35.00	8	0	8	0	0	0	1.17	0.43	0.42	1.09	1.24	3835741.2786	1177264.3208	4941609.8698	0.0514	0.0794	0.0404	5664449.6493	644349.8666	181.0417	0.0409	0.0714	0.0617	2.3709	0.0067	NaN	0.00	11.6468	0.0000	8.0197	0.0000	0.0000	0.0000	-1.00	0.0954
BX15	2023	10	30	00	30	40.00	8	0	8	0	0	0	1.17	0.43	0.42	1.09	1.24	3835741.2812	1177264.3212	4941609.8694	0.0512	0.0791	0.0403	5664449.6470	644349.8662	181.0430	0.0408	0.0711	0.0615	2.3709	0.0066	NaN	0.00	11.3589	0.0000	7.7315	0.0000	0.0000	0.0000	-1.00	0.0953
BX15	2023	10	30	00	30	45.00	8	0	8	0	0	0	1.17	0.43	0.42	1.09	1.25	3835741.2824	1177264.3209	4941609.8703	0.0511	0.0789	0.0402	5664449.6467	644349.8656	181.0444	0.0407	0.0709	0.0613	2.3708	0.0066	NaN	0.00	11.2943	0.0000	7.6631	0.0000	0.0000	0.0000	-1.00	0.0952
BX15	2023	10	30	00	30	50.00	8	0	8	0	0	0	1.17	0.43	0.42	1.09	1.25	3835741.2831	1177264.3222	4941609.8708	0.0509	0.0786	0.0401	5664449.6462	644349.8666	181.0454	0.0406	0.0706	0.0612	2.3707	0.0066	NaN	0.00	11.2973	0.0000	7.6667	0.0000	0.0000	0.0000	-1.00	0.0951
BX15	2023	10	30	00	30	55.00	8	0	8	0	0	0	1.17	0.43	0.42	1.09	1.25	3835741.2841	1177264.3251	4941609.8684	0.0508	0.0783	0.0401	5664449.6434	644349.8692	181.0447	0.0405	0.0704	0.0610	2.3707	0.0065	NaN	0.00	11.4636	0.0000	7.8319	0.0000	0.0000	0.0000	-1.00	0.0951
BX15	2023	10	30	00	31	00.00	8	0	8	0	0	0	1.17	0.43	0.42	1.09	1.25	3835741.2864	1177264.3249	4941609.8703	0.0506	0.0780	0.0400	5664449.6430	644349.8684	181.0475	0.0404	0.0701	0.0608	2.3706	0.0065	NaN	0.00	11.1396	0.0000	7.5113	0.0000	0.0000	0.0000	-1.00	0.0950
BX15	2023	10	30	00	31	05.00	7	0	8	0	0	0	1.34	0.53	0.47	1.25	1.44	3835741.2874	1177264.3255	4941609.8704	0.0506	0.0778	0.0401	5664449.6421	644349.8687	181.0483	0.0403	0.0699	0.0608	2.3704	0.0065	NaN	0.00	11.1118	0.0000	7.4822	0.0000	0.0000	0.0000	-1.00	0.0949
BX15	2023	10	30	00	31	10.00	6	0	7	0	0	0	1.67	0.76	0.65	1.53	1.83	3835741.2869	1177264.3247	4941609.8690	0.0513	0.0775	0.0405	5664449.6417	644349.8680	181.0468	0.0403	0.0698	0.0615	2.3704	0.0065	NaN	0.00	11.2875	0.0000	7.6599	0.0000	0.0000	0.0000	-1.00	0.0948
BX15	2023	10	30	00	31	15.00	7	0	8	0	0	0	1.34	0.53	0.47	1.26	1.44	3835741.2875	1177264.3249	4941609.8664	0.0520	0.0773	0.0410	5664449.6397	644349.8681	181.0452	0.0409	0.0697	0.0619	2.3703	0.0065	NaN	0.00	11.6799	0.0000	8.0492	0.0000	0.0000	0.0000	-1.00	0.0948
BX15	2023	10	30	00	31	20.00	7	0	8	0	0	0	1.34	0.53	0.47	1.26	1.44	3835741.2893	1177264.3262	4941609.8658	0.0522	0.0770	0.0413	5664449.6376	644349.8689	181.0459	0.0411	0.0694	0.0621	2.3703	0.0065	NaN	0.00	11.6885	0.0000	8.0542	0.0000	0.0000	0.0000	-1.00	0.0947
BX15	2023	10	30	00	31	25.00	7	0	8	0	0	0	1.34	0.54	0.47	1.26	1.44	3835741.2883	1177264.3282	4941609.8674	0.0518	0.0767	0.0411	5664449.6391	644349.8710	181.0470	0.0403	0.0690	0.0621	2.3702	0.0065	NaN	0.00	11.4276	0.0000	7.7930	0.0000	0.0000	0.0000	-1.00	0.0947
BX15	2023	10	30	00	31	30.00	7	0	8	0	0	0	1.34	0.54	0.47	1.26	1.45	3835741.2893	1177264.3271	4941609.8676	0.0519	0.0766	0.0413	5664449.6386	644349.8697	181.0476	0.0407	0.0689	0.0621	2.3702	0.0065	NaN	0.00	11.6616	0.0000	8.0202	0.0000	0.0000	0.0000	-1.00	0.0946
BX15	2023	10	30	00	31	35.00	7	0	8	0	0	0	1.34	0.54	0.47	1.26	1.45	3835741.2916	1177264.3291	4941609.8668	0.0514	0.0763	0.0410	5664449.6360	644349.8710	181.0487	0.0401	0.0686	0.0619	2.3702	0.0065	NaN	0.00	11.4742	0.0000	7.8300	0.0000	0.0000	0.0000	-1.00	0.0946
BX15	2023	10	30	00	31	40.00	7	0	8	0	0	0	1.34	0.54	0.47	1.26	1.45	3835741.2919	1177264.3320	4941609.8685	0.0512	0.0760	0.0409	5664449.6362	644349.8737	181.0508	0.0399	0.0683	0.0618	2.3701	0.0065	NaN	0.00	11.4753	0.0000	7.8256	0.0000	0.0000	0.0000	-1.00	0.0946
BX15	2023	10	30	00	31	45.00	7	0	8	0	0	0	1.35	0.54	0.47	1.26	1.45	3835741.2899	1177264.3331	4941609.8709	0.0509	0.0758	0.0408	5664449.6390	644349.8753	181.0516	0.0397	0.0681	0.0616	2.3701	0.0064	NaN	0.00	11.2638	0.0000	7.6128	0.0000	0.0000	0.0000	-1.00	0.0945
BX15	2023	10	30	00	31	50.00	7	0	8	0	0	0	1.35	0.54	0.47	1.26	1.45	3835741.2908	1177264.3327	4941609.8692	0.0507	0.0756	0.0407	5664449.6374	644349.8747	181.0507	0.0396	0.0679	0.0614	2.3700	0.0064	NaN	0.00	11.3879	0.0000	7.7341	0.0000	0.0000	0.0000	-1.00	0.0945
BX15	2023	10	30	00	31	55.00	7	0	8	0	0	0	1.35	0.54	0.47	1.26	1.45	3835741.2917	1177264.3341	4941609.8694	0.0505	0.0753	0.0406	5664449.6365	644349.8757	181.0516	0.0395	0.0676	0.0611	2.3700	0.0064	NaN	0.00	11.5457	0.0000	7.8931	0.0000	0.0000	0.0000	-1.00	0.0945
BX15	2023	10	30	00	32	00.00	7	0	8	0	0	0	1.35	0.54	0.47	1.27	1.45	3835741.2914	1177264.3344	4941609.8699	0.0503	0.0751	0.0405	5664449.6370	644349.8761	181.0519	0.0394	0.0674	0.0609	2.3700	0.0064	NaN	0.00	11.5219	0.0000	7.8771	0.0000	0.0000	0.0000	-1.00	0.0944
BX15	2023	10	30	00	32	05.00	7	0	8	0	0	0	1.35	0.54	0.47	1.27	1.45	3835741.2916	1177264.3354	4941609.8697	0.0501	0.0748	0.0403	5664449.6365	644349.8771	181.0521	0.0393	0.0672	0.0607	2.3700	0.0064	NaN	0.00	11.3584	0.0000	7.7197	0.0000	0.0000	0.0000	-1.00	0.0944
BX15	2023	10	30	00	32	10.00	7	0	7	0	0	0	1.49	0.58	0.53	1.40	1.60	3835741.2941	1177264.3362	4941609.8694	0.0504	0.0746	0.0405	5664449.6343	644349.8771	181.0535	0.0392	0.0671	0.0609	2.3700	0.0064	NaN	0.00	11.3859	0.0000	7.7520	0.0000	0.0000	0.0000	-1.00	0.0944
BX15	2023	10	30	00	32	15.00	7	0	7	0	0	0	1.49	0.58	0.53	1.40	1.60	3835741.2953	1177264.3375	4941609.8689	0.0505	0.0743	0.0406	5664449.6328	644349.8781	181.0541	0.0391	0.0669	0.0610	2.3700	0.0064	NaN	0.00	11.5207	0.0000	7.8881	0.0000	0.0000	0.0000	-1.00	0.0945
BX15	2023	10	30	00	32	20.00	7	0	8	0	0	0	1.35	0.54	0.46	1.27	1.46	3835741.2961	1177264.3397	4941609.8691	0.0504	0.0741	0.0406	5664449.6319	644349.8800	181.0552	0.0390	0.0667	0.0610	2.3700	0.0064	NaN	0.00	11.6218	0.0000	7.9941	0.0000	0.0000	0.0000	-1.00	0.0945
BX15	2023	10	30	00	32	25.00	7	0	8	0	0	0	1.35	0.54	0.46	1.27	1.46	3835741.2971	1177264.3405	4941609.8689	0.0503	0.0738	0.0406	5664449.6308	644349.8804	181.0557	0.0389	0.0664	0.0608	2.3700	0.0064	NaN	0.00	11.4767	0.0000	7.8500	0.0000	0.0000	0.0000	-1.00	0.0945
BX15	2023	10	30	00	32	30.00	7	0	8	0	0	0	1.35	0.54	0.46	1.27	1.46	3835741.2974	1177264.3395	4941609.8698	0.0501	0.0736	0.0405	5664449.6314	644349.8794	181.0564	0.0388	0.0662	0.0607	2.3701	0.0064	NaN	0.00	11.5004	0.0000	7.8720	0.0000	0.0000	0.0000	-1.00	0.0945
BX15	2023	10	30	00	32	35.00	7	0	8	0	0	0	1.36	0.55	0.46	1.27	1.46	3835741.2973	1177264.3384	4941609.8694	0.0499	0.0734	0.0404	5664449.6314	644349.8784	181.0558	0.0387	0.0660	0.0605	2.3701	0.0064	NaN	0.00	11.5096	0.0000	7.8786	0.0000	0.0000	0.0000	-1.00	0.0946
BX15	2023	10	30	00	32	40.00	7	0	8	0	0	0	1.36	0.55	0.46	1.27	1.46	3835741.2984	1177264.3389	4941609.8699	0.0497	0.0731	0.0403	5664449.6308	644349.8785	181.0570	0.0386	0.0658	0.0602	2.3702	0.0064	NaN	0.00	11.3426	0.0000	7.7075	0.0000	0.0000	0.0000	-1.00	0.0946
BX15	2023	10	30	00	32	45.00	7	0	8	0	0	0	1.36	0.55	0.46	1.28	1.46	3835741.2976	1177264.3416	4941609.8696	0.0495	0.0729	0.0402	5664449.6307	644349.8814	181.0568	0.0385	0.0655	0.0600	2.3702	0.0064	NaN	0.00	11.4372	0.0000	7.8004	0.0000	0.0000	0.0000	-1.00	0.0947
BX15	2023	10	30	00	32	50.00	7	0	8	0	0	0	1.36	0.55	0.46	1.28	1.46	3835741.2981	1177264.3420	4941609.8700	0.0493	0.0726	0.0401	5664449.6305	644349.8816	181.0574	0.0384	0.0653	0.0598	2.3702	0.0064	NaN	0.00	11.5978	0.0000	7.9596	0.0000	0.0000	0.0000	-1.00	0.0947
BX15	2023	10	30	00	32	55.00	7	0	8	0	0	0	1.36	0.55	0.46	1.28	1.47	3835741.3001	1177264.3405	4941609.8717	0.0491	0.0724	0.0399	5664449.6304	644349.8796	181.0597	0.0383	0.0651	0.0595	2.3703	0.0064	NaN	0.00	11.6189	0.0000	7.9817	0.0000	0.0000	0.0000	-1.00	0.0947
BX15	2023	10	30	00	33	00.00	7	0	7	0	0	0	1.51	0.59	0.53	1.41	1.62	3835741.3018	1177264.3421	4941609.8710	0.0491	0.0722	0.0399	5664449.6283	644349.8807	181.0605	0.0383	0.0649	0.0595	2.3703	0.0064	NaN	0.00	11.5917	0.0000	7.9524	0.0000	0.0000	0.0000	-1.00	0.0947
BX15	2023	10	30	00	33	05.00	7	0	8	0	0	0	1.36	0.55	0.46	1.28	1.47	3835741.3009	1177264.3420	4941609.8712	0.0490	0.0719	0.0398	5664449.6292	644349.8808	181.0600	0.0382	0.0647	0.0593	2.3703	0.0064	NaN	0.00	11.5611	0.0000	7.9199	0.0000	0.0000	0.0000	-1.00	0.0948
BX15	2023	10	30	00	33	10.00	7	0	8	0	0	0	1.36	0.55	0.46	1.28	1.47	3835741.3017	1177264.3417	4941609.8693	0.0489	0.0717	0.0398	5664449.6274	644349.8804	181.0590	0.0381	0.0645	0.0592	2.3703	0.0064	NaN	0.00	11.4684	0.0000	7.8239	0.0000	0.0000	0.0000	-1.00	0.0948
BX15	2023	10	30	00	33	15.00	7	0	8	0	0	0	1.36	0.55	0.46	1.28	1.47	3835741.3030	1177264.3435	4941609.8696	0.0487	0.0715	0.0397	5664449.6263	644349.8817	181.0603	0.0380	0.0643	0.0590	2.3703	0.0064	NaN	0.00	11.7081	0.0000	8.0627	0.0000	0.0000	0.0000	-1.00	0.0948
BX15	2023	10	30	00	33	20.00	7	0	8	0	0	0	1.36	0.55	0.46	1.28	1.47	3835741.3033	1177264.3438	4941609.8722	0.0485	0.0712	0.0396	5664449.6276	644349.8819	181.0626	0.0379	0.0641	0.0588	2.3704	0.0064	NaN	0.00	11.7565	0.0000	8.1044	0.0000	0.0000	0.0000	-1.00	0.0948
BX15	2023	10	30	00	33	25.00	7	0	7	0	0	0	1.52	0.60	0.53	1.42	1.63	3835741.3035	1177264.3441	4941609.8726	0.0485	0.0710	0.0395	5664449.6276	644349.8822	181.0631	0.0378	0.0639	0.0587	2.3704	0.0064	NaN	0.00	11.9080	0.0000	8.2533	0.0000	0.0000	0.0000	-1.00	0.0948
BX15	2023	10	30	00	33	30.00	7	0	7	0	0	0	1.52	0.60	0.53	1.42	1.63	3835741.3055	1177264.3466	4941609.8734	0.0484	0.0708	0.0395	5664449.6262	644349.8840	181.0654	0.0377	0.0637	0.0585	2.3704	0.0064	NaN	0.00	11.7825	0.0000	8.1237	0.0000	0.0000	0.0000	-1.00	0.0949
BX15	2023	10	30	00	33	35.00	7	0	8	0	0	0	1.37	0.55	0.46	1.29	1.47	3835741.3074	1177264.3483	4941609.8735	0.0482	0.0706	0.0394	5664449.6244	644349.8851	181.0669	0.0376	0.0635	0.0584	2.3704	0.0064	NaN	0.00	11.6990	0.0000	8.0358	0.0000	0.0000	0.0000	-1.00	0.0949
BX15	2023	10	30	00	33	40.00	7	0	8	0	0	0	1.37	0.55	0.46	1.29	1.48	3835741.3068	1177264.3494	4941609.8742	0.0481	0.0703	0.0393	5664449.6250	644349.8863	181.0673	0.0375	0.0633	0.0582	2.3705	0.0064	NaN	0.00	11.9075	0.0000	8.2458	0.0000	0.0000	0.0000	-1.00	0.0949
BX15	2023	10	30	00	33	45.00	7	0	8	0	0	0	1.37	0.55	0.46	1.29	1.48	3835741.3086	1177264.3479	4941609.8776	0.0479	0.0701	0.0393	5664449.6262	644349.8842	181.0708	0.0374	0.0631	0.0581	2.3705	0.0064	NaN	0.00	11.6654	0.0000	8.0030	0.0000	0.0000	0.0000	-1.00	0.0949
BX15	2023	10	30	00	33	50.00	7	0	8	0	0	0	1.37	0.56	0.46	1.29	1.48	3835741.3081	1177264.3473	4941609.8801	0.0477	0.0699	0.0392	5664449.6282	644349.8838	181.0723	0.0374	0.0629	0.0579	2.3705	0.0064	NaN	0.00	11.6786	0.0000	8.0138	0.0000	0.0000	0.0000	-1.00	0.0949
BX15	2023	10	30	00	33	55.00	7	0	8	0	0	0	1.37	0.56	0.46	1.29	1.48	3835741.3093	1177264.3485	4941609.8794	0.0476	0.0697	0.0391	5664449.6267	644349.8847	181.0727	0.0373	0.0627	0.0577	2.3705	0.0064	NaN	0.00	11.4775	0.0000	7.8109	0.0000	0.0000	0.0000	-1.00	0.0950
BX15	2023	10	30	00	34	00.00	7	0	8	0	0	0	1.37	0.56	0.46	1.29	1.48	3835741.3110	1177264.3483	4941609.8804	0.0474	0.0694	0.0390	5664449.6261	644349.8840	181.0745	0.0372	0.0625	0.0575	2.3705	0.0064	NaN	0.00	11.7112	0.0000	8.0417	0.0000	0.0000	0.0000	-1.00	0.0950
BX15	2023	10	30	00	34	05.00	7	0	8	0	0	0	1.37	0.56	0.46	1.29	1.48	3835741.3108	1177264.3496	4941609.8810	0.0472	0.0692	0.0389	5664449.6263	644349.8853	181.0750	0.0371	0.0623	0.0573	2.3705	0.0064	NaN	0.00	11.8189	0.0000	8.1511	0.0000	0.0000	0.0000	-1.00	0.0950
BX15	2023	10	30	00	34	10.00	7	0	8	0	0	0	1.37	0.56	0.46	1.29	1.48	3835741.3110	1177264.3492	4941609.8795	0.0470	0.0690	0.0388	5664449.6253	644349.8849	181.0739	0.0370	0.0620	0.0571	2.3705	0.0064	NaN	0.00	11.7175	0.0000	8.0514	0.0000	0.0000	0.0000	-1.00	0.0950
BX15	2023	10	30	00	34	15.00	7	0	8	0	0	0	1.37	0.56	0.46	1.29	1.48	3835741.3094	1177264.3490	4941609.8754	0.0471	0.0689	0.0387	5664449.6240	644349.8852	181.0697	0.0371	0.0619	0.0571	2.3706	0.0064	NaN	0.00	11.4560	0.0000	7.7927	0.0000	0.0000	0.0000	-1.00	0.0950
BX15	2023	10	30	00	34	20.00	7	0	8	0	0	0	1.37	0.56	0.46	1.29	1.48	3835741.3095	1177264.3489	4941609.8743	0.0468	0.0686	0.0387	5664449.6232	644349.8851	181.0689	0.0369	0.0617	0.0568	2.3705	0.0064	NaN	0.00	11.5478	0.0000	7.8882	0.0000	0.0000	0.0000	-1.00	0.0950
BX15	2023	10	30	00	34	25.00	7	0	8	0	0	0	1.38	0.56	0.46	1.30	1.49	3835741.3082	1177264.3487	4941609.8743	0.0466	0.0683	0.0386	5664449.6242	644349.8853	181.0681	0.0367	0.0615	0.0566	2.3706	0.0064	NaN	0.00	11.5196	0.0000	7.8660	0.0000	0.0000	0.0000	-1.00	0.0950
BX15	2023	10	30	00	34	30.00	7	0	7	0	0	0	1.47	0.59	0.52	1.38	1.59	3835741.3076	1177264.3479	4941609.8741	0.0470	0.0681	0.0387	5664449.6248	644349.8846	181.0674	0.0368	0.0613	0.0568	2.3706	0.0064	NaN	0.00	11.5559	0.0000	7.9060	0.0000	0.0000	0.0000	-1.00	0.0950
BX15	2023	10	30	00	34	35.00	7	0	7	0	0	0	1.47	0.59	0.52	1.38	1.59	3835741.3084	1177264.3467	4941609.8752	0.0470	0.0679	0.0387	5664449.6250	644349.8833	181.0685	0.0367	0.0612	0.0569	2.3706	0.0064	NaN	0.00	11.6207	0.0000	7.9778	0.0000	0.0000	0.0000	-1.00	0.0950
BX15	2023	10	30	00	34	40.00	7	0	7	0	0	0	1.47	0.59	0.52	1.38	1.59	3835741.3096	1177264.3458	4941609.8758	0.0470	0.0677	0.0387	5664449.6247	644349.8820	181.0696	0.0366	0.0610	0.0569	2.3706	0.0064	NaN	0.00	11.6223	0.0000	7.9816	0.0000	0.0000	0.0000	-1.00	0.0950
BX15	2023	10	30	00	34	45.00	7	0	8	0	0	0	1.38	0.56	0.46	1.30	1.49	3835741.3088	1177264.3451	4941609.8770	0.0469	0.0675	0.0387	5664449.6262	644349.8816	181.0699	0.0366	0.0608	0.0568	2.3706	0.0064	NaN	0.00	11.6343	0.0000	7.9982	0.0000	0.0000	0.0000	-1.00	0.0950
BX15	2023	10	30	00	34	50.00	7	0	6	0	0	0	1.93	0.73	0.74	1.78	2.06	3835741.3079	1177264.3422	4941609.8782	0.0472	0.0673	0.0388	5664449.6282	644349.8790	181.0698	0.0365	0.0606	0.0570	2.3706	0.0064	NaN	0.00	11.5642	0.0000	7.9314	0.0000	0.0000	0.0000	-1.00	0.0950
BX15	2023	10	30	00	34	55.00	7	0	6	0	0	0	1.93	0.73	0.74	1.78	2.07	3835741.3098	1177264.3399	4941609.8781	0.0472	0.0671	0.0389	5664449.6272	644349.8763	181.0704	0.0365	0.0605	0.0571	2.3706	0.0064	NaN	0.00	11.6339	0.0000	7.9973	0.0000	0.0000	0.0000	-1.00	0.0951
BX15	2023	10	30	00	35	00.00	7	0	6	0	0	0	1.94	0.73	0.74	1.79	2.07	3835741.3101	1177264.3412	4941609.8796	0.0472	0.0669	0.0389	5664449.6277	644349.8774	181.0720	0.0364	0.0603	0.0571	2.3707	0.0064	NaN	0.00	11.5340	0.0000	7.8955	0.0000	0.0000	0.0000	-1.00	0.0951
BX15	2023	10	30	00	35	05.00	7	0	6	0	0	0	1.94	0.73	0.74	1.79	2.07	3835741.3111	1177264.3390	4941609.8796	0.0471	0.0667	0.0389	5664449.6274	644349.8750	181.0721	0.0363	0.0601	0.0571	2.3707	0.0064	NaN	0.00	11.7265	0.0000	8.0880	0.0000	0.0000	0.0000	-1.00	0.0952
BX15	2023	10	30	00	35	10.00	7	0	6	0	0	0	1.94	0.73	0.74	1.79	2.07	3835741.3134	1177264.3393	4941609.8791	0.0471	0.0665	0.0389	5664449.6253	644349.8747	181.0732	0.0362	0.0599	0.0570	2.3707	0.0064	NaN	0.00	11.6758	0.0000	8.0345	0.0000	0.0000	0.0000	-1.00	0.0952
BX15	2023	10	30	00	35	15.00	7	0	7	0	0	0	1.48	0.60	0.52	1.39	1.59	3835741.3164	1177264.3395	4941609.8781	0.0470	0.0663	0.0389	5664449.6223	644349.8740	181.0743	0.0362	0.0597	0.0569	2.3707	0.0064	NaN	0.00	11.7276	0.0000	8.0830	0.0000	0.0000	0.0000	-1.00	0.0952
BX15	2023	10	30	00	35	20.00	7	0	6	0	0	0	1.94	0.73	0.74	1.80	2.08	3835741.3156	1177264.3388	4941609.8784	0.0469	0.0661	0.0389	5664449.6233	644349.8736	181.0739	0.0361	0.0595	0.0568	2.3708	0.0064	NaN	0.00	11.7544	0.0000	8.1050	0.0000	0.0000	0.0000	-1.00	0.0952
BX15	2023	10	30	00	35	25.00	7	0	7	0	0	0	1.48	0.60	0.52	1.39	1.60	3835741.3152	1177264.3353	4941609.8767	0.0468	0.0658	0.0388	5664449.6232	644349.8704	181.0716	0.0360	0.0593	0.0567	2.3708	0.0064	NaN	0.00	11.6518	0.0000	7.9968	0.0000	0.0000	0.0000	-1.00	0.0953
BX15	2023	10	30	00	35	30.00	7	0	7	0	0	0	1.48	0.60	0.52	1.39	1.60	3835741.3166	1177264.3313	4941609.8758	0.0467	0.0656	0.0388	5664449.6224	644349.8661	181.0711	0.0359	0.0591	0.0566	2.3708	0.0064	NaN	0.00	11.5380	0.0000	7.8831	0.0000	0.0000	0.0000	-1.00	0.0953
BX15	2023	10	30	00	35	35.00	7	0	7	0	0	0	1.48	0.60	0.52	1.39	1.60	3835741.3169	1177264.3293	4941609.8783	0.0467	0.0654	0.0391	5664449.6241	644349.8641	181.0728	0.0364	0.0590	0.0565	2.3708	0.0064	NaN	0.00	11.5395	0.0000	7.8907	0.0000	0.0000	0.0000	-1.00	0.0953
BX15	2023	10	30	00	35	40.00	7	0	7	0	0	0	1.48	0.60	0.52	1.39	1.60	3835741.3181	1177264.3281	4941609.8773	0.0466	0.0653	0.0391	5664449.6229	644349.8627	181.0726	0.0364	0.0588	0.0563	2.3709	0.0064	NaN	0.00	11.5172	0.0000	7.8724	0.0000	0.0000	0.0000	-1.00	0.0953
BX15	2023	10	30	00	35	45.00	7	0	7	0	0	0	1.48	0.60	0.52	1.39	1.60	3835741.3183	1177264.3239	4941609.8757	0.0464	0.0651	0.0390	5664449.6225	644349.8586	181.0706	0.0362	0.0587	0.0562	2.3709	0.0064	NaN	0.00	11.5426	0.0000	7.9026	0.0000	0.0000	0.0000	-1.00	0.0954
BX15	2023	10	30	00	35	50.00	7	0	7	0	0	0	1.48	0.60	0.52	1.39	1.60	3835741.3191	1177264.3214	4941609.8772	0.0462	0.0649	0.0390	5664449.6234	644349.8560	181.0719	0.0361	0.0585	0.0560	2.3710	0.0064	NaN	0.00	11.3729	0.0000	7.7326	0.0000	0.0000	0.0000	-1.00	0.0954
BX15	2023	10	30	00	35	55.00	7	0	7	0	0	0	1.48	0.60	0.52	1.39	1.60	3835741.3190	1177264.3199	4941609.8797	0.0460	0.0647	0.0389	5664449.6253	644349.8545	181.0734	0.0359	0.0583	0.0559	2.3710	0.0064	NaN	0.00	11.4335	0.0000	7.7923	0.0000	0.0000	0.0000	-1.00	0.0954
BX15	2023	10	30	00	36	00.00	7	0	6	0	0	0	1.96	0.74	0.74	1.81	2.10	3835741.3181	1177264.3176	4941609.8797	0.0461	0.0645	0.0388	5664449.6265	644349.8525	181.0725	0.0358	0.0581	0.0559	2.3710	0.0064	NaN	0.00	11.6522	0.0000	8.0097	0.0000	0.0000	0.0000	-1.00	0.0955
BX15	2023	10	30	00	36	05.00	7	0	7	0	0	0	1.49	0.60	0.52	1.39	1.60	3835741.3177	1177264.3135	4941609.8802	0.0460	0.0643	0.0388	5664449.6279	644349.8487	181.0719	0.0357	0.0580	0.0558	2.3711	0.0064	NaN	0.00	11.6456	0.0000	8.0013	0.0000	0.0000	0.0000	-1.00	0.0955
BX15	2023	10	30	00	36	10.00	7	0	8	0	0	0	1.39	0.57	0.46	1.31	1.51	3835741.3144	1177264.3091	4941609.8778	0.0461	0.0642	0.0388	5664449.6298	644349.8454	181.0672	0.0358	0.0578	0.0559	2.3711	0.0064	NaN	0.00	11.6222	0.0000	7.9736	0.0000	0.0000	0.0000	-1.00	0.0956
BX15	2023	10	30	00	36	15.00	7	0	7	0	0	0	1.49	0.60	0.52	1.40	1.61	3835741.3149	1177264.3072	4941609.8788	0.0459	0.0639	0.0388	5664449.6304	644349.8434	181.0679	0.0355	0.0576	0.0558	2.3712	0.0064	NaN	0.00	11.5207	0.0000	7.8714	0.0000	0.0000	0.0000	-1.00	0.0956
BX15	2023	10	30	00	36	20.00	7	0	7	0	0	0	1.49	0.60	0.52	1.40	1.61	3835741.3161	1177264.3043	4941609.8790	0.0457	0.0637	0.0387	5664449.6302	644349.8403	181.0683	0.0354	0.0574	0.0556	2.3712	0.0064	NaN	0.00	11.6042	0.0000	7.9566	0.0000	0.0000	0.0000	-1.00	0.0957
BX15	2023	10	30	00	36	25.00	7	0	6	0	0	0	1.97	0.75	0.74	1.83	2.11	3835741.3141	1177264.3000	4941609.8797	0.0458	0.0637	0.0387	5664449.6330	644349.8367	181.0668	0.0355	0.0574	0.0557	2.3713	0.0064	NaN	0.00	11.5717	0.0000	7.9204	0.0000	0.0000	0.0000	-1.00	0.0957
BX15	2023	10	30	00	36	30.00	7	0	7	0	0	0	1.49	0.61	0.52	1.40	1.61	3835741.3148	1177264.2938	4941609.8826	0.0459	0.0635	0.0387	5664449.6355	644349.8305	181.0683	0.0354	0.0572	0.0557	2.3713	0.0064	NaN	0.00	11.7178	0.0000	8.0637	0.0000	0.0000	0.0000	-1.00	0.0957
BX15	2023	10	30	00	36	35.00	7	0	8	0	0	0	1.40	0.58	0.46	1.32	1.51	3835741.3152	1177264.2905	4941609.8823	0.0459	0.0633	0.0387	5664449.6357	644349.8272	181.0678	0.0353	0.0571	0.0557	2.3713	0.0064	NaN	0.00	11.7961	0.0000	8.1381	0.0000	0.0000	0.0000	-1.00	0.0958
BX15	2023	10	30	00	36	40.00	7	0	8	0	0	0	1.40	0.58	0.46	1.32	1.51	3835741.3146	1177264.2893	4941609.8829	0.0458	0.0632	0.0387	5664449.6368	644349.8262	181.0677	0.0352	0.0569	0.0557	2.3714	0.0064	NaN	0.00	11.6411	0.0000	7.9785	0.0000	0.0000	0.0000	-1.00	0.0958
BX15	2023	10	30	00	36	45.00	7	0	8	0	0	0	1.40	0.58	0.46	1.32	1.51	3835741.3146	1177264.2876	4941609.8812	0.0456	0.0630	0.0387	5664449.6361	644349.8246	181.0661	0.0351	0.0568	0.0556	2.3714	0.0064	NaN	0.00	11.8463	0.0000	8.1804	0.0000	0.0000	0.0000	-1.00	0.0958
BX15	2023	10	30	00	36	50.00	7	0	8	0	0	0	1.40	0.58	0.46	1.32	1.51	3835741.3169	1177264.2871	4941609.8808	0.0452	0.0627	0.0386	5664449.6342	644349.8235	181.0670	0.0348	0.0566	0.0552	2.3714	0.0064	NaN	0.00	11.6583	0.0000	7.9957	0.0000	0.0000	0.0000	-1.00	0.0959
BX15	2023	10	30	00	36	55.00	7	0	8	0	0	0	1.40	0.58	0.46	1.32	1.51	3835741.3153	1177264.2826	4941609.8796	0.0451	0.0627	0.0385	5664449.6355	644349.8197	181.0643	0.0349	0.0566	0.0551	2.3715	0.0064	NaN	0.00	11.7204	0.0000	8.0572	0.0000	0.0000	0.0000	-1.00	0.0959
BX15	2023	10	30	00	37	00.00	7	0	8	0	0	0	1.40	0.58	0.46	1.32	1.52	3835741.3153	1177264.2779	4941609.8798	0.0450	0.0626	0.0385	5664449.6366	644349.8151	181.0636	0.0348	0.0564	0.0550	2.3715	0.0064	NaN	0.00	11.8921	0.0000	8.2285	0.0000	0.0000	0.0000	-1.00	0.0960
BX15	2023	10	30	00	37	05.00	7	0	9	0	0	0	1.08	0.48	0.42	0.99	1.18	3835741.3147	1177264.2742	4941609.8798	0.0448	0.0624	0.0384	5664449.6379	644349.8118	181.0626	0.0347	0.0563	0.0548	2.3715	0.0064	NaN	0.00	12.0244	0.0000	8.3593	0.0000	0.0000	0.0000	-1.00	0.0960
BX15	2023	10	30	00	37	10.00	7	0	9	0	0	0	1.08	0.48	0.42	0.99	1.18	3835741.3140	1177264.2738	4941609.8814	0.0444	0.0622	0.0383	5664449.6395	644349.8115	181.0633	0.0345	0.0561	0.0545	2.3716	0.0064	NaN	0.00	11.9917	0.0000	8.3227	0.0000	0.0000	0.0000	-1.00	0.0960
BX15	2023	10	30	00	37	15.00	7	0	9	0	0	0	1.08	0.48	0.42	1.00	1.18	3835741.3142	1177264.2735	4941609.8840	0.0441	0.0620	0.0381	5664449.6410	644349.8111	181.0654	0.0344	0.0560	0.0542	2.3716	0.0064	NaN	0.00	11.8601	0.0000	8.1903	0.0000	0.0000	0.0000	-1.00	0.0960
BX15	2023	10	30	00	37	20.00	7	0	9	0	0	0	1.08	0.48	0.42	1.00	1.18	3835741.3140	1177264.2697	4941609.8840	0.0441	0.0620	0.0380	5664449.6419	644349.8075	181.0646	0.0345	0.0559	0.0541	2.3716	0.0064	NaN	0.00	11.7524	0.0000	8.0768	0.0000	0.0000	0.0000	-1.00	0.0961
BX15	2023	10	30	00	37	25.00	7	0	9	0	0	0	1.08	0.48	0.42	1.00	1.18	3835741.3126	1177264.2666	4941609.8832	0.0442	0.0620	0.0383	5664449.6430	644349.8049	181.0626	0.0348	0.0560	0.0540	2.3716	0.0064	NaN	0.00	11.7302	0.0000	8.0492	0.0000	0.0000	0.0000	-1.00	0.0961
BX15	2023	10	30	00	37	30.00	7	0	9	0	0	0	1.08	0.48	0.42	1.00	1.18	3835741.3118	1177264.2643	4941609.8793	0.0442	0.0618	0.0384	5664449.6417	644349.8030	181.0586	0.0349	0.0559	0.0539	2.3716	0.0064	NaN	0.00	11.9141	0.0000	8.2304	0.0000	0.0000	0.0000	-1.00	0.0961
BX15	2023	10	30	00	37	35.00	7	0	9	0	0	0	1.08	0.48	0.42	1.00	1.18	3835741.3129	1177264.2667	4941609.8787	0.0440	0.0615	0.0382	5664449.6400	644349.8050	181.0593	0.0349	0.0556	0.0535	2.3717	0.0064	NaN	0.00	11.9646	0.0000	8.2818	0.0000	0.0000	0.0000	-1.00	0.0961
BX15	2023	10	30	00	37	40.00	7	0	9	0	0	0	1.08	0.48	0.42	1.00	1.18	3835741.3123	1177264.2657	4941609.8810	0.0435	0.0613	0.0377	5664449.6421	644349.8042	181.0605	0.0343	0.0553	0.0532	2.3717	0.0064	NaN	0.00	11.9597	0.0000	8.2810	0.0000	0.0000	0.0000	-1.00	0.0961
BX15	2023	10	30	00	37	45.00	7	0	8	0	0	0	1.22	0.52	0.50	1.12	1.33	3835741.3141	1177264.2637	4941609.8810	0.0434	0.0612	0.0376	5664449.6411	644349.8017	181.0612	0.0341	0.0552	0.0532	2.3717	0.0064	NaN	0.00	12.0962	0.0000	8.4161	0.0000	0.0000	0.0000	-1.00	0.0961
BX15	2023	10	30	00	37	50.00	7	0	7	0	0	0	1.60	0.64	0.53	1.51	1.72	3835741.3143	1177264.2628	4941609.8829	0.0434	0.0610	0.0377	5664449.6424	644349.8008	181.0626	0.0340	0.0551	0.0532	2.3717	0.0064	NaN	0.00	11.7472	0.0000	8.0643	0.0000	0.0000	0.0000	-1.00	0.0961
BX15	2023	10	30	00	37	55.00	7	0	7	0	0	0	1.60	0.64	0.53	1.51	1.73	3835741.3130	1177264.2603	4941609.8848	0.0435	0.0610	0.0377	5664449.6450	644349.7988	181.0629	0.0341	0.0550	0.0534	2.3717	0.0064	NaN	0.00	11.8576	0.0000	8.1739	0.0000	0.0000	0.0000	-1.00	0.0961
BX15	2023	10	30	00	38	00.00	7	0	8	0	0	0	1.22	0.52	0.50	1.12	1.33	3835741.3140	1177264.2584	4941609.8858	0.0434	0.0607	0.0377	5664449.6453	644349.7966	181.0639	0.0339	0.0548	0.0533	2.3717	0.0064	NaN	0.00	12.0312	0.0000	8.3526	0.0000	0.0000	0.0000	-1.00	0.0961
BX15	2023	10	30	00	38	05.00	7	0	8	0	0	0	1.23	0.52	0.50	1.12	1.33	3835741.3133	1177264.2558	4941609.8858	0.0432	0.0605	0.0377	5664449.6463	644349.7943	181.0630	0.0338	0.0546	0.0532	2.3717	0.0064	NaN	0.00	11.9541	0.0000	8.2777	0.0000	0.0000	0.0000	-1.00	0.0962
BX15	2023	10	30	00	38	10.00	7	0	8	0	0	0	1.23	0.52	0.50	1.12	1.33	3835741.3120	1177264.2548	4941609.8854	0.0431	0.0604	0.0376	5664449.6473	644349.7937	181.0617	0.0337	0.0545	0.0531	2.3717	0.0064	NaN	0.00	11.8544	0.0000	8.1814	0.0000	0.0000	0.0000	-1.00	0.0962
BX15	2023	10	30	00	38	15.00	7	0	8	0	0	0	1.23	0.52	0.50	1.12	1.33	3835741.3135	1177264.2523	4941609.8841	0.0430	0.0602	0.0376	5664449.6458	644349.7909	181.0612	0.0337	0.0543	0.0529	2.3717	0.0064	NaN	0.00	11.8594	0.0000	8.1896	0.0000	0.0000	0.0000	-1.00	0.0962
BX15	2023	10	30	00	38	20.00	7	0	8	0	0	0	1.23	0.52	0.50	1.13	1.34	3835741.3124	1177264.2514	4941609.8843	0.0429	0.0600	0.0375	5664449.6470	644349.7903	181.0605	0.0336	0.0541	0.0528	2.3717	0.0064	NaN	0.00	11.9612	0.0000	8.2936	0.0000	0.0000	0.0000	-1.00	0.0962
BX15	2023	10	30	00	38	25.00	7	0	8	0	0	0	1.23	0.52	0.50	1.13	1.34	3835741.3117	1177264.2491	4941609.8832	0.0428	0.0598	0.0374	5664449.6473	644349.7883	181.0587	0.0335	0.0540	0.0527	2.3717	0.0064	NaN	0.00	11.9537	0.0000	8.2913	0.0000	0.0000	0.0000	-1.00	0.0962
BX15	2023	10	30	00	38	30.00	7	0	7	0	0	0	1.61	0.65	0.53	1.52	1.74	3835741.3095	1177264.2478	4941609.8872	0.0427	0.0597	0.0374	5664449.6516	644349.7876	181.0603	0.0335	0.0538	0.0527	2.3718	0.0064	NaN	0.00	12.1315	0.0000	8.4712	0.0000	0.0000	0.0000	-1.00	0.0962
BX15	2023	10	30	00	38	35.00	7	0	7	0	0	0	1.61	0.65	0.53	1.52	1.74	3835741.3085	1177264.2464	4941609.8874	0.0427	0.0595	0.0374	5664449.6528	644349.7865	181.0596	0.0334	0.0536	0.0526	2.3718	0.0064	NaN	0.00	11.8202	0.0000	8.1625	0.0000	0.0000	0.0000	-1.00	0.0962
BX15	2023	10	30	00	38	40.00	7	0	8	0	0	0	1.23	0.52	0.50	1.13	1.34	3835741.3095	1177264.2416	4941609.8885	0.0426	0.0593	0.0374	5664449.6538	644349.7816	181.0602	0.0333	0.0535	0.0525	2.3718	0.0064	NaN	0.00	11.8861	0.0000	8.2220	0.0000	0.0000	0.0000	-1.00	0.0962
BX15	2023	10	30	00	38	45.00	7	0	8	0	0	0	1.24	0.52	0.50	1.13	1.34	3835741.3116	1177264.2406	4941609.8879	0.0425	0.0591	0.0374	5664449.6520	644349.7801	181.0609	0.0333	0.0533	0.0524	2.3718	0.0064	NaN	0.00	11.8912	0.0000	8.2231	0.0000	0.0000	0.0000	-1.00	0.0962
BX15	2023	10	30	00	38	50.00	7	0	8	0	0	0	1.24	0.52	0.50	1.13	1.34	3835741.3138	1177264.2397	4941609.8867	0.0424	0.0589	0.0373	5664449.6498	644349.7786	181.0611	0.0332	0.0531	0.0523	2.3718	0.0064	NaN	0.00	12.0466	0.0000	8.3780	0.0000	0.0000	0.0000	-1.00	0.0962
BX15	2023	10	30	00	38	55.00	7	0	8	0	0	0	1.24	0.53	0.50	1.13	1.35	3835741.3135	1177264.2382	4941609.8887	0.0423	0.0587	0.0373	5664449.6515	644349.7772	181.0621	0.0332	0.0529	0.0522	2.3718	0.0064	NaN	0.00	12.0145	0.0000	8.3465	0.0000	0.0000	0.0000	-1.00	0.0962
BX15	2023	10	30	00	39	00.00	7	0	8	0	0	0	1.24	0.53	0.50	1.14	1.35	3835741.3133	1177264.2380	4941609.8875	0.0422	0.0586	0.0372	5664449.6510	644349.7772	181.0610	0.0331	0.0528	0.0521	2.3718	0.0064	NaN	0.00	11.9690	0.0000	8.3016	0.0000	0.0000	0.0000	-1.00	0.0962
BX15	2023	10	30	00	39	05.00	7	0	8	0	0	0	1.24	0.53	0.50	1.14	1.35	3835741.3156	1177264.2355	4941609.8850	0.0422	0.0584	0.0371	5664449.6482	644349.7741	181.0600	0.0330	0.0526	0.0520	2.3718	0.0064	NaN	0.00	11.9834	0.0000	8.3174	0.0000	0.0000	0.0000	-1.00	0.0963
BX15	2023	10	30	00	39	10.00	7	0	8	0	0	0	1.24	0.53	0.50	1.14	1.35	3835741.3157	1177264.2319	4941609.8846	0.0421	0.0582	0.0371	5664449.6486	644349.7706	181.0591	0.0330	0.0524	0.0519	2.3718	0.0064	NaN	0.00	11.9883	0.0000	8.3224	0.0000	0.0000	0.0000	-1.00	0.0963
BX15	2023	10	30	00	39	15.00	7	0	8	0	0	0	1.24	0.53	0.50	1.14	1.35	3835741.3159	1177264.2298	4941609.8852	0.0420	0.0580	0.0370	5664449.6493	644349.7686	181.0593	0.0329	0.0523	0.0518	2.3718	0.0064	NaN	0.00	12.0509	0.0000	8.3849	0.0000	0.0000	0.0000	-1.00	0.0963
BX15	2023	10	30	00	39	20.00	7	0	8	0	0	0	1.24	0.53	0.50	1.14	1.35	3835741.3144	1177264.2282	4941609.8857	0.0419	0.0578	0.0369	5664449.6510	644349.7674	181.0585	0.0329	0.0521	0.0517	2.3718	0.0064	NaN	0.00	11.9698	0.0000	8.3009	0.0000	0.0000	0.0000	-1.00	0.0963
BX15	2023	10	30	00	39	25.00	7	0	8	0	0	0	1.25	0.53	0.50	1.14	1.35	3835741.3138	1177264.2266	4941609.8831	0.0418	0.0577	0.0369	5664449.6502	644349.7661	181.0559	0.0328	0.0520	0.0515	2.3719	0.0064	NaN	0.00	12.0776	0.0000	8.4061	0.0000	0.0000	0.0000	-1.00	0.0963
BX15	2023	10	30	00	39	30.00	7	0	8	0	0	0	1.25	0.53	0.50	1.14	1.35	3835741.3132	1177264.2241	4941609.8828	0.0417	0.0575	0.0368	5664449.6509	644349.7639	181.0548	0.0327	0.0518	0.0514	2.3719	0.0064	NaN	0.00	11.8857	0.0000	8.2158	0.0000	0.0000	0.0000	-1.00	0.0964
BX15	2023	10	30	00	39	35.00	7	0	8	0	0	0	1.25	0.53	0.50	1.14	1.36	3835741.3109	1177264.2241	4941609.8795	0.0416	0.0573	0.0368	5664449.6506	644349.7645	181.0508	0.0327	0.0516	0.0513	2.3720	0.0064	NaN	0.00	12.0818	0.0000	8.4104	0.0000	0.0000	0.0000	-1.00	0.0964
BX15	2023	10	30	00	39	40.00	7	0	8	0	0	0	1.25	0.53	0.50	1.15	1.36	3835741.3109	1177264.2212	4941609.8790	0.0416	0.0571	0.0367	5664449.6509	644349.7618	181.0498	0.0326	0.0515	0.0512	2.3720	0.0064	NaN	0.00	11.9456	0.0000	8.2726	0.0000	0.0000	0.0000	-1.00	0.0964
BX15	2023	10	30	00	39	45.00	7	0	8	0	0	0	1.25	0.53	0.50	1.15	1.36	3835741.3104	1177264.2180	4941609.8779	0.0415	0.0570	0.0367	5664449.6511	644349.7589	181.0481	0.0326	0.0513	0.0511	2.3720	0.0064	NaN	0.00	11.9604	0.0000	8.2852	0.0000	0.0000	0.0000	-1.00	0.0965
BX15	2023	10	30	00	39	50.00	7	0	8	0	0	0	1.25	0.53	0.50	1.15	1.36	3835741.3091	1177264.2170	4941609.8750	0.0414	0.0568	0.0366	5664449.6506	644349.7583	181.0449	0.0325	0.0512	0.0510	2.3720	0.0064	NaN	0.00	12.1535	0.0000	8.4772	0.0000	0.0000	0.0000	-1.00	0.0965
BX15	2023	10	30	00	39	55.00	7	0	8	0	0	0	1.25	0.53	0.50	1.15	1.36	3835741.3097	1177264.2151	4941609.8726	0.0413	0.0566	0.0366	5664449.6489	644349.7564	181.0431	0.0324	0.0510	0.0509	2.3720	0.0064	NaN	0.00	12.1187	0.0000	8.4421	0.0000	0.0000	0.0000	-1.00	0.0965
BX15	2023	10	30	00	40	00.00	7	0	8	0	0	0	1.25	0.53	0.50	1.15	1.36	3835741.3078	1177264.2125	4941609.8734	0.0412	0.0564	0.0365	5664449.6514	644349.7543	181.0421	0.0324	0.0509	0.0508	2.3721	0.0064	NaN	0.00	12.1741	0.0000	8.4987	0.0000	0.0000	0.0000	-1.00	0.0965
BX15	2023	10	30	00	40	05.00	7	0	8	0	0	0	1.26	0.53	0.50	1.15	1.36	3835741.3084	1177264.2113	4941609.8732	0.0412	0.0563	0.0365	5664449.6510	644349.7531	181.0420	0.0323	0.0507	0.0508	2.3721	0.0064	NaN	0.00	12.0834	0.0000	8.4082	0.0000	0.0000	0.0000	-1.00	0.0966
BX15	2023	10	30	00	40	10.00	7	0	8	0	0	0	1.26	0.54	0.50	1.15	1.37	3835741.3070	1177264.2073	4941609.8745	0.0411	0.0561	0.0364	5664449.6538	644349.7495	181.0415	0.0323	0.0505	0.0507	2.3721	0.0064	NaN	0.00	12.1361	0.0000	8.4631	0.0000	0.0000	0.0000	-1.00	0.0966
BX15	2023	10	30	00	40	15.00	7	0	8	0	0	0	1.26	0.54	0.50	1.16	1.37	3835741.3043	1177264.2050	4941609.8732	0.0410	0.0559	0.0364	5664449.6554	644349.7481	181.0384	0.0322	0.0504	0.0506	2.3722	0.0064	NaN	0.00	11.9661	0.0000	8.2939	0.0000	0.0000	0.0000	-1.00	0.0966
BX15	2023	10	30	00	40	20.00	7	0	8	0	0	0	1.26	0.54	0.50	1.16	1.37	3835741.3037	1177264.2034	4941609.8716	0.0409	0.0558	0.0364	5664449.6552	644349.7468	181.0365	0.0322	0.0502	0.0505	2.3722	0.0064	NaN	0.00	12.1511	0.0000	8.4776	0.0000	0.0000	0.0000	-1.00	0.0967
BX15	2023	10	30	00	40	25.00	7	0	8	0	0	0	1.26	0.54	0.50	1.16	1.37	3835741.3020	1177264.2005	4941609.8692	0.0409	0.0556	0.0363	5664449.6556	644349.7445	181.0331	0.0321	0.0501	0.0504	2.3723	0.0064	NaN	0.00	11.9265	0.0000	8.2574	0.0000	0.0000	0.0000	-1.00	0.0967
BX15	2023	10	30	00	40	30.00	7	0	8	0	0	0	1.26	0.54	0.50	1.16	1.37	3835741.3004	1177264.1992	4941609.8651	0.0408	0.0554	0.0363	5664449.6544	644349.7437	181.0287	0.0321	0.0499	0.0503	2.3723	0.0064	NaN	0.00	12.0783	0.0000	8.4153	0.0000	0.0000	0.0000	-1.00	0.0968
BX15	2023	10	30	00	40	35.00	7	0	7	0	0	0	1.64	0.67	0.53	1.56	1.78	3835741.2991	1177264.1970	4941609.8637	0.0408	0.0553	0.0365	5664449.6550	644349.7420	181.0264	0.0320	0.0498	0.0505	2.3724	0.0064	NaN	0.00	11.8714	0.0000	8.2120	0.0000	0.0000	0.0000	-1.00	0.0968
BX15	2023	10	30	00	40	40.00	7	0	8	0	0	0	1.26	0.54	0.50	1.16	1.37	3835741.2983	1177264.1932	4941609.8633	0.0408	0.0552	0.0366	5664449.6561	644349.7386	181.0249	0.0320	0.0497	0.0505	2.3724	0.0064	NaN	0.00	11.7682	0.0000	8.1111	0.0000	0.0000	0.0000	-1.00	0.0969
BX15	2023	10	30	00	40	45.00	7	0	7	0	0	0	1.65	0.67	0.53	1.56	1.78	3835741.2990	1177264.1910	4941609.8628	0.0407	0.0550	0.0366	5664449.6557	644349.7363	181.0245	0.0319	0.0495	0.0505	2.3725	0.0064	NaN	0.00	12.0157	0.0000	8.3585	0.0000	0.0000	0.0000	-1.00	0.0969
BX15	2023	10	30	00	40	50.00	7	0	8	0	0	0	1.27	0.54	0.50	1.16	1.38	3835741.2974	1177264.1894	4941609.8623	0.0407	0.0549	0.0366	5664449.6570	644349.7351	181.0229	0.0319	0.0494	0.0505	2.3725	0.0064	NaN	0.00	12.0674	0.0000	8.4151	0.0000	0.0000	0.0000	-1.00	0.0970
BX15	2023	10	30	00	40	55.00	7	0	8	0	0	0	1.27	0.54	0.50	1.17	1.38	3835741.2957	1177264.1885	4941609.8629	0.0406	0.0547	0.0366	5664449.6587	644349.7348	181.0222	0.0318	0.0492	0.0505	2.3726	0.0064	NaN	0.00	12.1494	0.0000	8.4976	0.0000	0.0000	0.0000	-1.00	0.0970
BX15	2023	10	30	00	41	00.00	7	0	8	0	0	0	1.27	0.54	0.50	1.17	1.38	3835741.2901	1177264.1977	4941609.8656	0.0409	0.0554	0.0369	5664449.6628	644349.7451	181.0227	0.0321	0.0502	0.0505	2.3726	0.0064	NaN	0.00	11.9788	0.0000	8.3578	0.0000	0.0000	0.0000	-1.00	0.0970
BX15	2023	10	30	00	41	05.00	7	0	8	0	0	0	1.27	0.54	0.50	1.17	1.38	3835741.2914	1177264.1910	4941609.8617	0.0405	0.0546	0.0366	5664449.6608	644349.7384	181.0192	0.0317	0.0493	0.0503	2.3726	0.0064	NaN	0.00	12.0092	0.0000	8.4070	0.0000	0.0000	0.0000	-1.00	0.0971
BX15	2023	10	30	00	41	10.00	7	0	8	0	0	0	1.27	0.54	0.50	1.17	1.38	3835741.2935	1177264.1882	4941609.8610	0.0404	0.0543	0.0365	5664449.6592	644349.7351	181.0193	0.0316	0.0489	0.0502	2.3727	0.0064	NaN	0.00	11.9419	0.0000	8.3464	0.0000	0.0000	0.0000	-1.00	0.0971
BX15	2023	10	30	00	41	15.00	7	0	8	0	0	0	1.27	0.54	0.50	1.17	1.38	3835741.2947	1177264.1874	4941609.8616	0.0404	0.0541	0.0364	5664449.6589	644349.7340	181.0204	0.0316	0.0487	0.0501	2.3727	0.0064	NaN	0.00	11.9219	0.0000	8.3267	0.0000	0.0000	0.0000	-1.00	0.0971
BX15	2023	10	30	00	41	20.00	7	0	8	0	0	0	1.27	0.54	0.50	1.17	1.38	3835741.2926	1177264.1864	4941609.8622	0.0403	0.0539	0.0363	5664449.6610	644349.7336	181.0194	0.0315	0.0485	0.0500	2.3727	0.0064	NaN	0.00	11.8642	0.0000	8.2677	0.0000	0.0000	0.0000	-1.00	0.0972
BX15	2023	10	30	00	41	25.00	7	0	8	0	0	0	1.27	0.55	0.50	1.17	1.39	3835741.2914	1177264.1854	4941609.8624	0.0402	0.0538	0.0363	5664449.6623	644349.7330	181.0187	0.0315	0.0484	0.0499	2.3727	0.0064	NaN	0.00	11.8169	0.0000	8.2198	0.0000	0.0000	0.0000	-1.00	0.0972
BX15	2023	10	30	00	41	30.00	7	0	8	0	0	0	1.28	0.55	0.50	1.17	1.39	3835741.2909	1177264.1827	4941609.8617	0.0401	0.0536	0.0362	5664449.6629	644349.7305	181.0173	0.0314	0.0483	0.0498	2.3728	0.0064	NaN	0.00	11.7821	0.0000	8.1843	0.0000	0.0000	0.0000	-1.00	0.0972
BX15	2023	10	30	00	41	35.00	7	0	8	0	0	0	1.28	0.55	0.50	1.18	1.39	3835741.2899	1177264.1799	4941609.8610	0.0401	0.0535	0.0362	5664449.6637	644349.7281	181.0156	0.0314	0.0481	0.0497	2.3728	0.0064	NaN	0.00	11.6531	0.0000	8.0554	0.0000	0.0000	0.0000	-1.00	0.0972
BX15	2023	10	30	00	41	40.00	7	0	8	0	0	0	1.28	0.55	0.50	1.18	1.39	3835741.2878	1177264.1779	4941609.8605	0.0400	0.0533	0.0361	5664449.6654	644349.7267	181.0137	0.0313	0.0480	0.0496	2.3728	0.0064	NaN	0.00	11.5359	0.0000	7.9389	0.0000	0.0000	0.0000	-1.00	0.0973
BX15	2023	10	30	00	41	45.00	7	0	8	0	0	0	1.28	0.55	0.50	1.18	1.39	3835741.2867	1177264.1754	4941609.8577	0.0399	0.0531	0.0361	5664449.6649	644349.7247	181.0104	0.0313	0.0478	0.0495	2.3729	0.0064	NaN	0.00	11.7895	0.0000	8.1899	0.0000	0.0000	0.0000	-1.00	0.0973
BX15	2023	10	30	00	41	50.00	7	0	8	0	0	0	1.28	0.55	0.50	1.18	1.39	3835741.2857	1177264.1732	4941609.8564	0.0399	0.0530	0.0360	5664449.6653	644349.7228	181.0083	0.0312	0.0477	0.0494	2.3729	0.0064	NaN	0.00	11.5989	0.0000	7.9973	0.0000	0.0000	0.0000	-1.00	0.0974
BX15	2023	10	30	00	41	55.00	7	0	8	0	0	0	1.28	0.55	0.50	1.18	1.39	3835741.2838	1177264.1718	4941609.8553	0.0403	0.0529	0.0364	5664449.6663	644349.7221	181.0061	0.0312	0.0477	0.0500	2.3730	0.0064	NaN	0.00	11.4653	0.0000	7.8636	0.0000	0.0000	0.0000	-1.00	0.0974
BX15	2023	10	30	00	42	00.00	7	0	8	0	0	0	1.28	0.55	0.50	1.18	1.40	3835741.2800	1177264.1698	4941609.8512	0.0399	0.0527	0.0362	5664449.6670	644349.7212	181.0003	0.0312	0.0474	0.0496	2.3730	0.0064	NaN	0.00	11.6510	0.0000	8.0504	0.0000	0.0000	0.0000	-1.00	0.0975
BX15	2023	10	30	00	42	05.00	7	0	8	0	0	0	1.28	0.55	0.50	1.18	1.40	3835741.2764	1177264.1693	4941609.8485	0.0397	0.0525	0.0361	5664449.6682	644349.7218	180.9959	0.0311	0.0473	0.0494	2.3731	0.0064	NaN	0.00	11.7228	0.0000	8.1204	0.0000	0.0000	0.0000	-1.00	0.0975
BX15	2023	10	30	00	42	10.00	7	0	8	0	0	0	1.28	0.55	0.50	1.18	1.40	3835741.2752	1177264.1675	4941609.8444	0.0396	0.0524	0.0359	5664449.6669	644349.7205	180.9916	0.0311	0.0472	0.0492	2.3732	0.0064	NaN	0.00	11.5574	0.0000	7.9503	0.0000	0.0000	0.0000	-1.00	0.0976
BX15	2023	10	30	00	42	15.00	7	0	8	0	0	0	1.29	0.55	0.50	1.19	1.40	3835741.2751	1177264.1663	4941609.8433	0.0395	0.0522	0.0359	5664449.6665	644349.7194	180.9905	0.0310	0.0470	0.0491	2.3732	0.0064	NaN	0.00	11.6126	0.0000	7.9996	0.0000	0.0000	0.0000	-1.00	0.0976
BX15	2023	10	30	00	42	20.00	7	0	8	0	0	0	1.29	0.55	0.50	1.19	1.40	3835741.2738	1177264.1638	4941609.8436	0.0395	0.0521	0.0358	5664449.6681	644349.7173	180.9895	0.0310	0.0469	0.0490	2.3732	0.0064	NaN	0.00	11.5369	0.0000	7.9212	0.0000	0.0000	0.0000	-1.00	0.0977
BX15	2023	10	30	00	42	25.00	7	0	7	0	0	0	1.67	0.69	0.53	1.58	1.81	3835741.2743	1177264.1627	4941609.8435	0.0395	0.0520	0.0360	5664449.6679	644349.7161	180.9895	0.0309	0.0468	0.0491	2.3732	0.0064	NaN	0.00	11.4968	0.0000	7.8802	0.0000	0.0000	0.0000	-1.00	0.0977
BX15	2023	10	30	00	42	30.00	7	0	8	0	0	0	1.29	0.55	0.50	1.19	1.40	3835741.2740	1177264.1611	4941609.8442	0.0394	0.0519	0.0361	5664449.6689	644349.7146	180.9896	0.0309	0.0467	0.0492	2.3733	0.0063	NaN	0.00	11.4641	0.0000	7.8476	0.0000	0.0000	0.0000	-1.00	0.0977
BX15	2023	10	30	00	42	35.00	7	0	8	0	0	0	1.29	0.55	0.50	1.19	1.40	3835741.2742	1177264.1607	4941609.8447	0.0394	0.0517	0.0361	5664449.6691	644349.7142	180.9901	0.0308	0.0465	0.0492	2.3733	0.0063	NaN	0.00	11.4728	0.0000	7.8609	0.0000	0.0000	0.0000	-1.00	0.0977
BX15	2023	10	30	00	42	40.00	6	0	8	0	0	0	1.43	0.76	0.55	1.32	1.62	3835741.2731	1177264.1579	4941609.8435	0.0397	0.0519	0.0363	5664449.6698	644349.7118	180.9879	0.0309	0.0465	0.0496	2.3733	0.0063	NaN	0.00	11.4384	0.0000	7.8264	0.0000	0.0000	0.0000	-1.00	0.0977
BX15	2023	10	30	00	42	45.00	7	0	8	0	0	0	1.29	0.56	0.50	1.19	1.41	3835741.2728	1177264.1553	4941609.8421	0.0399	0.0518	0.0364	5664449.6696	644349.7094	180.9862	0.0310	0.0464	0.0499	2.3733	0.0063	NaN	0.00	11.3141	0.0000	7.6999	0.0000	0.0000	0.0000	-1.00	0.0978
BX15	2023	10	30	00	42	50.00	7	0	8	0	0	0	1.29	0.56	0.50	1.19	1.41	3835741.2733	1177264.1542	4941609.8403	0.0400	0.0517	0.0364	5664449.6683	644349.7082	180.9848	0.0309	0.0463	0.0500	2.3734	0.0063	NaN	0.00	11.4469	0.0000	7.8329	0.0000	0.0000	0.0000	-1.00	0.0978
BX15	2023	10	30	00	42	55.00	7	0	8	0	0	0	1.29	0.56	0.50	1.19	1.41	3835741.2732	1177264.1552	4941609.8381	0.0400	0.0515	0.0364	5664449.6668	644349.7093	180.9833	0.0309	0.0462	0.0500	2.3734	0.0063	NaN	0.00	11.4929	0.0000	7.8792	0.0000	0.0000	0.0000	-1.00	0.0978
BX15	2023	10	30	00	43	00.00	7	0	8	0	0	0	1.30	0.56	0.50	1.20	1.41	3835741.2717	1177264.1551	4941609.8372	0.0399	0.0514	0.0364	5664449.6675	644349.7096	180.9816	0.0308	0.0460	0.0499	2.3734	0.0063	NaN	0.00	11.3637	0.0000	7.7506	0.0000	0.0000	0.0000	-1.00	0.0979
BX15	2023	10	30	00	43	05.00	7	0	8	0	0	0	1.30	0.56	0.50	1.20	1.41	3835741.2704	1177264.1551	4941609.8380	0.0399	0.0512	0.0364	5664449.6689	644349.7099	180.9815	0.0307	0.0459	0.0498	2.3735	0.0063	NaN	0.00	11.3500	0.0000	7.7395	0.0000	0.0000	0.0000	-1.00	0.0979
BX15	2023	10	30	00	43	10.00	7	0	7	0	0	0	1.68	0.70	0.53	1.60	1.82	3835741.2694	1177264.1573	4941609.8377	0.0398	0.0511	0.0365	5664449.6690	644349.7124	180.9810	0.0307	0.0457	0.0499	2.3735	0.0063	NaN	0.00	11.3251	0.0000	7.7154	0.0000	0.0000	0.0000	-1.00	0.0979
BX15	2023	10	30	00	43	15.00	7	0	8	0	0	0	1.30	0.56	0.50	1.20	1.41	3835741.2684	1177264.1572	4941609.8365	0.0397	0.0509	0.0365	5664449.6690	644349.7126	180.9795	0.0306	0.0456	0.0498	2.3736	0.0063	NaN	0.00	11.2413	0.0000	7.6311	0.0000	0.0000	0.0000	-1.00	0.0980
BX15	2023	10	30	00	43	20.00	7	0	8	0	0	0	1.30	0.56	0.50	1.20	1.42	3835741.2675	1177264.1568	4941609.8387	0.0396	0.0508	0.0365	5664449.6711	644349.7124	180.9806	0.0306	0.0455	0.0498	2.3736	0.0063	NaN	0.00	11.4547	0.0000	7.8445	0.0000	0.0000	0.0000	-1.00	0.0980
BX15	2023	10	30	00	43	25.00	7	0	8	0	0	0	1.30	0.56	0.50	1.20	1.42	3835741.2701	1177264.1560	4941609.8403	0.0396	0.0506	0.0364	5664449.6704	644349.7109	180.9832	0.0305	0.0453	0.0496	2.3736	0.0063	NaN	0.00	11.3749	0.0000	7.7650	0.0000	0.0000	0.0000	-1.00	0.0980
BX15	2023	10	30	00	43	30.00	7	0	8	0	0	0	1.30	0.56	0.50	1.20	1.42	3835741.2716	1177264.1558	4941609.8408	0.0395	0.0504	0.0363	5664449.6696	644349.7102	180.9845	0.0305	0.0452	0.0495	2.3736	0.0063	NaN	0.00	11.4203	0.0000	7.8110	0.0000	0.0000	0.0000	-1.00	0.0981
BX15	2023	10	30	00	43	35.00	7	0	8	0	0	0	1.30	0.56	0.50	1.20	1.42	3835741.2712	1177264.1558	4941609.8390	0.0394	0.0503	0.0363	5664449.6688	644349.7104	180.9828	0.0304	0.0451	0.0494	2.3736	0.0063	NaN	0.00	11.2403	0.0000	7.6335	0.0000	0.0000	0.0000	-1.00	0.0981
BX15	2023	10	30	00	43	40.00	7	0	8	0	0	0	1.30	0.56	0.50	1.21	1.42	3835741.2724	1177264.1562	4941609.8408	0.0393	0.0501	0.0362	5664449.6689	644349.7104	180.9851	0.0304	0.0449	0.0492	2.3737	0.0063	NaN	0.00	11.2524	0.0000	7.6409	0.0000	0.0000	0.0000	-1.00	0.0981
BX15	2023	10	30	00	43	45.00	7	0	8	0	0	0	1.31	0.56	0.50	1.21	1.42	3835741.2747	1177264.1554	4941609.8393	0.0392	0.0500	0.0361	5664449.6664	644349.7090	180.9851	0.0303	0.0448	0.0491	2.3737	0.0063	NaN	0.00	11.4292	0.0000	7.8108	0.0000	0.0000	0.0000	-1.00	0.0981
BX15	2023	10	30	00	43	50.00	7	0	8	0	0	0	1.31	0.56	0.50	1.21	1.42	3835741.2755	1177264.1552	4941609.8388	0.0391	0.0498	0.0360	5664449.6656	644349.7086	180.9852	0.0303	0.0447	0.0490	2.3737	0.0063	NaN	0.00	11.4934	0.0000	7.8748	0.0000	0.0000	0.0000	-1.00	0.0981
BX15	2023	10	30	00	43	55.00	7	0	8	0	0	0	1.31	0.57	0.50	1.21	1.42	3835741.2769	1177264.1550	4941609.8392	0.0390	0.0497	0.0360	5664449.6648	644349.7081	180.9863	0.0302	0.0446	0.0488	2.3737	0.0063	NaN	0.00	11.3858	0.0000	7.7658	0.0000	0.0000	0.0000	-1.00	0.0981
BX15	2023	10	30	00	44	00.00	7	0	8	0	0	0	1.31	0.57	0.50	1.21	1.43	3835741.2774	1177264.1536	4941609.8398	0.0391	0.0498	0.0360	5664449.6651	644349.7066	180.9868	0.0303	0.0446	0.0490	2.3737	0.0063	NaN	0.00	11.4043	0.0000	7.7863	0.0000	0.0000	0.0000	-1.00	0.0982
BX15	2023	10	30	00	44	05.00	7	0	8	0	0	0	1.31	0.57	0.50	1.21	1.43	3835741.2773	1177264.1521	4941609.8398	0.0390	0.0494	0.0359	5664449.6655	644349.7052	180.9864	0.0301	0.0443	0.0487	2.3737	0.0063	NaN	0.00	11.2174	0.0000	7.6043	0.0000	0.0000	0.0000	-1.00	0.0982
BX15	2023	10	30	00	44	10.00	7	0	8	0	0	0	1.31	0.57	0.50	1.21	1.43	3835741.2755	1177264.1529	4941609.8416	0.0388	0.0493	0.0358	5664449.6677	644349.7064	180.9869	0.0301	0.0442	0.0486	2.3738	0.0063	NaN	0.00	11.4105	0.0000	7.7990	0.0000	0.0000	0.0000	-1.00	0.0982
BX15	2023	10	30	00	44	15.00	7	0	8	0	0	0	1.31	0.57	0.50	1.21	1.43	3835741.2745	1177264.1536	4941609.8425	0.0387	0.0491	0.0358	5664449.6689	644349.7073	180.9872	0.0300	0.0441	0.0484	2.3738	0.0063	NaN	0.00	11.3693	0.0000	7.7580	0.0000	0.0000	0.0000	-1.00	0.0982
BX15	2023	10	30	00	44	20.00	7	0	8	0	0	0	1.31	0.57	0.50	1.21	1.43	3835741.2747	1177264.1539	4941609.8443	0.0386	0.0490	0.0357	5664449.6699	644349.7075	180.9888	0.0300	0.0440	0.0483	2.3738	0.0063	NaN	0.00	11.4259	0.0000	7.8075	0.0000	0.0000	0.0000	-1.00	0.0982
BX15	2023	10	30	00	44	25.00	7	0	8	0	0	0	1.31	0.57	0.50	1.22	1.43	3835741.2767	1177264.1562	4941609.8420	0.0386	0.0489	0.0356	5664449.6664	644349.7092	180.9886	0.0300	0.0439	0.0482	2.3738	0.0063	NaN	0.00	11.4244	0.0000	7.8052	0.0000	0.0000	0.0000	-1.00	0.0982
BX15	2023	10	30	00	44	30.00	7	0	8	0	0	0	1.32	0.57	0.50	1.22	1.43	3835741.2776	1177264.1567	4941609.8412	0.0385	0.0488	0.0356	5664449.6651	644349.7095	180.9886	0.0299	0.0438	0.0481	2.3739	0.0063	NaN	0.00	11.5658	0.0000	7.9429	0.0000	0.0000	0.0000	-1.00	0.0983
BX15	2023	10	30	00	44	35.00	7	0	8	0	0	0	1.32	0.57	0.50	1.22	1.43	3835741.2796	1177264.1575	4941609.8400	0.0384	0.0486	0.0355	5664449.6628	644349.7097	180.9890	0.0299	0.0437	0.0480	2.3739	0.0063	NaN	0.00	11.5042	0.0000	7.8786	0.0000	0.0000	0.0000	-1.00	0.0983
BX15	2023	10	30	00	44	40.00	7	0	8	0	0	0	1.32	0.57	0.50	1.22	1.44	3835741.2810	1177264.1571	4941609.8398	0.0383	0.0485	0.0355	5664449.6617	644349.7089	180.9896	0.0298	0.0435	0.0479	2.3739	0.0063	NaN	0.00	11.4770	0.0000	7.8467	0.0000	0.0000	0.0000	-1.00	0.0983
BX15	2023	10	30	00	44	45.00	7	0	8	0	0	0	1.32	0.57	0.50	1.22	1.44	3835741.2806	1177264.1572	4941609.8414	0.0383	0.0484	0.0354	5664449.6629	644349.7091	180.9906	0.0298	0.0434	0.0478	2.3739	0.0063	NaN	0.00	11.3255	0.0000	7.6944	0.0000	0.0000	0.0000	-1.00	0.0984
BX15	2023	10	30	00	44	50.00	7	0	8	0	0	0	1.32	0.57	0.50	1.22	1.44	3835741.2833	1177264.1584	4941609.8429	0.0382	0.0482	0.0354	5664449.6616	644349.7096	180.9937	0.0297	0.0433	0.0477	2.3739	0.0063	NaN	0.00	11.4843	0.0000	7.8561	0.0000	0.0000	0.0000	-1.00	0.0984
BX15	2023	10	30	00	44	55.00	7	0	7	0	0	0	1.70	0.71	0.53	1.62	1.84	3835741.2843	1177264.1577	4941609.8445	0.0382	0.0482	0.0356	5664449.6620	644349.7086	180.9954	0.0297	0.0432	0.0479	2.3740	0.0063	NaN	0.00	11.4500	0.0000	7.8214	0.0000	0.0000	0.0000	-1.00	0.0984
BX15	2023	10	30	00	45	00.00	7	0	8	0	0	0	1.32	0.57	0.50	1.22	1.44	3835741.2828	1177264.1593	4941609.8456	0.0382	0.0481	0.0357	5664449.6635	644349.7105	180.9956	0.0297	0.0431	0.0480	2.3740	0.0063	NaN	0.00	11.4062	0.0000	7.7782	0.0000	0.0000	0.0000	-1.00	0.0984
BX15	2023	10	30	00	45	05.00	7	0	8	0	0	0	1.32	0.57	0.50	1.22	1.44	3835741.2834	1177264.1600	4941609.8469	0.0382	0.0479	0.0357	5664449.6638	644349.7110	180.9971	0.0296	0.0430	0.0480	2.3740	0.0063	NaN	0.00	11.1663	0.0000	7.5419	0.0000	0.0000	0.0000	-1.00	0.0984
BX15	2023	10	30	00	45	10.00	7	0	8	0	0	0	1.32	0.57	0.50	1.23	1.44	3835741.2839	1177264.1604	4941609.8468	0.0381	0.0478	0.0357	5664449.6632	644349.7112	180.9974	0.0296	0.0429	0.0479	2.3741	0.0063	NaN	0.00	11.2939	0.0000	7.6678	0.0000	0.0000	0.0000	-1.00	0.0985
BX15	2023	10	30	00	45	15.00	7	0	8	0	0	0	1.32	0.58	0.50	1.23	1.44	3835741.2867	1177264.1593	4941609.8460	0.0381	0.0477	0.0357	5664449.6609	644349.7094	180.9983	0.0296	0.0428	0.0479	2.3741	0.0063	NaN	0.00	11.3356	0.0000	7.7110	0.0000	0.0000	0.0000	-1.00	0.0985
BX15	2023	10	30	00	45	20.00	7	0	8	0	0	0	1.33	0.58	0.50	1.23	1.45	3835741.2865	1177264.1607	4941609.8478	0.0380	0.0475	0.0356	5664449.6618	644349.7108	180.9998	0.0295	0.0426	0.0478	2.3741	0.0063	NaN	0.00	11.5215	0.0000	7.8996	0.0000	0.0000	0.0000	-1.00	0.0985
BX15	2023	10	30	00	45	25.00	7	0	8	0	0	0	1.33	0.58	0.50	1.23	1.45	3835741.2862	1177264.1612	4941609.8478	0.0380	0.0474	0.0355	5664449.6620	644349.7114	180.9997	0.0295	0.0425	0.0477	2.3741	0.0063	NaN	0.00	11.4727	0.0000	7.8516	0.0000	0.0000	0.0000	-1.00	0.0985
BX15	2023	10	30	00	45	30.00	7	0	8	0	0	0	1.33	0.58	0.50	1.23	1.45	3835741.2866	1177264.1606	4941609.8477	0.0379	0.0473	0.0355	5664449.6617	644349.7107	180.9998	0.0294	0.0424	0.0476	2.3741	0.0063	NaN	0.00	11.5620	0.0000	7.9395	0.0000	0.0000	0.0000	-1.00	0.0986
BX15	2023	10	30	00	45	35.00	7	0	8	0	0	0	1.33	0.58	0.50	1.23	1.45	3835741.2874	1177264.1588	4941609.8464	0.0378	0.0475	0.0357	5664449.6606	644349.7087	180.9989	0.0294	0.0426	0.0477	2.3741	0.0063	NaN	0.00	11.6105	0.0000	7.9864	0.0000	0.0000	0.0000	-1.00	0.0986
BX15	2023	10	30	00	45	40.00	7	0	8	0	0	0	1.33	0.58	0.50	1.23	1.45	3835741.2871	1177264.1637	4941609.8470	0.0378	0.0471	0.0355	5664449.6603	644349.7135	181.0001	0.0294	0.0423	0.0475	2.3742	0.0063	NaN	0.00	11.5748	0.0000	7.9551	0.0000	0.0000	0.0000	-1.00	0.0986
BX15	2023	10	30	00	45	45.00	7	0	8	0	0	0	1.33	0.58	0.50	1.23	1.45	3835741.2878	1177264.1651	4941609.8488	0.0378	0.0469	0.0354	5664449.6605	644349.7146	181.0022	0.0293	0.0421	0.0474	2.3742	0.0063	NaN	0.00	11.5077	0.0000	7.8901	0.0000	0.0000	0.0000	-1.00	0.0986
BX15	2023	10	30	00	45	50.00	7	0	8	0	0	0	1.33	0.58	0.50	1.23	1.45	3835741.2875	1177264.1677	4941609.8502	0.0377	0.0468	0.0353	5664449.6612	644349.7172	181.0036	0.0293	0.0420	0.0473	2.3742	0.0063	NaN	0.00	11.5492	0.0000	7.9320	0.0000	0.0000	0.0000	-1.00	0.0987
BX15	2023	10	30	00	45	55.00	7	0	8	0	0	0	1.33	0.58	0.50	1.24	1.45	3835741.2902	1177264.1692	4941609.8496	0.0376	0.0467	0.0352	5664449.6584	644349.7179	181.0050	0.0293	0.0419	0.0472	2.3743	0.0063	NaN	0.00	11.6284	0.0000	8.0132	0.0000	0.0000	0.0000	-1.00	0.0987
BX15	2023	10	30	00	46	00.00	7	0	8	0	0	0	1.33	0.58	0.50	1.24	1.46	3835741.2900	1177264.1686	4941609.8517	0.0376	0.0465	0.0352	5664449.6600	644349.7173	181.0064	0.0292	0.0418	0.0471	2.3743	0.0063	NaN	0.00	11.6347	0.0000	8.0195	0.0000	0.0000	0.0000	-1.00	0.0988
BX15	2023	10	30	00	46	05.00	7	0	8	0	0	0	1.33	0.58	0.50	1.24	1.46	3835741.2907	1177264.1704	4941609.8511	0.0375	0.0464	0.0351	5664449.6588	644349.7189	181.0067	0.0292	0.0417	0.0470	2.3744	0.0063	NaN	0.00	11.4666	0.0000	7.8549	0.0000	0.0000	0.0000	-1.00	0.0988
BX15	2023	10	30	00	46	10.00	7	0	8	0	0	0	1.34	0.58	0.50	1.24	1.46	3835741.2916	1177264.1715	4941609.8502	0.0374	0.0463	0.0351	5664449.6573	644349.7197	181.0067	0.0291	0.0416	0.0469	2.3744	0.0063	NaN	0.00	11.4939	0.0000	7.8880	0.0000	0.0000	0.0000	-1.00	0.0988
BX15	2023	10	30	00	46	15.00	7	0	8	0	0	0	1.34	0.58	0.50	1.24	1.46	3835741.2928	1177264.1707	4941609.8484	0.0374	0.0462	0.0350	5664449.6554	644349.7187	181.0059	0.0291	0.0415	0.0468	2.3744	0.0063	NaN	0.00	11.3897	0.0000	7.7870	0.0000	0.0000	0.0000	-1.00	0.0989
BX15	2023	10	30	00	46	20.00	7	0	8	0	0	0	1.34	0.58	0.50	1.24	1.46	3835741.2941	1177264.1710	4941609.8482	0.0373	0.0461	0.0350	5664449.6543	644349.7186	181.0066	0.0291	0.0413	0.0467	2.3745	0.0063	NaN	0.00	11.5524	0.0000	7.9509	0.0000	0.0000	0.0000	-1.00	0.0989
BX15	2023	10	30	00	46	25.00	7	0	8	0	0	0	1.34	0.58	0.50	1.24	1.46	3835741.2937	1177264.1739	4941609.8468	0.0373	0.0459	0.0350	5664449.6531	644349.7215	181.0058	0.0290	0.0412	0.0467	2.3745	0.0063	NaN	0.00	11.5213	0.0000	7.9180	0.0000	0.0000	0.0000	-1.00	0.0989
BX15	2023	10	30	00	46	30.00	7	0	8	0	0	0	1.34	0.58	0.50	1.24	1.46	3835741.2932	1177264.1748	4941609.8467	0.0372	0.0458	0.0349	5664449.6532	644349.7226	181.0056	0.0290	0.0411	0.0466	2.3745	0.0063	NaN	0.00	11.4475	0.0000	7.8418	0.0000	0.0000	0.0000	-1.00	0.0990
BX15	2023	10	30	00	46	35.00	7	0	8	0	0	0	1.34	0.59	0.50	1.24	1.46	3835741.2936	1177264.1740	4941609.8443	0.0372	0.0457	0.0349	5664449.6516	644349.7217	181.0038	0.0290	0.0410	0.0465	2.3746	0.0063	NaN	0.00	11.4141	0.0000	7.8102	0.0000	0.0000	0.0000	-1.00	0.0990
BX15	2023	10	30	00	46	40.00	7	0	8	0	0	0	1.34	0.59	0.50	1.25	1.46	3835741.2922	1177264.1741	4941609.8450	0.0371	0.0456	0.0349	5664449.6531	644349.7221	181.0035	0.0289	0.0409	0.0465	2.3746	0.0063	NaN	0.00	11.5354	0.0000	7.9289	0.0000	0.0000	0.0000	-1.00	0.0991
BX15	2023	10	30	00	46	45.00	7	0	8	0	0	0	1.34	0.59	0.50	1.25	1.47	3835741.2911	1177264.1731	4941609.8461	0.0370	0.0455	0.0348	5664449.6548	644349.7215	181.0036	0.0289	0.0408	0.0464	2.3746	0.0063	NaN	0.00	11.4935	0.0000	7.8836	0.0000	0.0000	0.0000	-1.00	0.0991
BX15	2023	10	30	00	46	50.00	7	0	8	0	0	0	1.34	0.59	0.50	1.25	1.47	3835741.2909	1177264.1740	4941609.8469	0.0370	0.0454	0.0348	5664449.6552	644349.7224	181.0042	0.0289	0.0407	0.0463	2.3747	0.0063	NaN	0.00	11.5994	0.0000	7.9893	0.0000	0.0000	0.0000	-1.00	0.0991
BX15	2023	10	30	00	46	55.00	7	0	8	0	0	0	1.34	0.59	0.50	1.25	1.47	3835741.2908	1177264.1758	4941609.8462	0.0369	0.0453	0.0348	5664449.6545	644349.7242	181.0040	0.0288	0.0406	0.0463	2.3747	0.0063	NaN	0.00	11.3952	0.0000	7.7822	0.0000	0.0000	0.0000	-1.00	0.0991
BX15	2023	10	30	00	47	00.00	7	0	7	0	0	0	1.72	0.73	0.53	1.64	1.87	3835741.2924	1177264.1757	4941609.8455	0.0370	0.0452	0.0350	5664449.6529	644349.7236	181.0043	0.0288	0.0406	0.0465	2.3747	0.0063	NaN	0.00	11.3963	0.0000	7.7824	0.0000	0.0000	0.0000	-1.00	0.0992
BX15	2023	10	30	00	47	05.00	7	0	7	0	0	0	1.72	0.73	0.53	1.64	1.87	3835741.2926	1177264.1770	4941609.8450	0.0370	0.0451	0.0351	5664449.6522	644349.7249	181.0043	0.0288	0.0405	0.0466	2.3748	0.0063	NaN	0.00	11.4720	0.0000	7.8554	0.0000	0.0000	0.0000	-1.00	0.0992
BX15	2023	10	30	00	47	10.00	7	0	7	0	0	0	1.72	0.73	0.53	1.64	1.87	3835741.2912	1177264.1793	4941609.8418	0.0369	0.0450	0.0352	5664449.6507	644349.7275	181.0014	0.0287	0.0404	0.0466	2.3748	0.0063	NaN	0.00	11.2806	0.0000	7.6685	0.0000	0.0000	0.0000	-1.00	0.0993
BX15	2023	10	30	00	47	15.00	7	0	7	0	0	0	1.72	0.73	0.53	1.64	1.87	3835741.2920	1177264.1774	4941609.8427	0.0369	0.0449	0.0352	5664449.6511	644349.7255	181.0022	0.0287	0.0403	0.0466	2.3748	0.0063	NaN	0.00	11.3508	0.0000	7.7338	0.0000	0.0000	0.0000	-1.00	0.0993
BX15	2023	10	30	00	47	20.00	7	0	7	0	0	0	1.73	0.73	0.53	1.64	1.87	3835741.2911	1177264.1776	4941609.8435	0.0369	0.0448	0.0352	5664449.6522	644349.7259	181.0023	0.0287	0.0402	0.0466	2.3749	0.0063	NaN	0.00	11.6809	0.0000	8.0645	0.0000	0.0000	0.0000	-1.00	0.0993
BX15	2023	10	30	00	47	25.00	7	0	7	0	0	0	1.73	0.73	0.53	1.64	1.88	3835741.2923	1177264.1780	4941609.8443	0.0369	0.0447	0.0352	5664449.6518	644349.7259	181.0037	0.0286	0.0401	0.0466	2.3749	0.0063	NaN	0.00	11.6242	0.0000	8.0067	0.0000	0.0000	0.0000	-1.00	0.0993
BX15	2023	10	30	00	47	30.00	7	0	8	0	0	0	1.35	0.59	0.50	1.26	1.48	3835741.2905	1177264.1783	4941609.8442	0.0368	0.0446	0.0352	5664449.6530	644349.7267	181.0026	0.0286	0.0400	0.0465	2.3749	0.0063	NaN	0.00	11.4130	0.0000	7.7926	0.0000	0.0000	0.0000	-1.00	0.0994
BX15	2023	10	30	00	47	35.00	7	0	8	0	0	0	1.35	0.59	0.50	1.26	1.48	3835741.2900	1177264.1767	4941609.8457	0.0368	0.0445	0.0352	5664449.6546	644349.7253	181.0032	0.0286	0.0399	0.0465	2.3749	0.0063	NaN	0.00	11.3991	0.0000	7.7732	0.0000	0.0000	0.0000	-1.00	0.0994
BX15	2023	10	30	00	47	40.00	7	0	8	0	0	0	1.35	0.59	0.50	1.26	1.48	3835741.2902	1177264.1752	4941609.8451	0.0367	0.0443	0.0351	5664449.6544	644349.7238	181.0025	0.0285	0.0398	0.0464	2.3749	0.0063	NaN	0.00	11.6763	0.0000	8.0494	0.0000	0.0000	0.0000	-1.00	0.0994
BX15	2023	10	30	00	47	45.00	7	0	8	0	0	0	1.35	0.59	0.50	1.26	1.48	3835741.2903	1177264.1755	4941609.8458	0.0367	0.0442	0.0351	5664449.6548	644349.7240	181.0033	0.0285	0.0397	0.0463	2.3749	0.0063	NaN	0.00	11.5232	0.0000	7.8932	0.0000	0.0000	0.0000	-1.00	0.0993
BX15	2023	10	30	00	47	50.00	7	0	8	0	0	0	1.36	0.59	0.50	1.26	1.48	3835741.2912	1177264.1768	4941609.8451	0.0366	0.0441	0.0350	5664449.6533	644349.7250	181.0035	0.0285	0.0396	0.0462	2.3749	0.0063	NaN	0.00	11.4400	0.0000	7.8090	0.0000	0.0000	0.0000	-1.00	0.0993
BX15	2023	10	30	00	47	55.00	7	0	8	0	0	0	1.36	0.60	0.50	1.26	1.48	3835741.2905	1177264.1781	4941609.8454	0.0366	0.0440	0.0349	5664449.6538	644349.7265	181.0036	0.0284	0.0395	0.0461	2.3749	0.0063	NaN	0.00	11.4882	0.0000	7.8573	0.0000	0.0000	0.0000	-1.00	0.0993
BX15	2023	10	30	00	48	00.00	7	0	8	0	0	0	1.36	0.60	0.50	1.26	1.48	3835741.2902	1177264.1796	4941609.8456	0.0365	0.0439	0.0349	5664449.6539	644349.7280	181.0038	0.0284	0.0394	0.0460	2.3749	0.0063	NaN	0.00	11.3532	0.0000	7.7242	0.0000	0.0000	0.0000	-1.00	0.0994
BX15	2023	10	30	00	48	05.00	7	0	8	0	0	0	1.36	0.60	0.50	1.26	1.48	3835741.2906	1177264.1792	4941609.8436	0.0365	0.0438	0.0348	5664449.6524	644349.7275	181.0024	0.0284	0.0393	0.0460	2.3749	0.0063	NaN	0.00	11.4337	0.0000	7.8037	0.0000	0.0000	0.0000	-1.00	0.0994
BX15	2023	10	30	00	48	10.00	7	0	7	0	0	0	1.73	0.74	0.53	1.65	1.88	3835741.2909	1177264.1809	4941609.8425	0.0364	0.0437	0.0349	5664449.6511	644349.7292	181.0020	0.0283	0.0392	0.0460	2.3749	0.0063	NaN	0.00	11.3174	0.0000	7.6873	0.0000	0.0000	0.0000	-1.00	0.0994
BX15	2023	10	30	00	48	15.00	7	0	7	0	0	0	1.73	0.74	0.53	1.65	1.88	3835741.2907	1177264.1818	4941609.8428	0.0364	0.0436	0.0350	5664449.6513	644349.7300	181.0024	0.0283	0.0391	0.0460	2.3750	0.0063	NaN	0.00	11.3743	0.0000	7.7448	0.0000	0.0000	0.0000	-1.00	0.0994
BX15	2023	10	30	00	48	20.00	7	0	7	0	0	0	1.73	0.74	0.53	1.65	1.88	3835741.2888	1177264.1826	4941609.8422	0.0364	0.0435	0.0350	5664449.6521	644349.7313	181.0008	0.0283	0.0390	0.0460	2.3749	0.0063	NaN	0.00	11.3598	0.0000	7.7288	0.0000	0.0000	0.0000	-1.00	0.0994
BX15	2023	10	30	00	48	25.00	7	0	7	0	0	0	1.73	0.74	0.53	1.65	1.89	3835741.2862	1177264.1822	4941609.8444	0.0363	0.0434	0.0350	5664449.6555	644349.7316	181.0009	0.0283	0.0389	0.0460	2.3749	0.0063	NaN	0.00	11.3476	0.0000	7.7173	0.0000	0.0000	0.0000	-1.00	0.0994
BX15	2023	10	30	00	48	30.00	7	0	7	0	0	0	1.73	0.74	0.53	1.65	1.89	3835741.2873	1177264.1841	4941609.8444	0.0363	0.0433	0.0350	5664449.6543	644349.7332	181.0020	0.0282	0.0389	0.0460	2.3749	0.0063	NaN	0.00	11.4458	0.0000	7.8183	0.0000	0.0000	0.0000	-1.00	0.0994
BX15	2023	10	30	00	48	35.00	7	0	7	0	0	0	1.73	0.74	0.53	1.65	1.89	3835741.2877	1177264.1833	4941609.8435	0.0363	0.0432	0.0350	5664449.6537	644349.7323	181.0013	0.0282	0.0388	0.0459	2.3749	0.0063	NaN	0.00	11.4697	0.0000	7.8434	0.0000	0.0000	0.0000	-1.00	0.0994
BX15	2023	10	30	00	48	40.00	7	0	7	0	0	0	1.74	0.74	0.53	1.65	1.89	3835741.2887	1177264.1843	4941609.8447	0.0362	0.0431	0.0350	5664449.6534	644349.7329	181.0031	0.0282	0.0387	0.0459	2.3749	0.0063	NaN	0.00	11.5359	0.0000	7.9097	0.0000	0.0000	0.0000	-1.00	0.0994
BX15	2023	10	30	00	48	45.00	7	0	7	0	0	0	1.74	0.74	0.53	1.65	1.89	3835741.2881	1177264.1841	4941609.8431	0.0362	0.0430	0.0350	5664449.6529	644349.7329	181.0014	0.0281	0.0386	0.0459	2.3750	0.0063	NaN	0.00	11.4507	0.0000	7.8243	0.0000	0.0000	0.0000	-1.00	0.0994
BX15	2023	10	30	00	48	50.00	7	0	7	0	0	0	1.74	0.74	0.52	1.66	1.89	3835741.2881	1177264.1831	4941609.8426	0.0362	0.0429	0.0349	5664449.6528	644349.7320	181.0009	0.0281	0.0385	0.0458	2.3750	0.0063	NaN	0.00	11.2828	0.0000	7.6530	0.0000	0.0000	0.0000	-1.00	0.0994
BX15	2023	10	30	00	48	55.00	7	0	7	0	0	0	1.74	0.74	0.52	1.66	1.89	3835741.2884	1177264.1818	4941609.8395	0.0361	0.0428	0.0349	5664449.6509	644349.7307	180.9984	0.0281	0.0384	0.0458	2.3750	0.0063	NaN	0.00	11.3642	0.0000	7.7332	0.0000	0.0000	0.0000	-1.00	0.0994
BX15	2023	10	30	00	49	00.00	7	0	7	0	0	0	1.74	0.74	0.52	1.66	1.89	3835741.2879	1177264.1832	4941609.8398	0.0361	0.0427	0.0349	5664449.6512	644349.7322	180.9986	0.0280	0.0383	0.0457	2.3750	0.0063	NaN	0.00	11.3222	0.0000	7.6908	0.0000	0.0000	0.0000	-1.00	0.0995
BX15	2023	10	30	00	49	05.00	7	0	7	0	0	0	1.74	0.75	0.52	1.66	1.89	3835741.2876	1177264.1806	4941609.8372	0.0360	0.0426	0.0349	5664449.6504	644349.7298	180.9959	0.0280	0.0382	0.0457	2.3750	0.0063	NaN	0.00	11.5529	0.0000	7.9196	0.0000	0.0000	0.0000	-1.00	0.0995
BX15	2023	10	30	00	49	10.00	7	0	7	0	0	0	1.74	0.75	0.52	1.66	1.89	3835741.2856	1177264.1825	4941609.8371	0.0360	0.0425	0.0349	5664449.6514	644349.7322	180.9950	0.0280	0.0381	0.0456	2.3750	0.0063	NaN	0.00	11.3532	0.0000	7.7212	0.0000	0.0000	0.0000	-1.00	0.0995
BX15	2023	10	30	00	49	15.00	7	0	7	0	0	0	1.74	0.75	0.52	1.66	1.89	3835741.2847	1177264.1803	4941609.8356	0.0360	0.0424	0.0349	5664449.6516	644349.7303	180.9928	0.0280	0.0381	0.0456	2.3750	0.0063	NaN	0.00	11.4487	0.0000	7.8129	0.0000	0.0000	0.0000	-1.00	0.0995
BX15	2023	10	30	00	49	20.00	7	0	7	0	0	0	1.74	0.75	0.52	1.66	1.89	3835741.2853	1177264.1790	4941609.8381	0.0359	0.0423	0.0348	5664449.6530	644349.7289	180.9949	0.0279	0.0380	0.0456	2.3750	0.0063	NaN	0.00	11.2128	0.0000	7.5754	0.0000	0.0000	0.0000	-1.00	0.0994
BX15	2023	10	30	00	49	25.00	7	0	7	0	0	0	1.74	0.75	0.52	1.66	1.89	3835741.2842	1177264.1787	4941609.8373	0.0359	0.0422	0.0348	5664449.6533	644349.7289	180.9936	0.0279	0.0379	0.0455	2.3750	0.0063	NaN	0.00	11.2710	0.0000	7.6370	0.0000	0.0000	0.0000	-1.00	0.0994
BX15	2023	10	30	00	49	30.00	7	0	8	0	0	0	1.37	0.61	0.50	1.28	1.50	3835741.2848	1177264.1783	4941609.8358	0.0358	0.0422	0.0348	5664449.6521	644349.7284	180.9927	0.0279	0.0378	0.0455	2.3750	0.0063	NaN	0.00	11.5076	0.0000	7.8773	0.0000	0.0000	0.0000	-1.00	0.0994
BX15	2023	10	30	00	49	35.00	7	0	7	0	0	0	1.74	0.75	0.52	1.66	1.90	3835741.2847	1177264.1801	4941609.8352	0.0358	0.0421	0.0348	5664449.6514	644349.7301	180.9925	0.0278	0.0377	0.0454	2.3750	0.0063	NaN	0.00	11.6412	0.0000	8.0174	0.0000	0.0000	0.0000	-1.00	0.0994
BX15	2023	10	30	00	49	40.00	7	0	7	0	0	0	1.74	0.75	0.52	1.66	1.90	3835741.2834	1177264.1801	4941609.8363	0.0358	0.0420	0.0348	5664449.6530	644349.7305	180.9926	0.0278	0.0376	0.0454	2.3750	0.0063	NaN	0.00	11.5783	0.0000	7.9569	0.0000	0.0000	0.0000	-1.00	0.0994
BX15	2023	10	30	00	49	45.00	7	0	8	0	0	0	1.37	0.61	0.50	1.28	1.50	3835741.2845	1177264.1780	4941609.8369	0.0357	0.0419	0.0348	5664449.6530	644349.7282	180.9933	0.0278	0.0375	0.0453	2.3750	0.0063	NaN	0.00	11.2261	0.0000	7.6110	0.0000	0.0000	0.0000	-1.00	0.0994
BX15	2023	10	30	00	49	50.00	7	0	7	0	0	0	1.74	0.75	0.52	1.66	1.90	3835741.2810	1177264.1768	4941609.8376	0.0357	0.0418	0.0347	5664449.6563	644349.7279	180.9915	0.0278	0.0375	0.0453	2.3750	0.0063	NaN	0.00	11.4165	0.0000	7.8090	0.0000	0.0000	0.0000	-1.00	0.0994
BX15	2023	10	30	00	49	55.00	7	0	8	0	0	0	1.38	0.61	0.50	1.28	1.51	3835741.2826	1177264.1759	4941609.8355	0.0357	0.0417	0.0347	5664449.6540	644349.7267	180.9906	0.0277	0.0374	0.0453	2.3750	0.0063	NaN	0.00	11.2565	0.0000	7.6560	0.0000	0.0000	0.0000	-1.00	0.0994
BX15	2023	10	30	00	50	00.00	7	0	8	0	0	0	1.38	0.61	0.50	1.28	1.51	3835741.2833	1177264.1751	4941609.8334	0.0356	0.0416	0.0347	5664449.6523	644349.7258	180.9893	0.0277	0.0373	0.0452	2.3749	0.0063	NaN	0.00	11.7206	0.0000	8.1207	0.0000	0.0000	0.0000	-1.00	0.0993
BX15	2023	10	30	00	50	05.00	7	0	8	0	0	0	1.38	0.61	0.50	1.28	1.51	3835741.2829	1177264.1758	4941609.8345	0.0356	0.0415	0.0347	5664449.6531	644349.7265	180.9901	0.0277	0.0372	0.0451	2.3749	0.0063	NaN	0.00	11.6365	0.0000	8.0391	0.0000	0.0000	0.0000	-1.00	0.0993
BX15	2023	10	30	00	50	10.00	7	0	7	0	0	0	1.74	0.75	0.52	1.66	1.90	3835741.2822	1177264.1766	4941609.8352	0.0355	0.0414	0.0347	5664449.6539	644349.7275	180.9904	0.0277	0.0371	0.0451	2.3749	0.0063	NaN	0.00	11.5673	0.0000	7.9670	0.0000	0.0000	0.0000	-1.00	0.0993
BX15	2023	10	30	00	50	15.00	7	0	7	0	0	0	1.74	0.75	0.52	1.66	1.90	3835741.2849	1177264.1783	4941609.8353	0.0355	0.0413	0.0347	5664449.6516	644349.7283	180.9923	0.0276	0.0370	0.0451	2.3749	0.0063	NaN	0.00	11.6348	0.0000	8.0313	0.0000	0.0000	0.0000	-1.00	0.0993
BX15	2023	10	30	00	50	20.00	7	0	7	0	0	0	1.75	0.75	0.52	1.66	1.90	3835741.2853	1177264.1786	4941609.8334	0.0355	0.0412	0.0347	5664449.6500	644349.7286	180.9912	0.0276	0.0370	0.0451	2.3748	0.0063	NaN	0.00	11.5589	0.0000	7.9584	0.0000	0.0000	0.0000	-1.00	0.0993
BX15	2023	10	30	00	50	25.00	7	0	7	0	0	0	1.75	0.75	0.52	1.67	1.90	3835741.2867	1177264.1786	4941609.8332	0.0354	0.0411	0.0346	5664449.6489	644349.7282	180.9919	0.0276	0.0369	0.0450	2.3748	0.0063	NaN	0.00	11.3610	0.0000	7.7597	0.0000	0.0000	0.0000	-1.00	0.0993
BX15	2023	10	30	00	50	30.00	7	0	7	0	0	0	1.75	0.75	0.52	1.67	1.90	3835741.2897	1177264.1779	4941609.8322	0.0354	0.0410	0.0346	5664449.6462	644349.7267	180.9927	0.0276	0.0368	0.0450	2.3748	0.0063	NaN	0.00	11.6105	0.0000	8.0058	0.0000	0.0000	0.0000	-1.00	0.0993
BX15	2023	10	30	00	50	35.00	7	0	7	0	0	0	1.75	0.76	0.52	1.67	1.90	3835741.2912	1177264.1796	4941609.8316	0.0354	0.0410	0.0346	5664449.6444	644349.7279	180.9935	0.0275	0.0367	0.0449	2.3748	0.0063	NaN	0.00	11.6718	0.0000	8.0622	0.0000	0.0000	0.0000	-1.00	0.0993
BX15	2023	10	30	00	50	40.00	7	0	8	0	0	0	1.38	0.61	0.50	1.29	1.51	3835741.2899	1177264.1805	4941609.8312	0.0353	0.0409	0.0346	5664449.6449	644349.7292	180.9926	0.0275	0.0366	0.0449	2.3748	0.0063	NaN	0.00	11.7387	0.0000	8.1253	0.0000	0.0000	0.0000	-1.00	0.0992
BX15	2023	10	30	00	50	45.00	7	0	7	0	0	0	1.75	0.76	0.52	1.67	1.90	3835741.2886	1177264.1792	4941609.8307	0.0353	0.0408	0.0346	5664449.6458	644349.7283	180.9912	0.0275	0.0366	0.0449	2.3748	0.0063	NaN	0.00	11.5534	0.0000	7.9354	0.0000	0.0000	0.0000	-1.00	0.0992
BX15	2023	10	30	00	50	50.00	7	0	8	0	0	0	1.39	0.62	0.50	1.29	1.52	3835741.2867	1177264.1785	4941609.8305	0.0353	0.0407	0.0346	5664449.6472	644349.7281	180.9897	0.0274	0.0365	0.0448	2.3748	0.0063	NaN	0.00	11.7085	0.0000	8.0915	0.0000	0.0000	0.0000	-1.00	0.0992
BX15	2023	10	30	00	50	55.00	7	0	7	0	0	0	1.75	0.76	0.52	1.67	1.90	3835741.2864	1177264.1786	4941609.8312	0.0352	0.0406	0.0346	5664449.6479	644349.7283	180.9901	0.0274	0.0364	0.0448	2.3747	0.0063	NaN	0.00	11.5351	0.0000	7.9191	0.0000	0.0000	0.0000	-1.00	0.0992
BX15	2023	10	30	00	51	00.00	7	0	7	0	0	0	1.75	0.76	0.52	1.67	1.91	3835741.2857	1177264.1787	4941609.8279	0.0352	0.0405	0.0345	5664449.6463	644349.7287	180.9871	0.0274	0.0363	0.0448	2.3747	0.0063	NaN	0.00	11.7581	0.0000	8.1405	0.0000	0.0000	0.0000	-1.00	0.0992
BX15	2023	10	30	00	51	05.00	7	0	7	0	0	0	1.75	0.76	0.52	1.67	1.91	3835741.2878	1177264.1805	4941609.8288	0.0352	0.0404	0.0345	5664449.6450	644349.7298	180.9894	0.0274	0.0362	0.0447	2.3747	0.0063	NaN	0.00	12.0016	0.0000	8.3805	0.0000	0.0000	0.0000	-1.00	0.0991
BX15	2023	10	30	00	51	10.00	7	0	7	0	0	0	1.75	0.76	0.52	1.67	1.91	3835741.2913	1177264.1793	4941609.8300	0.0351	0.0403	0.0345	5664449.6433	644349.7277	180.9923	0.0273	0.0362	0.0447	2.3747	0.0063	NaN	0.00	11.7595	0.0000	8.1344	0.0000	0.0000	0.0000	-1.00	0.0991
BX15	2023	10	30	00	51	15.00	7	0	7	0	0	0	1.75	0.76	0.52	1.67	1.91	3835741.2916	1177264.1818	4941609.8293	0.0351	0.0402	0.0345	5664449.6421	644349.7301	180.9924	0.0273	0.0361	0.0446	2.3746	0.0063	NaN	0.00	11.7182	0.0000	8.0955	0.0000	0.0000	0.0000	-1.00	0.0990
BX15	2023	10	30	00	51	20.00	7	0	7	0	0	0	1.75	0.76	0.52	1.67	1.91	3835741.2921	1177264.1818	4941609.8300	0.0351	0.0402	0.0345	5664449.6422	644349.7299	180.9932	0.0273	0.0360	0.0446	2.3746	0.0063	NaN	0.00	11.7451	0.0000	8.1265	0.0000	0.0000	0.0000	-1.00	0.0990
BX15	2023	10	30	00	51	25.00	7	0	8	0	0	0	1.39	0.62	0.50	1.30	1.52	3835741.2951	1177264.1828	4941609.8307	0.0350	0.0401	0.0345	5664449.6402	644349.7300	180.9958	0.0273	0.0359	0.0446	2.3745	0.0063	NaN	0.00	11.7794	0.0000	8.1623	0.0000	0.0000	0.0000	-1.00	0.0990
BX15	2023	10	30	00	51	30.00	7	0	8	0	0	0	1.39	0.62	0.50	1.30	1.52	3835741.2957	1177264.1824	4941609.8325	0.0350	0.0400	0.0344	5664449.6409	644349.7295	180.9974	0.0272	0.0358	0.0445	2.3745	0.0063	NaN	0.00	11.7214	0.0000	8.1082	0.0000	0.0000	0.0000	-1.00	0.0989
BX15	2023	10	30	00	51	35.00	7	0	8	0	0	0	1.39	0.62	0.50	1.30	1.52	3835741.2967	1177264.1821	4941609.8339	0.0349	0.0399	0.0344	5664449.6411	644349.7288	180.9990	0.0272	0.0358	0.0444	2.3744	0.0063	NaN	0.00	11.6198	0.0000	8.0116	0.0000	0.0000	0.0000	-1.00	0.0989
BX15	2023	10	30	00	51	40.00	7	0	8	0	0	0	1.39	0.62	0.50	1.30	1.52	3835741.2956	1177264.1799	4941609.8345	0.0349	0.0398	0.0343	5664449.6427	644349.7270	180.9985	0.0272	0.0357	0.0444	2.3744	0.0063	NaN	0.00	11.8529	0.0000	8.2364	0.0000	0.0000	0.0000	-1.00	0.0988
BX15	2023	10	30	00	51	45.00	7	0	8	0	0	0	1.39	0.62	0.50	1.30	1.53	3835741.2961	1177264.1786	4941609.8352	0.0349	0.0397	0.0343	5664449.6431	644349.7256	180.9991	0.0272	0.0356	0.0443	2.3743	0.0063	NaN	0.00	11.7577	0.0000	8.1398	0.0000	0.0000	0.0000	-1.00	0.0988
BX15	2023	10	30	00	51	50.00	7	0	8	0	0	0	1.39	0.62	0.50	1.30	1.53	3835741.2945	1177264.1794	4941609.8339	0.0348	0.0396	0.0342	5664449.6433	644349.7269	180.9972	0.0271	0.0355	0.0442	2.3743	0.0063	NaN	0.00	11.7070	0.0000	8.0950	0.0000	0.0000	0.0000	-1.00	0.0987
BX15	2023	10	30	00	51	55.00	7	0	8	0	0	0	1.39	0.62	0.50	1.30	1.53	3835741.2942	1177264.1788	4941609.8323	0.0348	0.0395	0.0342	5664449.6426	644349.7264	180.9957	0.0271	0.0354	0.0441	2.3743	0.0063	NaN	0.00	11.6686	0.0000	8.0656	0.0000	0.0000	0.0000	-1.00	0.0987
BX15	2023	10	30	00	52	00.00	7	0	8	0	0	0	1.40	0.62	0.50	1.30	1.53	3835741.2954	1177264.1793	4941609.8326	0.0347	0.0394	0.0341	5664449.6419	644349.7265	180.9967	0.0271	0.0354	0.0440	2.3743	0.0063	NaN	0.00	11.9553	0.0000	8.3559	0.0000	0.0000	0.0000	-1.00	0.0987
BX15	2023	10	30	00	52	05.00	7	0	8	0	0	0	1.40	0.62	0.50	1.30	1.53	3835741.2950	1177264.1802	4941609.8316	0.0347	0.0393	0.0340	5664449.6413	644349.7276	180.9959	0.0271	0.0353	0.0439	2.3742	0.0063	NaN	0.00	11.8516	0.0000	8.2623	0.0000	0.0000	0.0000	-1.00	0.0987
BX15	2023	10	30	00	52	10.00	7	0	8	0	0	0	1.40	0.62	0.50	1.30	1.53	3835741.2991	1177264.1823	4941609.8320	0.0346	0.0392	0.0340	5664449.6380	644349.7284	180.9990	0.0270	0.0352	0.0438	2.3742	0.0063	NaN	0.00	11.8005	0.0000	8.2138	0.0000	0.0000	0.0000	-1.00	0.0986
BX15	2023	10	30	00	52	15.00	7	0	8	0	0	0	1.40	0.62	0.50	1.30	1.53	3835741.3000	1177264.1837	4941609.8340	0.0346	0.0391	0.0339	5664449.6384	644349.7294	181.0014	0.0270	0.0351	0.0438	2.3742	0.0063	NaN	0.00	11.9507	0.0000	8.3618	0.0000	0.0000	0.0000	-1.00	0.0986
BX15	2023	10	30	00	52	20.00	7	0	8	0	0	0	1.40	0.62	0.50	1.31	1.53	3835741.3008	1177264.1839	4941609.8357	0.0345	0.0391	0.0339	5664449.6388	644349.7294	181.0033	0.0270	0.0351	0.0437	2.3741	0.0063	NaN	0.00	11.8082	0.0000	8.2170	0.0000	0.0000	0.0000	-1.00	0.0986
BX15	2023	10	30	00	52	25.00	7	0	8	0	0	0	1.40	0.63	0.50	1.31	1.53	3835741.3018	1177264.1834	4941609.8356	0.0349	0.0400	0.0341	5664449.6381	644349.7287	181.0036	0.0273	0.0364	0.0436	2.3741	0.0063	NaN	0.00	11.7113	0.0000	8.1250	0.0000	0.0000	0.0000	-1.00	0.0985
BX15	2023	10	30	00	52	30.00	7	0	8	0	0	0	1.40	0.63	0.50	1.31	1.53	3835741.3004	1177264.1831	4941609.8353	0.0345	0.0392	0.0339	5664449.6390	644349.7288	181.0025	0.0270	0.0353	0.0436	2.3741	0.0063	NaN	0.00	11.6013	0.0000	8.0241	0.0000	0.0000	0.0000	-1.00	0.0985
BX15	2023	10	30	00	52	35.00	7	0	8	0	0	0	1.40	0.63	0.50	1.31	1.53	3835741.2984	1177264.1828	4941609.8343	0.0344	0.0389	0.0338	5664449.6399	644349.7290	181.0005	0.0269	0.0350	0.0435	2.3740	0.0063	NaN	0.00	11.6888	0.0000	8.1258	0.0000	0.0000	0.0000	-1.00	0.0985
BX15	2023	10	30	00	52	40.00	7	0	8	0	0	0	1.40	0.63	0.50	1.31	1.53	3835741.2990	1177264.1825	4941609.8357	0.0344	0.0388	0.0338	5664449.6404	644349.7285	181.0019	0.0269	0.0348	0.0434	2.3740	0.0063	NaN	0.00	11.7406	0.0000	8.1785	0.0000	0.0000	0.0000	-1.00	0.0985
BX15	2023	10	30	00	52	45.00	7	0	8	0	0	0	1.40	0.63	0.50	1.31	1.54	3835741.3002	1177264.1820	4941609.8356	0.0343	0.0387	0.0337	5664449.6396	644349.7277	181.0024	0.0269	0.0347	0.0434	2.3740	0.0063	NaN	0.00	11.7214	0.0000	8.1591	0.0000	0.0000	0.0000	-1.00	0.0984
BX15	2023	10	30	00	52	50.00	7	0	8	0	0	0	1.40	0.63	0.50	1.31	1.54	3835741.3028	1177264.1805	4941609.8371	0.0343	0.0386	0.0337	5664449.6389	644349.7256	181.0050	0.0269	0.0346	0.0433	2.3740	0.0063	NaN	0.00	11.7233	0.0000	8.1585	0.0000	0.0000	0.0000	-1.00	0.0984
BX15	2023	10	30	00	52	55.00	7	0	8	0	0	0	1.40	0.63	0.50	1.31	1.54	3835741.3034	1177264.1811	4941609.8390	0.0343	0.0385	0.0337	5664449.6395	644349.7260	181.0069	0.0268	0.0346	0.0433	2.3740	0.0063	NaN	0.00	11.6705	0.0000	8.1019	0.0000	0.0000	0.0000	-1.00	0.0984
BX15	2023	10	30	00	53	00.00	7	0	6	0	0	0	2.23	0.92	0.72	2.11	2.41	3835741.3040	1177264.1822	4941609.8337	0.0349	0.0385	0.0341	5664449.6355	644349.7269	181.0033	0.0270	0.0346	0.0440	2.3740	0.0063	NaN	0.00	11.6182	0.0000	8.0554	0.0000	0.0000	0.0000	-1.00	0.0984
BX15	2023	10	30	00	53	05.00	7	0	7	0	0	0	1.75	0.77	0.52	1.67	1.92	3835741.3042	1177264.1825	4941609.8327	0.0352	0.0385	0.0343	5664449.6347	644349.7272	181.0027	0.0270	0.0346	0.0444	2.3739	0.0063	NaN	0.00	11.8214	0.0000	8.2564	0.0000	0.0000	0.0000	-1.00	0.0984
BX15	2023	10	30	00	53	10.00	7	0	7	0	0	0	1.75	0.77	0.52	1.68	1.92	3835741.3043	1177264.1819	4941609.8321	0.0352	0.0384	0.0344	5664449.6343	644349.7266	181.0021	0.0270	0.0345	0.0445	2.3739	0.0063	NaN	0.00	11.8613	0.0000	8.2913	0.0000	0.0000	0.0000	-1.00	0.0984
BX15	2023	10	30	00	53	15.00	7	0	7	0	0	0	1.75	0.77	0.52	1.68	1.92	3835741.3054	1177264.1811	4941609.8344	0.0352	0.0383	0.0345	5664449.6351	644349.7255	181.0045	0.0270	0.0344	0.0446	2.3739	0.0063	NaN	0.00	11.9081	0.0000	8.3236	0.0000	0.0000	0.0000	-1.00	0.0984
BX15	2023	10	30	00	53	20.00	8	0	7	0	0	0	1.58	0.62	0.51	1.50	1.70	3835741.3062	1177264.1794	4941609.8349	0.0352	0.0382	0.0345	5664449.6352	644349.7236	181.0051	0.0269	0.0343	0.0446	2.3739	0.0063	NaN	0.00	11.8955	0.0000	8.2992	0.0000	0.0000	0.0000	-1.00	0.0983
BX15	2023	10	30	00	53	25.00	8	0	8	0	0	0	1.30	0.52	0.48	1.21	1.40	3835741.3061	1177264.1818	4941609.8345	0.0351	0.0382	0.0345	5664449.6345	644349.7260	181.0051	0.0269	0.0342	0.0445	2.3738	0.0063	NaN	0.00	11.7692	0.0000	8.1693	0.0000	0.0000	0.0000	-1.00	0.0983
BX15	2023	10	30	00	53	30.00	8	0	8	0	0	0	1.30	0.52	0.48	1.21	1.40	3835741.3069	1177264.1832	4941609.8366	0.0349	0.0381	0.0345	5664449.6349	644349.7271	181.0074	0.0268	0.0341	0.0444	2.3738	0.0063	NaN	0.00	11.6691	0.0000	8.0640	0.0000	0.0000	0.0000	-1.00	0.0982
BX15	2023	10	30	00	53	35.00	8	0	8	0	0	0	1.30	0.52	0.48	1.21	1.40	3835741.3056	1177264.1842	4941609.8350	0.0348	0.0380	0.0344	5664449.6347	644349.7284	181.0056	0.0267	0.0340	0.0443	2.3738	0.0063	NaN	0.00	11.6246	0.0000	8.0151	0.0000	0.0000	0.0000	-1.00	0.0982
BX15	2023	10	30	00	53	40.00	8	0	8	0	0	0	1.30	0.52	0.48	1.21	1.40	3835741.3028	1177264.1844	4941609.8347	0.0347	0.0378	0.0343	5664449.6366	644349.7294	181.0038	0.0267	0.0340	0.0441	2.3738	0.0063	NaN	0.00	11.6357	0.0000	8.0260	0.0000	0.0000	0.0000	-1.00	0.0982
BX15	2023	10	30	00	53	45.00	8	0	8	0	0	0	1.30	0.52	0.48	1.21	1.40	3835741.3024	1177264.1846	4941609.8321	0.0346	0.0377	0.0342	5664449.6352	644349.7297	181.0015	0.0266	0.0339	0.0440	2.3737	0.0063	NaN	0.00	11.7884	0.0000	8.1793	0.0000	0.0000	0.0000	-1.00	0.0982
BX15	2023	10	30	00	53	50.00	8	0	8	0	0	0	1.30	0.52	0.48	1.21	1.40	3835741.3022	1177264.1825	4941609.8317	0.0344	0.0376	0.0342	5664449.6355	644349.7278	181.0007	0.0266	0.0338	0.0438	2.3737	0.0063	NaN	0.00	11.8428	0.0000	8.2299	0.0000	0.0000	0.0000	-1.00	0.0982
BX15	2023	10	30	00	53	55.00	8	0	8	0	0	0	1.30	0.52	0.48	1.21	1.40	3835741.2994	1177264.1830	4941609.8285	0.0343	0.0376	0.0341	5664449.6355	644349.7290	180.9966	0.0266	0.0337	0.0436	2.3737	0.0063	NaN	0.00	11.7717	0.0000	8.1596	0.0000	0.0000	0.0000	-1.00	0.0981
BX15	2023	10	30	00	54	00.00	8	0	8	0	0	0	1.30	0.52	0.48	1.21	1.40	3835741.2972	1177264.1830	4941609.8254	0.0342	0.0375	0.0340	5664449.6353	644349.7298	180.9929	0.0265	0.0337	0.0435	2.3737	0.0063	NaN	0.00	11.7158	0.0000	8.1060	0.0000	0.0000	0.0000	-1.00	0.0981
BX15	2023	10	30	00	54	05.00	8	0	8	0	0	0	1.30	0.52	0.48	1.21	1.40	3835741.2977	1177264.1815	4941609.8269	0.0341	0.0374	0.0339	5664449.6361	644349.7281	180.9941	0.0265	0.0336	0.0433	2.3737	0.0063	NaN	0.00	11.8819	0.0000	8.2718	0.0000	0.0000	0.0000	-1.00	0.0981
BX15	2023	10	30	00	54	10.00	8	0	8	0	0	0	1.31	0.52	0.48	1.21	1.41	3835741.2973	1177264.1836	4941609.8266	0.0340	0.0373	0.0338	5664449.6358	644349.7302	180.9940	0.0265	0.0335	0.0432	2.3737	0.0063	NaN	0.00	11.8844	0.0000	8.2764	0.0000	0.0000	0.0000	-1.00	0.0981
BX15	2023	10	30	00	54	15.00	8	0	8	0	0	0	1.31	0.52	0.48	1.21	1.41	3835741.2986	1177264.1839	4941609.8263	0.0339	0.0372	0.0338	5664449.6345	644349.7302	180.9946	0.0264	0.0334	0.0431	2.3736	0.0063	NaN	0.00	12.0176	0.0000	8.4117	0.0000	0.0000	0.0000	-1.00	0.0981
BX15	2023	10	30	00	54	20.00	8	0	8	0	0	0	1.31	0.52	0.48	1.21	1.41	3835741.2975	1177264.1848	4941609.8242	0.0338	0.0371	0.0337	5664449.6339	644349.7313	180.9925	0.0264	0.0334	0.0430	2.3736	0.0063	NaN	0.00	11.8610	0.0000	8.2577	0.0000	0.0000	0.0000	-1.00	0.0981
BX15	2023	10	30	00	54	25.00	8	0	8	0	0	0	1.31	0.52	0.48	1.21	1.41	3835741.2961	1177264.1840	4941609.8242	0.0338	0.0370	0.0336	5664449.6351	644349.7310	180.9915	0.0264	0.0333	0.0429	2.3736	0.0063	NaN	0.00	11.7337	0.0000	8.1383	0.0000	0.0000	0.0000	-1.00	0.0980
BX15	2023	10	30	00	54	30.00	8	0	8	0	0	0	1.31	0.52	0.48	1.21	1.41	3835741.2983	1177264.1847	4941609.8255	0.0337	0.0370	0.0336	5664449.6341	644349.7311	180.9940	0.0264	0.0332	0.0428	2.3736	0.0063	NaN	0.00	11.7727	0.0000	8.1848	0.0000	0.0000	0.0000	-1.00	0.0980
BX15	2023	10	30	00	54	35.00	8	0	8	0	0	0	1.31	0.52	0.48	1.22	1.41	3835741.2989	1177264.1837	4941609.8271	0.0336	0.0369	0.0335	5664449.6349	644349.7299	180.9953	0.0263	0.0332	0.0427	2.3735	0.0063	NaN	0.00	11.8911	0.0000	8.2996	0.0000	0.0000	0.0000	-1.00	0.0980
BX15	2023	10	30	00	54	40.00	8	0	8	0	0	0	1.31	0.52	0.48	1.22	1.41	3835741.3000	1177264.1844	4941609.8272	0.0336	0.0368	0.0335	5664449.6340	644349.7303	180.9963	0.0263	0.0331	0.0426	2.3735	0.0063	NaN	0.00	11.7820	0.0000	8.1904	0.0000	0.0000	0.0000	-1.00	0.0979
BX15	2023	10	30	00	54	45.00	8	0	8	0	0	0	1.31	0.52	0.48	1.22	1.41	3835741.3005	1177264.1857	4941609.8299	0.0335	0.0367	0.0334	5664449.6350	644349.7313	180.9989	0.0263	0.0330	0.0425	2.3735	0.0063	NaN	0.00	11.8920	0.0000	8.3044	0.0000	0.0000	0.0000	-1.00	0.0979
BX15	2023	10	30	00	54	50.00	8	0	8	0	0	0	1.31	0.52	0.48	1.22	1.41	3835741.2996	1177264.1834	4941609.8299	0.0335	0.0366	0.0334	5664449.6362	644349.7294	180.9979	0.0263	0.0330	0.0424	2.3734	0.0063	NaN	0.00	11.7971	0.0000	8.2123	0.0000	0.0000	0.0000	-1.00	0.0979
BX15	2023	10	30	00	54	55.00	8	0	8	0	0	0	1.31	0.52	0.48	1.22	1.41	3835741.2990	1177264.1834	4941609.8292	0.0334	0.0366	0.0334	5664449.6362	644349.7295	180.9970	0.0262	0.0329	0.0424	2.3734	0.0063	NaN	0.00	11.8389	0.0000	8.2485	0.0000	0.0000	0.0000	-1.00	0.0978
BX15	2023	10	30	00	55	00.00	8	0	8	0	0	0	1.31	0.52	0.48	1.22	1.41	3835741.2985	1177264.1836	4941609.8291	0.0334	0.0365	0.0333	5664449.6364	644349.7299	180.9967	0.0262	0.0329	0.0423	2.3734	0.0063	NaN	0.00	11.8876	0.0000	8.2928	0.0000	0.0000	0.0000	-1.00	0.0978
BX15	2023	10	30	00	55	05.00	8	0	8	0	0	0	1.31	0.52	0.48	1.22	1.41	3835741.2989	1177264.1824	4941609.8290	0.0333	0.0364	0.0333	5664449.6363	644349.7286	180.9966	0.0262	0.0328	0.0422	2.3734	0.0063	NaN	0.00	12.0098	0.0000	8.4059	0.0000	0.0000	0.0000	-1.00	0.0979
BX15	2023	10	30	00	55	10.00	8	0	8	0	0	0	1.31	0.52	0.48	1.22	1.41	3835741.2977	1177264.1825	4941609.8305	0.0333	0.0363	0.0333	5664449.6381	644349.7290	180.9970	0.0262	0.0327	0.0422	2.3734	0.0063	NaN	0.00	12.0201	0.0000	8.4098	0.0000	0.0000	0.0000	-1.00	0.0978
BX15	2023	10	30	00	55	15.00	8	0	8	0	0	0	1.31	0.52	0.48	1.22	1.41	3835741.2973	1177264.1831	4941609.8298	0.0332	0.0363	0.0332	5664449.6379	644349.7297	180.9964	0.0262	0.0327	0.0421	2.3734	0.0063	NaN	0.00	11.8563	0.0000	8.2397	0.0000	0.0000	0.0000	-1.00	0.0978
BX15	2023	10	30	00	55	20.00	8	0	8	0	0	0	1.31	0.52	0.48	1.22	1.41	3835741.2973	1177264.1850	4941609.8300	0.0332	0.0362	0.0332	5664449.6376	644349.7316	180.9969	0.0261	0.0326	0.0421	2.3734	0.0063	NaN	0.00	11.9429	0.0000	8.3232	0.0000	0.0000	0.0000	-1.00	0.0978
BX15	2023	10	30	00	55	25.00	8	0	8	0	0	0	1.31	0.52	0.48	1.22	1.41	3835741.2971	1177264.1849	4941609.8296	0.0331	0.0361	0.0332	5664449.6375	644349.7315	180.9965	0.0261	0.0325	0.0420	2.3734	0.0063	NaN	0.00	11.8113	0.0000	8.1876	0.0000	0.0000	0.0000	-1.00	0.0978
BX15	2023	10	30	00	55	30.00	8	0	8	0	0	0	1.31	0.52	0.48	1.22	1.41	3835741.2964	1177264.1856	4941609.8285	0.0331	0.0361	0.0332	5664449.6372	644349.7324	180.9953	0.0261	0.0325	0.0419	2.3734	0.0063	NaN	0.00	11.9208	0.0000	8.2885	0.0000	0.0000	0.0000	-1.00	0.0978
BX15	2023	10	30	00	55	35.00	8	0	8	0	0	0	1.31	0.52	0.48	1.22	1.41	3835741.2958	1177264.1818	4941609.8275	0.0330	0.0360	0.0331	5664449.6379	644349.7290	180.9935	0.0261	0.0324	0.0419	2.3734	0.0063	NaN	0.00	11.8850	0.0000	8.2442	0.0000	0.0000	0.0000	-1.00	0.0978
BX15	2023	10	30	00	55	40.00	8	0	8	0	0	0	1.31	0.52	0.48	1.22	1.41	3835741.2946	1177264.1825	4941609.8258	0.0330	0.0359	0.0331	5664449.6376	644349.7299	180.9915	0.0261	0.0324	0.0418	2.3733	0.0063	NaN	0.00	12.0642	0.0000	8.4183	0.0000	0.0000	0.0000	-1.00	0.0978
BX15	2023	10	30	00	55	45.00	8	0	8	0	0	0	1.31	0.52	0.48	1.22	1.41	3835741.2933	1177264.1832	4941609.8273	0.0330	0.0358	0.0331	5664449.6393	644349.7309	180.9921	0.0260	0.0323	0.0418	2.3733	0.0063	NaN	0.00	11.9322	0.0000	8.2821	0.0000	0.0000	0.0000	-1.00	0.0978
BX15	2023	10	30	00	55	50.00	8	0	8	0	0	0	1.31	0.52	0.48	1.22	1.41	3835741.2943	1177264.1823	4941609.8270	0.0329	0.0358	0.0331	5664449.6386	644349.7298	180.9923	0.0260	0.0322	0.0417	2.3733	0.0063	NaN	0.00	12.0065	0.0000	8.3541	0.0000	0.0000	0.0000	-1.00	0.0977
BX15	2023	10	30	00	55	55.00	8	0	8	0	0	0	1.31	0.53	0.48	1.22	1.41	3835741.2946	1177264.1817	4941609.8276	0.0329	0.0357	0.0331	5664449.6389	644349.7291	180.9928	0.0260	0.0322	0.0417	2.3733	0.0063	NaN	0.00	11.9864	0.0000	8.3284	0.0000	0.0000	0.0000	-1.00	0.0978
BX15	2023	10	30	00	56	00.00	8	0	8	0	0	0	1.31	0.53	0.48	1.22	1.41	3835741.2956	1177264.1832	4941609.8289	0.0329	0.0356	0.0330	5664449.6386	644349.7303	180.9947	0.0260	0.0321	0.0417	2.3733	0.0063	NaN	0.00	11.8790	0.0000	8.2144	0.0000	0.0000	0.0000	-1.00	0.0977
BX15	2023	10	30	00	56	05.00	8	0	8	0	0	0	1.31	0.53	0.48	1.22	1.41	3835741.2958	1177264.1854	4941609.8285	0.0328	0.0356	0.0330	5664449.6377	644349.7324	180.9949	0.0260	0.0321	0.0416	2.3733	0.0063	NaN	0.00	11.7462	0.0000	8.0828	0.0000	0.0000	0.0000	-1.00	0.0977
BX15	2023	10	30	00	56	10.00	8	0	8	0	0	0	1.31	0.53	0.48	1.22	1.41	3835741.2958	1177264.1850	4941609.8306	0.0328	0.0355	0.0330	5664449.6392	644349.7319	180.9965	0.0259	0.0320	0.0416	2.3733	0.0063	NaN	0.00	11.8970	0.0000	8.2329	0.0000	0.0000	0.0000	-1.00	0.0977
BX15	2023	10	30	00	56	15.00	8	0	8	0	0	0	1.31	0.53	0.48	1.22	1.41	3835741.2956	1177264.1846	4941609.8296	0.0327	0.0354	0.0330	5664449.6387	644349.7316	180.9955	0.0259	0.0319	0.0415	2.3733	0.0063	NaN	0.00	11.8244	0.0000	8.1619	0.0000	0.0000	0.0000	-1.00	0.0977
BX15	2023	10	30	00	56	20.00	8	0	8	0	0	0	1.31	0.53	0.48	1.22	1.41	3835741.2937	1177264.1838	4941609.8298	0.0327	0.0354	0.0330	5664449.6404	644349.7313	180.9944	0.0259	0.0319	0.0415	2.3732	0.0063	NaN	0.00	11.7517	0.0000	8.0882	0.0000	0.0000	0.0000	-1.00	0.0977
BX15	2023	10	30	00	56	25.00	8	0	8	0	0	0	1.31	0.53	0.48	1.22	1.41	3835741.2949	1177264.1842	4941609.8290	0.0327	0.0353	0.0330	5664449.6390	644349.7314	180.9945	0.0259	0.0318	0.0414	2.3732	0.0063	NaN	0.00	11.5576	0.0000	7.8991	0.0000	0.0000	0.0000	-1.00	0.0976
BX15	2023	10	30	00	56	30.00	8	0	8	0	0	0	1.31	0.53	0.48	1.22	1.41	3835741.2949	1177264.1840	4941609.8305	0.0326	0.0352	0.0329	5664449.6400	644349.7312	180.9956	0.0259	0.0318	0.0414	2.3732	0.0063	NaN	0.00	11.6913	0.0000	8.0368	0.0000	0.0000	0.0000	-1.00	0.0976
BX15	2023	10	30	00	56	35.00	8	0	8	0	0	0	1.31	0.53	0.48	1.22	1.41	3835741.2944	1177264.1848	4941609.8308	0.0326	0.0352	0.0329	5664449.6404	644349.7321	180.9957	0.0259	0.0317	0.0414	2.3732	0.0063	NaN	0.00	11.7750	0.0000	8.1239	0.0000	0.0000	0.0000	-1.00	0.0976
BX15	2023	10	30	00	56	40.00	7	0	8	0	0	0	1.43	0.65	0.50	1.34	1.57	3835741.2944	1177264.1851	4941609.8317	0.0328	0.0352	0.0329	5664449.6409	644349.7324	180.9965	0.0260	0.0317	0.0415	2.3732	0.0063	NaN	0.00	11.7924	0.0000	8.1438	0.0000	0.0000	0.0000	-1.00	0.0976
BX15	2023	10	30	00	56	45.00	8	0	8	0	0	0	1.31	0.53	0.48	1.22	1.41	3835741.2956	1177264.1846	4941609.8319	0.0329	0.0352	0.0330	5664449.6402	644349.7316	180.9973	0.0260	0.0316	0.0416	2.3731	0.0063	NaN	0.00	11.6991	0.0000	8.0523	0.0000	0.0000	0.0000	-1.00	0.0976
BX15	2023	10	30	00	56	50.00	8	0	8	0	0	0	1.31	0.53	0.48	1.22	1.41	3835741.2950	1177264.1850	4941609.8324	0.0329	0.0351	0.0330	5664449.6408	644349.7321	180.9974	0.0260	0.0316	0.0416	2.3731	0.0063	NaN	0.00	11.8731	0.0000	8.2256	0.0000	0.0000	0.0000	-1.00	0.0975
BX15	2023	10	30	00	56	55.00	8	0	8	0	0	0	1.31	0.53	0.48	1.22	1.41	3835741.2936	1177264.1849	4941609.8337	0.0328	0.0351	0.0330	5664449.6428	644349.7324	180.9975	0.0259	0.0315	0.0416	2.3731	0.0063	NaN	0.00	11.7546	0.0000	8.1095	0.0000	0.0000	0.0000	-1.00	0.0975
BX15	2023	10	30	00	57	00.00	8	0	8	0	0	0	1.31	0.53	0.48	1.22	1.41	3835741.2931	1177264.1841	4941609.8314	0.0328	0.0350	0.0329	5664449.6418	644349.7318	180.9953	0.0259	0.0315	0.0415	2.3730	0.0063	NaN	0.00	11.7885	0.0000	8.1470	0.0000	0.0000	0.0000	-1.00	0.0975
BX15	2023	10	30	00	57	05.00	8	0	8	0	0	0	1.31	0.53	0.48	1.22	1.41	3835741.2929	1177264.1835	4941609.8300	0.0327	0.0349	0.0329	5664449.6413	644349.7313	180.9940	0.0258	0.0314	0.0415	2.3730	0.0063	NaN	0.00	11.6299	0.0000	7.9854	0.0000	0.0000	0.0000	-1.00	0.0975
BX15	2023	10	30	00	57	10.00	8	0	8	0	0	0	1.31	0.53	0.48	1.22	1.41	3835741.2926	1177264.1828	4941609.8285	0.0327	0.0348	0.0329	5664449.6407	644349.7307	180.9925	0.0258	0.0313	0.0414	2.3730	0.0063	NaN	0.00	11.7196	0.0000	8.0749	0.0000	0.0000	0.0000	-1.00	0.0974
BX15	2023	10	30	00	57	15.00	8	0	8	0	0	0	1.31	0.53	0.48	1.22	1.41	3835741.2937	1177264.1828	4941609.8255	0.0326	0.0347	0.0329	5664449.6380	644349.7305	180.9908	0.0258	0.0313	0.0413	2.3730	0.0063	NaN	0.00	11.6449	0.0000	8.0035	0.0000	0.0000	0.0000	-1.00	0.0974
BX15	2023	10	30	00	57	20.00	8	0	8	0	0	0	1.31	0.53	0.48	1.22	1.41	3835741.2950	1177264.1850	4941609.8279	0.0326	0.0347	0.0329	5664449.6380	644349.7322	180.9939	0.0258	0.0312	0.0413	2.3729	0.0063	NaN	0.00	11.6833	0.0000	8.0427	0.0000	0.0000	0.0000	-1.00	0.0974
BX15	2023	10	30	00	57	25.00	8	0	8	0	0	0	1.31	0.53	0.48	1.22	1.41	3835741.2958	1177264.1879	4941609.8267	0.0325	0.0346	0.0329	5664449.6361	644349.7348	180.9940	0.0257	0.0312	0.0412	2.3729	0.0063	NaN	0.00	11.5380	0.0000	7.8965	0.0000	0.0000	0.0000	-1.00	0.0973
BX15	2023	10	30	00	57	30.00	8	0	8	0	0	0	1.31	0.53	0.48	1.22	1.41	3835741.2961	1177264.1921	4941609.8270	0.0325	0.0345	0.0328	5664449.6353	644349.7387	180.9951	0.0257	0.0311	0.0412	2.3729	0.0063	NaN	0.00	11.4311	0.0000	7.7890	0.0000	0.0000	0.0000	-1.00	0.0973
BX15	2023	10	30	00	57	35.00	8	0	8	0	0	0	1.31	0.53	0.48	1.22	1.41	3835741.2956	1177264.1925	4941609.8258	0.0324	0.0345	0.0328	5664449.6347	644349.7392	180.9940	0.0257	0.0311	0.0411	2.3728	0.0063	NaN	0.00	11.3018	0.0000	7.6609	0.0000	0.0000	0.0000	-1.00	0.0973
BX15	2023	10	30	00	57	40.00	8	0	8	0	0	0	1.31	0.53	0.48	1.22	1.41	3835741.2943	1177264.1920	4941609.8267	0.0324	0.0344	0.0328	5664449.6364	644349.7391	180.9938	0.0257	0.0310	0.0411	2.3728	0.0063	NaN	0.00	11.1963	0.0000	7.5520	0.0000	0.0000	0.0000	-1.00	0.0972
BX15	2023	10	30	00	57	45.00	8	0	8	0	0	0	1.31	0.53	0.48	1.22	1.41	3835741.2927	1177264.1919	4941609.8266	0.0323	0.0343	0.0328	5664449.6376	644349.7395	180.9928	0.0257	0.0309	0.0410	2.3728	0.0063	NaN	0.00	11.3873	0.0000	7.7461	0.0000	0.0000	0.0000	-1.00	0.0972
BX15	2023	10	30	00	57	50.00	8	0	8	0	0	0	1.31	0.53	0.48	1.22	1.41	3835741.2949	1177264.1930	4941609.8243	0.0323	0.0343	0.0328	5664449.6342	644349.7400	180.9925	0.0256	0.0309	0.0410	2.3727	0.0063	NaN	0.00	11.2066	0.0000	7.5655	0.0000	0.0000	0.0000	-1.00	0.0972
BX15	2023	10	30	00	57	55.00	8	0	8	0	0	0	1.31	0.53	0.48	1.22	1.41	3835741.2936	1177264.1928	4941609.8232	0.0323	0.0342	0.0327	5664449.6346	644349.7401	180.9908	0.0256	0.0308	0.0409	2.3727	0.0063	NaN	0.00	11.3859	0.0000	7.7488	0.0000	0.0000	0.0000	-1.00	0.0972
BX15	2023	10	30	00	58	00.00	8	0	8	0	0	0	1.31	0.53	0.48	1.22	1.41	3835741.2940	1177264.1927	4941609.8227	0.0322	0.0341	0.0327	5664449.6340	644349.7399	180.9906	0.0256	0.0308	0.0409	2.3727	0.0062	NaN	0.00	11.4218	0.0000	7.7854	0.0000	0.0000	0.0000	-1.00	0.0971
BX15	2023	10	30	00	58	05.00	8	0	8	0	0	0	1.31	0.53	0.48	1.22	1.41	3835741.2948	1177264.1922	4941609.8217	0.0322	0.0341	0.0327	5664449.6329	644349.7393	180.9903	0.0256	0.0307	0.0408	2.3727	0.0062	NaN	0.00	11.2311	0.0000	7.5906	0.0000	0.0000	0.0000	-1.00	0.0971
BX15	2023	10	30	00	58	10.00	8	0	8	0	0	0	1.31	0.53	0.48	1.22	1.41	3835741.2946	1177264.1921	4941609.8209	0.0322	0.0340	0.0327	5664449.6325	644349.7393	180.9896	0.0256	0.0307	0.0408	2.3727	0.0062	NaN	0.00	11.3330	0.0000	7.6877	0.0000	0.0000	0.0000	-1.00	0.0971
BX15	2023	10	30	00	58	15.00	8	0	8	0	0	0	1.31	0.53	0.48	1.22	1.41	3835741.2908	1177264.1912	4941609.8163	0.0321	0.0340	0.0327	5664449.6327	644349.7395	180.9835	0.0256	0.0306	0.0408	2.3727	0.0062	NaN	0.00	11.3081	0.0000	7.6570	0.0000	0.0000	0.0000	-1.00	0.0971
BX15	2023	10	30	00	58	20.00	8	0	8	0	0	0	1.31	0.53	0.48	1.22	1.41	3835741.2894	1177264.1897	4941609.8154	0.0321	0.0339	0.0327	5664449.6335	644349.7385	180.9817	0.0255	0.0306	0.0407	2.3727	0.0062	NaN	0.00	11.3938	0.0000	7.7349	0.0000	0.0000	0.0000	-1.00	0.0971
BX15	2023	10	30	00	58	25.00	8	0	8	0	0	0	1.31	0.53	0.48	1.22	1.41	3835741.2873	1177264.1898	4941609.8162	0.0321	0.0338	0.0327	5664449.6355	644349.7391	180.9811	0.0255	0.0305	0.0407	2.3726	0.0062	NaN	0.00	11.2739	0.0000	7.6126	0.0000	0.0000	0.0000	-1.00	0.0971
BX15	2023	10	30	00	58	30.00	7	0	8	0	0	0	1.43	0.66	0.50	1.34	1.58	3835741.2895	1177264.1895	4941609.8189	0.0322	0.0339	0.0327	5664449.6356	644349.7382	180.9845	0.0256	0.0305	0.0408	2.3727	0.0062	NaN	0.00	11.2140	0.0000	7.5466	0.0000	0.0000	0.0000	-1.00	0.0971
BX15	2023	10	30	00	58	35.00	8	0	8	0	0	0	1.31	0.53	0.48	1.22	1.41	3835741.2892	1177264.1898	4941609.8195	0.0323	0.0339	0.0327	5664449.6361	644349.7385	180.9848	0.0256	0.0305	0.0409	2.3727	0.0062	NaN	0.00	11.3776	0.0000	7.7063	0.0000	0.0000	0.0000	-1.00	0.0971
BX15	2023	10	30	00	58	40.00	7	0	8	0	0	0	1.43	0.66	0.50	1.35	1.58	3835741.2892	1177264.1883	4941609.8172	0.0323	0.0338	0.0327	5664449.6350	644349.7372	180.9827	0.0256	0.0304	0.0409	2.3727	0.0062	NaN	0.00	11.4629	0.0000	7.7905	0.0000	0.0000	0.0000	-1.00	0.0971
BX15	2023	10	30	00	58	45.00	7	0	8	0	0	0	1.43	0.66	0.50	1.35	1.58	3835741.2909	1177264.1904	4941609.8185	0.0323	0.0338	0.0327	5664449.6341	644349.7387	180.9852	0.0256	0.0304	0.0409	2.3727	0.0062	NaN	0.00	11.4666	0.0000	7.7904	0.0000	0.0000	0.0000	-1.00	0.0971
BX15	2023	10	30	00	58	50.00	7	0	8	0	0	0	1.43	0.66	0.50	1.35	1.58	3835741.2915	1177264.1902	4941609.8198	0.0323	0.0337	0.0327	5664449.6345	644349.7383	180.9864	0.0256	0.0303	0.0409	2.3726	0.0062	NaN	0.00	11.2598	0.0000	7.5802	0.0000	0.0000	0.0000	-1.00	0.0970
BX15	2023	10	30	00	58	55.00	7	0	8	0	0	0	1.43	0.66	0.50	1.35	1.58	3835741.2914	1177264.1899	4941609.8213	0.0322	0.0336	0.0327	5664449.6356	644349.7380	180.9876	0.0256	0.0303	0.0408	2.3726	0.0062	NaN	0.00	11.3185	0.0000	7.6361	0.0000	0.0000	0.0000	-1.00	0.0970
BX15	2023	10	30	00	59	00.00	7	0	8	0	0	0	1.43	0.66	0.50	1.35	1.58	3835741.2910	1177264.1917	4941609.8217	0.0322	0.0336	0.0327	5664449.6358	644349.7398	180.9878	0.0256	0.0302	0.0408	2.3726	0.0062	NaN	0.00	11.5435	0.0000	7.8625	0.0000	0.0000	0.0000	-1.00	0.0970
BX15	2023	10	30	00	59	05.00	7	0	8	0	0	0	1.44	0.66	0.50	1.35	1.58	3835741.2911	1177264.1902	4941609.8228	0.0332	0.0341	0.0327	5664449.6367	644349.7383	180.9885	0.0263	0.0304	0.0415	2.3725	0.0062	NaN	0.00	11.5091	0.0000	7.8276	0.0000	0.0000	0.0000	-1.00	0.0970
BX15	2023	10	30	00	59	10.00	7	0	8	0	0	0	1.44	0.66	0.50	1.35	1.58	3835741.2927	1177264.1879	4941609.8235	0.0326	0.0336	0.0327	5664449.6364	644349.7356	180.9896	0.0257	0.0302	0.0411	2.3725	0.0062	NaN	0.00	11.3437	0.0000	7.6578	0.0000	0.0000	0.0000	-1.00	0.0969
BX15	2023	10	30	00	59	15.00	7	0	8	0	0	0	1.44	0.66	0.50	1.35	1.58	3835741.2925	1177264.1888	4941609.8251	0.0323	0.0335	0.0327	5664449.6374	644349.7366	180.9909	0.0256	0.0301	0.0409	2.3725	0.0062	NaN	0.00	11.2894	0.0000	7.6016	0.0000	0.0000	0.0000	-1.00	0.0969
BX15	2023	10	30	00	59	20.00	7	0	8	0	0	0	1.44	0.66	0.50	1.35	1.58	3835741.2934	1177264.1876	4941609.8258	0.0322	0.0334	0.0327	5664449.6374	644349.7352	180.9918	0.0255	0.0300	0.0408	2.3725	0.0062	NaN	0.00	11.2647	0.0000	7.5756	0.0000	0.0000	0.0000	-1.00	0.0969
BX15	2023	10	30	00	59	25.00	7	0	8	0	0	0	1.44	0.66	0.50	1.35	1.58	3835741.2925	1177264.1897	4941609.8265	0.0321	0.0333	0.0326	5664449.6381	644349.7374	180.9922	0.0255	0.0300	0.0407	2.3725	0.0062	NaN	0.00	11.4203	0.0000	7.7297	0.0000	0.0000	0.0000	-1.00	0.0969
BX15	2023	10	30	00	59	30.00	7	0	8	0	0	0	1.44	0.66	0.50	1.35	1.58	3835741.2948	1177264.1927	4941609.8268	0.0321	0.0333	0.0326	5664449.6359	644349.7397	180.9943	0.0255	0.0299	0.0407	2.3725	0.0062	NaN	0.00	11.3694	0.0000	7.6859	0.0000	0.0000	0.0000	-1.00	0.0969
BX15	2023	10	30	00	59	35.00	7	0	8	0	0	0	1.44	0.66	0.50	1.35	1.58	3835741.2968	1177264.1943	4941609.8240	0.0321	0.0332	0.0326	5664449.6324	644349.7407	180.9937	0.0255	0.0299	0.0406	2.3725	0.0062	NaN	0.00	11.4155	0.0000	7.7392	0.0000	0.0000	0.0000	-1.00	0.0969
BX15	2023	10	30	00	59	40.00	7	0	8	0	0	0	1.44	0.66	0.50	1.35	1.58	3835741.2955	1177264.1956	4941609.8219	0.0320	0.0331	0.0326	5664449.6318	644349.7424	180.9915	0.0255	0.0298	0.0406	2.3725	0.0062	NaN	0.00	11.6024	0.0000	7.9284	0.0000	0.0000	0.0000	-1.00	0.0969
BX15	2023	10	30	00	59	45.00	7	0	8	0	0	0	1.44	0.66	0.50	1.35	1.58	3835741.2950	1177264.1955	4941609.8199	0.0320	0.0331	0.0326	5664449.6309	644349.7424	180.9896	0.0255	0.0298	0.0406	2.3725	0.0062	NaN	0.00	11.4630	0.0000	7.7851	0.0000	0.0000	0.0000	-1.00	0.0969
BX15	2023	10	30	00	59	50.00	7	0	8	0	0	0	1.44	0.66	0.50	1.35	1.58	3835741.2941	1177264.1973	4941609.8206	0.0320	0.0330	0.0326	5664449.6316	644349.7444	180.9899	0.0254	0.0297	0.0405	2.3725	0.0062	NaN	0.00	11.2550	0.0000	7.5747	0.0000	0.0000	0.0000	-1.00	0.0969
BX15	2023	10	30	00	59	55.00	7	0	8	0	0	0	1.44	0.66	0.50	1.35	1.58	3835741.2934	1177264.1962	4941609.8213	0.0320	0.0330	0.0326	5664449.6328	644349.7435	180.9899	0.0254	0.0297	0.0405	2.3725	0.0062	NaN	0.00	11.4380	0.0000	7.7604	0.0000	0.0000	0.0000	-1.00	0.0969
BX15	2023	10	30	01	00	00.00	7	0	8	0	0	0	1.44	0.66	0.49	1.35	1.58	3835741.2909	1177264.1953	4941609.8235	0.0319	0.0329	0.0325	5664449.6363	644349.7433	180.9899	0.0254	0.0297	0.0405	2.3725	0.0062	NaN	0.00	11.3618	0.0000	7.6737	0.0000	0.0000	0.0000	-1.00	0.0969
BX15	2023	10	30	01	00	05.00	7	0	8	0	0	0	1.44	0.66	0.49	1.35	1.58	3835741.2891	1177264.1918	4941609.8254	0.0319	0.0329	0.0325	5664449.6395	644349.7404	180.9896	0.0254	0.0296	0.0405	2.3724	0.0062	NaN	0.00	11.2947	0.0000	7.6012	0.0000	0.0000	0.0000	-1.00	0.0969
BX15	2023	10	30	01	00	10.00	7	0	8	0	0	0	1.44	0.66	0.49	1.35	1.58	3835741.2883	1177264.1918	4941609.8262	0.0319	0.0328	0.0325	5664449.6406	644349.7406	180.9898	0.0254	0.0296	0.0404	2.3724	0.0062	NaN	0.00	11.3531	0.0000	7.6550	0.0000	0.0000	0.0000	-1.00	0.0969
BX15	2023	10	30	01	00	15.00	7	0	8	0	0	0	1.44	0.66	0.49	1.35	1.58	3835741.2885	1177264.1912	4941609.8280	0.0319	0.0328	0.0325	5664449.6417	644349.7399	180.9912	0.0254	0.0295	0.0404	2.3724	0.0062	NaN	0.00	11.3767	0.0000	7.6751	0.0000	0.0000	0.0000	-1.00	0.0969
BX15	2023	10	30	01	00	20.00	7	0	8	0	0	0	1.44	0.66	0.49	1.35	1.58	3835741.2881	1177264.1910	4941609.8249	0.0318	0.0327	0.0325	5664449.6402	644349.7399	180.9885	0.0254	0.0295	0.0404	2.3724	0.0062	NaN	0.00	11.2165	0.0000	7.5098	0.0000	0.0000	0.0000	-1.00	0.0969
BX15	2023	10	30	01	00	25.00	7	0	8	0	0	0	1.44	0.66	0.49	1.35	1.58	3835741.2863	1177264.1914	4941609.8213	0.0318	0.0327	0.0325	5664449.6391	644349.7408	180.9848	0.0254	0.0294	0.0403	2.3724	0.0062	NaN	0.00	11.3169	0.0000	7.6067	0.0000	0.0000	0.0000	-1.00	0.0969
BX15	2023	10	30	01	00	30.00	7	0	8	0	0	0	1.44	0.66	0.49	1.35	1.58	3835741.2881	1177264.1931	4941609.8221	0.0318	0.0326	0.0325	5664449.6379	644349.7419	180.9867	0.0253	0.0294	0.0403	2.3724	0.0062	NaN	0.00	11.3682	0.0000	7.6564	0.0000	0.0000	0.0000	-1.00	0.0968
BX15	2023	10	30	01	00	35.00	7	0	8	0	0	0	1.44	0.66	0.49	1.35	1.58	3835741.2883	1177264.1936	4941609.8234	0.0318	0.0326	0.0325	5664449.6385	644349.7424	180.9880	0.0253	0.0293	0.0403	2.3724	0.0062	NaN	0.00	11.9859	0.0000	8.2737	0.0000	0.0000	0.0000	-1.00	0.0968
BX15	2023	10	30	01	00	40.00	7	0	8	0	0	0	1.44	0.66	0.49	1.35	1.58	3835741.2860	1177264.1934	4941609.8219	0.0318	0.0325	0.0325	5664449.6393	644349.7428	180.9854	0.0253	0.0293	0.0403	2.3723	0.0062	NaN	0.00	11.7621	0.0000	8.0490	0.0000	0.0000	0.0000	-1.00	0.0968
BX15	2023	10	30	01	00	45.00	7	0	8	0	0	0	1.44	0.66	0.49	1.35	1.58	3835741.2847	1177264.1919	4941609.8230	0.0317	0.0325	0.0325	5664449.6413	644349.7418	180.9852	0.0253	0.0292	0.0402	2.3723	0.0062	NaN	0.00	11.6448	0.0000	7.9333	0.0000	0.0000	0.0000	-1.00	0.0968
BX15	2023	10	30	01	00	50.00	7	0	8	0	0	0	1.44	0.66	0.49	1.35	1.59	3835741.2866	1177264.1928	4941609.8229	0.0317	0.0324	0.0325	5664449.6396	644349.7421	180.9864	0.0253	0.0292	0.0402	2.3723	0.0062	NaN	0.00	11.5547	0.0000	7.8465	0.0000	0.0000	0.0000	-1.00	0.0968
BX15	2023	10	30	01	00	55.00	7	0	8	0	0	0	1.44	0.67	0.49	1.35	1.59	3835741.2867	1177264.1949	4941609.8231	0.0317	0.0324	0.0325	5664449.6393	644349.7440	180.9870	0.0253	0.0292	0.0402	2.3723	0.0062	NaN	0.00	11.5344	0.0000	7.8293	0.0000	0.0000	0.0000	-1.00	0.0968
BX15	2023	10	30	01	01	00.00	7	0	8	0	0	0	1.44	0.67	0.49	1.35	1.59	3835741.2883	1177264.1972	4941609.8232	0.0317	0.0323	0.0324	5664449.6377	644349.7458	180.9885	0.0253	0.0291	0.0402	2.3723	0.0062	NaN	0.00	11.4054	0.0000	7.7029	0.0000	0.0000	0.0000	-1.00	0.0968
BX15	2023	10	30	01	01	05.00	7	0	8	0	0	0	1.44	0.67	0.49	1.35	1.59	3835741.2913	1177264.1973	4941609.8226	0.0317	0.0323	0.0324	5664449.6350	644349.7452	180.9898	0.0253	0.0291	0.0401	2.3724	0.0062	NaN	0.00	11.4805	0.0000	7.7758	0.0000	0.0000	0.0000	-1.00	0.0968
BX15	2023	10	30	01	01	10.00	7	0	8	0	0	0	1.44	0.67	0.49	1.35	1.59	3835741.2929	1177264.1978	4941609.8231	0.0316	0.0322	0.0324	5664449.6340	644349.7451	180.9913	0.0252	0.0290	0.0401	2.3724	0.0062	NaN	0.00	11.3258	0.0000	7.6191	0.0000	0.0000	0.0000	-1.00	0.0968
BX15	2023	10	30	01	01	15.00	7	0	8	0	0	0	1.44	0.67	0.49	1.35	1.59	3835741.2932	1177264.1964	4941609.8231	0.0316	0.0322	0.0324	5664449.6341	644349.7437	180.9912	0.0252	0.0290	0.0401	2.3724	0.0062	NaN	0.00	11.5558	0.0000	7.8521	0.0000	0.0000	0.0000	-1.00	0.0968
BX15	2023	10	30	01	01	20.00	7	0	8	0	0	0	1.44	0.67	0.49	1.35	1.59	3835741.2937	1177264.1953	4941609.8225	0.0316	0.0321	0.0324	5664449.6336	644349.7425	180.9908	0.0252	0.0289	0.0401	2.3724	0.0062	NaN	0.00	11.1600	0.0000	7.4596	0.0000	0.0000	0.0000	-1.00	0.0968
BX15	2023	10	30	01	01	25.00	7	0	8	0	0	0	1.44	0.67	0.49	1.35	1.59	3835741.2924	1177264.1940	4941609.8224	0.0316	0.0321	0.0324	5664449.6347	644349.7416	180.9897	0.0252	0.0289	0.0400	2.3724	0.0062	NaN	0.00	11.3631	0.0000	7.6648	0.0000	0.0000	0.0000	-1.00	0.0968
BX15	2023	10	30	01	01	30.00	7	0	8	0	0	0	1.44	0.67	0.49	1.35	1.59	3835741.2922	1177264.1972	4941609.8236	0.0315	0.0320	0.0324	5664449.6350	644349.7448	180.9911	0.0252	0.0288	0.0400	2.3724	0.0062	NaN	0.00	11.2142	0.0000	7.5180	0.0000	0.0000	0.0000	-1.00	0.0968
BX15	2023	10	30	01	01	35.00	7	0	8	0	0	0	1.44	0.67	0.49	1.35	1.59	3835741.2914	1177264.1981	4941609.8229	0.0315	0.0320	0.0324	5664449.6350	644349.7459	180.9902	0.0252	0.0288	0.0400	2.3723	0.0062	NaN	0.00	11.2813	0.0000	7.5870	0.0000	0.0000	0.0000	-1.00	0.0968
BX15	2023	10	30	01	01	40.00	7	0	8	0	0	0	1.44	0.67	0.49	1.35	1.59	3835741.2922	1177264.1977	4941609.8237	0.0315	0.0319	0.0324	5664449.6349	644349.7453	180.9913	0.0252	0.0288	0.0400	2.3723	0.0062	NaN	0.00	11.4049	0.0000	7.7140	0.0000	0.0000	0.0000	-1.00	0.0967
BX15	2023	10	30	01	01	45.00	7	0	8	0	0	0	1.44	0.67	0.49	1.35	1.59	3835741.2927	1177264.1977	4941609.8215	0.0315	0.0319	0.0324	5664449.6332	644349.7452	180.9898	0.0252	0.0287	0.0400	2.3723	0.0062	NaN	0.00	11.4167	0.0000	7.7281	0.0000	0.0000	0.0000	-1.00	0.0967
BX15	2023	10	30	01	01	50.00	7	0	8	0	0	0	1.44	0.67	0.49	1.35	1.59	3835741.2945	1177264.1997	4941609.8221	0.0315	0.0318	0.0324	5664449.6318	644349.7465	180.9918	0.0252	0.0287	0.0399	2.3723	0.0062	NaN	0.00	11.3154	0.0000	7.6319	0.0000	0.0000	0.0000	-1.00	0.0967
BX15	2023	10	30	01	01	55.00	7	0	8	0	0	0	1.44	0.67	0.49	1.35	1.59	3835741.2937	1177264.1977	4941609.8223	0.0314	0.0318	0.0324	5664449.6330	644349.7449	180.9912	0.0251	0.0286	0.0399	2.3722	0.0062	NaN	0.00	11.2527	0.0000	7.5682	0.0000	0.0000	0.0000	-1.00	0.0967
BX15	2023	10	30	01	02	00.00	7	0	8	0	0	0	1.44	0.67	0.49	1.35	1.59	3835741.2914	1177264.1937	4941609.8206	0.0314	0.0317	0.0323	5664449.6344	644349.7417	180.9877	0.0251	0.0286	0.0399	2.3722	0.0062	NaN	0.00	11.2735	0.0000	7.5640	0.0000	0.0000	0.0000	-1.00	0.0966
BX15	2023	10	30	01	02	05.00	7	0	8	0	0	0	1.44	0.67	0.49	1.35	1.59	3835741.2904	1177264.1947	4941609.8157	0.0314	0.0317	0.0323	5664449.6319	644349.7430	180.9834	0.0251	0.0286	0.0399	2.3722	0.0062	NaN	0.00	11.4189	0.0000	7.7019	0.0000	0.0000	0.0000	-1.00	0.0966
BX15	2023	10	30	01	02	10.00	7	0	8	0	0	0	1.44	0.67	0.49	1.35	1.59	3835741.2896	1177264.1964	4941609.8136	0.0314	0.0316	0.0323	5664449.6308	644349.7449	180.9816	0.0251	0.0285	0.0398	2.3722	0.0062	NaN	0.00	11.2236	0.0000	7.5096	0.0000	0.0000	0.0000	-1.00	0.0966
BX15	2023	10	30	01	02	15.00	7	0	8	0	0	0	1.44	0.67	0.49	1.35	1.59	3835741.2883	1177264.1973	4941609.8120	0.0314	0.0316	0.0323	5664449.6306	644349.7462	180.9798	0.0251	0.0285	0.0398	2.3722	0.0062	NaN	0.00	11.2750	0.0000	7.5681	0.0000	0.0000	0.0000	-1.00	0.0966
BX15	2023	10	30	01	02	20.00	7	0	8	0	0	0	1.44	0.67	0.49	1.35	1.59	3835741.2847	1177264.1966	4941609.8098	0.0313	0.0315	0.0323	5664449.6321	644349.7465	180.9757	0.0251	0.0284	0.0398	2.3722	0.0062	NaN	0.00	11.2458	0.0000	7.5358	0.0000	0.0000	0.0000	-1.00	0.0966
BX15	2023	10	30	01	02	25.00	7	0	8	0	0	0	1.44	0.67	0.49	1.35	1.59	3835741.2854	1177264.1993	4941609.8103	0.0313	0.0315	0.0323	5664449.6313	644349.7489	180.9771	0.0251	0.0284	0.0398	2.3722	0.0062	NaN	0.00	11.2040	0.0000	7.4922	0.0000	0.0000	0.0000	-1.00	0.0966
BX15	2023	10	30	01	02	30.00	7	0	8	0	0	0	1.44	0.67	0.49	1.35	1.59	3835741.2879	1177264.2001	4941609.8097	0.0313	0.0314	0.0323	5664449.6289	644349.7490	180.9783	0.0251	0.0283	0.0397	2.3722	0.0062	NaN	0.00	11.2565	0.0000	7.5367	0.0000	0.0000	0.0000	-1.00	0.0966
BX15	2023	10	30	01	02	35.00	7	0	8	0	0	0	1.44	0.67	0.49	1.35	1.59	3835741.2891	1177264.1989	4941609.8101	0.0313	0.0314	0.0323	5664449.6285	644349.7475	180.9790	0.0251	0.0283	0.0397	2.3722	0.0062	NaN	0.00	11.1854	0.0000	7.4619	0.0000	0.0000	0.0000	-1.00	0.0966
BX15	2023	10	30	01	02	40.00	7	0	8	0	0	0	1.44	0.67	0.49	1.35	1.59	3835741.2899	1177264.1991	4941609.8101	0.0313	0.0313	0.0323	5664449.6279	644349.7474	180.9796	0.0251	0.0283	0.0397	2.3722	0.0062	NaN	0.00	11.3323	0.0000	7.5991	0.0000	0.0000	0.0000	-1.00	0.0966
BX15	2023	10	30	01	02	45.00	7	0	8	0	0	0	1.44	0.67	0.49	1.35	1.59	3835741.2876	1177264.1975	4941609.8085	0.0312	0.0313	0.0323	5664449.6289	644349.7466	180.9767	0.0250	0.0282	0.0397	2.3722	0.0062	NaN	0.00	11.3210	0.0000	7.5806	0.0000	0.0000	0.0000	-1.00	0.0966
BX15	2023	10	30	01	02	50.00	7	0	8	0	0	0	1.44	0.67	0.49	1.35	1.59	3835741.2882	1177264.1979	4941609.8077	0.0313	0.0317	0.0324	5664449.6279	644349.7468	180.9765	0.0251	0.0285	0.0399	2.3722	0.0062	NaN	0.00	11.2063	0.0000	7.4612	0.0000	0.0000	0.0000	-1.00	0.0966
BX15	2023	10	30	01	02	55.00	7	0	8	0	0	0	1.44	0.67	0.49	1.35	1.59	3835741.2880	1177264.1975	4941609.8082	0.0313	0.0312	0.0323	5664449.6285	644349.7465	180.9767	0.0250	0.0282	0.0398	2.3722	0.0062	NaN	0.00	11.0626	0.0000	7.3102	0.0000	0.0000	0.0000	-1.00	0.0966
BX15	2023	10	30	01	03	00.00	7	0	8	0	0	0	1.44	0.67	0.49	1.35	1.59	3835741.2883	1177264.1978	4941609.8106	0.0312	0.0312	0.0323	5664449.6296	644349.7466	180.9788	0.0250	0.0281	0.0397	2.3722	0.0062	NaN	0.00	11.2390	0.0000	7.4792	0.0000	0.0000	0.0000	-1.00	0.0966
BX15	2023	10	30	01	03	05.00	7	0	8	0	0	0	1.44	0.67	0.49	1.35	1.59	3835741.2871	1177264.1973	4941609.8110	0.0312	0.0311	0.0323	5664449.6309	644349.7465	180.9782	0.0250	0.0281	0.0396	2.3721	0.0062	NaN	0.00	11.1773	0.0000	7.4138	0.0000	0.0000	0.0000	-1.00	0.0966
BX15	2023	10	30	01	03	10.00	7	0	8	0	0	0	1.44	0.67	0.49	1.35	1.59	3835741.2868	1177264.1980	4941609.8087	0.0312	0.0311	0.0323	5664449.6295	644349.7472	180.9765	0.0250	0.0280	0.0396	2.3721	0.0062	NaN	0.00	11.1551	0.0000	7.3905	0.0000	0.0000	0.0000	-1.00	0.0966
BX15	2023	10	30	01	03	15.00	7	0	8	0	0	0	1.44	0.67	0.49	1.35	1.59	3835741.2875	1177264.1994	4941609.8095	0.0311	0.0310	0.0322	5664449.6293	644349.7484	180.9777	0.0250	0.0280	0.0395	2.3722	0.0062	NaN	0.00	11.1039	0.0000	7.3410	0.0000	0.0000	0.0000	-1.00	0.0966
BX15	2023	10	30	01	03	20.00	7	0	8	0	0	0	1.44	0.67	0.49	1.35	1.59	3835741.2854	1177264.1990	4941609.8082	0.0311	0.0310	0.0322	5664449.6300	644349.7486	180.9754	0.0250	0.0280	0.0395	2.3722	0.0062	NaN	0.00	11.1115	0.0000	7.3561	0.0000	0.0000	0.0000	-1.00	0.0966
BX15	2023	10	30	01	03	25.00	7	0	8	0	0	0	1.44	0.67	0.49	1.35	1.59	3835741.2872	1177264.1999	4941609.8093	0.0311	0.0310	0.0322	5664449.6292	644349.7490	180.9775	0.0250	0.0279	0.0395	2.3721	0.0062	NaN	0.00	11.0545	0.0000	7.3014	0.0000	0.0000	0.0000	-1.00	0.0966
BX15	2023	10	30	01	03	30.00	7	0	8	0	0	0	1.44	0.67	0.49	1.35	1.59	3835741.2876	1177264.2037	4941609.8093	0.0311	0.0309	0.0322	5664449.6281	644349.7525	180.9784	0.0250	0.0279	0.0395	2.3721	0.0061	NaN	0.00	11.2820	0.0000	7.5366	0.0000	0.0000	0.0000	-1.00	0.0966
BX15	2023	10	30	01	03	35.00	7	0	8	0	0	0	1.44	0.67	0.49	1.35	1.59	3835741.2884	1177264.2023	4941609.8072	0.0311	0.0309	0.0322	5664449.6265	644349.7510	180.9770	0.0249	0.0279	0.0395	2.3721	0.0061	NaN	0.00	11.4644	0.0000	7.7224	0.0000	0.0000	0.0000	-1.00	0.0966
BX15	2023	10	30	01	03	40.00	7	0	8	0	0	0	1.44	0.67	0.49	1.35	1.59	3835741.2891	1177264.2016	4941609.8068	0.0310	0.0308	0.0322	5664449.6259	644349.7502	180.9770	0.0249	0.0278	0.0394	2.3721	0.0061	NaN	0.00	11.4474	0.0000	7.7056	0.0000	0.0000	0.0000	-1.00	0.0966
BX15	2023	10	30	01	03	45.00	7	0	8	0	0	0	1.44	0.67	0.49	1.35	1.59	3835741.2909	1177264.2040	4941609.8065	0.0310	0.0308	0.0322	5664449.6239	644349.7520	180.9782	0.0249	0.0278	0.0394	2.3722	0.0061	NaN	0.00	11.4878	0.0000	7.7466	0.0000	0.0000	0.0000	-1.00	0.0966
BX15	2023	10	30	01	03	50.00	7	0	8	0	0	0	1.44	0.67	0.49	1.35	1.59	3835741.2916	1177264.2038	4941609.8052	0.0310	0.0307	0.0322	5664449.6225	644349.7516	180.9776	0.0249	0.0277	0.0394	2.3722	0.0061	NaN	0.00	11.3706	0.0000	7.6281	0.0000	0.0000	0.0000	-1.00	0.0966
BX15	2023	10	30	01	03	55.00	7	0	8	0	0	0	1.44	0.67	0.49	1.35	1.59	3835741.2931	1177264.2011	4941609.8060	0.0310	0.0307	0.0322	5664449.6225	644349.7486	180.9786	0.0249	0.0277	0.0394	2.3722	0.0061	NaN	0.00	11.1901	0.0000	7.4419	0.0000	0.0000	0.0000	-1.00	0.0966
BX15	2023	10	30	01	04	00.00	7	0	8	0	0	0	1.44	0.67	0.49	1.35	1.59	3835741.2927	1177264.2004	4941609.8052	0.0310	0.0307	0.0322	5664449.6224	644349.7480	180.9777	0.0249	0.0277	0.0393	2.3722	0.0061	NaN	0.00	11.3423	0.0000	7.5950	0.0000	0.0000	0.0000	-1.00	0.0966
BX15	2023	10	30	01	04	05.00	7	0	8	0	0	0	1.44	0.67	0.49	1.35	1.59	3835741.2921	1177264.2018	4941609.8053	0.0309	0.0306	0.0322	5664449.6226	644349.7496	180.9777	0.0249	0.0276	0.0393	2.3721	0.0061	NaN	0.00	11.3552	0.0000	7.6100	0.0000	0.0000	0.0000	-1.00	0.0966
BX15	2023	10	30	01	04	10.00	7	0	8	0	0	0	1.44	0.67	0.49	1.35	1.59	3835741.2930	1177264.2015	4941609.8069	0.0309	0.0306	0.0322	5664449.6230	644349.7490	180.9794	0.0249	0.0276	0.0393	2.3721	0.0061	NaN	0.00	11.2362	0.0000	7.4893	0.0000	0.0000	0.0000	-1.00	0.0965
BX15	2023	10	30	01	04	15.00	7	0	8	0	0	0	1.44	0.67	0.49	1.35	1.59	3835741.2934	1177264.2010	4941609.8082	0.0309	0.0305	0.0322	5664449.6237	644349.7484	180.9805	0.0249	0.0276	0.0393	2.3721	0.0061	NaN	0.00	11.4714	0.0000	7.7212	0.0000	0.0000	0.0000	-1.00	0.0965
BX15	2023	10	30	01	04	20.00	7	0	8	0	0	0	1.44	0.67	0.49	1.35	1.59	3835741.2929	1177264.2011	4941609.8067	0.0309	0.0305	0.0322	5664449.6230	644349.7486	180.9791	0.0249	0.0275	0.0393	2.3721	0.0061	NaN	0.00	11.6719	0.0000	7.9187	0.0000	0.0000	0.0000	-1.00	0.0965
BX15	2023	10	30	01	04	25.00	7	0	8	0	0	0	1.44	0.67	0.49	1.35	1.59	3835741.2910	1177264.2010	4941609.8044	0.0309	0.0304	0.0322	5664449.6231	644349.7491	180.9761	0.0249	0.0275	0.0392	2.3721	0.0061	NaN	0.00	11.6446	0.0000	7.8901	0.0000	0.0000	0.0000	-1.00	0.0965
BX15	2023	10	30	01	04	30.00	7	0	8	0	0	0	1.44	0.67	0.49	1.35	1.59	3835741.2910	1177264.2016	4941609.8033	0.0309	0.0304	0.0321	5664449.6223	644349.7497	180.9754	0.0249	0.0275	0.0392	2.3721	0.0061	NaN	0.00	11.6215	0.0000	7.8681	0.0000	0.0000	0.0000	-1.00	0.0966
BX15	2023	10	30	01	04	35.00	7	0	8	0	0	0	1.44	0.67	0.49	1.35	1.59	3835741.2920	1177264.2018	4941609.8036	0.0308	0.0304	0.0321	5664449.6217	644349.7496	180.9763	0.0248	0.0274	0.0392	2.3722	0.0061	NaN	0.00	11.5199	0.0000	7.7654	0.0000	0.0000	0.0000	-1.00	0.0966
BX15	2023	10	30	01	04	40.00	7	0	8	0	0	0	1.44	0.67	0.49	1.35	1.59	3835741.2934	1177264.2021	4941609.8037	0.0308	0.0303	0.0321	5664449.6206	644349.7495	180.9772	0.0248	0.0274	0.0392	2.3721	0.0061	NaN	0.00	11.5383	0.0000	7.7865	0.0000	0.0000	0.0000	-1.00	0.0966
BX15	2023	10	30	01	04	45.00	7	0	8	0	0	0	1.44	0.67	0.49	1.35	1.59	3835741.2928	1177264.2037	4941609.8025	0.0308	0.0303	0.0321	5664449.6200	644349.7512	180.9762	0.0248	0.0273	0.0392	2.3722	0.0061	NaN	0.00	11.3859	0.0000	7.6399	0.0000	0.0000	0.0000	-1.00	0.0966
BX15	2023	10	30	01	04	50.00	7	0	8	0	0	0	1.44	0.67	0.49	1.35	1.59	3835741.2901	1177264.2032	4941609.8010	0.0308	0.0302	0.0321	5664449.6212	644349.7515	180.9734	0.0248	0.0273	0.0391	2.3722	0.0061	NaN	0.00	11.3131	0.0000	7.5712	0.0000	0.0000	0.0000	-1.00	0.0966
BX15	2023	10	30	01	04	55.00	7	0	8	0	0	0	1.44	0.68	0.49	1.35	1.59	3835741.2894	1177264.2032	4941609.7992	0.0308	0.0302	0.0321	5664449.6206	644349.7518	180.9716	0.0248	0.0273	0.0391	2.3722	0.0061	NaN	0.00	11.3716	0.0000	7.6281	0.0000	0.0000	0.0000	-1.00	0.0966
BX15	2023	10	30	01	05	00.00	7	0	8	0	0	0	1.44	0.68	0.49	1.35	1.59	3835741.2907	1177264.1999	4941609.8004	0.0308	0.0302	0.0321	5664449.6210	644349.7482	180.9727	0.0248	0.0272	0.0391	2.3722	0.0061	NaN	0.00	11.5377	0.0000	7.7872	0.0000	0.0000	0.0000	-1.00	0.0967
BX15	2023	10	30	01	05	05.00	7	0	8	0	0	0	1.44	0.68	0.49	1.35	1.59	3835741.2920	1177264.1997	4941609.7974	0.0307	0.0301	0.0321	5664449.6181	644349.7477	180.9711	0.0248	0.0272	0.0391	2.3723	0.0061	NaN	0.00	11.7053	0.0000	7.9498	0.0000	0.0000	0.0000	-1.00	0.0967
BX15	2023	10	30	01	05	10.00	7	0	8	0	0	0	1.44	0.68	0.49	1.35	1.59	3835741.2910	1177264.2000	4941609.7971	0.0307	0.0301	0.0321	5664449.6187	644349.7483	180.9703	0.0248	0.0272	0.0391	2.3723	0.0061	NaN	0.00	11.7615	0.0000	8.0009	0.0000	0.0000	0.0000	-1.00	0.0967
BX15	2023	10	30	01	05	15.00	7	0	8	0	0	0	1.44	0.68	0.49	1.35	1.59	3835741.2926	1177264.2011	4941609.7972	0.0307	0.0300	0.0321	5664449.6173	644349.7489	180.9715	0.0248	0.0271	0.0390	2.3724	0.0061	NaN	0.00	11.7445	0.0000	7.9825	0.0000	0.0000	0.0000	-1.00	0.0968
BX15	2023	10	30	01	05	20.00	7	0	8	0	0	0	1.44	0.68	0.49	1.35	1.59	3835741.2924	1177264.2016	4941609.7970	0.0307	0.0300	0.0321	5664449.6173	644349.7494	180.9714	0.0248	0.0271	0.0390	2.3724	0.0061	NaN	0.00	11.5405	0.0000	7.7773	0.0000	0.0000	0.0000	-1.00	0.0968
BX15	2023	10	30	01	05	25.00	7	0	8	0	0	0	1.44	0.68	0.49	1.35	1.59	3835741.2938	1177264.1994	4941609.7965	0.0307	0.0300	0.0321	5664449.6163	644349.7469	180.9714	0.0248	0.0271	0.0390	2.3724	0.0061	NaN	0.00	11.5597	0.0000	7.7973	0.0000	0.0000	0.0000	-1.00	0.0969
BX15	2023	10	30	01	05	30.00	7	0	8	0	0	0	1.44	0.68	0.49	1.35	1.59	3835741.2950	1177264.1985	4941609.7975	0.0307	0.0299	0.0321	5664449.6162	644349.7457	180.9727	0.0248	0.0270	0.0390	2.3725	0.0061	NaN	0.00	11.6659	0.0000	7.8988	0.0000	0.0000	0.0000	-1.00	0.0969
BX15	2023	10	30	01	05	35.00	6	0	8	0	0	0	1.68	0.88	0.60	1.57	1.89	3835741.2927	1177264.1979	4941609.7975	0.0312	0.0299	0.0322	5664449.6181	644349.7458	180.9712	0.0249	0.0271	0.0394	2.3725	0.0061	NaN	0.00	11.6702	0.0000	7.8998	0.0000	0.0000	0.0000	-1.00	0.0969
BX15	2023	10	30	01	05	40.00	7	0	8	0	0	0	1.44	0.68	0.49	1.35	1.59	3835741.2918	1177264.1991	4941609.7944	0.0315	0.0298	0.0323	5664449.6166	644349.7472	180.9685	0.0249	0.0271	0.0396	2.3726	0.0061	NaN	0.00	11.9725	0.0000	8.2040	0.0000	0.0000	0.0000	-1.00	0.0970
BX15	2023	10	30	01	05	45.00	7	0	8	0	0	0	1.44	0.68	0.49	1.35	1.59	3835741.2930	1177264.1983	4941609.7953	0.0315	0.0298	0.0324	5664449.6164	644349.7461	180.9698	0.0249	0.0270	0.0397	2.3726	0.0061	NaN	0.00	11.7666	0.0000	7.9982	0.0000	0.0000	0.0000	-1.00	0.0970
BX15	2023	10	30	01	05	50.00	7	0	8	0	0	0	1.44	0.68	0.49	1.35	1.59	3835741.2919	1177264.1972	4941609.7952	0.0314	0.0298	0.0324	5664449.6174	644349.7454	180.9689	0.0249	0.0270	0.0397	2.3726	0.0061	NaN	0.00	11.4584	0.0000	7.6917	0.0000	0.0000	0.0000	-1.00	0.0970
BX15	2023	10	30	01	05	55.00	7	0	8	0	0	0	1.44	0.68	0.49	1.35	1.59	3835741.2916	1177264.1974	4941609.7964	0.0314	0.0297	0.0324	5664449.6183	644349.7455	180.9697	0.0248	0.0269	0.0397	2.3726	0.0061	NaN	0.00	11.7410	0.0000	7.9793	0.0000	0.0000	0.0000	-1.00	0.0971
BX15	2023	10	30	01	06	00.00	7	0	8	0	0	0	1.44	0.68	0.49	1.35	1.59	3835741.2923	1177264.1965	4941609.7969	0.0313	0.0297	0.0324	5664449.6183	644349.7445	180.9703	0.0248	0.0269	0.0396	2.3727	0.0061	NaN	0.00	11.5892	0.0000	7.8301	0.0000	0.0000	0.0000	-1.00	0.0971
BX15	2023	10	30	01	06	05.00	7	0	8	0	0	0	1.44	0.68	0.49	1.35	1.59	3835741.2917	1177264.1966	4941609.7972	0.0312	0.0297	0.0323	5664449.6189	644349.7448	180.9702	0.0248	0.0268	0.0395	2.3727	0.0061	NaN	0.00	11.7208	0.0000	7.9649	0.0000	0.0000	0.0000	-1.00	0.0972
BX15	2023	10	30	01	06	10.00	7	0	8	0	0	0	1.44	0.68	0.49	1.35	1.59	3835741.2918	1177264.1953	4941609.8001	0.0311	0.0296	0.0323	5664449.6209	644349.7435	180.9722	0.0248	0.0268	0.0395	2.3727	0.0061	NaN	0.00	11.5076	0.0000	7.7558	0.0000	0.0000	0.0000	-1.00	0.0972
BX15	2023	10	30	01	06	15.00	7	0	8	0	0	0	1.44	0.68	0.49	1.35	1.59	3835741.2911	1177264.1950	4941609.8006	0.0311	0.0296	0.0323	5664449.6218	644349.7433	180.9722	0.0248	0.0267	0.0394	2.3728	0.0061	NaN	0.00	11.4835	0.0000	7.7316	0.0000	0.0000	0.0000	-1.00	0.0972
BX15	2023	10	30	01	06	20.00	7	0	8	0	0	0	1.43	0.68	0.49	1.35	1.59	3835741.2930	1177264.1944	4941609.8024	0.0310	0.0295	0.0323	5664449.6216	644349.7423	180.9745	0.0248	0.0267	0.0393	2.3728	0.0061	NaN	0.00	11.4350	0.0000	7.6837	0.0000	0.0000	0.0000	-1.00	0.0972
BX15	2023	10	30	01	06	25.00	7	0	8	0	0	0	1.43	0.68	0.49	1.35	1.59	3835741.2938	1177264.1937	4941609.8021	0.0309	0.0295	0.0322	5664449.6210	644349.7413	180.9746	0.0247	0.0267	0.0393	2.3728	0.0061	NaN	0.00	11.3762	0.0000	7.6207	0.0000	0.0000	0.0000	-1.00	0.0973
BX15	2023	10	30	01	06	30.00	7	0	8	0	0	0	1.43	0.68	0.49	1.35	1.59	3835741.2945	1177264.1929	4941609.8028	0.0309	0.0295	0.0322	5664449.6211	644349.7404	180.9755	0.0247	0.0266	0.0392	2.3728	0.0061	NaN	0.00	11.4501	0.0000	7.6950	0.0000	0.0000	0.0000	-1.00	0.0973
BX15	2023	10	30	01	06	35.00	7	0	8	0	0	0	1.43	0.68	0.49	1.35	1.59	3835741.2941	1177264.1927	4941609.8038	0.0308	0.0294	0.0322	5664449.6221	644349.7403	180.9760	0.0247	0.0266	0.0392	2.3728	0.0061	NaN	0.00	11.6218	0.0000	7.8682	0.0000	0.0000	0.0000	-1.00	0.0973
BX15	2023	10	30	01	06	40.00	7	0	8	0	0	0	1.43	0.68	0.49	1.35	1.59	3835741.2931	1177264.1924	4941609.8040	0.0308	0.0294	0.0322	5664449.6230	644349.7402	180.9755	0.0247	0.0266	0.0391	2.3728	0.0061	NaN	0.00	11.7066	0.0000	7.9566	0.0000	0.0000	0.0000	-1.00	0.0973
BX15	2023	10	30	01	06	45.00	7	0	8	0	0	0	1.43	0.68	0.49	1.35	1.59	3835741.2930	1177264.1940	4941609.8050	0.0307	0.0294	0.0322	5664449.6234	644349.7417	180.9766	0.0247	0.0265	0.0391	2.3728	0.0061	NaN	0.00	11.7226	0.0000	7.9734	0.0000	0.0000	0.0000	-1.00	0.0973
BX15	2023	10	30	01	06	50.00	7	0	8	0	0	0	1.43	0.68	0.49	1.35	1.59	3835741.2931	1177264.1933	4941609.8065	0.0307	0.0293	0.0321	5664449.6244	644349.7411	180.9777	0.0247	0.0265	0.0390	2.3728	0.0061	NaN	0.00	11.4676	0.0000	7.7235	0.0000	0.0000	0.0000	-1.00	0.0973
BX15	2023	10	30	01	06	55.00	7	0	8	0	0	0	1.43	0.68	0.49	1.35	1.59	3835741.2911	1177264.1911	4941609.8076	0.0307	0.0293	0.0321	5664449.6270	644349.7394	180.9769	0.0247	0.0265	0.0390	2.3729	0.0061	NaN	0.00	11.5845	0.0000	7.8432	0.0000	0.0000	0.0000	-1.00	0.0973
BX15	2023	10	30	01	07	00.00	7	0	8	0	0	0	1.43	0.68	0.49	1.35	1.59	3835741.2909	1177264.1903	4941609.8097	0.0306	0.0293	0.0321	5664449.6287	644349.7387	180.9783	0.0247	0.0264	0.0390	2.3729	0.0061	NaN	0.00	11.3639	0.0000	7.6187	0.0000	0.0000	0.0000	-1.00	0.0973
BX15	2023	10	30	01	07	05.00	7	0	8	0	0	0	1.43	0.68	0.49	1.35	1.59	3835741.2922	1177264.1913	4941609.8091	0.0306	0.0292	0.0321	5664449.6271	644349.7393	180.9787	0.0247	0.0264	0.0389	2.3729	0.0061	NaN	0.00	11.4875	0.0000	7.7359	0.0000	0.0000	0.0000	-1.00	0.0973
BX15	2023	10	30	01	07	10.00	7	0	8	0	0	0	1.43	0.68	0.49	1.35	1.58	3835741.2917	1177264.1896	4941609.8071	0.0306	0.0292	0.0321	5664449.6266	644349.7379	180.9766	0.0247	0.0264	0.0389	2.3729	0.0061	NaN	0.00	11.5267	0.0000	7.7682	0.0000	0.0000	0.0000	-1.00	0.0973
BX15	2023	10	30	01	07	15.00	7	0	8	0	0	0	1.43	0.68	0.49	1.35	1.58	3835741.2910	1177264.1893	4941609.8069	0.0305	0.0292	0.0321	5664449.6270	644349.7378	180.9759	0.0247	0.0264	0.0388	2.3729	0.0061	NaN	0.00	11.6074	0.0000	7.8436	0.0000	0.0000	0.0000	-1.00	0.0973
BX15	2023	10	30	01	07	20.00	7	0	8	0	0	0	1.43	0.68	0.49	1.35	1.58	3835741.2906	1177264.1899	4941609.8077	0.0305	0.0291	0.0321	5664449.6277	644349.7385	180.9765	0.0246	0.0263	0.0388	2.3729	0.0061	NaN	0.00	11.6416	0.0000	7.8749	0.0000	0.0000	0.0000	-1.00	0.0973
BX15	2023	10	30	01	07	25.00	7	0	8	0	0	0	1.43	0.68	0.49	1.35	1.58	3835741.2906	1177264.1896	4941609.8090	0.0305	0.0291	0.0320	5664449.6286	644349.7381	180.9774	0.0246	0.0263	0.0388	2.3729	0.0060	NaN	0.00	11.6343	0.0000	7.8667	0.0000	0.0000	0.0000	-1.00	0.0973
BX15	2023	10	30	01	07	30.00	7	0	8	0	0	0	1.43	0.68	0.49	1.35	1.58	3835741.2898	1177264.1898	4941609.8084	0.0305	0.0291	0.0320	5664449.6287	644349.7385	180.9765	0.0246	0.0263	0.0388	2.3729	0.0060	NaN	0.00	11.6007	0.0000	7.8309	0.0000	0.0000	0.0000	-1.00	0.0974
BX15	2023	10	30	01	07	35.00	7	0	8	0	0	0	1.43	0.68	0.49	1.35	1.58	3835741.2909	1177264.1895	4941609.8098	0.0304	0.0290	0.0320	5664449.6289	644349.7379	180.9781	0.0246	0.0262	0.0387	2.3730	0.0060	NaN	0.00	11.5087	0.0000	7.7401	0.0000	0.0000	0.0000	-1.00	0.0974
BX15	2023	10	30	01	07	40.00	7	0	8	0	0	0	1.43	0.68	0.49	1.35	1.58	3835741.2907	1177264.1878	4941609.8102	0.0304	0.0290	0.0320	5664449.6296	644349.7364	180.9780	0.0246	0.0262	0.0387	2.3730	0.0060	NaN	0.00	11.5383	0.0000	7.7671	0.0000	0.0000	0.0000	-1.00	0.0974
BX15	2023	10	30	01	07	45.00	7	0	8	0	0	0	1.43	0.68	0.49	1.35	1.58	3835741.2909	1177264.1897	4941609.8108	0.0304	0.0289	0.0320	5664449.6295	644349.7382	180.9790	0.0246	0.0262	0.0387	2.3731	0.0060	NaN	0.00	11.6260	0.0000	7.8581	0.0000	0.0000	0.0000	-1.00	0.0975
BX15	2023	10	30	01	07	50.00	7	0	8	0	0	0	1.43	0.68	0.49	1.35	1.58	3835741.2905	1177264.1891	4941609.8092	0.0304	0.0289	0.0320	5664449.6289	644349.7377	180.9773	0.0246	0.0261	0.0387	2.3731	0.0060	NaN	0.00	11.6770	0.0000	7.9114	0.0000	0.0000	0.0000	-1.00	0.0976
BX15	2023	10	30	01	07	55.00	7	0	8	0	0	0	1.43	0.68	0.49	1.34	1.58	3835741.2934	1177264.1878	4941609.8098	0.0304	0.0289	0.0320	5664449.6273	644349.7356	180.9794	0.0246	0.0261	0.0386	2.3732	0.0060	NaN	0.00	11.7449	0.0000	7.9728	0.0000	0.0000	0.0000	-1.00	0.0976
BX15	2023	10	30	01	08	00.00	7	0	8	0	0	0	1.43	0.68	0.49	1.34	1.58	3835741.2919	1177264.1858	4941609.8082	0.0303	0.0288	0.0320	5664449.6278	644349.7341	180.9769	0.0246	0.0261	0.0386	2.3733	0.0060	NaN	0.00	11.5471	0.0000	7.7734	0.0000	0.0000	0.0000	-1.00	0.0977
BX15	2023	10	30	01	08	05.00	7	0	8	0	0	0	1.43	0.68	0.48	1.34	1.58	3835741.2906	1177264.1856	4941609.8086	0.0303	0.0288	0.0320	5664449.6291	644349.7343	180.9763	0.0246	0.0261	0.0386	2.3733	0.0060	NaN	0.00	11.4774	0.0000	7.7027	0.0000	0.0000	0.0000	-1.00	0.0978
BX15	2023	10	30	01	08	10.00	7	0	8	0	0	0	1.43	0.68	0.48	1.34	1.58	3835741.2900	1177264.1852	4941609.8094	0.0303	0.0288	0.0320	5664449.6301	644349.7341	180.9765	0.0246	0.0260	0.0386	2.3734	0.0060	NaN	0.00	11.4237	0.0000	7.6427	0.0000	0.0000	0.0000	-1.00	0.0978
BX15	2023	10	30	01	08	15.00	7	0	8	0	0	0	1.43	0.68	0.48	1.34	1.58	3835741.2886	1177264.1860	4941609.8093	0.0303	0.0287	0.0320	5664449.6310	644349.7352	180.9758	0.0246	0.0260	0.0385	2.3735	0.0060	NaN	0.00	11.5870	0.0000	7.8009	0.0000	0.0000	0.0000	-1.00	0.0979
BX15	2023	10	30	01	08	20.00	7	0	8	0	0	0	1.43	0.68	0.48	1.34	1.58	3835741.2877	1177264.1855	4941609.8084	0.0303	0.0287	0.0320	5664449.6312	644349.7350	180.9744	0.0246	0.0260	0.0385	2.3735	0.0060	NaN	0.00	11.5239	0.0000	7.7373	0.0000	0.0000	0.0000	-1.00	0.0979
BX15	2023	10	30	01	08	25.00	7	0	8	0	0	0	1.43	0.68	0.48	1.34	1.58	3835741.2867	1177264.1846	4941609.8088	0.0302	0.0287	0.0320	5664449.6324	644349.7344	180.9740	0.0246	0.0259	0.0385	2.3735	0.0060	NaN	0.00	11.7918	0.0000	8.0018	0.0000	0.0000	0.0000	-1.00	0.0980
BX15	2023	10	30	01	08	30.00	7	0	8	0	0	0	1.43	0.68	0.48	1.34	1.58	3835741.2867	1177264.1851	4941609.8074	0.0302	0.0286	0.0320	5664449.6314	644349.7349	180.9729	0.0246	0.0259	0.0385	2.3736	0.0060	NaN	0.00	11.6752	0.0000	7.8812	0.0000	0.0000	0.0000	-1.00	0.0980
BX15	2023	10	30	01	08	35.00	7	0	8	0	0	0	1.43	0.68	0.48	1.34	1.58	3835741.2881	1177264.1839	4941609.8085	0.0302	0.0286	0.0319	5664449.6313	644349.7334	180.9745	0.0246	0.0259	0.0385	2.3736	0.0060	NaN	0.00	11.6612	0.0000	7.8677	0.0000	0.0000	0.0000	-1.00	0.0980
BX15	2023	10	30	01	08	40.00	7	0	8	0	0	0	1.43	0.68	0.48	1.34	1.58	3835741.2873	1177264.1837	4941609.8099	0.0302	0.0286	0.0319	5664449.6328	644349.7334	180.9751	0.0245	0.0259	0.0384	2.3736	0.0060	NaN	0.00	11.6250	0.0000	7.8331	0.0000	0.0000	0.0000	-1.00	0.0981
BX15	2023	10	30	01	08	45.00	7	0	8	0	0	0	1.43	0.68	0.48	1.34	1.58	3835741.2850	1177264.1839	4941609.8118	0.0302	0.0286	0.0319	5664449.6357	644349.7342	180.9751	0.0245	0.0258	0.0384	2.3738	0.0060	NaN	0.00	11.6605	0.0000	7.8684	0.0000	0.0000	0.0000	-1.00	0.0982
BX15	2023	10	30	01	08	50.00	7	0	8	0	0	0	1.43	0.68	0.48	1.34	1.58	3835741.2857	1177264.1858	4941609.8093	0.0301	0.0285	0.0319	5664449.6332	644349.7358	180.9740	0.0245	0.0258	0.0384	2.3739	0.0060	NaN	0.00	11.7135	0.0000	7.9245	0.0000	0.0000	0.0000	-1.00	0.0983
BX15	2023	10	30	01	08	55.00	7	0	8	0	0	0	1.43	0.68	0.48	1.34	1.58	3835741.2844	1177264.1837	4941609.8071	0.0301	0.0285	0.0319	5664449.6332	644349.7342	180.9712	0.0245	0.0258	0.0384	2.3740	0.0060	NaN	0.00	11.6663	0.0000	7.8783	0.0000	0.0000	0.0000	-1.00	0.0984
BX15	2023	10	30	01	09	00.00	7	0	8	0	0	0	1.43	0.68	0.48	1.34	1.58	3835741.2821	1177264.1833	4941609.8073	0.0301	0.0285	0.0319	5664449.6351	644349.7345	180.9698	0.0245	0.0258	0.0384	2.3741	0.0060	NaN	0.00	11.6598	0.0000	7.8730	0.0000	0.0000	0.0000	-1.00	0.0985
BX15	2023	10	30	01	09	05.00	7	0	8	0	0	0	1.42	0.68	0.48	1.34	1.58	3835741.2814	1177264.1815	4941609.8033	0.0301	0.0284	0.0319	5664449.6336	644349.7329	180.9659	0.0245	0.0257	0.0383	2.3742	0.0060	NaN	0.00	11.7142	0.0000	7.9321	0.0000	0.0000	0.0000	-1.00	0.0986
BX15	2023	10	30	01	09	10.00	7	0	8	0	0	0	1.42	0.68	0.48	1.34	1.58	3835741.2802	1177264.1811	4941609.8026	0.0301	0.0284	0.0319	5664449.6341	644349.7329	180.9646	0.0245	0.0257	0.0383	2.3743	0.0060	NaN	0.00	11.6813	0.0000	7.9017	0.0000	0.0000	0.0000	-1.00	0.0987
BX15	2023	10	30	01	09	15.00	7	0	8	0	0	0	1.42	0.68	0.48	1.34	1.58	3835741.2801	1177264.1812	4941609.8011	0.0301	0.0284	0.0319	5664449.6332	644349.7330	180.9634	0.0245	0.0257	0.0383	2.3744	0.0060	NaN	0.00	11.6565	0.0000	7.8819	0.0000	0.0000	0.0000	-1.00	0.0989
BX15	2023	10	30	01	09	20.00	7	0	8	0	0	0	1.42	0.68	0.48	1.34	1.58	3835741.2816	1177264.1808	4941609.8032	0.0300	0.0283	0.0319	5664449.6335	644349.7323	180.9658	0.0245	0.0256	0.0383	2.3746	0.0060	NaN	0.00	11.7382	0.0000	7.9680	0.0000	0.0000	0.0000	-1.00	0.0990
BX15	2023	10	30	01	09	25.00	7	0	8	0	0	0	1.42	0.68	0.48	1.34	1.58	3835741.2829	1177264.1793	4941609.8050	0.0300	0.0283	0.0319	5664449.6339	644349.7304	180.9678	0.0245	0.0256	0.0383	2.3747	0.0060	NaN	0.00	11.9043	0.0000	8.1339	0.0000	0.0000	0.0000	-1.00	0.0991
BX15	2023	10	30	01	09	30.00	7	0	8	0	0	0	1.42	0.68	0.48	1.34	1.58	3835741.2824	1177264.1810	4941609.8055	0.0300	0.0283	0.0319	5664449.6343	644349.7322	180.9681	0.0245	0.0256	0.0382	2.3748	0.0060	NaN	0.00	11.8247	0.0000	8.0566	0.0000	0.0000	0.0000	-1.00	0.0992
BX15	2023	10	30	01	09	35.00	7	0	8	0	0	0	1.42	0.68	0.48	1.34	1.58	3835741.2837	1177264.1816	4941609.8030	0.0300	0.0282	0.0319	5664449.6317	644349.7324	180.9671	0.0245	0.0256	0.0382	2.3749	0.0060	NaN	0.00	11.5333	0.0000	7.7702	0.0000	0.0000	0.0000	-1.00	0.0993
BX15	2023	10	30	01	09	40.00	7	0	8	0	0	0	1.42	0.68	0.48	1.34	1.58	3835741.2831	1177264.1814	4941609.8020	0.0300	0.0282	0.0319	5664449.6315	644349.7325	180.9659	0.0245	0.0255	0.0382	2.3750	0.0060	NaN	0.00	11.7651	0.0000	8.0048	0.0000	0.0000	0.0000	-1.00	0.0994
BX15	2023	10	30	01	09	45.00	7	0	8	0	0	0	1.42	0.68	0.48	1.34	1.58	3835741.2841	1177264.1825	4941609.8002	0.0300	0.0282	0.0319	5664449.6294	644349.7333	180.9654	0.0245	0.0255	0.0382	2.3751	0.0060	NaN	0.00	11.6558	0.0000	7.9001	0.0000	0.0000	0.0000	-1.00	0.0995
BX15	2023	10	30	01	09	50.00	7	0	8	0	0	0	1.42	0.68	0.48	1.34	1.58	3835741.2830	1177264.1833	4941609.7984	0.0300	0.0281	0.0319	5664449.6289	644349.7343	180.9634	0.0245	0.0255	0.0382	2.3752	0.0060	NaN	0.00	11.6822	0.0000	7.9308	0.0000	0.0000	0.0000	-1.00	0.0997
BX15	2023	10	30	01	09	55.00	7	0	8	0	0	0	1.42	0.68	0.48	1.34	1.57	3835741.2825	1177264.1827	4941609.7962	0.0299	0.0281	0.0319	5664449.6280	644349.7340	180.9613	0.0245	0.0255	0.0382	2.3754	0.0060	NaN	0.00	11.7445	0.0000	7.9967	0.0000	0.0000	0.0000	-1.00	0.0998
BX15	2023	10	30	01	10	00.00	7	0	8	0	0	0	1.42	0.68	0.48	1.34	1.57	3835741.2796	1177264.1821	4941609.7956	0.0299	0.0281	0.0319	5664449.6299	644349.7341	180.9590	0.0245	0.0254	0.0381	2.3755	0.0060	NaN	0.00	11.5040	0.0000	7.7552	0.0000	0.0000	0.0000	-1.00	0.1000
BX15	2023	10	30	01	10	05.00	7	0	8	0	0	0	1.42	0.68	0.48	1.34	1.57	3835741.2800	1177264.1853	4941609.7939	0.0305	0.0291	0.0319	5664449.6280	644349.7371	180.9584	0.0249	0.0260	0.0387	2.3756	0.0060	NaN	0.00	11.4128	0.0000	7.6616	0.0000	0.0000	0.0000	-1.00	0.1001
BX15	2023	10	30	01	10	10.00	7	0	8	0	0	0	1.42	0.68	0.48	1.33	1.57	3835741.2796	1177264.1839	4941609.7955	0.0301	0.0283	0.0319	5664449.6295	644349.7359	180.9592	0.0246	0.0255	0.0384	2.3758	0.0060	NaN	0.00	11.4567	0.0000	7.7104	0.0000	0.0000	0.0000	-1.00	0.1002
BX15	2023	10	30	01	10	15.00	7	0	8	0	0	0	1.42	0.68	0.48	1.33	1.57	3835741.2799	1177264.1837	4941609.7958	0.0300	0.0281	0.0319	5664449.6295	644349.7356	180.9596	0.0245	0.0254	0.0382	2.3759	0.0060	NaN	0.00	11.5272	0.0000	7.7810	0.0000	0.0000	0.0000	-1.00	0.1004
BX15	2023	10	30	01	10	20.00	7	0	8	0	0	0	1.42	0.68	0.48	1.33	1.57	3835741.2792	1177264.1827	4941609.7966	0.0299	0.0280	0.0319	5664449.6308	644349.7348	180.9596	0.0245	0.0253	0.0381	2.3761	0.0060	NaN	0.00	11.6847	0.0000	7.9425	0.0000	0.0000	0.0000	-1.00	0.1005
BX15	2023	10	30	01	10	25.00	7	0	8	0	0	0	1.42	0.68	0.48	1.33	1.57	3835741.2814	1177264.1822	4941609.7980	0.0299	0.0279	0.0319	5664449.6301	644349.7337	180.9619	0.0244	0.0253	0.0381	2.3762	0.0060	NaN	0.00	11.6444	0.0000	7.9065	0.0000	0.0000	0.0000	-1.00	0.1007
BX15	2023	10	30	01	10	30.00	7	0	8	0	0	0	1.42	0.68	0.48	1.33	1.57	3835741.2806	1177264.1815	4941609.7978	0.0298	0.0279	0.0319	5664449.6307	644349.7333	180.9612	0.0244	0.0253	0.0381	2.3764	0.0060	NaN	0.00	11.7515	0.0000	8.0172	0.0000	0.0000	0.0000	-1.00	0.1008
BX15	2023	10	30	01	10	35.00	7	0	8	0	0	0	1.42	0.68	0.48	1.33	1.57	3835741.2802	1177264.1799	4941609.7974	0.0298	0.0279	0.0319	5664449.6310	644349.7319	180.9603	0.0244	0.0253	0.0380	2.3765	0.0059	NaN	0.00	11.7320	0.0000	7.9980	0.0000	0.0000	0.0000	-1.00	0.1009
BX15	2023	10	30	01	10	40.00	7	0	8	0	0	0	1.42	0.68	0.48	1.33	1.57	3835741.2830	1177264.1788	4941609.7970	0.0298	0.0278	0.0318	5664449.6290	644349.7300	180.9615	0.0244	0.0252	0.0380	2.3766	0.0059	NaN	0.00	11.7070	0.0000	7.9610	0.0000	0.0000	0.0000	-1.00	0.1010
BX15	2023	10	30	01	10	45.00	7	0	8	0	0	0	1.42	0.68	0.48	1.33	1.57	3835741.2850	1177264.1787	4941609.7992	0.0298	0.0278	0.0318	5664449.6288	644349.7293	180.9644	0.0244	0.0252	0.0380	2.3767	0.0059	NaN	0.00	11.9313	0.0000	8.1723	0.0000	0.0000	0.0000	-1.00	0.1011
BX15	2023	10	30	01	10	50.00	7	0	8	0	0	0	1.42	0.68	0.48	1.33	1.57	3835741.2826	1177264.1799	4941609.8001	0.0298	0.0278	0.0318	5664449.6309	644349.7311	180.9638	0.0244	0.0252	0.0380	2.3769	0.0059	NaN	0.00	11.6797	0.0000	7.9101	0.0000	0.0000	0.0000	-1.00	0.1013
BX15	2023	10	30	01	10	55.00	7	0	8	0	0	0	1.42	0.68	0.48	1.33	1.57	3835741.2850	1177264.1817	4941609.8013	0.0298	0.0278	0.0318	5664449.6295	644349.7322	180.9666	0.0244	0.0252	0.0380	2.3770	0.0059	NaN	0.00	11.7108	0.0000	7.9363	0.0000	0.0000	0.0000	-1.00	0.1014
BX15	2023	10	30	01	11	00.00	7	0	8	0	0	0	1.41	0.68	0.48	1.33	1.57	3835741.2868	1177264.1812	4941609.8032	0.0298	0.0277	0.0318	5664449.6295	644349.7312	180.9691	0.0244	0.0251	0.0379	2.3771	0.0059	NaN	0.00	11.5060	0.0000	7.7300	0.0000	0.0000	0.0000	-1.00	0.1016
BX15	2023	10	30	01	11	05.00	7	0	8	0	0	0	1.41	0.68	0.48	1.33	1.57	3835741.2875	1177264.1809	4941609.8020	0.0298	0.0282	0.0320	5664449.6283	644349.7307	180.9684	0.0244	0.0255	0.0381	2.3773	0.0059	NaN	0.00	11.5336	0.0000	7.7502	0.0000	0.0000	0.0000	-1.00	0.1017
BX15	2023	10	30	01	11	10.00	7	0	8	0	0	0	1.41	0.68	0.48	1.33	1.57	3835741.2875	1177264.1828	4941609.8027	0.0298	0.0277	0.0319	5664449.6283	644349.7326	180.9694	0.0244	0.0251	0.0380	2.3774	0.0059	NaN	0.00	11.5040	0.0000	7.7238	0.0000	0.0000	0.0000	-1.00	0.1018
BX15	2023	10	30	01	11	15.00	7	0	8	0	0	0	1.41	0.68	0.48	1.33	1.57	3835741.2903	1177264.1848	4941609.8055	0.0297	0.0276	0.0319	5664449.6275	644349.7336	180.9736	0.0244	0.0251	0.0379	2.3775	0.0059	NaN	0.00	11.6415	0.0000	7.8594	0.0000	0.0000	0.0000	-1.00	0.1019
BX15	2023	10	30	01	11	20.00	7	0	8	0	0	0	1.41	0.68	0.48	1.33	1.57	3835741.2912	1177264.1854	4941609.8067	0.0297	0.0276	0.0318	5664449.6275	644349.7340	180.9752	0.0244	0.0251	0.0379	2.3776	0.0059	NaN	0.00	11.5792	0.0000	7.7982	0.0000	0.0000	0.0000	-1.00	0.1020
BX15	2023	10	30	01	11	25.00	7	0	8	0	0	0	1.41	0.68	0.48	1.33	1.57	3835741.2872	1177264.1866	4941609.8069	0.0304	0.0278	0.0318	5664449.6304	644349.7362	180.9731	0.0247	0.0255	0.0381	2.3777	0.0059	NaN	0.00	11.6683	0.0000	7.8889	0.0000	0.0000	0.0000	-1.00	0.1022
BX15	2023	10	30	01	11	30.00	7	0	8	0	0	0	1.41	0.68	0.48	1.33	1.57	3835741.2890	1177264.1836	4941609.8048	0.0299	0.0276	0.0318	5664449.6283	644349.7329	180.9720	0.0245	0.0251	0.0380	2.3779	0.0059	NaN	0.00	11.6320	0.0000	7.8524	0.0000	0.0000	0.0000	-1.00	0.1023
BX15	2023	10	30	01	11	35.00	7	0	8	0	0	0	1.41	0.68	0.48	1.33	1.57	3835741.2929	1177264.1840	4941609.8087	0.0297	0.0275	0.0318	5664449.6278	644349.7321	180.9775	0.0244	0.0250	0.0379	2.3779	0.0059	NaN	0.00	11.4080	0.0000	7.6276	0.0000	0.0000	0.0000	-1.00	0.1023
BX15	2023	10	30	01	11	40.00	7	0	8	0	0	0	1.41	0.68	0.48	1.33	1.57	3835741.2937	1177264.1855	4941609.8092	0.0297	0.0275	0.0318	5664449.6272	644349.7333	180.9786	0.0244	0.0250	0.0379	2.3780	0.0059	NaN	0.00	11.5999	0.0000	7.8190	0.0000	0.0000	0.0000	-1.00	0.1024
BX15	2023	10	30	01	11	45.00	7	0	8	0	0	0	1.41	0.68	0.48	1.33	1.57	3835741.2944	1177264.1859	4941609.8097	0.0297	0.0275	0.0318	5664449.6269	644349.7335	180.9795	0.0244	0.0249	0.0378	2.3781	0.0059	NaN	0.00	11.7021	0.0000	7.9196	0.0000	0.0000	0.0000	-1.00	0.1025
BX15	2023	10	30	01	11	50.00	7	0	8	0	0	0	1.41	0.68	0.48	1.33	1.56	3835741.2917	1177264.1866	4941609.8112	0.0304	0.0277	0.0318	5664449.6298	644349.7349	180.9792	0.0247	0.0254	0.0380	2.3782	0.0059	NaN	0.00	11.3980	0.0000	7.6164	0.0000	0.0000	0.0000	-1.00	0.1026
BX15	2023	10	30	01	11	55.00	7	0	8	0	0	0	1.41	0.68	0.48	1.32	1.56	3835741.2910	1177264.1864	4941609.8136	0.0306	0.0277	0.0318	5664449.6317	644349.7349	180.9806	0.0247	0.0255	0.0381	2.3783	0.0059	NaN	0.00	11.3739	0.0000	7.5932	0.0000	0.0000	0.0000	-1.00	0.1027
BX15	2023	10	30	01	12	00.00	7	0	8	0	0	0	1.41	0.68	0.48	1.32	1.56	3835741.2908	1177264.1822	4941609.8155	0.0307	0.0276	0.0318	5664449.6339	644349.7309	180.9812	0.0248	0.0255	0.0381	2.3784	0.0059	NaN	0.00	11.1761	0.0000	7.3796	0.0000	0.0000	0.0000	-1.00	0.1028
BX15	2023	10	30	01	12	05.00	7	0	8	0	0	0	1.41	0.68	0.48	1.32	1.56	3835741.2911	1177264.1821	4941609.8125	0.0308	0.0280	0.0319	5664449.6319	644349.7308	180.9790	0.0248	0.0259	0.0382	2.3785	0.0059	NaN	0.00	11.4519	0.0000	7.6498	0.0000	0.0000	0.0000	-1.00	0.1029
BX15	2023	10	30	01	12	10.00	7	0	8	0	0	0	1.41	0.68	0.48	1.32	1.56	3835741.2942	1177264.1773	4941609.8111	0.0299	0.0274	0.0319	5664449.6296	644349.7253	180.9789	0.0245	0.0250	0.0380	2.3786	0.0059	NaN	0.00	11.3785	0.0000	7.5669	0.0000	0.0000	0.0000	-1.00	0.1030
BX15	2023	10	30	01	12	15.00	7	0	8	0	0	0	1.41	0.68	0.48	1.32	1.56	3835741.2957	1177264.1773	4941609.8110	0.0297	0.0277	0.0319	5664449.6285	644349.7249	180.9797	0.0244	0.0252	0.0379	2.3786	0.0059	NaN	0.00	11.4257	0.0000	7.6090	0.0000	0.0000	0.0000	-1.00	0.1030
BX15	2023	10	30	01	12	20.00	7	0	8	0	0	0	1.41	0.68	0.48	1.32	1.56	3835741.2951	1177264.1778	4941609.8123	0.0296	0.0274	0.0318	5664449.6296	644349.7255	180.9805	0.0244	0.0248	0.0378	2.3786	0.0059	NaN	0.00	11.5478	0.0000	7.7172	0.0000	0.0000	0.0000	-1.00	0.1031
BX15	2023	10	30	01	12	25.00	7	0	8	0	0	0	1.41	0.68	0.48	1.32	1.56	3835741.2961	1177264.1772	4941609.8154	0.0296	0.0276	0.0318	5664449.6310	644349.7246	180.9834	0.0244	0.0252	0.0378	2.3787	0.0059	NaN	0.00	11.2874	0.0000	7.4496	0.0000	0.0000	0.0000	-1.00	0.1031
BX15	2023	10	30	01	12	30.00	7	0	8	0	0	0	1.41	0.68	0.48	1.32	1.56	3835741.2962	1177264.1776	4941609.8164	0.0296	0.0276	0.0318	5664449.6314	644349.7250	180.9843	0.0244	0.0252	0.0377	2.3787	0.0059	NaN	0.00	11.1846	0.0000	7.3426	0.0000	0.0000	0.0000	-1.00	0.1031
BX15	2023	10	30	01	12	35.00	7	0	8	0	0	0	1.40	0.68	0.48	1.32	1.56	3835741.2966	1177264.1795	4941609.8161	0.0295	0.0273	0.0318	5664449.6306	644349.7267	180.9847	0.0244	0.0248	0.0377	2.3788	0.0059	NaN	0.00	11.2312	0.0000	7.3911	0.0000	0.0000	0.0000	-1.00	0.1032
BX15	2023	10	30	01	12	40.00	7	0	8	0	0	0	1.40	0.68	0.48	1.32	1.56	3835741.2969	1177264.1806	4941609.8176	0.0296	0.0275	0.0318	5664449.6310	644349.7277	180.9862	0.0244	0.0251	0.0377	2.3788	0.0059	NaN	0.00	11.2397	0.0000	7.3999	0.0000	0.0000	0.0000	-1.00	0.1032
BX15	2023	10	30	01	12	45.00	7	0	8	0	0	0	1.40	0.68	0.48	1.32	1.56	3835741.2976	1177264.1796	4941609.8207	0.0295	0.0272	0.0318	5664449.6326	644349.7265	180.9889	0.0244	0.0247	0.0377	2.3788	0.0059	NaN	0.00	11.3183	0.0000	7.4776	0.0000	0.0000	0.0000	-1.00	0.1033
BX15	2023	10	30	01	12	50.00	7	0	8	0	0	0	1.40	0.68	0.48	1.32	1.56	3835741.2986	1177264.1780	4941609.8210	0.0295	0.0272	0.0318	5664449.6325	644349.7246	180.9894	0.0244	0.0247	0.0376	2.3788	0.0059	NaN	0.00	11.3479	0.0000	7.5048	0.0000	0.0000	0.0000	-1.00	0.1033
BX15	2023	10	30	01	12	55.00	7	0	8	0	0	0	1.40	0.68	0.48	1.32	1.56	3835741.2977	1177264.1783	4941609.8191	0.0295	0.0274	0.0318	5664449.6318	644349.7251	180.9874	0.0244	0.0250	0.0376	2.3789	0.0059	NaN	0.00	11.2122	0.0000	7.3691	0.0000	0.0000	0.0000	-1.00	0.1033
BX15	2023	10	30	01	13	00.00	7	0	8	0	0	0	1.40	0.68	0.48	1.32	1.56	3835741.2967	1177264.1773	4941609.8198	0.0295	0.0275	0.0318	5664449.6332	644349.7245	180.9872	0.0244	0.0251	0.0376	2.3789	0.0059	NaN	0.00	11.1617	0.0000	7.3183	0.0000	0.0000	0.0000	-1.00	0.1033
BX15	2023	10	30	01	13	05.00	7	0	8	0	0	0	1.40	0.68	0.48	1.32	1.56	3835741.2974	1177264.1807	4941609.8175	0.0295	0.0271	0.0318	5664449.6306	644349.7276	180.9864	0.0243	0.0247	0.0376	2.3789	0.0059	NaN	0.00	11.5620	0.0000	7.7218	0.0000	0.0000	0.0000	-1.00	0.1034
BX15	2023	10	30	01	13	10.00	7	0	8	0	0	0	1.40	0.68	0.48	1.32	1.56	3835741.2987	1177264.1812	4941609.8180	0.0295	0.0274	0.0318	5664449.6298	644349.7277	180.9877	0.0244	0.0250	0.0376	2.3789	0.0059	NaN	0.00	11.2055	0.0000	7.3666	0.0000	0.0000	0.0000	-1.00	0.1034
BX15	2023	10	30	01	13	15.00	7	0	8	0	0	0	1.40	0.68	0.48	1.32	1.56	3835741.2976	1177264.1785	4941609.8180	0.0295	0.0274	0.0318	5664449.6312	644349.7254	180.9866	0.0244	0.0250	0.0376	2.3789	0.0059	NaN	0.00	10.9900	0.0000	7.1510	0.0000	0.0000	0.0000	-1.00	0.1034
BX15	2023	10	30	01	13	20.00	7	0	8	0	0	0	1.40	0.68	0.48	1.32	1.55	3835741.2983	1177264.1772	4941609.8159	0.0295	0.0274	0.0318	5664449.6296	644349.7240	180.9851	0.0244	0.0250	0.0376	2.3790	0.0058	NaN	0.00	11.0587	0.0000	7.2167	0.0000	0.0000	0.0000	-1.00	0.1034
BX15	2023	10	30	01	13	25.00	7	0	8	0	0	0	1.40	0.68	0.48	1.31	1.55	3835741.2996	1177264.1759	4941609.8172	0.0294	0.0270	0.0318	5664449.6297	644349.7223	180.9867	0.0243	0.0246	0.0376	2.3790	0.0058	NaN	0.00	11.1245	0.0000	7.2821	0.0000	0.0000	0.0000	-1.00	0.1034
BX15	2023	10	30	01	13	30.00	7	0	8	0	0	0	1.40	0.68	0.48	1.31	1.55	3835741.3008	1177264.1739	4941609.8186	0.0294	0.0270	0.0318	5664449.6300	644349.7201	180.9881	0.0243	0.0245	0.0375	2.3790	0.0058	NaN	0.00	11.0648	0.0000	7.2239	0.0000	0.0000	0.0000	-1.00	0.1034
BX15	2023	10	30	01	13	35.00	7	0	8	0	0	0	1.40	0.68	0.48	1.31	1.55	3835741.2985	1177264.1719	4941609.8145	0.0294	0.0273	0.0318	5664449.6296	644349.7189	180.9832	0.0244	0.0249	0.0375	2.3790	0.0058	NaN	0.00	10.9947	0.0000	7.1548	0.0000	0.0000	0.0000	-1.00	0.1034
BX15	2023	10	30	01	13	40.00	7	0	8	0	0	0	1.40	0.68	0.48	1.31	1.55	3835741.2962	1177264.1704	4941609.8146	0.0294	0.0270	0.0318	5664449.6318	644349.7181	180.9816	0.0243	0.0245	0.0375	2.3790	0.0058	NaN	0.00	10.8246	0.0000	6.9854	0.0000	0.0000	0.0000	-1.00	0.1034
BX15	2023	10	30	01	13	45.00	7	0	8	0	0	0	1.40	0.68	0.48	1.31	1.55	3835741.2957	1177264.1674	4941609.8133	0.0294	0.0269	0.0318	5664449.6319	644349.7153	180.9797	0.0243	0.0244	0.0375	2.3790	0.0058	NaN	0.00	10.8202	0.0000	6.9802	0.0000	0.0000	0.0000	-1.00	0.1034
BX15	2023	10	30	01	13	50.00	7	0	8	0	0	0	1.40	0.68	0.48	1.31	1.55	3835741.2933	1177264.1666	4941609.8106	0.0294	0.0269	0.0318	5664449.6321	644349.7152	180.9760	0.0243	0.0244	0.0375	2.3790	0.0058	NaN	0.00	10.6458	0.0000	6.8020	0.0000	0.0000	0.0000	-1.00	0.1034
BX15	2023	10	30	01	13	55.00	7	0	8	0	0	0	1.40	0.68	0.48	1.31	1.55	3835741.2936	1177264.1674	4941609.8091	0.0293	0.0268	0.0318	5664449.6309	644349.7160	180.9751	0.0243	0.0244	0.0375	2.3790	0.0058	NaN	0.00	10.6083	0.0000	6.7631	0.0000	0.0000	0.0000	-1.00	0.1035
BX15	2023	10	30	01	14	00.00	7	0	8	0	0	0	1.39	0.68	0.48	1.31	1.55	3835741.2915	1177264.1659	4941609.8084	0.0294	0.0271	0.0318	5664449.6323	644349.7151	180.9731	0.0243	0.0248	0.0375	2.3791	0.0058	NaN	0.00	10.8166	0.0000	6.9682	0.0000	0.0000	0.0000	-1.00	0.1035
BX15	2023	10	30	01	14	05.00	7	0	8	0	0	0	1.39	0.68	0.48	1.31	1.55	3835741.2904	1177264.1653	4941609.8087	0.0294	0.0272	0.0318	5664449.6334	644349.7149	180.9726	0.0243	0.0248	0.0375	2.3791	0.0058	NaN	0.00	10.7351	0.0000	6.8910	0.0000	0.0000	0.0000	-1.00	0.1035
BX15	2023	10	30	01	14	10.00	7	0	7	0	0	0	1.57	0.76	0.49	1.49	1.75	3835741.2902	1177264.1650	4941609.8111	0.0294	0.0271	0.0323	5664449.6352	644349.7146	180.9743	0.0244	0.0246	0.0380	2.3791	0.0058	NaN	0.00	10.6117	0.0000	6.7689	0.0000	0.0000	0.0000	-1.00	0.1036
BX15	2023	10	30	01	14	15.00	7	0	7	0	0	0	1.57	0.76	0.49	1.49	1.75	3835741.2908	1177264.1645	4941609.8104	0.0295	0.0271	0.0325	5664449.6343	644349.7139	180.9740	0.0244	0.0245	0.0383	2.3791	0.0058	NaN	0.00	10.5749	0.0000	6.7290	0.0000	0.0000	0.0000	-1.00	0.1036
BX15	2023	10	30	01	14	20.00	7	0	8	0	0	0	1.39	0.68	0.48	1.31	1.55	3835741.2922	1177264.1656	4941609.8128	0.0295	0.0271	0.0326	5664449.6345	644349.7146	180.9769	0.0244	0.0245	0.0384	2.3791	0.0058	NaN	0.00	10.6684	0.0000	6.8234	0.0000	0.0000	0.0000	-1.00	0.1036
BX15	2023	10	30	01	14	25.00	7	0	8	0	0	0	1.39	0.68	0.48	1.31	1.55	3835741.2929	1177264.1658	4941609.8145	0.0295	0.0270	0.0327	5664449.6351	644349.7146	180.9787	0.0244	0.0245	0.0384	2.3791	0.0058	NaN	0.00	10.6211	0.0000	6.7754	0.0000	0.0000	0.0000	-1.00	0.1035
BX15	2023	10	30	01	14	30.00	7	0	8	0	0	0	1.39	0.68	0.48	1.31	1.55	3835741.2922	1177264.1646	4941609.8127	0.0295	0.0270	0.0327	5664449.6347	644349.7136	180.9766	0.0243	0.0244	0.0384	2.3791	0.0058	NaN	0.00	10.7690	0.0000	6.9172	0.0000	0.0000	0.0000	-1.00	0.1035
BX15	2023	10	30	01	14	35.00	7	0	8	0	0	0	1.39	0.68	0.48	1.31	1.55	3835741.2920	1177264.1634	4941609.8129	0.0295	0.0269	0.0326	5664449.6353	644349.7125	180.9764	0.0243	0.0243	0.0384	2.3791	0.0058	NaN	0.00	10.9734	0.0000	7.1208	0.0000	0.0000	0.0000	-1.00	0.1035
BX15	2023	10	30	01	14	40.00	7	0	8	0	0	0	1.39	0.68	0.48	1.31	1.55	3835741.2930	1177264.1632	4941609.8116	0.0295	0.0268	0.0326	5664449.6337	644349.7120	180.9760	0.0243	0.0243	0.0383	2.3790	0.0058	NaN	0.00	10.8211	0.0000	6.9668	0.0000	0.0000	0.0000	-1.00	0.1035
BX15	2023	10	30	01	14	45.00	7	0	8	0	0	0	1.39	0.68	0.48	1.30	1.54	3835741.2900	1177264.1604	4941609.8114	0.0295	0.0268	0.0325	5664449.6364	644349.7102	180.9736	0.0243	0.0243	0.0382	2.3790	0.0058	NaN	0.00	10.7731	0.0000	6.9164	0.0000	0.0000	0.0000	-1.00	0.1035
BX15	2023	10	30	01	14	50.00	7	0	8	0	0	0	1.39	0.68	0.47	1.30	1.54	3835741.2909	1177264.1601	4941609.8135	0.0295	0.0268	0.0325	5664449.6372	644349.7096	180.9756	0.0243	0.0242	0.0382	2.3790	0.0058	NaN	0.00	10.8668	0.0000	7.0110	0.0000	0.0000	0.0000	-1.00	0.1034
BX15	2023	10	30	01	14	55.00	7	0	8	0	0	0	1.39	0.68	0.47	1.30	1.54	3835741.2920	1177264.1579	4941609.8145	0.0295	0.0270	0.0324	5664449.6374	644349.7072	180.9766	0.0243	0.0246	0.0381	2.3790	0.0058	NaN	0.00	11.1124	0.0000	7.2574	0.0000	0.0000	0.0000	-1.00	0.1034
BX15	2023	10	30	01	15	00.00	7	0	8	0	0	0	1.39	0.68	0.47	1.30	1.54	3835741.2944	1177264.1564	4941609.8140	0.0294	0.0271	0.0324	5664449.6356	644349.7051	180.9775	0.0243	0.0247	0.0381	2.3789	0.0058	NaN	0.00	10.9137	0.0000	7.0604	0.0000	0.0000	0.0000	-1.00	0.1033
BX15	2023	10	30	01	15	05.00	7	0	7	0	0	0	1.56	0.76	0.49	1.48	1.73	3835741.2939	1177264.1571	4941609.8138	0.0294	0.0273	0.0326	5664449.6357	644349.7059	180.9771	0.0244	0.0249	0.0383	2.3789	0.0058	NaN	0.00	10.9511	0.0000	7.1035	0.0000	0.0000	0.0000	-1.00	0.1033
BX15	2023	10	30	01	15	10.00	7	0	7	0	0	0	1.56	0.76	0.49	1.48	1.73	3835741.2928	1177264.1571	4941609.8147	0.0295	0.0274	0.0328	5664449.6370	644349.7062	180.9771	0.0244	0.0249	0.0384	2.3788	0.0058	NaN	0.00	10.7858	0.0000	6.9417	0.0000	0.0000	0.0000	-1.00	0.1032
BX15	2023	10	30	01	15	15.00	7	0	8	0	0	0	1.38	0.68	0.47	1.30	1.54	3835741.2911	1177264.1563	4941609.8135	0.0295	0.0274	0.0328	5664449.6378	644349.7060	180.9751	0.0244	0.0249	0.0385	2.3788	0.0058	NaN	0.00	10.3648	0.0000	6.5228	0.0000	0.0000	0.0000	-1.00	0.1032
BX15	2023	10	30	01	15	20.00	7	0	7	0	0	0	1.55	0.76	0.49	1.47	1.73	3835741.2928	1177264.1563	4941609.8157	0.0294	0.0269	0.0328	5664449.6379	644349.7054	180.9778	0.0243	0.0244	0.0385	2.3787	0.0058	NaN	0.00	10.4937	0.0000	6.6511	0.0000	0.0000	0.0000	-1.00	0.1032
BX15	2023	10	30	01	15	25.00	7	0	7	0	0	0	1.55	0.76	0.49	1.47	1.73	3835741.2945	1177264.1558	4941609.8141	0.0295	0.0272	0.0328	5664449.6356	644349.7045	180.9775	0.0244	0.0248	0.0385	2.3787	0.0058	NaN	0.00	10.7561	0.0000	6.9139	0.0000	0.0000	0.0000	-1.00	0.1032
BX15	2023	10	30	01	15	30.00	7	0	7	0	0	0	1.55	0.76	0.49	1.47	1.73	3835741.2935	1177264.1552	4941609.8145	0.0294	0.0269	0.0328	5664449.6367	644349.7041	180.9771	0.0243	0.0243	0.0385	2.3787	0.0058	NaN	0.00	10.7672	0.0000	6.9233	0.0000	0.0000	0.0000	-1.00	0.1031
BX15	2023	10	30	01	15	35.00	7	0	8	0	0	0	1.38	0.67	0.47	1.30	1.54	3835741.2944	1177264.1537	4941609.8142	0.0294	0.0272	0.0328	5664449.6362	644349.7025	180.9771	0.0244	0.0247	0.0385	2.3787	0.0058	NaN	0.00	10.7859	0.0000	6.9423	0.0000	0.0000	0.0000	-1.00	0.1031
BX15	2023	10	30	01	15	40.00	7	0	8	0	0	0	1.38	0.67	0.47	1.30	1.54	3835741.2951	1177264.1520	4941609.8131	0.0294	0.0268	0.0328	5664449.6353	644349.7007	180.9764	0.0243	0.0243	0.0384	2.3787	0.0058	NaN	0.00	10.7492	0.0000	6.9091	0.0000	0.0000	0.0000	-1.00	0.1031
BX15	2023	10	30	01	15	45.00	7	0	8	0	0	0	1.38	0.67	0.47	1.30	1.54	3835741.2923	1177264.1471	4941609.8086	0.0294	0.0272	0.0329	5664449.6356	644349.6968	180.9703	0.0243	0.0246	0.0386	2.3787	0.0058	NaN	0.00	10.7745	0.0000	6.9302	0.0000	0.0000	0.0000	-1.00	0.1031
BX15	2023	10	30	01	15	50.00	7	0	7	0	0	0	1.55	0.76	0.49	1.47	1.72	3835741.2901	1177264.1445	4941609.8065	0.0294	0.0273	0.0331	5664449.6364	644349.6949	180.9668	0.0243	0.0247	0.0387	2.3787	0.0058	NaN	0.00	10.6099	0.0000	6.7635	0.0000	0.0000	0.0000	-1.00	0.1031
BX15	2023	10	30	01	15	55.00	7	0	8	0	0	0	1.38	0.67	0.47	1.30	1.54	3835741.2889	1177264.1424	4941609.8047	0.0294	0.0273	0.0331	5664449.6366	644349.6933	180.9643	0.0243	0.0247	0.0388	2.3787	0.0058	NaN	0.00	10.5308	0.0000	6.6831	0.0000	0.0000	0.0000	-1.00	0.1031
BX15	2023	10	30	01	16	00.00	7	0	8	0	0	0	1.38	0.67	0.47	1.29	1.53	3835741.2891	1177264.1413	4941609.8041	0.0294	0.0273	0.0332	5664449.6364	644349.6922	180.9638	0.0243	0.0247	0.0388	2.3787	0.0058	NaN	0.00	10.4682	0.0000	6.6159	0.0000	0.0000	0.0000	-1.00	0.1031
BX15	2023	10	30	01	16	05.00	7	0	7	0	0	0	1.54	0.75	0.49	1.46	1.72	3835741.2885	1177264.1401	4941609.8028	0.0294	0.0273	0.0332	5664449.6362	644349.6912	180.9622	0.0244	0.0247	0.0388	2.3787	0.0058	NaN	0.00	10.6340	0.0000	6.7862	0.0000	0.0000	0.0000	-1.00	0.1031
BX15	2023	10	30	01	16	10.00	7	0	8	0	0	0	1.38	0.67	0.47	1.29	1.53	3835741.2894	1177264.1398	4941609.8027	0.0294	0.0273	0.0332	5664449.6355	644349.6907	180.9626	0.0244	0.0247	0.0388	2.3787	0.0058	NaN	0.00	10.7980	0.0000	6.9494	0.0000	0.0000	0.0000	-1.00	0.1032
BX15	2023	10	30	01	16	15.00	7	0	7	0	0	0	1.54	0.75	0.49	1.46	1.71	3835741.2882	1177264.1407	4941609.8012	0.0294	0.0272	0.0332	5664449.6353	644349.6919	180.9609	0.0244	0.0247	0.0388	2.3787	0.0058	NaN	0.00	10.8058	0.0000	6.9596	0.0000	0.0000	0.0000	-1.00	0.1032
BX15	2023	10	30	01	16	20.00	7	0	7	0	0	0	1.54	0.75	0.49	1.46	1.71	3835741.2914	1177264.1414	4941609.8003	0.0294	0.0272	0.0332	5664449.6323	644349.6917	180.9622	0.0244	0.0247	0.0388	2.3787	0.0057	NaN	0.00	10.8854	0.0000	7.0396	0.0000	0.0000	0.0000	-1.00	0.1032
BX15	2023	10	30	01	16	25.00	7	0	8	0	0	0	1.38	0.67	0.47	1.29	1.53	3835741.2916	1177264.1416	4941609.8021	0.0294	0.0272	0.0332	5664449.6331	644349.6919	180.9638	0.0244	0.0247	0.0388	2.3787	0.0057	NaN	0.00	10.7182	0.0000	6.8723	0.0000	0.0000	0.0000	-1.00	0.1032
BX15	2023	10	30	01	16	30.00	7	0	7	0	0	0	1.54	0.75	0.49	1.46	1.71	3835741.2903	1177264.1390	4941609.8019	0.0294	0.0272	0.0333	5664449.6345	644349.6897	180.9623	0.0244	0.0247	0.0388	2.3788	0.0057	NaN	0.00	10.6252	0.0000	6.7781	0.0000	0.0000	0.0000	-1.00	0.1032
BX15	2023	10	30	01	16	35.00	7	0	7	0	0	0	1.53	0.75	0.49	1.45	1.71	3835741.2919	1177264.1383	4941609.8012	0.0294	0.0272	0.0333	5664449.6330	644349.6886	180.9626	0.0244	0.0247	0.0388	2.3788	0.0057	NaN	0.00	10.5041	0.0000	6.6576	0.0000	0.0000	0.0000	-1.00	0.1032
BX15	2023	10	30	01	16	40.00	7	0	8	0	0	0	1.37	0.67	0.47	1.29	1.53	3835741.2914	1177264.1391	4941609.8015	0.0294	0.0272	0.0333	5664449.6334	644349.6895	180.9627	0.0244	0.0247	0.0388	2.3788	0.0057	NaN	0.00	10.4019	0.0000	6.5542	0.0000	0.0000	0.0000	-1.00	0.1032
BX15	2023	10	30	01	16	45.00	7	0	8	0	0	0	1.37	0.67	0.47	1.29	1.53	3835741.2928	1177264.1450	4941609.8042	0.0293	0.0266	0.0330	5664449.6329	644349.6947	180.9667	0.0244	0.0241	0.0385	2.3788	0.0057	NaN	0.00	10.5414	0.0000	6.7048	0.0000	0.0000	0.0000	-1.00	0.1032
BX15	2023	10	30	01	16	50.00	7	0	8	0	0	0	1.37	0.67	0.47	1.29	1.53	3835741.2935	1177264.1411	4941609.8040	0.0293	0.0270	0.0330	5664449.6330	644349.6907	180.9663	0.0244	0.0245	0.0385	2.3788	0.0057	NaN	0.00	10.4709	0.0000	6.6381	0.0000	0.0000	0.0000	-1.00	0.1032
BX15	2023	10	30	01	16	55.00	7	0	8	0	0	0	1.37	0.67	0.47	1.29	1.53	3835741.2958	1177264.1456	4941609.8078	0.0293	0.0265	0.0328	5664449.6328	644349.6944	180.9714	0.0244	0.0240	0.0383	2.3788	0.0057	NaN	0.00	10.2437	0.0000	6.4177	0.0000	0.0000	0.0000	-1.00	0.1032
BX15	2023	10	30	01	17	00.00	7	0	8	0	0	0	1.37	0.67	0.47	1.29	1.53	3835741.2993	1177264.1465	4941609.8088	0.0293	0.0264	0.0327	5664449.6306	644349.6943	180.9745	0.0244	0.0240	0.0381	2.3787	0.0057	NaN	0.00	10.2824	0.0000	6.4579	0.0000	0.0000	0.0000	-1.00	0.1032
BX15	2023	10	30	01	17	05.00	7	0	8	0	0	0	1.37	0.67	0.47	1.29	1.53	3835741.3006	1177264.1436	4941609.8072	0.0292	0.0269	0.0328	5664449.6292	644349.6913	180.9735	0.0244	0.0244	0.0382	2.3788	0.0057	NaN	0.00	10.2204	0.0000	6.3966	0.0000	0.0000	0.0000	-1.00	0.1032
BX15	2023	10	30	01	17	10.00	7	0	8	0	0	0	1.37	0.67	0.47	1.28	1.52	3835741.2998	1177264.1413	4941609.8054	0.0292	0.0269	0.0328	5664449.6291	644349.6892	180.9712	0.0244	0.0244	0.0382	2.3787	0.0057	NaN	0.00	10.4339	0.0000	6.6070	0.0000	0.0000	0.0000	-1.00	0.1032
BX15	2023	10	30	01	17	15.00	7	0	8	0	0	0	1.37	0.67	0.47	1.28	1.52	3835741.2984	1177264.1434	4941609.8066	0.0292	0.0263	0.0326	5664449.6305	644349.6916	180.9716	0.0244	0.0239	0.0380	2.3787	0.0057	NaN	0.00	10.6030	0.0000	6.7773	0.0000	0.0000	0.0000	-1.00	0.1032
BX15	2023	10	30	01	17	20.00	7	0	8	0	0	0	1.37	0.67	0.47	1.28	1.52	3835741.2968	1177264.1423	4941609.8071	0.0292	0.0262	0.0325	5664449.6323	644349.6910	180.9709	0.0244	0.0239	0.0378	2.3787	0.0057	NaN	0.00	10.4726	0.0000	6.6451	0.0000	0.0000	0.0000	-1.00	0.1032
BX15	2023	10	30	01	17	25.00	7	0	8	0	0	0	1.37	0.67	0.47	1.28	1.52	3835741.2984	1177264.1409	4941609.8085	0.0291	0.0262	0.0324	5664449.6322	644349.6892	180.9727	0.0243	0.0238	0.0377	2.3787	0.0057	NaN	0.00	10.2405	0.0000	6.4147	0.0000	0.0000	0.0000	-1.00	0.1032
BX15	2023	10	30	01	17	30.00	7	0	8	0	0	0	1.37	0.67	0.47	1.28	1.52	3835741.3035	1177264.1424	4941609.8105	0.0291	0.0262	0.0323	5664449.6293	644349.6892	180.9776	0.0243	0.0238	0.0377	2.3787	0.0057	NaN	0.00	10.4069	0.0000	6.5768	0.0000	0.0000	0.0000	-1.00	0.1032
BX15	2023	10	30	01	17	35.00	7	0	8	0	0	0	1.36	0.67	0.47	1.28	1.52	3835741.3049	1177264.1423	4941609.8106	0.0291	0.0262	0.0323	5664449.6284	644349.6887	180.9785	0.0243	0.0238	0.0376	2.3787	0.0057	NaN	0.00	10.2615	0.0000	6.4266	0.0000	0.0000	0.0000	-1.00	0.1031
BX15	2023	10	30	01	17	40.00	7	0	8	0	0	0	1.36	0.67	0.47	1.28	1.52	3835741.3050	1177264.1438	4941609.8114	0.0291	0.0261	0.0323	5664449.6285	644349.6901	180.9794	0.0243	0.0238	0.0376	2.3787	0.0057	NaN	0.00	10.3518	0.0000	6.5173	0.0000	0.0000	0.0000	-1.00	0.1031
BX15	2023	10	30	01	17	45.00	7	0	8	0	0	0	1.36	0.67	0.47	1.28	1.52	3835741.3056	1177264.1431	4941609.8118	0.0291	0.0261	0.0322	5664449.6285	644349.6893	180.9800	0.0243	0.0238	0.0375	2.3787	0.0057	NaN	0.00	10.3733	0.0000	6.5400	0.0000	0.0000	0.0000	-1.00	0.1031
BX15	2023	10	30	01	17	50.00	7	0	8	0	0	0	1.36	0.67	0.47	1.28	1.52	3835741.3049	1177264.1425	4941609.8112	0.0290	0.0261	0.0322	5664449.6287	644349.6889	180.9790	0.0243	0.0237	0.0375	2.3787	0.0057	NaN	0.00	10.3297	0.0000	6.5002	0.0000	0.0000	0.0000	-1.00	0.1031
BX15	2023	10	30	01	17	55.00	7	0	8	0	0	0	1.36	0.67	0.47	1.28	1.52	3835741.3081	1177264.1423	4941609.8105	0.0290	0.0261	0.0322	5664449.6259	644349.6879	180.9804	0.0243	0.0237	0.0374	2.3786	0.0057	NaN	0.00	10.4418	0.0000	6.6185	0.0000	0.0000	0.0000	-1.00	0.1030
BX15	2023	10	30	01	18	00.00	7	0	8	0	0	0	1.36	0.67	0.47	1.28	1.52	3835741.3110	1177264.1450	4941609.8100	0.0290	0.0260	0.0322	5664449.6228	644349.6897	180.9822	0.0243	0.0237	0.0374	2.3786	0.0057	NaN	0.00	10.3732	0.0000	6.5583	0.0000	0.0000	0.0000	-1.00	0.1030
BX15	2023	10	30	01	18	05.00	7	0	8	0	0	0	1.36	0.67	0.47	1.28	1.52	3835741.3131	1177264.1458	4941609.8108	0.0290	0.0260	0.0321	5664449.6216	644349.6899	180.9843	0.0243	0.0237	0.0374	2.3785	0.0057	NaN	0.00	10.5996	0.0000	6.7912	0.0000	0.0000	0.0000	-1.00	0.1030
BX15	2023	10	30	01	18	10.00	7	0	8	0	0	0	1.36	0.67	0.47	1.28	1.52	3835741.3132	1177264.1459	4941609.8100	0.0290	0.0260	0.0321	5664449.6210	644349.6899	180.9837	0.0243	0.0237	0.0374	2.3785	0.0057	NaN	0.00	10.6272	0.0000	6.8237	0.0000	0.0000	0.0000	-1.00	0.1029
BX15	2023	10	30	01	18	15.00	7	0	8	0	0	0	1.36	0.67	0.47	1.27	1.51	3835741.3133	1177264.1440	4941609.8113	0.0290	0.0260	0.0321	5664449.6221	644349.6880	180.9844	0.0243	0.0236	0.0373	2.3784	0.0057	NaN	0.00	10.5002	0.0000	6.7006	0.0000	0.0000	0.0000	-1.00	0.1029
BX15	2023	10	30	01	18	20.00	7	0	7	0	0	0	1.51	0.74	0.48	1.43	1.68	3835741.3141	1177264.1423	4941609.8133	0.0290	0.0262	0.0325	5664449.6231	644349.6862	180.9861	0.0244	0.0238	0.0377	2.3784	0.0057	NaN	0.00	10.7912	0.0000	6.9942	0.0000	0.0000	0.0000	-1.00	0.1028
BX15	2023	10	30	01	18	25.00	7	0	8	0	0	0	1.36	0.67	0.47	1.27	1.51	3835741.3143	1177264.1405	4941609.8131	0.0290	0.0262	0.0327	5664449.6232	644349.6844	180.9858	0.0244	0.0238	0.0379	2.3784	0.0057	NaN	0.00	10.7055	0.0000	6.9062	0.0000	0.0000	0.0000	-1.00	0.1028
BX15	2023	10	30	01	18	30.00	7	0	8	0	0	0	1.36	0.67	0.47	1.27	1.51	3835741.3145	1177264.1407	4941609.8127	0.0291	0.0262	0.0327	5664449.6228	644349.6845	180.9856	0.0244	0.0238	0.0380	2.3783	0.0057	NaN	0.00	10.3728	0.0000	6.5719	0.0000	0.0000	0.0000	-1.00	0.1028
BX15	2023	10	30	01	18	35.00	7	0	7	0	0	0	1.50	0.74	0.48	1.42	1.67	3835741.3152	1177264.1401	4941609.8116	0.0291	0.0262	0.0328	5664449.6217	644349.6838	180.9850	0.0244	0.0238	0.0380	2.3782	0.0057	NaN	0.00	10.3699	0.0000	6.5708	0.0000	0.0000	0.0000	-1.00	0.1027
BX15	2023	10	30	01	18	40.00	7	0	7	0	0	0	1.50	0.74	0.48	1.42	1.67	3835741.3137	1177264.1409	4941609.8124	0.0291	0.0262	0.0328	5664449.6232	644349.6849	180.9850	0.0244	0.0238	0.0381	2.3782	0.0057	NaN	0.00	10.2109	0.0000	6.4118	0.0000	0.0000	0.0000	-1.00	0.1026
BX15	2023	10	30	01	18	45.00	7	0	8	0	0	0	1.35	0.67	0.47	1.27	1.51	3835741.3159	1177264.1403	4941609.8120	0.0291	0.0262	0.0328	5664449.6214	644349.6838	180.9859	0.0244	0.0238	0.0381	2.3781	0.0057	NaN	0.00	10.4837	0.0000	6.6833	0.0000	0.0000	0.0000	-1.00	0.1026
BX15	2023	10	30	01	18	50.00	7	0	7	0	0	0	1.50	0.74	0.48	1.42	1.67	3835741.3151	1177264.1394	4941609.8125	0.0291	0.0262	0.0328	5664449.6225	644349.6832	180.9855	0.0244	0.0238	0.0381	2.3781	0.0057	NaN	0.00	10.5889	0.0000	6.7798	0.0000	0.0000	0.0000	-1.00	0.1025
BX15	2023	10	30	01	18	55.00	7	0	7	0	0	0	1.50	0.74	0.48	1.42	1.67	3835741.3158	1177264.1385	4941609.8146	0.0291	0.0262	0.0328	5664449.6234	644349.6820	180.9874	0.0244	0.0237	0.0381	2.3780	0.0057	NaN	0.00	10.6218	0.0000	6.7996	0.0000	0.0000	0.0000	-1.00	0.1024
BX15	2023	10	30	01	19	00.00	7	0	8	0	0	0	1.35	0.67	0.47	1.27	1.51	3835741.3154	1177264.1396	4941609.8145	0.0290	0.0261	0.0328	5664449.6235	644349.6832	180.9873	0.0244	0.0237	0.0380	2.3780	0.0057	NaN	0.00	10.6421	0.0000	6.8100	0.0000	0.0000	0.0000	-1.00	0.1024
BX15	2023	10	30	01	19	05.00	7	0	8	0	0	0	1.35	0.67	0.47	1.27	1.51	3835741.3154	1177264.1410	4941609.8159	0.0290	0.0261	0.0328	5664449.6240	644349.6845	180.9887	0.0244	0.0237	0.0380	2.3779	0.0057	NaN	0.00	10.5674	0.0000	6.7309	0.0000	0.0000	0.0000	-1.00	0.1023
BX15	2023	10	30	01	19	10.00	7	0	8	0	0	0	1.35	0.67	0.47	1.27	1.51	3835741.3141	1177264.1422	4941609.8175	0.0291	0.0264	0.0328	5664449.6258	644349.6860	180.9893	0.0244	0.0241	0.0380	2.3778	0.0056	NaN	0.00	10.3975	0.0000	6.5580	0.0000	0.0000	0.0000	-1.00	0.1022
BX15	2023	10	30	01	19	15.00	7	0	8	0	0	0	1.35	0.67	0.47	1.27	1.50	3835741.3150	1177264.1405	4941609.8197	0.0290	0.0260	0.0327	5664449.6268	644349.6841	180.9913	0.0244	0.0236	0.0379	2.3777	0.0056	NaN	0.00	10.3384	0.0000	6.4918	0.0000	0.0000	0.0000	-1.00	0.1021
BX15	2023	10	30	01	19	20.00	7	0	7	0	0	0	1.49	0.74	0.48	1.41	1.66	3835741.3156	1177264.1412	4941609.8219	0.0290	0.0260	0.0328	5664449.6276	644349.6845	180.9935	0.0244	0.0237	0.0380	2.3776	0.0056	NaN	0.00	10.4048	0.0000	6.5539	0.0000	0.0000	0.0000	-1.00	0.1021
BX15	2023	10	30	01	19	25.00	7	0	7	0	0	0	1.49	0.74	0.48	1.41	1.66	3835741.3148	1177264.1423	4941609.8228	0.0290	0.0260	0.0328	5664449.6285	644349.6858	180.9940	0.0244	0.0237	0.0380	2.3776	0.0056	NaN	0.00	10.4624	0.0000	6.6088	0.0000	0.0000	0.0000	-1.00	0.1020
BX15	2023	10	30	01	19	30.00	7	0	7	0	0	0	1.49	0.74	0.48	1.41	1.66	3835741.3146	1177264.1426	4941609.8249	0.0290	0.0260	0.0328	5664449.6300	644349.6862	180.9955	0.0244	0.0236	0.0380	2.3775	0.0056	NaN	0.00	10.6574	0.0000	6.8047	0.0000	0.0000	0.0000	-1.00	0.1020
BX15	2023	10	30	01	19	35.00	7	0	8	0	0	0	1.35	0.67	0.47	1.26	1.50	3835741.3138	1177264.1419	4941609.8239	0.0290	0.0260	0.0328	5664449.6301	644349.6857	180.9942	0.0244	0.0236	0.0380	2.3774	0.0056	NaN	0.00	10.5058	0.0000	6.6565	0.0000	0.0000	0.0000	-1.00	0.1019
BX15	2023	10	30	01	19	40.00	7	0	8	0	0	0	1.35	0.67	0.47	1.26	1.50	3835741.3144	1177264.1423	4941609.8226	0.0290	0.0259	0.0328	5664449.6287	644349.6860	180.9935	0.0244	0.0236	0.0380	2.3774	0.0056	NaN	0.00	10.4996	0.0000	6.6508	0.0000	0.0000	0.0000	-1.00	0.1018
BX15	2023	10	30	01	19	45.00	7	0	8	0	0	0	1.34	0.67	0.47	1.26	1.50	3835741.3134	1177264.1452	4941609.8204	0.0290	0.0262	0.0328	5664449.6275	644349.6890	180.9918	0.0244	0.0239	0.0379	2.3773	0.0056	NaN	0.00	10.5530	0.0000	6.7112	0.0000	0.0000	0.0000	-1.00	0.1018
BX15	2023	10	30	01	19	50.00	7	0	8	0	0	0	1.34	0.66	0.47	1.26	1.50	3835741.3118	1177264.1449	4941609.8189	0.0290	0.0259	0.0327	5664449.6278	644349.6892	180.9896	0.0244	0.0235	0.0378	2.3772	0.0056	NaN	0.00	10.4424	0.0000	6.6067	0.0000	0.0000	0.0000	-1.00	0.1017
BX15	2023	10	30	01	19	55.00	7	0	8	0	0	0	1.34	0.66	0.47	1.26	1.50	3835741.3100	1177264.1440	4941609.8170	0.0289	0.0258	0.0327	5664449.6282	644349.6889	180.9868	0.0243	0.0234	0.0378	2.3772	0.0056	NaN	0.00	10.5432	0.0000	6.7160	0.0000	0.0000	0.0000	-1.00	0.1016
BX15	2023	10	30	01	20	00.00	7	0	8	0	0	0	1.34	0.66	0.47	1.26	1.50	3835741.3076	1177264.1411	4941609.8150	0.0290	0.0260	0.0326	5664449.6294	644349.6868	180.9834	0.0244	0.0238	0.0377	2.3771	0.0056	NaN	0.00	10.4886	0.0000	6.6657	0.0000	0.0000	0.0000	-1.00	0.1015
BX15	2023	10	30	01	20	05.00	7	0	8	0	0	0	1.34	0.66	0.47	1.26	1.50	3835741.3067	1177264.1413	4941609.8136	0.0289	0.0257	0.0325	5664449.6291	644349.6872	180.9818	0.0243	0.0234	0.0376	2.3771	0.0056	NaN	0.00	10.5903	0.0000	6.7680	0.0000	0.0000	0.0000	-1.00	0.1015
BX15	2023	10	30	01	20	10.00	7	0	8	0	0	0	1.34	0.66	0.47	1.26	1.50	3835741.3047	1177264.1386	4941609.8154	0.0289	0.0256	0.0325	5664449.6322	644349.6851	180.9814	0.0243	0.0233	0.0375	2.3770	0.0056	NaN	0.00	10.4612	0.0000	6.6423	0.0000	0.0000	0.0000	-1.00	0.1014
BX15	2023	10	30	01	20	15.00	7	0	8	0	0	0	1.34	0.66	0.47	1.26	1.49	3835741.3046	1177264.1382	4941609.8155	0.0289	0.0256	0.0324	5664449.6325	644349.6848	180.9814	0.0243	0.0233	0.0375	2.3769	0.0056	NaN	0.00	10.5431	0.0000	6.7198	0.0000	0.0000	0.0000	-1.00	0.1014
BX15	2023	10	30	01	20	20.00	7	0	8	0	0	0	1.34	0.66	0.47	1.25	1.49	3835741.3059	1177264.1391	4941609.8157	0.0289	0.0255	0.0324	5664449.6315	644349.6853	180.9825	0.0243	0.0233	0.0374	2.3769	0.0056	NaN	0.00	10.4325	0.0000	6.6137	0.0000	0.0000	0.0000	-1.00	0.1013
BX15	2023	10	30	01	20	25.00	7	0	8	0	0	0	1.34	0.66	0.47	1.25	1.49	3835741.3062	1177264.1400	4941609.8140	0.0288	0.0255	0.0324	5664449.6300	644349.6861	180.9815	0.0243	0.0232	0.0374	2.3768	0.0056	NaN	0.00	10.4897	0.0000	6.6696	0.0000	0.0000	0.0000	-1.00	0.1013
BX15	2023	10	30	01	20	30.00	7	0	8	0	0	0	1.34	0.66	0.47	1.25	1.49	3835741.3080	1177264.1412	4941609.8148	0.0288	0.0255	0.0323	5664449.6288	644349.6868	180.9834	0.0243	0.0232	0.0373	2.3768	0.0056	NaN	0.00	10.4641	0.0000	6.6404	0.0000	0.0000	0.0000	-1.00	0.1012
BX15	2023	10	30	01	20	35.00	7	0	8	0	0	0	1.34	0.66	0.47	1.25	1.49	3835741.3079	1177264.1398	4941609.8153	0.0288	0.0254	0.0323	5664449.6295	644349.6854	180.9835	0.0243	0.0232	0.0373	2.3767	0.0056	NaN	0.00	10.6200	0.0000	6.7917	0.0000	0.0000	0.0000	-1.00	0.1011
BX15	2023	10	30	01	20	40.00	7	0	8	0	0	0	1.34	0.66	0.47	1.25	1.49	3835741.3070	1177264.1395	4941609.8157	0.0288	0.0254	0.0323	5664449.6306	644349.6853	180.9832	0.0243	0.0232	0.0372	2.3766	0.0056	NaN	0.00	10.4911	0.0000	6.6529	0.0000	0.0000	0.0000	-1.00	0.1011
BX15	2023	10	30	01	20	45.00	7	0	8	0	0	0	1.33	0.66	0.47	1.25	1.49	3835741.3063	1177264.1378	4941609.8145	0.0288	0.0254	0.0323	5664449.6307	644349.6839	180.9815	0.0243	0.0232	0.0372	2.3766	0.0056	NaN	0.00	10.5140	0.0000	6.6720	0.0000	0.0000	0.0000	-1.00	0.1010
BX15	2023	10	30	01	20	50.00	7	0	8	0	0	0	1.33	0.66	0.47	1.25	1.49	3835741.3050	1177264.1372	4941609.8157	0.0288	0.0254	0.0322	5664449.6325	644349.6837	180.9816	0.0243	0.0231	0.0372	2.3765	0.0056	NaN	0.00	10.5242	0.0000	6.6782	0.0000	0.0000	0.0000	-1.00	0.1009
BX15	2023	10	30	01	20	55.00	7	0	8	0	0	0	1.33	0.66	0.47	1.25	1.49	3835741.3049	1177264.1384	4941609.8185	0.0287	0.0253	0.0322	5664449.6341	644349.6848	180.9840	0.0243	0.0231	0.0371	2.3764	0.0056	NaN	0.00	10.4857	0.0000	6.6376	0.0000	0.0000	0.0000	-1.00	0.1008
BX15	2023	10	30	01	21	00.00	7	0	8	0	0	0	1.33	0.66	0.47	1.25	1.49	3835741.3060	1177264.1387	4941609.8182	0.0287	0.0253	0.0322	5664449.6331	644349.6849	180.9845	0.0243	0.0231	0.0371	2.3764	0.0056	NaN	0.00	10.5315	0.0000	6.6835	0.0000	0.0000	0.0000	-1.00	0.1008
BX15	2023	10	30	01	21	05.00	7	0	8	0	0	0	1.33	0.66	0.47	1.25	1.49	3835741.3056	1177264.1365	4941609.8178	0.0287	0.0253	0.0322	5664449.6335	644349.6829	180.9835	0.0243	0.0231	0.0371	2.3763	0.0056	NaN	0.00	10.6577	0.0000	6.8050	0.0000	0.0000	0.0000	-1.00	0.1007
BX15	2023	10	30	01	21	10.00	7	0	8	0	0	0	1.33	0.66	0.47	1.25	1.49	3835741.3071	1177264.1387	4941609.8159	0.0287	0.0253	0.0322	5664449.6307	644349.6846	180.9832	0.0243	0.0231	0.0371	2.3762	0.0056	NaN	0.00	10.5570	0.0000	6.7018	0.0000	0.0000	0.0000	-1.00	0.1006
BX15	2023	10	30	01	21	15.00	7	0	8	0	0	0	1.33	0.66	0.47	1.25	1.48	3835741.3070	1177264.1380	4941609.8136	0.0287	0.0253	0.0322	5664449.6295	644349.6840	180.9813	0.0243	0.0231	0.0370	2.3761	0.0056	NaN	0.00	10.6122	0.0000	6.7560	0.0000	0.0000	0.0000	-1.00	0.1006
BX15	2023	10	30	01	21	20.00	7	0	8	0	0	0	1.33	0.66	0.47	1.24	1.48	3835741.3065	1177264.1381	4941609.8151	0.0287	0.0252	0.0322	5664449.6308	644349.6842	180.9822	0.0243	0.0230	0.0370	2.3761	0.0056	NaN	0.00	10.5709	0.0000	6.7183	0.0000	0.0000	0.0000	-1.00	0.1005
BX15	2023	10	30	01	21	25.00	7	0	8	0	0	0	1.33	0.66	0.47	1.24	1.48	3835741.3065	1177264.1397	4941609.8166	0.0287	0.0252	0.0322	5664449.6314	644349.6857	180.9836	0.0243	0.0230	0.0370	2.3760	0.0056	NaN	0.00	10.5461	0.0000	6.7049	0.0000	0.0000	0.0000	-1.00	0.1004
BX15	2023	10	30	01	21	30.00	7	0	8	0	0	0	1.33	0.66	0.47	1.24	1.48	3835741.3066	1177264.1394	4941609.8195	0.0287	0.0252	0.0321	5664449.6333	644349.6853	180.9859	0.0243	0.0230	0.0370	2.3759	0.0056	NaN	0.00	10.5980	0.0000	6.7676	0.0000	0.0000	0.0000	-1.00	0.1003
BX15	2023	10	30	01	21	35.00	7	0	8	0	0	0	1.33	0.66	0.47	1.24	1.48	3835741.3058	1177264.1391	4941609.8171	0.0289	0.0254	0.0333	5664449.6324	644349.6853	180.9835	0.0246	0.0234	0.0379	2.3759	0.0056	NaN	0.00	10.8339	0.0000	7.0055	0.0000	0.0000	0.0000	-1.00	0.1003
BX15	2023	10	30	01	21	40.00	7	0	8	0	0	0	1.32	0.66	0.47	1.24	1.48	3835741.3063	1177264.1371	4941609.8198	0.0288	0.0252	0.0326	5664449.6341	644349.6831	180.9855	0.0244	0.0231	0.0374	2.3758	0.0055	NaN	0.00	10.4991	0.0000	6.6743	0.0000	0.0000	0.0000	-1.00	0.1002
BX15	2023	10	30	01	21	45.00	7	0	8	0	0	0	1.32	0.66	0.46	1.24	1.48	3835741.3072	1177264.1348	4941609.8193	0.0287	0.0251	0.0323	5664449.6336	644349.6807	180.9852	0.0244	0.0230	0.0371	2.3757	0.0055	NaN	0.00	10.4666	0.0000	6.6438	0.0000	0.0000	0.0000	-1.00	0.1002
BX15	2023	10	30	01	21	50.00	7	0	8	0	0	0	1.32	0.66	0.46	1.24	1.48	3835741.3053	1177264.1327	4941609.8195	0.0287	0.0251	0.0322	5664449.6356	644349.6793	180.9839	0.0244	0.0229	0.0370	2.3757	0.0055	NaN	0.00	10.5523	0.0000	6.7278	0.0000	0.0000	0.0000	-1.00	0.1001
BX15	2023	10	30	01	21	55.00	7	0	8	0	0	0	1.32	0.66	0.46	1.24	1.48	3835741.3045	1177264.1324	4941609.8178	0.0287	0.0251	0.0322	5664449.6352	644349.6792	180.9821	0.0244	0.0229	0.0370	2.3756	0.0055	NaN	0.00	10.4586	0.0000	6.6263	0.0000	0.0000	0.0000	-1.00	0.1000
BX15	2023	10	30	01	22	00.00	7	0	8	0	0	0	1.32	0.66	0.46	1.24	1.48	3835741.3054	1177264.1321	4941609.8171	0.0286	0.0251	0.0321	5664449.6341	644349.6787	180.9820	0.0244	0.0229	0.0369	2.3755	0.0055	NaN	0.00	10.5328	0.0000	6.6891	0.0000	0.0000	0.0000	-1.00	0.0999
BX15	2023	10	30	01	22	05.00	7	0	8	0	0	0	1.32	0.66	0.46	1.24	1.48	3835741.3057	1177264.1302	4941609.8180	0.0286	0.0251	0.0321	5664449.6348	644349.6767	180.9825	0.0244	0.0229	0.0369	2.3754	0.0055	NaN	0.00	10.5999	0.0000	6.7372	0.0000	0.0000	0.0000	-1.00	0.0999
BX15	2023	10	30	01	22	10.00	7	0	8	0	0	0	1.32	0.66	0.46	1.24	1.47	3835741.3082	1177264.1296	4941609.8211	0.0286	0.0250	0.0321	5664449.6350	644349.6755	180.9863	0.0244	0.0229	0.0369	2.3754	0.0055	NaN	0.00	10.3624	0.0000	6.4955	0.0000	0.0000	0.0000	-1.00	0.0998
BX15	2023	10	30	01	22	15.00	7	0	8	0	0	0	1.32	0.66	0.46	1.23	1.47	3835741.3074	1177264.1296	4941609.8214	0.0286	0.0250	0.0321	5664449.6358	644349.6757	180.9860	0.0244	0.0229	0.0369	2.3753	0.0055	NaN	0.00	10.3989	0.0000	6.5332	0.0000	0.0000	0.0000	-1.00	0.0997
BX15	2023	10	30	01	22	20.00	7	0	8	0	0	0	1.32	0.66	0.46	1.23	1.47	3835741.3073	1177264.1297	4941609.8219	0.0286	0.0250	0.0321	5664449.6361	644349.6758	180.9864	0.0244	0.0229	0.0368	2.3752	0.0055	NaN	0.00	10.4529	0.0000	6.5907	0.0000	0.0000	0.0000	-1.00	0.0996
BX15	2023	10	30	01	22	25.00	7	0	8	0	0	0	1.32	0.66	0.46	1.23	1.47	3835741.3088	1177264.1305	4941609.8211	0.0286	0.0250	0.0321	5664449.6344	644349.6761	180.9868	0.0244	0.0228	0.0368	2.3751	0.0055	NaN	0.00	10.4369	0.0000	6.5736	0.0000	0.0000	0.0000	-1.00	0.0996
BX15	2023	10	30	01	22	30.00	7	0	8	0	0	0	1.32	0.66	0.46	1.23	1.47	3835741.3083	1177264.1297	4941609.8189	0.0286	0.0250	0.0321	5664449.6335	644349.6755	180.9847	0.0244	0.0228	0.0368	2.3751	0.0055	NaN	0.00	10.4718	0.0000	6.6077	0.0000	0.0000	0.0000	-1.00	0.0995
BX15	2023	10	30	01	22	35.00	7	0	8	0	0	0	1.32	0.66	0.46	1.23	1.47	3835741.3082	1177264.1269	4941609.8179	0.0286	0.0249	0.0321	5664449.6335	644349.6729	180.9834	0.0244	0.0228	0.0368	2.3750	0.0055	NaN	0.00	10.4452	0.0000	6.5710	0.0000	0.0000	0.0000	-1.00	0.0994
BX15	2023	10	30	01	22	40.00	7	0	7	0	0	0	1.43	0.72	0.48	1.35	1.60	3835741.3074	1177264.1279	4941609.8153	0.0286	0.0253	0.0325	5664449.6323	644349.6742	180.9810	0.0244	0.0231	0.0373	2.3749	0.0055	NaN	0.00	10.4622	0.0000	6.5801	0.0000	0.0000	0.0000	-1.00	0.0993
BX15	2023	10	30	01	22	45.00	7	0	8	0	0	0	1.31	0.66	0.46	1.23	1.47	3835741.3053	1177264.1278	4941609.8131	0.0286	0.0253	0.0328	5664449.6326	644349.6746	180.9780	0.0244	0.0231	0.0375	2.3749	0.0055	NaN	0.00	10.5784	0.0000	6.6959	0.0000	0.0000	0.0000	-1.00	0.0993
BX15	2023	10	30	01	22	50.00	7	0	8	0	0	0	1.31	0.66	0.46	1.23	1.47	3835741.3050	1177264.1247	4941609.8126	0.0287	0.0258	0.0330	5664449.6331	644349.6717	180.9769	0.0244	0.0236	0.0377	2.3749	0.0055	NaN	0.00	10.4692	0.0000	6.5821	0.0000	0.0000	0.0000	-1.00	0.0993
BX15	2023	10	30	01	22	55.00	7	0	8	0	0	0	1.31	0.66	0.46	1.23	1.47	3835741.3042	1177264.1254	4941609.8143	0.0287	0.0253	0.0329	5664449.6346	644349.6726	180.9778	0.0244	0.0230	0.0377	2.3748	0.0055	NaN	0.00	10.2687	0.0000	6.3831	0.0000	0.0000	0.0000	-1.00	0.0993
BX15	2023	10	30	01	23	00.00	7	0	8	0	0	0	1.31	0.66	0.46	1.23	1.47	3835741.3030	1177264.1265	4941609.8153	0.0287	0.0251	0.0328	5664449.6359	644349.6740	180.9782	0.0244	0.0229	0.0376	2.3748	0.0055	NaN	0.00	10.4826	0.0000	6.5968	0.0000	0.0000	0.0000	-1.00	0.0992
BX15	2023	10	30	01	23	05.00	7	0	8	0	0	0	1.31	0.65	0.46	1.23	1.46	3835741.3035	1177264.1271	4941609.8158	0.0287	0.0251	0.0328	5664449.6357	644349.6744	180.9789	0.0244	0.0229	0.0375	2.3748	0.0055	NaN	0.00	10.4800	0.0000	6.5949	0.0000	0.0000	0.0000	-1.00	0.0992
BX15	2023	10	30	01	23	10.00	7	0	8	0	0	0	1.31	0.65	0.46	1.22	1.46	3835741.3028	1177264.1253	4941609.8165	0.0287	0.0250	0.0327	5664449.6371	644349.6729	180.9787	0.0244	0.0228	0.0374	2.3748	0.0055	NaN	0.00	10.6296	0.0000	6.7443	0.0000	0.0000	0.0000	-1.00	0.0992
BX15	2023	10	30	01	23	15.00	7	0	8	0	0	0	1.31	0.65	0.46	1.22	1.46	3835741.3022	1177264.1235	4941609.8144	0.0286	0.0250	0.0326	5664449.6365	644349.6713	180.9764	0.0244	0.0228	0.0374	2.3748	0.0055	NaN	0.00	10.3814	0.0000	6.4997	0.0000	0.0000	0.0000	-1.00	0.0992
BX15	2023	10	30	01	23	20.00	7	0	8	0	0	0	1.31	0.65	0.46	1.22	1.46	3835741.3024	1177264.1221	4941609.8152	0.0286	0.0250	0.0326	5664449.6372	644349.6699	180.9769	0.0244	0.0228	0.0373	2.3747	0.0055	NaN	0.00	10.2387	0.0000	6.3610	0.0000	0.0000	0.0000	-1.00	0.0991
BX15	2023	10	30	01	23	25.00	7	0	8	0	0	0	1.31	0.65	0.46	1.22	1.46	3835741.2989	1177264.1231	4941609.8151	0.0286	0.0249	0.0325	5664449.6396	644349.6718	180.9749	0.0244	0.0228	0.0372	2.3747	0.0055	NaN	0.00	10.3105	0.0000	6.4310	0.0000	0.0000	0.0000	-1.00	0.0991
BX15	2023	10	30	01	23	30.00	7	0	8	0	0	0	1.31	0.65	0.46	1.22	1.46	3835741.3013	1177264.1233	4941609.8151	0.0286	0.0249	0.0325	5664449.6377	644349.6714	180.9763	0.0244	0.0227	0.0372	2.3746	0.0055	NaN	0.00	10.1377	0.0000	6.2601	0.0000	0.0000	0.0000	-1.00	0.0991
BX15	2023	10	30	01	23	35.00	7	0	8	0	0	0	1.30	0.65	0.46	1.22	1.46	3835741.3021	1177264.1226	4941609.8157	0.0286	0.0249	0.0325	5664449.6377	644349.6705	180.9771	0.0244	0.0227	0.0371	2.3746	0.0055	NaN	0.00	10.3040	0.0000	6.4289	0.0000	0.0000	0.0000	-1.00	0.0990
BX15	2023	10	30	01	23	40.00	7	0	8	0	0	0	1.30	0.65	0.46	1.22	1.46	3835741.3031	1177264.1235	4941609.8163	0.0286	0.0248	0.0324	5664449.6371	644349.6710	180.9784	0.0244	0.0227	0.0371	2.3745	0.0055	NaN	0.00	10.1993	0.0000	6.3187	0.0000	0.0000	0.0000	-1.00	0.0990
BX15	2023	10	30	01	23	45.00	7	0	8	0	0	0	1.30	0.65	0.46	1.22	1.46	3835741.3013	1177264.1237	4941609.8135	0.0286	0.0248	0.0324	5664449.6367	644349.6717	180.9752	0.0244	0.0227	0.0370	2.3745	0.0055	NaN	0.00	10.2150	0.0000	6.3342	0.0000	0.0000	0.0000	-1.00	0.0989
BX15	2023	10	30	01	23	50.00	7	0	8	0	0	0	1.30	0.65	0.46	1.22	1.46	3835741.3017	1177264.1241	4941609.8160	0.0285	0.0248	0.0324	5664449.6378	644349.6720	180.9774	0.0244	0.0227	0.0370	2.3745	0.0054	NaN	0.00	10.1009	0.0000	6.2170	0.0000	0.0000	0.0000	-1.00	0.0989
BX15	2023	10	30	01	23	55.00	7	0	8	0	0	0	1.30	0.65	0.46	1.22	1.46	3835741.2992	1177264.1233	4941609.8141	0.0285	0.0248	0.0324	5664449.6386	644349.6719	180.9743	0.0244	0.0227	0.0370	2.3745	0.0054	NaN	0.00	10.0108	0.0000	6.1233	0.0000	0.0000	0.0000	-1.00	0.0989
BX15	2023	10	30	01	24	00.00	7	0	8	0	0	0	1.30	0.65	0.46	1.22	1.45	3835741.2979	1177264.1241	4941609.8173	0.0285	0.0247	0.0323	5664449.6415	644349.6730	180.9761	0.0244	0.0226	0.0369	2.3745	0.0054	NaN	0.00	10.0131	0.0000	6.1245	0.0000	0.0000	0.0000	-1.00	0.0989
BX15	2023	10	30	01	24	05.00	7	0	8	0	0	0	1.30	0.65	0.46	1.21	1.45	3835741.2993	1177264.1227	4941609.8177	0.0285	0.0247	0.0323	5664449.6410	644349.6713	180.9770	0.0244	0.0226	0.0369	2.3745	0.0054	NaN	0.00	10.1032	0.0000	6.2123	0.0000	0.0000	0.0000	-1.00	0.0989
BX15	2023	10	30	01	24	10.00	7	0	8	0	0	0	1.30	0.65	0.46	1.21	1.45	3835741.2988	1177264.1241	4941609.8181	0.0285	0.0247	0.0323	5664449.6413	644349.6727	180.9773	0.0244	0.0226	0.0369	2.3745	0.0054	NaN	0.00	10.2277	0.0000	6.3432	0.0000	0.0000	0.0000	-1.00	0.0989
BX15	2023	10	30	01	24	15.00	7	0	8	0	0	0	1.30	0.65	0.46	1.21	1.45	3835741.3010	1177264.1261	4941609.8177	0.0285	0.0247	0.0323	5664449.6390	644349.6741	180.9787	0.0244	0.0226	0.0369	2.3745	0.0054	NaN	0.00	10.3186	0.0000	6.4383	0.0000	0.0000	0.0000	-1.00	0.0989
BX15	2023	10	30	01	24	20.00	7	0	8	0	0	0	1.30	0.65	0.46	1.21	1.45	3835741.3005	1177264.1257	4941609.8185	0.0285	0.0247	0.0323	5664449.6400	644349.6738	180.9790	0.0244	0.0226	0.0368	2.3745	0.0054	NaN	0.00	10.3543	0.0000	6.4825	0.0000	0.0000	0.0000	-1.00	0.0989
BX15	2023	10	30	01	24	25.00	7	0	8	0	0	0	1.30	0.65	0.46	1.21	1.45	3835741.3011	1177264.1250	4941609.8160	0.0285	0.0246	0.0323	5664449.6381	644349.6730	180.9772	0.0244	0.0226	0.0368	2.3745	0.0054	NaN	0.00	10.1482	0.0000	6.2885	0.0000	0.0000	0.0000	-1.00	0.0989
BX15	2023	10	30	01	24	30.00	7	0	8	0	0	0	1.29	0.65	0.46	1.21	1.45	3835741.3013	1177264.1227	4941609.8178	0.0285	0.0246	0.0323	5664449.6395	644349.6707	180.9783	0.0244	0.0226	0.0368	2.3745	0.0054	NaN	0.00	10.0242	0.0000	6.1653	0.0000	0.0000	0.0000	-1.00	0.0989
BX15	2023	10	30	01	24	35.00	7	0	8	0	0	0	1.29	0.65	0.46	1.21	1.45	3835741.3004	1177264.1249	4941609.8177	0.0285	0.0246	0.0323	5664449.6396	644349.6731	180.9781	0.0244	0.0225	0.0368	2.3745	0.0054	NaN	0.00	9.9550	0.0000	6.0940	0.0000	0.0000	0.0000	-1.00	0.0989
BX15	2023	10	30	01	24	40.00	7	0	8	0	0	0	1.29	0.65	0.46	1.21	1.45	3835741.3006	1177264.1248	4941609.8189	0.0284	0.0246	0.0323	5664449.6403	644349.6730	180.9791	0.0244	0.0225	0.0368	2.3745	0.0054	NaN	0.00	10.1403	0.0000	6.2766	0.0000	0.0000	0.0000	-1.00	0.0989
BX15	2023	10	30	01	24	45.00	7	0	8	0	0	0	1.29	0.65	0.46	1.21	1.45	3835741.3019	1177264.1244	4941609.8196	0.0284	0.0246	0.0323	5664449.6399	644349.6722	180.9804	0.0244	0.0225	0.0367	2.3745	0.0054	NaN	0.00	10.1384	0.0000	6.2723	0.0000	0.0000	0.0000	-1.00	0.0989
BX15	2023	10	30	01	24	50.00	7	0	8	0	0	0	1.29	0.65	0.46	1.21	1.44	3835741.3030	1177264.1228	4941609.8198	0.0284	0.0246	0.0323	5664449.6395	644349.6704	180.9809	0.0244	0.0225	0.0367	2.3744	0.0054	NaN	0.00	9.9826	0.0000	6.1137	0.0000	0.0000	0.0000	-1.00	0.0989
BX15	2023	10	30	01	24	55.00	7	0	8	0	0	0	1.29	0.65	0.46	1.21	1.44	3835741.3013	1177264.1232	4941609.8200	0.0284	0.0250	0.0324	5664449.6408	644349.6712	180.9802	0.0245	0.0230	0.0368	2.3744	0.0054	NaN	0.00	9.8835	0.0000	6.0137	0.0000	0.0000	0.0000	-1.00	0.0989
BX15	2023	10	30	01	25	00.00	7	0	8	0	0	0	1.29	0.65	0.46	1.20	1.44	3835741.3020	1177264.1265	4941609.8220	0.0284	0.0246	0.0323	5664449.6409	644349.6742	180.9827	0.0244	0.0225	0.0367	2.3744	0.0054	NaN	0.00	9.9120	0.0000	6.0378	0.0000	0.0000	0.0000	-1.00	0.0989
BX15	2023	10	30	01	25	05.00	7	0	8	0	0	0	1.29	0.65	0.46	1.20	1.44	3835741.3040	1177264.1298	4941609.8268	0.0284	0.0245	0.0323	5664449.6417	644349.6766	180.9883	0.0244	0.0225	0.0367	2.3744	0.0054	NaN	0.00	9.9101	0.0000	6.0359	0.0000	0.0000	0.0000	-1.00	0.0989
BX15	2023	10	30	01	25	10.00	7	0	8	0	0	0	1.29	0.65	0.46	1.20	1.44	3835741.3063	1177264.1311	4941609.8263	0.0284	0.0245	0.0323	5664449.6394	644349.6773	180.9895	0.0244	0.0225	0.0367	2.3744	0.0054	NaN	0.00	9.9154	0.0000	6.0426	0.0000	0.0000	0.0000	-1.00	0.0989
BX15	2023	10	30	01	25	15.00	7	0	8	0	0	0	1.29	0.65	0.46	1.20	1.44	3835741.3085	1177264.1316	4941609.8285	0.0284	0.0245	0.0322	5664449.6391	644349.6771	180.9926	0.0244	0.0224	0.0367	2.3744	0.0054	NaN	0.00	10.2344	0.0000	6.3651	0.0000	0.0000	0.0000	-1.00	0.0988
BX15	2023	10	30	01	25	20.00	7	0	8	0	0	0	1.29	0.65	0.46	1.20	1.44	3835741.3069	1177264.1320	4941609.8273	0.0284	0.0245	0.0322	5664449.6394	644349.6780	180.9909	0.0244	0.0224	0.0367	2.3744	0.0054	NaN	0.00	9.9910	0.0000	6.1269	0.0000	0.0000	0.0000	-1.00	0.0988
BX15	2023	10	30	01	25	25.00	7	0	8	0	0	0	1.28	0.65	0.46	1.20	1.44	3835741.3067	1177264.1307	4941609.8298	0.0284	0.0244	0.0322	5664449.6414	644349.6767	180.9924	0.0244	0.0224	0.0366	2.3744	0.0054	NaN	0.00	10.1053	0.0000	6.2376	0.0000	0.0000	0.0000	-1.00	0.0988
BX15	2023	10	30	01	25	30.00	7	0	8	0	0	0	1.28	0.65	0.46	1.20	1.44	3835741.3073	1177264.1310	4941609.8320	0.0284	0.0244	0.0322	5664449.6423	644349.6768	180.9945	0.0244	0.0224	0.0366	2.3743	0.0054	NaN	0.00	10.2040	0.0000	6.3372	0.0000	0.0000	0.0000	-1.00	0.0988
BX15	2023	10	30	01	25	35.00	7	0	8	0	0	0	1.28	0.65	0.46	1.20	1.44	3835741.3080	1177264.1318	4941609.8341	0.0284	0.0244	0.0322	5664449.6429	644349.6774	180.9967	0.0245	0.0224	0.0366	2.3743	0.0054	NaN	0.00	10.1046	0.0000	6.2377	0.0000	0.0000	0.0000	-1.00	0.0987
BX15	2023	10	30	01	25	40.00	7	0	8	0	0	0	1.28	0.65	0.46	1.20	1.44	3835741.3097	1177264.1317	4941609.8345	0.0284	0.0244	0.0322	5664449.6419	644349.6768	180.9981	0.0245	0.0224	0.0366	2.3742	0.0054	NaN	0.00	9.9866	0.0000	6.1172	0.0000	0.0000	0.0000	-1.00	0.0986
BX15	2023	10	30	01	25	45.00	7	0	8	0	0	0	1.28	0.65	0.46	1.20	1.43	3835741.3097	1177264.1315	4941609.8336	0.0284	0.0244	0.0322	5664449.6414	644349.6767	180.9973	0.0245	0.0224	0.0366	2.3742	0.0054	NaN	0.00	10.1931	0.0000	6.3192	0.0000	0.0000	0.0000	-1.00	0.0986
BX15	2023	10	30	01	25	50.00	7	0	8	0	0	0	1.28	0.64	0.46	1.19	1.43	3835741.3103	1177264.1283	4941609.8322	0.0284	0.0244	0.0322	5664449.6407	644349.6734	180.9959	0.0245	0.0224	0.0366	2.3741	0.0054	NaN	0.00	10.2224	0.0000	6.3435	0.0000	0.0000	0.0000	-1.00	0.0985
BX15	2023	10	30	01	25	55.00	7	0	8	0	0	0	1.28	0.64	0.46	1.19	1.43	3835741.3117	1177264.1311	4941609.8307	0.0283	0.0244	0.0322	5664449.6381	644349.6758	180.9962	0.0245	0.0224	0.0366	2.3741	0.0053	NaN	0.00	10.2225	0.0000	6.3315	0.0000	0.0000	0.0000	-1.00	0.0985
BX15	2023	10	30	01	26	00.00	7	0	8	0	0	0	1.28	0.64	0.46	1.19	1.43	3835741.3111	1177264.1318	4941609.8297	0.0283	0.0243	0.0322	5664449.6378	644349.6766	180.9952	0.0245	0.0223	0.0366	2.3740	0.0053	NaN	0.00	10.1025	0.0000	6.2043	0.0000	0.0000	0.0000	-1.00	0.0984
BX15	2023	10	30	01	26	05.00	7	0	8	0	0	0	1.28	0.64	0.46	1.19	1.43	3835741.3107	1177264.1298	4941609.8295	0.0283	0.0243	0.0322	5664449.6383	644349.6748	180.9944	0.0245	0.0223	0.0366	2.3739	0.0053	NaN	0.00	10.2790	0.0000	6.3755	0.0000	0.0000	0.0000	-1.00	0.0984
BX15	2023	10	30	01	26	10.00	7	0	8	0	0	0	1.28	0.64	0.46	1.19	1.43	3835741.3111	1177264.1293	4941609.8314	0.0283	0.0243	0.0322	5664449.6394	644349.6742	180.9960	0.0245	0.0223	0.0366	2.3739	0.0053	NaN	0.00	10.4315	0.0000	6.5233	0.0000	0.0000	0.0000	-1.00	0.0983
BX15	2023	10	30	01	26	15.00	7	0	8	0	0	0	1.28	0.64	0.46	1.19	1.43	3835741.3110	1177264.1300	4941609.8304	0.0283	0.0243	0.0322	5664449.6387	644349.6748	180.9953	0.0245	0.0223	0.0365	2.3738	0.0053	NaN	0.00	10.4771	0.0000	6.5630	0.0000	0.0000	0.0000	-1.00	0.0983
BX15	2023	10	30	01	26	20.00	7	0	8	0	0	0	1.27	0.64	0.46	1.19	1.43	3835741.3116	1177264.1303	4941609.8340	0.0283	0.0243	0.0322	5664449.6404	644349.6750	180.9985	0.0245	0.0223	0.0365	2.3738	0.0053	NaN	0.00	10.6258	0.0000	6.7126	0.0000	0.0000	0.0000	-1.00	0.0982
BX15	2023	10	30	01	26	25.00	7	0	8	0	0	0	1.27	0.64	0.46	1.19	1.43	3835741.3129	1177264.1325	4941609.8350	0.0283	0.0243	0.0322	5664449.6397	644349.6767	181.0005	0.0245	0.0223	0.0365	2.3737	0.0053	NaN	0.00	10.4753	0.0000	6.5622	0.0000	0.0000	0.0000	-1.00	0.0982
BX15	2023	10	30	01	26	30.00	7	0	8	0	0	0	1.27	0.64	0.46	1.19	1.43	3835741.3139	1177264.1315	4941609.8371	0.0283	0.0243	0.0322	5664449.6403	644349.6755	181.0025	0.0245	0.0223	0.0365	2.3736	0.0053	NaN	0.00	10.3890	0.0000	6.4737	0.0000	0.0000	0.0000	-1.00	0.0981
BX15	2023	10	30	01	26	35.00	7	0	8	0	0	0	1.27	0.64	0.46	1.19	1.42	3835741.3143	1177264.1322	4941609.8380	0.0283	0.0242	0.0322	5664449.6405	644349.6760	181.0036	0.0245	0.0223	0.0365	2.3736	0.0053	NaN	0.00	10.4786	0.0000	6.5621	0.0000	0.0000	0.0000	-1.00	0.0980
BX15	2023	10	30	01	26	40.00	7	0	8	0	0	0	1.27	0.64	0.46	1.18	1.42	3835741.3145	1177264.1319	4941609.8383	0.0283	0.0242	0.0322	5664449.6406	644349.6757	181.0039	0.0245	0.0223	0.0365	2.3735	0.0053	NaN	0.00	10.4155	0.0000	6.5002	0.0000	0.0000	0.0000	-1.00	0.0980
BX15	2023	10	30	01	26	45.00	7	0	8	0	0	0	1.27	0.64	0.46	1.18	1.42	3835741.3141	1177264.1307	4941609.8378	0.0283	0.0242	0.0322	5664449.6408	644349.6746	181.0030	0.0245	0.0222	0.0365	2.3735	0.0053	NaN	0.00	10.3748	0.0000	6.4603	0.0000	0.0000	0.0000	-1.00	0.0979
BX15	2023	10	30	01	26	50.00	7	0	8	0	0	0	1.27	0.64	0.46	1.18	1.42	3835741.3137	1177264.1308	4941609.8409	0.0283	0.0242	0.0322	5664449.6431	644349.6747	181.0052	0.0245	0.0222	0.0365	2.3734	0.0053	NaN	0.00	10.6445	0.0000	6.7323	0.0000	0.0000	0.0000	-1.00	0.0978
BX15	2023	10	30	01	26	55.00	7	0	8	0	0	0	1.27	0.64	0.46	1.18	1.42	3835741.3154	1177264.1313	4941609.8402	0.0283	0.0242	0.0322	5664449.6413	644349.6748	181.0058	0.0245	0.0222	0.0365	2.3733	0.0053	NaN	0.00	10.5244	0.0000	6.6127	0.0000	0.0000	0.0000	-1.00	0.0978
BX15	2023	10	30	01	27	00.00	7	0	8	0	0	0	1.27	0.64	0.46	1.18	1.42	3835741.3168	1177264.1330	4941609.8416	0.0283	0.0242	0.0322	5664449.6407	644349.6760	181.0081	0.0245	0.0222	0.0365	2.3733	0.0053	NaN	0.00	10.3803	0.0000	6.4667	0.0000	0.0000	0.0000	-1.00	0.0977
BX15	2023	10	30	01	27	05.00	7	0	8	0	0	0	1.27	0.64	0.46	1.18	1.42	3835741.3174	1177264.1347	4941609.8399	0.0283	0.0242	0.0322	5664449.6389	644349.6775	181.0074	0.0245	0.0222	0.0365	2.3732	0.0053	NaN	0.00	10.6014	0.0000	6.6924	0.0000	0.0000	0.0000	-1.00	0.0976
BX15	2023	10	30	01	27	10.00	7	0	8	0	0	0	1.26	0.64	0.46	1.18	1.42	3835741.3180	1177264.1338	4941609.8396	0.0283	0.0242	0.0322	5664449.6384	644349.6764	181.0074	0.0245	0.0222	0.0365	2.3732	0.0053	NaN	0.00	10.5456	0.0000	6.6394	0.0000	0.0000	0.0000	-1.00	0.0976
BX15	2023	10	30	01	27	15.00	7	0	8	0	0	0	1.26	0.64	0.46	1.18	1.42	3835741.3177	1177264.1330	4941609.8389	0.0283	0.0241	0.0323	5664449.6384	644349.6758	181.0065	0.0245	0.0222	0.0365	2.3731	0.0053	NaN	0.00	10.4622	0.0000	6.5571	0.0000	0.0000	0.0000	-1.00	0.0975
BX15	2023	10	30	01	27	20.00	7	0	7	0	0	0	1.36	0.69	0.48	1.27	1.52	3835741.3184	1177264.1339	4941609.8416	0.0283	0.0245	0.0327	5664449.6393	644349.6764	181.0092	0.0246	0.0225	0.0369	2.3730	0.0053	NaN	0.00	10.3325	0.0000	6.4289	0.0000	0.0000	0.0000	-1.00	0.0975
BX15	2023	10	30	01	27	25.00	7	0	8	0	0	0	1.26	0.64	0.46	1.18	1.41	3835741.3204	1177264.1327	4941609.8442	0.0283	0.0246	0.0330	5664449.6397	644349.6746	181.0122	0.0246	0.0225	0.0372	2.3730	0.0053	NaN	0.00	10.2771	0.0000	6.3743	0.0000	0.0000	0.0000	-1.00	0.0974
BX15	2023	10	30	01	27	30.00	7	0	8	0	0	0	1.26	0.64	0.46	1.18	1.41	3835741.3183	1177264.1332	4941609.8442	0.0284	0.0245	0.0330	5664449.6412	644349.6757	181.0110	0.0246	0.0224	0.0373	2.3729	0.0053	NaN	0.00	10.3552	0.0000	6.4504	0.0000	0.0000	0.0000	-1.00	0.0974
BX15	2023	10	30	01	27	35.00	7	0	8	0	0	0	1.26	0.64	0.46	1.17	1.41	3835741.3185	1177264.1354	4941609.8422	0.0284	0.0245	0.0330	5664449.6394	644349.6778	181.0099	0.0246	0.0224	0.0373	2.3729	0.0053	NaN	0.00	10.5039	0.0000	6.6052	0.0000	0.0000	0.0000	-1.00	0.0973
BX15	2023	10	30	01	27	40.00	7	0	8	0	0	0	1.26	0.64	0.46	1.17	1.41	3835741.3186	1177264.1341	4941609.8434	0.0284	0.0244	0.0330	5664449.6402	644349.6765	181.0107	0.0246	0.0223	0.0373	2.3728	0.0053	NaN	0.00	10.4836	0.0000	6.5838	0.0000	0.0000	0.0000	-1.00	0.0973
BX15	2023	10	30	01	27	45.00	7	0	8	0	0	0	1.26	0.64	0.46	1.17	1.41	3835741.3188	1177264.1338	4941609.8430	0.0284	0.0243	0.0330	5664449.6399	644349.6762	181.0106	0.0246	0.0223	0.0372	2.3728	0.0053	NaN	0.00	10.4206	0.0000	6.5226	0.0000	0.0000	0.0000	-1.00	0.0972
BX15	2023	10	30	01	27	50.00	7	0	8	0	0	0	1.26	0.64	0.46	1.17	1.41	3835741.3167	1177264.1320	4941609.8424	0.0284	0.0243	0.0329	5664449.6415	644349.6750	181.0084	0.0246	0.0222	0.0371	2.3727	0.0052	NaN	0.00	10.4180	0.0000	6.5205	0.0000	0.0000	0.0000	-1.00	0.0972
BX15	2023	10	30	01	27	55.00	7	0	8	0	0	0	1.26	0.64	0.46	1.17	1.41	3835741.3154	1177264.1290	4941609.8427	0.0284	0.0243	0.0328	5664449.6433	644349.6726	181.0073	0.0246	0.0222	0.0371	2.3727	0.0052	NaN	0.00	10.7007	0.0000	6.7960	0.0000	0.0000	0.0000	-1.00	0.0971
BX15	2023	10	30	01	28	00.00	7	0	8	0	0	0	1.26	0.64	0.46	1.17	1.41	3835741.3154	1177264.1297	4941609.8440	0.0283	0.0242	0.0328	5664449.6439	644349.6732	181.0085	0.0246	0.0222	0.0370	2.3726	0.0052	NaN	0.00	10.7233	0.0000	6.8130	0.0000	0.0000	0.0000	-1.00	0.0970
BX15	2023	10	30	01	28	05.00	7	0	8	0	0	0	1.25	0.64	0.46	1.17	1.41	3835741.3134	1177264.1300	4941609.8437	0.0283	0.0242	0.0327	5664449.6452	644349.6740	181.0071	0.0246	0.0222	0.0369	2.3725	0.0052	NaN	0.00	10.6135	0.0000	6.7012	0.0000	0.0000	0.0000	-1.00	0.0970
BX15	2023	10	30	01	28	10.00	7	0	8	0	0	0	1.25	0.64	0.46	1.17	1.41	3835741.3114	1177264.1295	4941609.8428	0.0283	0.0242	0.0327	5664449.6462	644349.6741	181.0051	0.0246	0.0221	0.0369	2.3725	0.0052	NaN	0.00	10.4785	0.0000	6.5598	0.0000	0.0000	0.0000	-1.00	0.0969
BX15	2023	10	30	01	28	15.00	7	0	8	0	0	0	1.25	0.64	0.46	1.17	1.40	3835741.3125	1177264.1293	4941609.8436	0.0283	0.0241	0.0327	5664449.6460	644349.6735	181.0064	0.0246	0.0221	0.0368	2.3724	0.0052	NaN	0.00	10.5545	0.0000	6.6295	0.0000	0.0000	0.0000	-1.00	0.0969
BX15	2023	10	30	01	28	20.00	7	0	8	0	0	0	1.25	0.63	0.46	1.17	1.40	3835741.3127	1177264.1292	4941609.8436	0.0283	0.0241	0.0326	5664449.6458	644349.6734	181.0065	0.0246	0.0221	0.0368	2.3724	0.0052	NaN	0.00	10.4080	0.0000	6.4744	0.0000	0.0000	0.0000	-1.00	0.0968
BX15	2023	10	30	01	28	25.00	7	0	8	0	0	0	1.25	0.63	0.46	1.16	1.40	3835741.3151	1177264.1300	4941609.8437	0.0283	0.0241	0.0326	5664449.6440	644349.6735	181.0081	0.0246	0.0221	0.0368	2.3723	0.0052	NaN	0.00	10.5913	0.0000	6.6575	0.0000	0.0000	0.0000	-1.00	0.0967
BX15	2023	10	30	01	28	30.00	7	0	8	0	0	0	1.25	0.63	0.46	1.16	1.40	3835741.3146	1177264.1291	4941609.8434	0.0283	0.0241	0.0326	5664449.6443	644349.6729	181.0074	0.0246	0.0221	0.0367	2.3722	0.0052	NaN	0.00	10.5807	0.0000	6.6518	0.0000	0.0000	0.0000	-1.00	0.0967
BX15	2023	10	30	01	28	35.00	7	0	8	0	0	0	1.25	0.63	0.46	1.16	1.40	3835741.3170	1177264.1291	4941609.8445	0.0283	0.0240	0.0326	5664449.6432	644349.6721	181.0097	0.0246	0.0221	0.0367	2.3722	0.0052	NaN	0.00	10.8226	0.0000	6.8953	0.0000	0.0000	0.0000	-1.00	0.0966
BX15	2023	10	30	01	28	40.00	7	0	8	0	0	0	1.25	0.63	0.46	1.16	1.40	3835741.3139	1177264.1306	4941609.8455	0.0283	0.0240	0.0326	5664449.6458	644349.6744	181.0089	0.0246	0.0221	0.0367	2.3721	0.0052	NaN	0.00	10.6049	0.0000	6.6815	0.0000	0.0000	0.0000	-1.00	0.0966
BX15	2023	10	30	01	28	45.00	7	0	8	0	0	0	1.25	0.63	0.46	1.16	1.40	3835741.3134	1177264.1285	4941609.8434	0.0282	0.0240	0.0326	5664449.6453	644349.6726	181.0066	0.0246	0.0220	0.0366	2.3721	0.0052	NaN	0.00	10.5374	0.0000	6.6154	0.0000	0.0000	0.0000	-1.00	0.0965
BX15	2023	10	30	01	28	50.00	7	0	8	0	0	0	1.25	0.63	0.46	1.16	1.40	3835741.3139	1177264.1299	4941609.8432	0.0282	0.0240	0.0325	5664449.6446	644349.6737	181.0070	0.0246	0.0220	0.0366	2.3721	0.0052	NaN	0.00	10.5866	0.0000	6.6712	0.0000	0.0000	0.0000	-1.00	0.0965
BX15	2023	10	30	01	28	55.00	7	0	8	0	0	0	1.24	0.63	0.46	1.16	1.40	3835741.3132	1177264.1288	4941609.8450	0.0282	0.0240	0.0325	5664449.6464	644349.6729	181.0078	0.0246	0.0220	0.0366	2.3720	0.0052	NaN	0.00	10.4056	0.0000	6.4944	0.0000	0.0000	0.0000	-1.00	0.0965
BX15	2023	10	30	01	29	00.00	7	0	8	0	0	0	1.24	0.63	0.46	1.16	1.40	3835741.3135	1177264.1269	4941609.8465	0.0282	0.0240	0.0325	5664449.6475	644349.6710	181.0088	0.0246	0.0220	0.0366	2.3720	0.0052	NaN	0.00	10.5342	0.0000	6.6215	0.0000	0.0000	0.0000	-1.00	0.0964
BX15	2023	10	30	01	29	05.00	7	0	8	0	0	0	1.24	0.63	0.46	1.16	1.39	3835741.3128	1177264.1244	4941609.8442	0.0282	0.0239	0.0325	5664449.6471	644349.6688	181.0061	0.0246	0.0220	0.0366	2.3720	0.0052	NaN	0.00	10.6925	0.0000	6.7767	0.0000	0.0000	0.0000	-1.00	0.0964
BX15	2023	10	30	01	29	10.00	7	0	8	0	0	0	1.24	0.63	0.46	1.16	1.39	3835741.3136	1177264.1245	4941609.8449	0.0282	0.0239	0.0325	5664449.6469	644349.6686	181.0072	0.0246	0.0220	0.0365	2.3719	0.0052	NaN	0.00	10.4414	0.0000	6.5221	0.0000	0.0000	0.0000	-1.00	0.0964
BX15	2023	10	30	01	29	15.00	7	0	8	0	0	0	1.24	0.63	0.46	1.15	1.39	3835741.3143	1177264.1258	4941609.8448	0.0282	0.0239	0.0325	5664449.6461	644349.6697	181.0078	0.0246	0.0220	0.0365	2.3719	0.0052	NaN	0.00	10.6646	0.0000	6.7413	0.0000	0.0000	0.0000	-1.00	0.0963
BX15	2023	10	30	01	29	20.00	7	0	8	0	0	0	1.24	0.63	0.46	1.15	1.39	3835741.3161	1177264.1251	4941609.8452	0.0282	0.0239	0.0325	5664449.6452	644349.6685	181.0090	0.0246	0.0220	0.0365	2.3718	0.0052	NaN	0.00	10.4788	0.0000	6.5485	0.0000	0.0000	0.0000	-1.00	0.0963
BX15	2023	10	30	01	29	25.00	7	0	8	0	0	0	1.24	0.63	0.46	1.15	1.39	3835741.3143	1177264.1240	4941609.8427	0.0282	0.0239	0.0325	5664449.6451	644349.6680	181.0058	0.0246	0.0220	0.0365	2.3718	0.0052	NaN	0.00	10.2658	0.0000	6.3306	0.0000	0.0000	0.0000	-1.00	0.0962
BX15	2023	10	30	01	29	30.00	7	0	8	0	0	0	1.24	0.63	0.46	1.15	1.39	3835741.3159	1177264.1232	4941609.8440	0.0282	0.0239	0.0325	5664449.6448	644349.6668	181.0076	0.0246	0.0219	0.0365	2.3717	0.0052	NaN	0.00	10.3988	0.0000	6.4619	0.0000	0.0000	0.0000	-1.00	0.0961
BX15	2023	10	30	01	29	35.00	7	0	8	0	0	0	1.24	0.63	0.46	1.15	1.39	3835741.3140	1177264.1207	4941609.8425	0.0282	0.0238	0.0325	5664449.6459	644349.6649	181.0048	0.0246	0.0219	0.0365	2.3716	0.0051	NaN	0.00	10.6029	0.0000	6.6683	0.0000	0.0000	0.0000	-1.00	0.0960
BX15	2023	10	30	01	29	40.00	7	0	8	0	0	0	1.24	0.63	0.46	1.15	1.39	3835741.3154	1177264.1218	4941609.8428	0.0282	0.0238	0.0325	5664449.6448	644349.6656	181.0061	0.0246	0.0219	0.0365	2.3716	0.0051	NaN	0.00	10.4241	0.0000	6.4896	0.0000	0.0000	0.0000	-1.00	0.0960
BX15	2023	10	30	01	29	45.00	7	0	8	0	0	0	1.24	0.63	0.46	1.15	1.39	3835741.3155	1177264.1231	4941609.8443	0.0282	0.0238	0.0325	5664449.6454	644349.6668	181.0075	0.0246	0.0219	0.0365	2.3715	0.0051	NaN	0.00	10.4046	0.0000	6.4684	0.0000	0.0000	0.0000	-1.00	0.0959
BX15	2023	10	30	01	29	50.00	7	0	8	0	0	0	1.23	0.63	0.46	1.15	1.39	3835741.3143	1177264.1250	4941609.8440	0.0282	0.0238	0.0325	5664449.6457	644349.6689	181.0069	0.0246	0.0219	0.0364	2.3715	0.0051	NaN	0.00	10.3148	0.0000	6.3750	0.0000	0.0000	0.0000	-1.00	0.0959
BX15	2023	10	30	01	29	55.00	7	0	8	0	0	0	1.23	0.63	0.46	1.15	1.38	3835741.3151	1177264.1260	4941609.8478	0.0282	0.0238	0.0325	5664449.6473	644349.6696	181.0106	0.0246	0.0219	0.0364	2.3714	0.0051	NaN	0.00	10.3632	0.0000	6.4239	0.0000	0.0000	0.0000	-1.00	0.0958
BX15	2023	10	30	01	30	00.00	7	0	8	0	0	0	1.23	0.63	0.46	1.15	1.38	3835741.3139	1177264.1262	4941609.8478	0.0282	0.0238	0.0325	5664449.6481	644349.6701	181.0099	0.0247	0.0219	0.0364	2.3714	0.0051	NaN	0.00	10.4772	0.0000	6.5424	0.0000	0.0000	0.0000	-1.00	0.0958
BX15	2023	10	30	01	30	05.00	7	0	8	0	0	0	1.23	0.63	0.46	1.14	1.38	3835741.3168	1177264.1255	4941609.8481	0.0282	0.0238	0.0325	5664449.6463	644349.6687	181.0117	0.0247	0.0219	0.0364	2.3714	0.0051	NaN	0.00	10.6073	0.0000	6.6682	0.0000	0.0000	0.0000	-1.00	0.0958
BX15	2023	10	30	01	30	10.00	7	0	8	0	0	0	1.23	0.63	0.45	1.14	1.38	3835741.3176	1177264.1253	4941609.8465	0.0282	0.0241	0.0329	5664449.6448	644349.6683	181.0109	0.0247	0.0222	0.0369	2.3713	0.0051	NaN	0.00	10.4577	0.0000	6.5145	0.0000	0.0000	0.0000	-1.00	0.0958
BX15	2023	10	30	01	30	15.00	7	0	8	0	0	0	1.23	0.63	0.45	1.14	1.38	3835741.3176	1177264.1261	4941609.8451	0.0282	0.0242	0.0331	5664449.6437	644349.6691	181.0100	0.0247	0.0222	0.0371	2.3713	0.0051	NaN	0.00	10.4074	0.0000	6.4650	0.0000	0.0000	0.0000	-1.00	0.0957
BX15	2023	10	30	01	30	20.00	7	0	8	0	0	0	1.23	0.63	0.45	1.14	1.38	3835741.3181	1177264.1257	4941609.8469	0.0282	0.0238	0.0327	5664449.6446	644349.6686	181.0116	0.0247	0.0219	0.0367	2.3713	0.0051	NaN	0.00	10.3659	0.0000	6.4199	0.0000	0.0000	0.0000	-1.00	0.0957
BX15	2023	10	30	01	30	25.00	7	0	8	0	0	0	1.23	0.63	0.45	1.14	1.38	3835741.3171	1177264.1267	4941609.8491	0.0282	0.0237	0.0326	5664449.6465	644349.6697	181.0129	0.0247	0.0219	0.0365	2.3712	0.0051	NaN	0.00	10.4176	0.0000	6.4714	0.0000	0.0000	0.0000	-1.00	0.0957
BX15	2023	10	30	01	30	30.00	7	0	8	0	0	0	1.23	0.63	0.45	1.14	1.38	3835741.3182	1177264.1263	4941609.8495	0.0282	0.0237	0.0325	5664449.6460	644349.6690	181.0138	0.0247	0.0218	0.0364	2.3712	0.0051	NaN	0.00	10.2382	0.0000	6.2966	0.0000	0.0000	0.0000	-1.00	0.0956
BX15	2023	10	30	01	30	35.00	7	0	8	0	0	0	1.23	0.62	0.45	1.14	1.38	3835741.3189	1177264.1270	4941609.8470	0.0281	0.0237	0.0325	5664449.6437	644349.6696	181.0124	0.0247	0.0218	0.0364	2.3712	0.0051	NaN	0.00	10.9968	0.0000	7.0611	0.0000	0.0000	0.0000	-1.00	0.0956
BX15	2023	10	30	01	30	40.00	7	0	8	0	0	0	1.22	0.62	0.45	1.14	1.37	3835741.3187	1177264.1247	4941609.8441	0.0281	0.0237	0.0325	5664449.6425	644349.6674	181.0096	0.0247	0.0218	0.0364	2.3712	0.0051	NaN	0.00	10.6997	0.0000	6.7620	0.0000	0.0000	0.0000	-1.00	0.0956
BX15	2023	10	30	01	30	45.00	7	0	8	0	0	0	1.22	0.62	0.45	1.14	1.37	3835741.3176	1177264.1249	4941609.8441	0.0281	0.0237	0.0325	5664449.6433	644349.6680	181.0090	0.0247	0.0218	0.0363	2.3711	0.0051	NaN	0.00	10.4610	0.0000	6.5283	0.0000	0.0000	0.0000	-1.00	0.0956
BX15	2023	10	30	01	30	50.00	7	0	8	0	0	0	1.22	0.62	0.45	1.14	1.37	3835741.3173	1177264.1271	4941609.8453	0.0281	0.0237	0.0325	5664449.6438	644349.6701	181.0102	0.0247	0.0218	0.0363	2.3711	0.0051	NaN	0.00	10.5192	0.0000	6.5905	0.0000	0.0000	0.0000	-1.00	0.0955
BX15	2023	10	30	01	30	55.00	7	0	8	0	0	0	1.22	0.62	0.45	1.13	1.37	3835741.3185	1177264.1254	4941609.8455	0.0281	0.0237	0.0325	5664449.6434	644349.6681	181.0107	0.0247	0.0218	0.0363	2.3710	0.0051	NaN	0.00	10.4704	0.0000	6.5356	0.0000	0.0000	0.0000	-1.00	0.0955
BX15	2023	10	30	01	31	00.00	7	0	8	0	0	0	1.22	0.62	0.45	1.13	1.37	3835741.3188	1177264.1242	4941609.8464	0.0281	0.0236	0.0325	5664449.6440	644349.6669	181.0114	0.0247	0.0218	0.0363	2.3710	0.0051	NaN	0.00	10.5555	0.0000	6.6161	0.0000	0.0000	0.0000	-1.00	0.0954
BX15	2023	10	30	01	31	05.00	7	0	8	0	0	0	1.22	0.62	0.45	1.13	1.37	3835741.3156	1177264.1238	4941609.8462	0.0281	0.0240	0.0329	5664449.6464	644349.6674	181.0092	0.0248	0.0221	0.0368	2.3710	0.0051	NaN	0.00	10.5679	0.0000	6.6257	0.0000	0.0000	0.0000	-1.00	0.0954
BX15	2023	10	30	01	31	10.00	7	0	8	0	0	0	1.22	0.62	0.45	1.13	1.37	3835741.3153	1177264.1234	4941609.8452	0.0281	0.0237	0.0327	5664449.6460	644349.6671	181.0082	0.0247	0.0218	0.0365	2.3709	0.0051	NaN	0.00	10.4178	0.0000	6.4730	0.0000	0.0000	0.0000	-1.00	0.0954
BX15	2023	10	30	01	31	15.00	7	0	8	0	0	0	1.22	0.62	0.45	1.13	1.37	3835741.3149	1177264.1231	4941609.8455	0.0281	0.0236	0.0326	5664449.6466	644349.6669	181.0082	0.0247	0.0218	0.0364	2.3709	0.0050	NaN	0.00	10.5735	0.0000	6.6287	0.0000	0.0000	0.0000	-1.00	0.0953
BX15	2023	10	30	01	31	20.00	7	0	8	0	0	0	1.22	0.62	0.45	1.13	1.37	3835741.3150	1177264.1223	4941609.8450	0.0281	0.0236	0.0325	5664449.6463	644349.6661	181.0076	0.0247	0.0218	0.0363	2.3709	0.0050	NaN	0.00	10.2791	0.0000	6.3406	0.0000	0.0000	0.0000	-1.00	0.0953
BX15	2023	10	30	01	31	25.00	7	0	8	0	0	0	1.22	0.62	0.45	1.13	1.37	3835741.3141	1177264.1230	4941609.8471	0.0281	0.0236	0.0325	5664449.6483	644349.6670	181.0089	0.0247	0.0217	0.0363	2.3708	0.0050	NaN	0.00	10.3111	0.0000	6.3726	0.0000	0.0000	0.0000	-1.00	0.0953
BX15	2023	10	30	01	31	30.00	7	0	8	0	0	0	1.22	0.62	0.45	1.13	1.36	3835741.3139	1177264.1212	4941609.8491	0.0281	0.0236	0.0325	5664449.6499	644349.6653	181.0100	0.0247	0.0217	0.0363	2.3708	0.0050	NaN	0.00	10.3815	0.0000	6.4465	0.0000	0.0000	0.0000	-1.00	0.0952
BX15	2023	10	30	01	31	35.00	7	0	8	0	0	0	1.21	0.62	0.45	1.13	1.36	3835741.3160	1177264.1229	4941609.8482	0.0281	0.0236	0.0325	5664449.6475	644349.6664	181.0108	0.0247	0.0217	0.0363	2.3707	0.0050	NaN	0.00	10.6077	0.0000	6.6673	0.0000	0.0000	0.0000	-1.00	0.0952
BX15	2023	10	30	01	31	40.00	7	0	8	0	0	0	1.21	0.62	0.45	1.13	1.36	3835741.3167	1177264.1207	4941609.8497	0.0281	0.0236	0.0325	5664449.6483	644349.6641	181.0120	0.0247	0.0217	0.0363	2.3707	0.0050	NaN	0.00	10.5398	0.0000	6.5921	0.0000	0.0000	0.0000	-1.00	0.0951
BX15	2023	10	30	01	31	45.00	7	0	8	0	0	0	1.21	0.62	0.45	1.12	1.36	3835741.3191	1177264.1169	4941609.8498	0.0281	0.0236	0.0325	5664449.6474	644349.6597	181.0129	0.0248	0.0217	0.0363	2.3706	0.0050	NaN	0.00	10.4907	0.0000	6.5333	0.0000	0.0000	0.0000	-1.00	0.0951
BX15	2023	10	30	01	31	50.00	7	0	8	0	0	0	1.21	0.62	0.45	1.12	1.36	3835741.3180	1177264.1170	4941609.8518	0.0281	0.0235	0.0325	5664449.6494	644349.6601	181.0138	0.0248	0.0217	0.0363	2.3706	0.0050	NaN	0.00	10.6007	0.0000	6.6333	0.0000	0.0000	0.0000	-1.00	0.0950
BX15	2023	10	30	01	31	55.00	7	0	8	0	0	0	1.21	0.62	0.45	1.12	1.36	3835741.3147	1177264.1175	4941609.8516	0.0281	0.0235	0.0325	5664449.6517	644349.6615	181.0117	0.0248	0.0217	0.0363	2.3705	0.0050	NaN	0.00	10.4680	0.0000	6.4961	0.0000	0.0000	0.0000	-1.00	0.0950
BX15	2023	10	30	01	32	00.00	7	0	8	0	0	0	1.21	0.62	0.45	1.12	1.36	3835741.3132	1177264.1161	4941609.8479	0.0281	0.0235	0.0325	5664449.6508	644349.6606	181.0077	0.0248	0.0217	0.0363	2.3705	0.0050	NaN	0.00	10.6067	0.0000	6.6342	0.0000	0.0000	0.0000	-1.00	0.0949
BX15	2023	10	30	01	32	05.00	7	0	8	0	0	0	1.21	0.62	0.45	1.12	1.36	3835741.3119	1177264.1163	4941609.8491	0.0281	0.0235	0.0325	5664449.6525	644349.6611	181.0079	0.0248	0.0217	0.0363	2.3705	0.0050	NaN	0.00	10.5890	0.0000	6.6286	0.0000	0.0000	0.0000	-1.00	0.0949
BX15	2023	10	30	01	32	10.00	7	0	8	0	0	0	1.21	0.62	0.45	1.12	1.36	3835741.3151	1177264.1189	4941609.8506	0.0281	0.0235	0.0325	5664449.6505	644349.6628	181.0115	0.0248	0.0217	0.0363	2.3704	0.0050	NaN	0.00	10.5846	0.0000	6.6312	0.0000	0.0000	0.0000	-1.00	0.0949
BX15	2023	10	30	01	32	15.00	7	0	8	0	0	0	1.21	0.62	0.45	1.12	1.36	3835741.3158	1177264.1183	4941609.8503	0.0281	0.0235	0.0325	5664449.6499	644349.6620	181.0115	0.0248	0.0217	0.0362	2.3704	0.0050	NaN	0.00	10.6153	0.0000	6.6690	0.0000	0.0000	0.0000	-1.00	0.0948
BX15	2023	10	30	01	32	20.00	7	0	8	0	0	0	1.21	0.62	0.45	1.12	1.35	3835741.3150	1177264.1168	4941609.8522	0.0281	0.0235	0.0325	5664449.6520	644349.6607	181.0122	0.0248	0.0217	0.0362	2.3703	0.0050	NaN	0.00	10.4565	0.0000	6.5119	0.0000	0.0000	0.0000	-1.00	0.0948
BX15	2023	10	30	01	32	25.00	7	0	8	0	0	0	1.20	0.62	0.45	1.12	1.35	3835741.3176	1177264.1177	4941609.8540	0.0281	0.0235	0.0325	5664449.6510	644349.6609	181.0154	0.0248	0.0217	0.0362	2.3703	0.0050	NaN	0.00	10.4244	0.0000	6.4845	0.0000	0.0000	0.0000	-1.00	0.0947
BX15	2023	10	30	01	32	30.00	7	0	8	0	0	0	1.20	0.62	0.45	1.12	1.35	3835741.3173	1177264.1199	4941609.8521	0.0281	0.0235	0.0325	5664449.6496	644349.6631	181.0141	0.0248	0.0216	0.0362	2.3703	0.0050	NaN	0.00	10.5366	0.0000	6.5950	0.0000	0.0000	0.0000	-1.00	0.0947
BX15	2023	10	30	01	32	35.00	7	0	8	0	0	0	1.20	0.62	0.45	1.11	1.35	3835741.3166	1177264.1166	4941609.8525	0.0281	0.0235	0.0325	5664449.6510	644349.6601	181.0134	0.0248	0.0216	0.0362	2.3702	0.0050	NaN	0.00	10.6217	0.0000	6.6754	0.0000	0.0000	0.0000	-1.00	0.0947
BX15	2023	10	30	01	32	40.00	7	0	8	0	0	0	1.20	0.62	0.45	1.11	1.35	3835741.3168	1177264.1176	4941609.8548	0.0280	0.0234	0.0325	5664449.6521	644349.6609	181.0155	0.0248	0.0216	0.0362	2.3702	0.0050	NaN	0.00	10.3570	0.0000	6.4093	0.0000	0.0000	0.0000	-1.00	0.0946
BX15	2023	10	30	01	32	45.00	7	0	8	0	0	0	1.20	0.62	0.45	1.11	1.35	3835741.3194	1177264.1175	4941609.8545	0.0280	0.0234	0.0326	5664449.6500	644349.6602	181.0168	0.0248	0.0216	0.0362	2.3702	0.0050	NaN	0.00	10.2649	0.0000	6.3123	0.0000	0.0000	0.0000	-1.00	0.0946
BX15	2023	10	30	01	32	50.00	7	0	8	0	0	0	1.20	0.61	0.45	1.11	1.35	3835741.3194	1177264.1157	4941609.8555	0.0280	0.0234	0.0326	5664449.6510	644349.6584	181.0173	0.0248	0.0216	0.0362	2.3701	0.0049	NaN	0.00	10.3047	0.0000	6.3492	0.0000	0.0000	0.0000	-1.00	0.0946
BX15	2023	10	30	01	32	55.00	7	0	8	0	0	0	1.20	0.61	0.45	1.11	1.35	3835741.3210	1177264.1166	4941609.8549	0.0280	0.0234	0.0326	5664449.6492	644349.6588	181.0179	0.0248	0.0216	0.0362	2.3701	0.0049	NaN	0.00	10.2572	0.0000	6.2971	0.0000	0.0000	0.0000	-1.00	0.0946
BX15	2023	10	30	01	33	00.00	7	0	8	0	0	0	1.20	0.61	0.45	1.11	1.35	3835741.3224	1177264.1173	4941609.8538	0.0280	0.0234	0.0326	5664449.6473	644349.6592	181.0180	0.0248	0.0216	0.0362	2.3701	0.0049	NaN	0.00	10.4404	0.0000	6.4758	0.0000	0.0000	0.0000	-1.00	0.0946
BX15	2023	10	30	01	33	05.00	7	0	8	0	0	0	1.20	0.61	0.45	1.11	1.34	3835741.3239	1177264.1173	4941609.8544	0.0280	0.0234	0.0326	5664449.6465	644349.6587	181.0194	0.0248	0.0216	0.0362	2.3701	0.0049	NaN	0.00	10.6354	0.0000	6.6629	0.0000	0.0000	0.0000	-1.00	0.0945
BX15	2023	10	30	01	33	10.00	7	0	8	0	0	0	1.20	0.61	0.45	1.11	1.34	3835741.3231	1177264.1182	4941609.8565	0.0280	0.0234	0.0326	5664449.6483	644349.6598	181.0207	0.0248	0.0216	0.0362	2.3701	0.0049	NaN	0.00	10.4285	0.0000	6.4494	0.0000	0.0000	0.0000	-1.00	0.0945
BX15	2023	10	30	01	33	15.00	7	0	8	0	0	0	1.19	0.61	0.45	1.11	1.34	3835741.3229	1177264.1177	4941609.8553	0.0280	0.0234	0.0326	5664449.6478	644349.6594	181.0196	0.0248	0.0216	0.0362	2.3701	0.0049	NaN	0.00	10.3850	0.0000	6.4011	0.0000	0.0000	0.0000	-1.00	0.0945
BX15	2023	10	30	01	33	20.00	7	0	8	0	0	0	1.19	0.61	0.45	1.10	1.34	3835741.3219	1177264.1171	4941609.8536	0.0280	0.0234	0.0326	5664449.6476	644349.6591	181.0176	0.0249	0.0216	0.0362	2.3701	0.0049	NaN	0.00	10.2930	0.0000	6.3013	0.0000	0.0000	0.0000	-1.00	0.0945
BX15	2023	10	30	01	33	25.00	7	0	8	0	0	0	1.19	0.61	0.45	1.10	1.34	3835741.3239	1177264.1173	4941609.8567	0.0280	0.0234	0.0326	5664449.6480	644349.6587	181.0211	0.0249	0.0216	0.0362	2.3700	0.0049	NaN	0.00	10.2512	0.0000	6.2562	0.0000	0.0000	0.0000	-1.00	0.0944
BX15	2023	10	30	01	33	30.00	7	0	8	0	0	0	1.19	0.61	0.45	1.10	1.34	3835741.3243	1177264.1175	4941609.8553	0.0280	0.0234	0.0326	5664449.6468	644349.6588	181.0204	0.0249	0.0216	0.0362	2.3700	0.0049	NaN	0.00	10.4203	0.0000	6.4244	0.0000	0.0000	0.0000	-1.00	0.0944
BX15	2023	10	30	01	33	35.00	7	0	8	0	0	0	1.19	0.61	0.45	1.10	1.34	3835741.3222	1177264.1167	4941609.8544	0.0280	0.0233	0.0326	5664449.6480	644349.6586	181.0182	0.0249	0.0216	0.0362	2.3700	0.0049	NaN	0.00	10.7025	0.0000	6.7003	0.0000	0.0000	0.0000	-1.00	0.0944
BX15	2023	10	30	01	33	40.00	7	0	8	0	0	0	1.19	0.61	0.45	1.10	1.34	3835741.3219	1177264.1169	4941609.8541	0.0280	0.0233	0.0326	5664449.6480	644349.6589	181.0179	0.0249	0.0216	0.0362	2.3700	0.0049	NaN	0.00	10.6751	0.0000	6.6747	0.0000	0.0000	0.0000	-1.00	0.0944
BX15	2023	10	30	01	33	45.00	7	0	8	0	0	0	1.19	0.61	0.45	1.10	1.34	3835741.3213	1177264.1153	4941609.8550	0.0280	0.0233	0.0326	5664449.6493	644349.6576	181.0179	0.0249	0.0215	0.0362	2.3699	0.0049	NaN	0.00	10.6298	0.0000	6.6336	0.0000	0.0000	0.0000	-1.00	0.0944
BX15	2023	10	30	01	33	50.00	7	0	8	0	0	0	1.19	0.61	0.45	1.10	1.34	3835741.3213	1177264.1164	4941609.8559	0.0280	0.0233	0.0326	5664449.6496	644349.6586	181.0188	0.0249	0.0215	0.0362	2.3699	0.0049	NaN	0.00	10.4073	0.0000	6.4085	0.0000	0.0000	0.0000	-1.00	0.0943
BX15	2023	10	30	01	33	55.00	7	0	8	0	0	0	1.19	0.61	0.45	1.10	1.33	3835741.3208	1177264.1122	4941609.8553	0.0280	0.0233	0.0326	5664449.6505	644349.6546	181.0173	0.0249	0.0215	0.0362	2.3699	0.0049	NaN	0.00	10.3422	0.0000	6.3340	0.0000	0.0000	0.0000	-1.00	0.0944
BX15	2023	10	30	01	34	00.00	7	0	8	0	0	0	1.19	0.61	0.45	1.10	1.33	3835741.3207	1177264.1134	4941609.8557	0.0280	0.0233	0.0326	5664449.6506	644349.6558	181.0178	0.0249	0.0215	0.0362	2.3699	0.0049	NaN	0.00	10.4514	0.0000	6.4401	0.0000	0.0000	0.0000	-1.00	0.0943
BX15	2023	10	30	01	34	05.00	7	0	8	0	0	0	1.19	0.61	0.45	1.10	1.33	3835741.3220	1177264.1139	4941609.8571	0.0280	0.0233	0.0326	5664449.6504	644349.6559	181.0198	0.0249	0.0215	0.0362	2.3699	0.0049	NaN	0.00	10.7768	0.0000	6.7662	0.0000	0.0000	0.0000	-1.00	0.0944
BX15	2023	10	30	01	34	10.00	7	0	8	0	0	0	1.18	0.61	0.45	1.09	1.33	3835741.3215	1177264.1136	4941609.8570	0.0280	0.0233	0.0326	5664449.6507	644349.6558	181.0193	0.0249	0.0215	0.0362	2.3699	0.0049	NaN	0.00	10.7414	0.0000	6.7304	0.0000	0.0000	0.0000	-1.00	0.0944
BX15	2023	10	30	01	34	15.00	7	0	8	0	0	0	1.18	0.61	0.45	1.09	1.33	3835741.3231	1177264.1135	4941609.8559	0.0280	0.0233	0.0326	5664449.6490	644349.6553	181.0194	0.0249	0.0215	0.0361	2.3699	0.0049	NaN	0.00	10.4902	0.0000	6.4814	0.0000	0.0000	0.0000	-1.00	0.0944
BX15	2023	10	30	01	34	20.00	7	0	8	0	0	0	1.18	0.61	0.45	1.09	1.33	3835741.3242	1177264.1127	4941609.8548	0.0280	0.0233	0.0326	5664449.6475	644349.6542	181.0190	0.0249	0.0215	0.0361	2.3699	0.0048	NaN	0.00	10.5147	0.0000	6.5102	0.0000	0.0000	0.0000	-1.00	0.0944
BX15	2023	10	30	01	34	25.00	7	0	8	0	0	0	1.18	0.61	0.45	1.09	1.33	3835741.3237	1177264.1135	4941609.8536	0.0280	0.0233	0.0326	5664449.6470	644349.6552	181.0180	0.0249	0.0215	0.0361	2.3699	0.0048	NaN	0.00	10.3394	0.0000	6.3409	0.0000	0.0000	0.0000	-1.00	0.0944
BX15	2023	10	30	01	34	30.00	7	0	8	0	0	0	1.18	0.61	0.45	1.09	1.33	3835741.3222	1177264.1139	4941609.8544	0.0280	0.0233	0.0326	5664449.6485	644349.6560	181.0178	0.0249	0.0215	0.0361	2.3700	0.0048	NaN	0.00	10.4498	0.0000	6.4583	0.0000	0.0000	0.0000	-1.00	0.0944
BX15	2023	10	30	01	34	35.00	7	0	8	0	0	0	1.18	0.61	0.45	1.09	1.33	3835741.3207	1177264.1119	4941609.8541	0.0280	0.0232	0.0326	5664449.6499	644349.6544	181.0163	0.0249	0.0215	0.0361	2.3700	0.0048	NaN	0.00	10.7273	0.0000	6.7381	0.0000	0.0000	0.0000	-1.00	0.0944
BX15	2023	10	30	01	34	40.00	7	0	8	0	0	0	1.18	0.61	0.45	1.09	1.33	3835741.3199	1177264.1137	4941609.8516	0.0280	0.0232	0.0326	5664449.6486	644349.6564	181.0142	0.0249	0.0215	0.0361	2.3700	0.0048	NaN	0.00	10.7098	0.0000	6.7208	0.0000	0.0000	0.0000	-1.00	0.0944
BX15	2023	10	30	01	34	45.00	7	0	8	0	0	0	1.18	0.61	0.45	1.09	1.32	3835741.3191	1177264.1125	4941609.8506	0.0280	0.0232	0.0327	5664449.6488	644349.6555	181.0127	0.0250	0.0215	0.0361	2.3700	0.0048	NaN	0.00	10.6606	0.0000	6.6737	0.0000	0.0000	0.0000	-1.00	0.0944
BX15	2023	10	30	01	34	50.00	7	0	8	0	0	0	1.18	0.61	0.45	1.09	1.32	3835741.3193	1177264.1135	4941609.8506	0.0280	0.0232	0.0327	5664449.6484	644349.6564	181.0130	0.0250	0.0215	0.0361	2.3700	0.0048	NaN	0.00	10.6148	0.0000	6.6284	0.0000	0.0000	0.0000	-1.00	0.0944
BX15	2023	10	30	01	34	55.00	7	0	8	0	0	0	1.18	0.61	0.45	1.09	1.32	3835741.3193	1177264.1144	4941609.8523	0.0280	0.0232	0.0327	5664449.6493	644349.6572	181.0145	0.0250	0.0215	0.0361	2.3700	0.0048	NaN	0.00	10.6504	0.0000	6.6606	0.0000	0.0000	0.0000	-1.00	0.0944
BX15	2023	10	30	01	35	00.00	7	0	8	0	0	0	1.17	0.60	0.45	1.08	1.32	3835741.3183	1177264.1142	4941609.8493	0.0280	0.0232	0.0327	5664449.6482	644349.6574	181.0115	0.0250	0.0215	0.0361	2.3700	0.0048	NaN	0.00	10.6749	0.0000	6.6829	0.0000	0.0000	0.0000	-1.00	0.0945
BX15	2023	10	30	01	35	05.00	7	0	8	0	0	0	1.17	0.60	0.45	1.08	1.32	3835741.3166	1177264.1127	4941609.8479	0.0280	0.0232	0.0327	5664449.6490	644349.6564	181.0091	0.0250	0.0214	0.0361	2.3701	0.0048	NaN	0.00	10.7912	0.0000	6.7952	0.0000	0.0000	0.0000	-1.00	0.0945
BX15	2023	10	30	01	35	10.00	7	0	8	0	0	0	1.17	0.60	0.45	1.08	1.32	3835741.3135	1177264.1118	4941609.8478	0.0280	0.0232	0.0327	5664449.6514	644349.6564	181.0070	0.0250	0.0214	0.0361	2.3701	0.0048	NaN	0.00	10.5774	0.0000	6.5885	0.0000	0.0000	0.0000	-1.00	0.0945
BX15	2023	10	30	01	35	15.00	7	0	8	0	0	0	1.17	0.60	0.45	1.08	1.32	3835741.3118	1177264.1104	4941609.8478	0.0280	0.0232	0.0327	5664449.6529	644349.6555	181.0057	0.0250	0.0214	0.0361	2.3702	0.0048	NaN	0.00	10.5632	0.0000	6.5723	0.0000	0.0000	0.0000	-1.00	0.0946
BX15	2023	10	30	01	35	20.00	7	0	8	0	0	0	1.17	0.60	0.45	1.08	1.32	3835741.3111	1177264.1104	4941609.8467	0.0280	0.0232	0.0327	5664449.6527	644349.6557	181.0045	0.0250	0.0214	0.0361	2.3702	0.0048	NaN	0.00	10.7440	0.0000	6.7555	0.0000	0.0000	0.0000	-1.00	0.0946
BX15	2023	10	30	01	35	25.00	7	0	8	0	0	0	1.17	0.60	0.45	1.08	1.32	3835741.3088	1177264.1111	4941609.8452	0.0280	0.0232	0.0327	5664449.6534	644349.6570	181.0020	0.0250	0.0214	0.0361	2.3703	0.0048	NaN	0.00	10.8526	0.0000	6.8657	0.0000	0.0000	0.0000	-1.00	0.0947
BX15	2023	10	30	01	35	30.00	7	0	8	0	0	0	1.17	0.60	0.45	1.08	1.31	3835741.3089	1177264.1111	4941609.8474	0.0280	0.0232	0.0327	5664449.6547	644349.6570	181.0038	0.0250	0.0214	0.0361	2.3703	0.0048	NaN	0.00	10.8398	0.0000	6.8563	0.0000	0.0000	0.0000	-1.00	0.0947
BX15	2023	10	30	01	35	35.00	7	0	8	0	0	0	1.17	0.60	0.45	1.08	1.31	3835741.3082	1177264.1093	4941609.8453	0.0280	0.0231	0.0327	5664449.6543	644349.6555	181.0014	0.0250	0.0214	0.0361	2.3703	0.0048	NaN	0.00	10.9992	0.0000	7.0184	0.0000	0.0000	0.0000	-1.00	0.0948
BX15	2023	10	30	01	35	40.00	7	0	8	0	0	0	1.17	0.60	0.45	1.08	1.31	3835741.3085	1177264.1073	4941609.8469	0.0280	0.0231	0.0327	5664449.6555	644349.6535	181.0025	0.0250	0.0214	0.0361	2.3704	0.0048	NaN	0.00	10.9296	0.0000	6.9497	0.0000	0.0000	0.0000	-1.00	0.0948
BX15	2023	10	30	01	35	45.00	7	0	8	0	0	0	1.17	0.60	0.45	1.08	1.31	3835741.3098	1177264.1064	4941609.8513	0.0280	0.0231	0.0327	5664449.6574	644349.6522	181.0065	0.0250	0.0214	0.0361	2.3704	0.0047	NaN	0.00	10.7062	0.0000	6.7265	0.0000	0.0000	0.0000	-1.00	0.0948
BX15	2023	10	30	01	35	50.00	7	0	8	0	0	0	1.16	0.60	0.45	1.07	1.31	3835741.3143	1177264.1067	4941609.8503	0.0280	0.0231	0.0327	5664449.6533	644349.6513	181.0085	0.0250	0.0214	0.0361	2.3704	0.0047	NaN	0.00	10.6676	0.0000	6.6886	0.0000	0.0000	0.0000	-1.00	0.0948
BX15	2023	10	30	01	35	55.00	7	0	8	0	0	0	1.16	0.60	0.45	1.07	1.31	3835741.3160	1177264.1058	4941609.8482	0.0280	0.0231	0.0327	5664449.6509	644349.6500	181.0077	0.0250	0.0214	0.0361	2.3704	0.0047	NaN	0.00	10.7343	0.0000	6.7539	0.0000	0.0000	0.0000	-1.00	0.0948
BX15	2023	10	30	01	36	00.00	7	0	8	0	0	0	1.16	0.60	0.45	1.07	1.31	3835741.3170	1177264.1050	4941609.8483	0.0280	0.0231	0.0327	5664449.6504	644349.6488	181.0083	0.0250	0.0214	0.0361	2.3704	0.0047	NaN	0.00	10.8215	0.0000	6.8391	0.0000	0.0000	0.0000	-1.00	0.0948
BX15	2023	10	30	01	36	05.00	7	0	8	0	0	0	1.16	0.60	0.45	1.07	1.31	3835741.3159	1177264.1046	4941609.8490	0.0281	0.0233	0.0328	5664449.6518	644349.6489	181.0080	0.0251	0.0217	0.0361	2.3704	0.0047	NaN	0.00	10.7354	0.0000	6.7572	0.0000	0.0000	0.0000	-1.00	0.0948
BX15	2023	10	30	01	36	10.00	7	0	8	0	0	0	1.16	0.60	0.45	1.07	1.31	3835741.3128	1177264.1012	4941609.8478	0.0280	0.0231	0.0327	5664449.6540	644349.6464	181.0046	0.0251	0.0214	0.0361	2.3704	0.0047	NaN	0.00	10.8367	0.0000	6.8580	0.0000	0.0000	0.0000	-1.00	0.0949
BX15	2023	10	30	01	36	15.00	7	0	8	0	0	0	1.16	0.60	0.45	1.07	1.31	3835741.3126	1177264.1017	4941609.8473	0.0280	0.0231	0.0327	5664449.6538	644349.6469	181.0042	0.0251	0.0214	0.0361	2.3705	0.0047	NaN	0.00	10.6253	0.0000	6.6469	0.0000	0.0000	0.0000	-1.00	0.0949
BX15	2023	10	30	01	36	20.00	7	0	8	0	0	0	1.16	0.60	0.45	1.07	1.30	3835741.3125	1177264.1001	4941609.8472	0.0280	0.0231	0.0327	5664449.6541	644349.6455	181.0038	0.0251	0.0214	0.0361	2.3705	0.0047	NaN	0.00	10.9508	0.0000	6.9740	0.0000	0.0000	0.0000	-1.00	0.0949
BX15	2023	10	30	01	36	25.00	7	0	8	0	0	0	1.16	0.60	0.45	1.07	1.30	3835741.3152	1177264.0998	4941609.8483	0.0279	0.0231	0.0328	5664449.6528	644349.6444	181.0062	0.0251	0.0214	0.0361	2.3705	0.0047	NaN	0.00	10.8190	0.0000	6.8407	0.0000	0.0000	0.0000	-1.00	0.0949
BX15	2023	10	30	01	36	30.00	7	0	8	0	0	0	1.16	0.60	0.45	1.07	1.30	3835741.3150	1177264.0994	4941609.8486	0.0279	0.0231	0.0328	5664449.6532	644349.6441	181.0063	0.0251	0.0214	0.0361	2.3705	0.0047	NaN	0.00	10.8823	0.0000	6.9056	0.0000	0.0000	0.0000	-1.00	0.0949
BX15	2023	10	30	01	36	35.00	7	0	8	0	0	0	1.16	0.60	0.45	1.07	1.30	3835741.3149	1177264.0991	4941609.8476	0.0279	0.0231	0.0328	5664449.6527	644349.6438	181.0054	0.0251	0.0213	0.0361	2.3705	0.0047	NaN	0.00	10.7972	0.0000	6.8266	0.0000	0.0000	0.0000	-1.00	0.0950
BX15	2023	10	30	01	36	40.00	7	0	8	0	0	0	1.16	0.60	0.45	1.06	1.30	3835741.3166	1177264.0991	4941609.8482	0.0279	0.0231	0.0328	5664449.6518	644349.6433	181.0069	0.0251	0.0213	0.0361	2.3705	0.0047	NaN	0.00	10.8352	0.0000	6.8646	0.0000	0.0000	0.0000	-1.00	0.0949
BX15	2023	10	30	01	36	45.00	7	0	7	0	0	0	1.44	0.69	0.58	1.32	1.59	3835741.3173	1177264.0983	4941609.8505	0.0283	0.0230	0.0328	5664449.6529	644349.6424	181.0089	0.0253	0.0214	0.0362	2.3705	0.0047	NaN	0.00	10.6151	0.0000	6.6454	0.0000	0.0000	0.0000	-1.00	0.0950
BX15	2023	10	30	01	36	50.00	7	0	7	0	0	0	1.44	0.69	0.58	1.32	1.59	3835741.3182	1177264.0985	4941609.8542	0.0289	0.0231	0.0336	5664449.6545	644349.6422	181.0124	0.0254	0.0216	0.0372	2.3705	0.0047	NaN	0.00	10.7166	0.0000	6.7476	0.0000	0.0000	0.0000	-1.00	0.0950
BX15	2023	10	30	01	36	55.00	7	0	7	0	0	0	1.44	0.68	0.58	1.32	1.59	3835741.3182	1177264.1001	4941609.8519	0.0286	0.0230	0.0331	5664449.6528	644349.6438	181.0109	0.0254	0.0214	0.0367	2.3705	0.0047	NaN	0.00	10.5421	0.0000	6.5717	0.0000	0.0000	0.0000	-1.00	0.0950
BX15	2023	10	30	01	37	00.00	7	0	7	0	0	0	1.44	0.68	0.58	1.32	1.59	3835741.3196	1177264.0992	4941609.8557	0.0286	0.0230	0.0330	5664449.6542	644349.6425	181.0145	0.0254	0.0214	0.0365	2.3705	0.0047	NaN	0.00	10.7794	0.0000	6.8020	0.0000	0.0000	0.0000	-1.00	0.0950
BX15	2023	10	30	01	37	05.00	7	0	7	0	0	0	1.44	0.68	0.58	1.31	1.59	3835741.3185	1177264.0979	4941609.8560	0.0285	0.0230	0.0329	5664449.6556	644349.6416	181.0139	0.0254	0.0213	0.0364	2.3705	0.0047	NaN	0.00	10.6668	0.0000	6.6946	0.0000	0.0000	0.0000	-1.00	0.0950
BX15	2023	10	30	01	37	10.00	7	0	7	0	0	0	1.43	0.68	0.58	1.31	1.59	3835741.3188	1177264.0982	4941609.8562	0.0285	0.0230	0.0328	5664449.6553	644349.6417	181.0142	0.0254	0.0213	0.0363	2.3705	0.0047	NaN	0.00	10.4493	0.0000	6.4782	0.0000	0.0000	0.0000	-1.00	0.0950
BX15	2023	10	30	01	37	15.00	7	0	7	0	0	0	1.43	0.68	0.58	1.31	1.59	3835741.3181	1177264.0962	4941609.8580	0.0285	0.0230	0.0328	5664449.6574	644349.6400	181.0148	0.0254	0.0213	0.0363	2.3705	0.0047	NaN	0.00	10.4478	0.0000	6.4734	0.0000	0.0000	0.0000	-1.00	0.0950
BX15	2023	10	30	01	37	20.00	7	0	7	0	0	0	1.43	0.68	0.58	1.31	1.59	3835741.3185	1177264.0948	4941609.8584	0.0285	0.0230	0.0328	5664449.6577	644349.6385	181.0151	0.0254	0.0213	0.0363	2.3705	0.0047	NaN	0.00	10.4007	0.0000	6.4210	0.0000	0.0000	0.0000	-1.00	0.0949
BX15	2023	10	30	01	37	25.00	7	0	7	0	0	0	1.43	0.68	0.58	1.31	1.59	3835741.3169	1177264.0929	4941609.8576	0.0285	0.0230	0.0328	5664449.6588	644349.6371	181.0131	0.0254	0.0213	0.0363	2.3705	0.0047	NaN	0.00	10.5497	0.0000	6.5647	0.0000	0.0000	0.0000	-1.00	0.0949
BX15	2023	10	30	01	37	30.00	7	0	7	0	0	0	1.43	0.68	0.58	1.31	1.58	3835741.3190	1177264.0938	4941609.8605	0.0289	0.0230	0.0336	5664449.6588	644349.6374	181.0169	0.0254	0.0215	0.0372	2.3705	0.0046	NaN	0.00	10.7358	0.0000	6.7500	0.0000	0.0000	0.0000	-1.00	0.0949
BX15	2023	10	30	01	37	35.00	7	0	7	0	0	0	1.43	0.68	0.58	1.31	1.58	3835741.3182	1177264.0960	4941609.8596	0.0287	0.0230	0.0332	5664449.6584	644349.6397	181.0161	0.0254	0.0214	0.0367	2.3704	0.0046	NaN	0.00	10.7608	0.0000	6.7777	0.0000	0.0000	0.0000	-1.00	0.0949
BX15	2023	10	30	01	37	40.00	7	0	7	0	0	0	1.43	0.68	0.58	1.31	1.58	3835741.3190	1177264.0960	4941609.8618	0.0290	0.0230	0.0338	5664449.6592	644349.6395	181.0183	0.0255	0.0215	0.0375	2.3704	0.0046	NaN	0.00	10.5947	0.0000	6.6122	0.0000	0.0000	0.0000	-1.00	0.0949
BX15	2023	10	30	01	37	45.00	7	0	7	0	0	0	1.43	0.68	0.58	1.31	1.58	3835741.3218	1177264.0949	4941609.8627	0.0287	0.0230	0.0333	5664449.6579	644349.6376	181.0205	0.0255	0.0214	0.0368	2.3704	0.0046	NaN	0.00	10.5483	0.0000	6.5593	0.0000	0.0000	0.0000	-1.00	0.0948
BX15	2023	10	30	01	37	50.00	7	0	7	0	0	0	1.43	0.68	0.58	1.30	1.58	3835741.3231	1177264.0954	4941609.8646	0.0290	0.0230	0.0339	5664449.6580	644349.6377	181.0228	0.0255	0.0215	0.0375	2.3704	0.0046	NaN	0.00	10.5552	0.0000	6.5637	0.0000	0.0000	0.0000	-1.00	0.0948
BX15	2023	10	30	01	37	55.00	7	0	7	0	0	0	1.42	0.68	0.58	1.30	1.58	3835741.3225	1177264.0959	4941609.8674	0.0293	0.0230	0.0342	5664449.6601	644349.6383	181.0247	0.0255	0.0216	0.0380	2.3703	0.0046	NaN	0.00	10.4293	0.0000	6.4356	0.0000	0.0000	0.0000	-1.00	0.0948
BX15	2023	10	30	01	38	00.00	7	0	7	0	0	0	1.42	0.68	0.57	1.30	1.58	3835741.3206	1177264.0941	4941609.8682	0.0288	0.0230	0.0335	5664449.6624	644349.6370	181.0239	0.0255	0.0214	0.0370	2.3703	0.0046	NaN	0.00	10.5006	0.0000	6.5035	0.0000	0.0000	0.0000	-1.00	0.0948
BX15	2023	10	30	01	38	05.00	7	0	7	0	0	0	1.42	0.68	0.57	1.30	1.58	3835741.3184	1177264.0941	4941609.8659	0.0286	0.0230	0.0332	5664449.6626	644349.6377	181.0208	0.0255	0.0213	0.0366	2.3703	0.0046	NaN	0.00	10.4799	0.0000	6.4819	0.0000	0.0000	0.0000	-1.00	0.0947
BX15	2023	10	30	01	38	10.00	7	0	7	0	0	0	1.42	0.68	0.57	1.30	1.57	3835741.3196	1177264.0923	4941609.8665	0.0290	0.0230	0.0338	5664449.6625	644349.6356	181.0216	0.0255	0.0215	0.0374	2.3703	0.0046	NaN	0.00	10.6049	0.0000	6.6081	0.0000	0.0000	0.0000	-1.00	0.0947
BX15	2023	10	30	01	38	15.00	7	0	7	0	0	0	1.42	0.68	0.57	1.30	1.57	3835741.3199	1177264.0929	4941609.8669	0.0292	0.0230	0.0342	5664449.6624	644349.6361	181.0222	0.0255	0.0216	0.0379	2.3703	0.0046	NaN	0.00	10.4757	0.0000	6.4811	0.0000	0.0000	0.0000	-1.00	0.0947
BX15	2023	10	30	01	38	20.00	7	0	7	0	0	0	1.42	0.68	0.57	1.30	1.57	3835741.3208	1177264.0933	4941609.8662	0.0294	0.0230	0.0344	5664449.6612	644349.6363	181.0223	0.0255	0.0216	0.0382	2.3702	0.0046	NaN	0.00	10.6788	0.0000	6.6880	0.0000	0.0000	0.0000	-1.00	0.0947
BX15	2023	10	30	01	38	25.00	7	0	7	0	0	0	1.42	0.68	0.57	1.30	1.57	3835741.3226	1177264.0946	4941609.8679	0.0294	0.0230	0.0345	5664449.6607	644349.6370	181.0249	0.0255	0.0216	0.0383	2.3702	0.0046	NaN	0.00	10.5277	0.0000	6.5367	0.0000	0.0000	0.0000	-1.00	0.0946
BX15	2023	10	30	01	38	30.00	7	0	7	0	0	0	1.42	0.68	0.57	1.30	1.57	3835741.3228	1177264.0948	4941609.8674	0.0295	0.0230	0.0346	5664449.6602	644349.6372	181.0247	0.0255	0.0216	0.0384	2.3702	0.0046	NaN	0.00	10.7587	0.0000	6.7683	0.0000	0.0000	0.0000	-1.00	0.0946
BX15	2023	10	30	01	38	35.00	7	0	7	0	0	0	1.42	0.68	0.57	1.29	1.57	3835741.3225	1177264.0927	4941609.8670	0.0295	0.0230	0.0346	5664449.6605	644349.6352	181.0238	0.0255	0.0216	0.0384	2.3701	0.0046	NaN	0.00	10.4927	0.0000	6.5033	0.0000	0.0000	0.0000	-1.00	0.0945
BX15	2023	10	30	01	38	40.00	7	0	7	0	0	0	1.41	0.67	0.57	1.29	1.57	3835741.3207	1177264.0913	4941609.8663	0.0295	0.0230	0.0346	5664449.6617	644349.6344	181.0219	0.0255	0.0216	0.0385	2.3701	0.0046	NaN	0.00	10.3857	0.0000	6.3961	0.0000	0.0000	0.0000	-1.00	0.0945
BX15	2023	10	30	01	38	45.00	7	0	7	0	0	0	1.41	0.67	0.57	1.29	1.57	3835741.3210	1177264.0916	4941609.8671	0.0295	0.0230	0.0346	5664449.6619	644349.6346	181.0228	0.0256	0.0216	0.0385	2.3700	0.0046	NaN	0.00	10.4964	0.0000	6.5053	0.0000	0.0000	0.0000	-1.00	0.0945
BX15	2023	10	30	01	38	50.00	7	0	7	0	0	0	1.41	0.67	0.57	1.29	1.57	3835741.3226	1177264.0937	4941609.8694	0.0295	0.0230	0.0346	5664449.6617	644349.6361	181.0260	0.0256	0.0215	0.0385	2.3700	0.0046	NaN	0.00	10.3978	0.0000	6.4060	0.0000	0.0000	0.0000	-1.00	0.0944
BX15	2023	10	30	01	38	55.00	7	0	7	0	0	0	1.41	0.67	0.57	1.29	1.56	3835741.3201	1177264.0915	4941609.8674	0.0295	0.0230	0.0346	5664449.6628	644349.6348	181.0224	0.0256	0.0215	0.0385	2.3700	0.0046	NaN	0.00	10.3403	0.0000	6.3461	0.0000	0.0000	0.0000	-1.00	0.0944
BX15	2023	10	30	01	39	00.00	7	0	7	0	0	0	1.41	0.67	0.57	1.29	1.56	3835741.3218	1177264.0901	4941609.8676	0.0295	0.0230	0.0346	5664449.6619	644349.6329	181.0234	0.0256	0.0215	0.0385	2.3699	0.0046	NaN	0.00	10.2597	0.0000	6.2593	0.0000	0.0000	0.0000	-1.00	0.0944
BX15	2023	10	30	01	39	05.00	7	0	7	0	0	0	1.41	0.67	0.57	1.29	1.56	3835741.3220	1177264.0916	4941609.8660	0.0295	0.0230	0.0347	5664449.6604	644349.6343	181.0226	0.0256	0.0215	0.0385	2.3699	0.0046	NaN	0.00	10.3100	0.0000	6.3055	0.0000	0.0000	0.0000	-1.00	0.0944
BX15	2023	10	30	01	39	10.00	7	0	7	0	0	0	1.41	0.67	0.57	1.29	1.56	3835741.3228	1177264.0936	4941609.8661	0.0295	0.0230	0.0347	5664449.6595	644349.6361	181.0234	0.0256	0.0215	0.0385	2.3699	0.0046	NaN	0.00	10.2513	0.0000	6.2491	0.0000	0.0000	0.0000	-1.00	0.0943
BX15	2023	10	30	01	39	15.00	7	0	7	0	0	0	1.41	0.67	0.57	1.29	1.56	3835741.3218	1177264.0941	4941609.8665	0.0295	0.0230	0.0347	5664449.6604	644349.6367	181.0232	0.0256	0.0215	0.0385	2.3698	0.0046	NaN	0.00	10.4251	0.0000	6.4290	0.0000	0.0000	0.0000	-1.00	0.0943
BX15	2023	10	30	01	39	20.00	7	0	7	0	0	0	1.41	0.67	0.57	1.28	1.56	3835741.3201	1177264.0927	4941609.8659	0.0295	0.0230	0.0347	5664449.6616	644349.6359	181.0215	0.0256	0.0215	0.0385	2.3698	0.0046	NaN	0.00	10.5122	0.0000	6.5186	0.0000	0.0000	0.0000	-1.00	0.0942
BX15	2023	10	30	01	39	25.00	7	0	7	0	0	0	1.40	0.67	0.57	1.28	1.56	3835741.3209	1177264.0880	4941609.8614	0.0296	0.0233	0.0350	5664449.6591	644349.6313	181.0176	0.0258	0.0220	0.0386	2.3698	0.0046	NaN	0.00	10.4350	0.0000	6.4455	0.0000	0.0000	0.0000	-1.00	0.0942
BX15	2023	10	30	01	39	30.00	7	0	7	0	0	0	1.40	0.67	0.57	1.28	1.56	3835741.3193	1177264.0880	4941609.8619	0.0296	0.0234	0.0351	5664449.6607	644349.6317	181.0171	0.0259	0.0220	0.0387	2.3698	0.0046	NaN	0.00	10.5031	0.0000	6.5144	0.0000	0.0000	0.0000	-1.00	0.0942
BX15	2023	10	30	01	39	35.00	7	0	7	0	0	0	1.40	0.67	0.57	1.28	1.55	3835741.3190	1177264.0896	4941609.8614	0.0296	0.0234	0.0352	5664449.6602	644349.6333	181.0168	0.0260	0.0220	0.0388	2.3698	0.0046	NaN	0.00	10.4558	0.0000	6.4729	0.0000	0.0000	0.0000	-1.00	0.0942
BX15	2023	10	30	01	39	40.00	7	0	7	0	0	0	1.40	0.67	0.57	1.28	1.55	3835741.3180	1177264.0921	4941609.8640	0.0295	0.0230	0.0349	5664449.6621	644349.6359	181.0187	0.0257	0.0215	0.0386	2.3697	0.0046	NaN	0.00	10.3598	0.0000	6.3837	0.0000	0.0000	0.0000	-1.00	0.0942
BX15	2023	10	30	01	39	45.00	7	0	7	0	0	0	1.40	0.67	0.57	1.28	1.55	3835741.3176	1177264.0934	4941609.8620	0.0289	0.0229	0.0339	5664449.6609	644349.6373	181.0171	0.0257	0.0213	0.0373	2.3697	0.0046	NaN	0.00	10.2938	0.0000	6.3180	0.0000	0.0000	0.0000	-1.00	0.0942
BX15	2023	10	30	01	39	50.00	7	0	7	0	0	0	1.40	0.67	0.57	1.28	1.55	3835741.3172	1177264.0934	4941609.8622	0.0292	0.0229	0.0342	5664449.6613	644349.6375	181.0170	0.0257	0.0214	0.0378	2.3697	0.0046	NaN	0.00	10.2285	0.0000	6.2530	0.0000	0.0000	0.0000	-1.00	0.0941
BX15	2023	10	30	01	39	55.00	7	0	7	0	0	0	1.40	0.67	0.57	1.28	1.55	3835741.3155	1177264.0923	4941609.8615	0.0294	0.0229	0.0344	5664449.6624	644349.6368	181.0153	0.0257	0.0215	0.0381	2.3697	0.0045	NaN	0.00	10.4921	0.0000	6.5215	0.0000	0.0000	0.0000	-1.00	0.0941
BX15	2023	10	30	01	40	00.00	7	0	7	0	0	0	1.40	0.67	0.57	1.28	1.55	3835741.3108	1177264.0912	4941609.8600	0.0302	0.0231	0.0347	5664449.6653	644349.6371	181.0111	0.0258	0.0220	0.0388	2.3697	0.0045	NaN	0.00	10.5976	0.0000	6.6390	0.0000	0.0000	0.0000	-1.00	0.0941
BX15	2023	10	30	01	40	05.00	7	0	7	0	0	0	1.40	0.67	0.57	1.27	1.55	3835741.3136	1177264.0886	4941609.8626	0.0297	0.0229	0.0347	5664449.6653	644349.6338	181.0143	0.0257	0.0216	0.0386	2.3696	0.0045	NaN	0.00	10.7048	0.0000	6.7536	0.0000	0.0000	0.0000	-1.00	0.0941
BX15	2023	10	30	01	40	10.00	7	0	7	0	0	0	1.40	0.67	0.57	1.27	1.55	3835741.3141	1177264.0872	4941609.8604	0.0290	0.0229	0.0338	5664449.6638	644349.6324	181.0127	0.0257	0.0213	0.0373	2.3696	0.0045	NaN	0.00	10.7335	0.0000	6.7796	0.0000	0.0000	0.0000	-1.00	0.0941
BX15	2023	10	30	01	40	15.00	7	0	7	0	0	0	1.39	0.67	0.57	1.27	1.54	3835741.3127	1177264.0866	4941609.8611	0.0292	0.0229	0.0342	5664449.6654	644349.6321	181.0123	0.0257	0.0214	0.0378	2.3696	0.0045	NaN	0.00	10.5478	0.0000	6.5966	0.0000	0.0000	0.0000	-1.00	0.0940
BX15	2023	10	30	01	40	20.00	7	0	7	0	0	0	1.39	0.67	0.57	1.27	1.54	3835741.3128	1177264.0871	4941609.8618	0.0294	0.0229	0.0344	5664449.6657	644349.6326	181.0129	0.0257	0.0215	0.0381	2.3696	0.0045	NaN	0.00	10.5901	0.0000	6.6453	0.0000	0.0000	0.0000	-1.00	0.0940
BX15	2023	10	30	01	40	25.00	7	0	7	0	0	0	1.39	0.66	0.57	1.27	1.54	3835741.3141	1177264.0874	4941609.8638	0.0295	0.0229	0.0345	5664449.6658	644349.6325	181.0153	0.0257	0.0215	0.0383	2.3695	0.0045	NaN	0.00	10.6260	0.0000	6.6839	0.0000	0.0000	0.0000	-1.00	0.0940
BX15	2023	10	30	01	40	30.00	7	0	7	0	0	0	1.39	0.66	0.57	1.27	1.54	3835741.3155	1177264.0853	4941609.8648	0.0295	0.0229	0.0346	5664449.6659	644349.6301	181.0165	0.0257	0.0215	0.0383	2.3695	0.0045	NaN	0.00	10.5604	0.0000	6.6197	0.0000	0.0000	0.0000	-1.00	0.0939
BX15	2023	10	30	01	40	35.00	7	0	7	0	0	0	1.39	0.66	0.57	1.27	1.54	3835741.3164	1177264.0858	4941609.8641	0.0295	0.0229	0.0346	5664449.6647	644349.6303	181.0166	0.0257	0.0215	0.0384	2.3695	0.0045	NaN	0.00	10.6009	0.0000	6.6616	0.0000	0.0000	0.0000	-1.00	0.0939
BX15	2023	10	30	01	40	40.00	7	0	7	0	0	0	1.39	0.66	0.57	1.27	1.54	3835741.3172	1177264.0858	4941609.8632	0.0295	0.0229	0.0347	5664449.6635	644349.6301	181.0164	0.0257	0.0215	0.0384	2.3694	0.0045	NaN	0.00	10.6089	0.0000	6.6693	0.0000	0.0000	0.0000	-1.00	0.0939
BX15	2023	10	30	01	40	45.00	7	0	7	0	0	0	1.39	0.66	0.57	1.26	1.54	3835741.3159	1177264.0865	4941609.8612	0.0289	0.0229	0.0338	5664449.6631	644349.6311	181.0142	0.0257	0.0213	0.0373	2.3695	0.0045	NaN	0.00	10.4551	0.0000	6.5104	0.0000	0.0000	0.0000	-1.00	0.0939
BX15	2023	10	30	01	40	50.00	7	0	7	0	0	0	1.39	0.66	0.57	1.26	1.54	3835741.3150	1177264.0834	4941609.8603	0.0292	0.0229	0.0342	5664449.6638	644349.6284	181.0124	0.0257	0.0214	0.0378	2.3695	0.0045	NaN	0.00	10.3288	0.0000	6.3864	0.0000	0.0000	0.0000	-1.00	0.0939
BX15	2023	10	30	01	40	55.00	7	0	7	0	0	0	1.39	0.66	0.57	1.26	1.54	3835741.3163	1177264.0828	4941609.8601	0.0294	0.0229	0.0344	5664449.6628	644349.6276	181.0129	0.0257	0.0214	0.0381	2.3694	0.0045	NaN	0.00	10.3225	0.0000	6.3760	0.0000	0.0000	0.0000	-1.00	0.0939
BX15	2023	10	30	01	41	00.00	7	0	7	0	0	0	1.38	0.66	0.57	1.26	1.53	3835741.3170	1177264.0855	4941609.8599	0.0295	0.0229	0.0345	5664449.6617	644349.6299	181.0137	0.0258	0.0214	0.0382	2.3694	0.0045	NaN	0.00	10.3294	0.0000	6.3828	0.0000	0.0000	0.0000	-1.00	0.0939
BX15	2023	10	30	01	41	05.00	7	0	7	0	0	0	1.38	0.66	0.57	1.26	1.53	3835741.3149	1177264.0852	4941609.8582	0.0289	0.0229	0.0338	5664449.6622	644349.6303	181.0110	0.0258	0.0213	0.0372	2.3694	0.0045	NaN	0.00	10.5375	0.0000	6.5844	0.0000	0.0000	0.0000	-1.00	0.0939
BX15	2023	10	30	01	41	10.00	7	0	7	0	0	0	1.38	0.66	0.57	1.26	1.53	3835741.3162	1177264.0836	4941609.8602	0.0292	0.0229	0.0342	5664449.6628	644349.6283	181.0131	0.0258	0.0214	0.0377	2.3694	0.0045	NaN	0.00	10.7289	0.0000	6.7743	0.0000	0.0000	0.0000	-1.00	0.0938
BX15	2023	10	30	01	41	15.00	7	0	7	0	0	0	1.38	0.66	0.57	1.26	1.53	3835741.3151	1177264.0815	4941609.8604	0.0294	0.0229	0.0344	5664449.6641	644349.6266	181.0122	0.0258	0.0214	0.0380	2.3694	0.0045	NaN	0.00	10.9652	0.0000	7.0107	0.0000	0.0000	0.0000	-1.00	0.0938
BX15	2023	10	30	01	41	20.00	7	0	7	0	0	0	1.38	0.66	0.57	1.26	1.53	3835741.3153	1177264.0825	4941609.8619	0.0295	0.0229	0.0345	5664449.6648	644349.6275	181.0137	0.0258	0.0214	0.0382	2.3694	0.0045	NaN	0.00	10.7508	0.0000	6.7959	0.0000	0.0000	0.0000	-1.00	0.0938
BX15	2023	10	30	01	41	25.00	7	0	7	0	0	0	1.38	0.66	0.57	1.26	1.53	3835741.3168	1177264.0801	4941609.8626	0.0295	0.0229	0.0346	5664449.6646	644349.6247	181.0146	0.0258	0.0214	0.0383	2.3693	0.0045	NaN	0.00	10.7174	0.0000	6.7610	0.0000	0.0000	0.0000	-1.00	0.0938
BX15	2023	10	30	01	41	30.00	7	0	7	0	0	0	1.38	0.66	0.57	1.25	1.53	3835741.3185	1177264.0804	4941609.8651	0.0295	0.0229	0.0347	5664449.6648	644349.6246	181.0177	0.0258	0.0214	0.0384	2.3693	0.0045	NaN	0.00	10.5205	0.0000	6.5610	0.0000	0.0000	0.0000	-1.00	0.0937
BX15	2023	10	30	01	41	35.00	7	0	7	0	0	0	1.38	0.66	0.57	1.25	1.53	3835741.3201	1177264.0797	4941609.8660	0.0296	0.0228	0.0347	5664449.6643	644349.6234	181.0192	0.0258	0.0214	0.0384	2.3693	0.0045	NaN	0.00	10.7420	0.0000	6.7779	0.0000	0.0000	0.0000	-1.00	0.0937
BX15	2023	10	30	01	41	40.00	7	0	7	0	0	0	1.38	0.66	0.57	1.25	1.53	3835741.3206	1177264.0806	4941609.8669	0.0296	0.0228	0.0347	5664449.6643	644349.6241	181.0204	0.0258	0.0214	0.0384	2.3693	0.0045	NaN	0.00	10.8091	0.0000	6.8406	0.0000	0.0000	0.0000	-1.00	0.0937
BX15	2023	10	30	01	41	45.00	7	0	7	0	0	0	1.37	0.66	0.57	1.25	1.52	3835741.3199	1177264.0810	4941609.8683	0.0296	0.0228	0.0347	5664449.6656	644349.6246	181.0211	0.0258	0.0214	0.0384	2.3693	0.0045	NaN	0.00	10.9627	0.0000	6.9882	0.0000	0.0000	0.0000	-1.00	0.0937
BX15	2023	10	30	01	41	50.00	7	0	7	0	0	0	1.37	0.66	0.57	1.25	1.52	3835741.3212	1177264.0835	4941609.8695	0.0296	0.0228	0.0347	5664449.6649	644349.6267	181.0233	0.0258	0.0214	0.0384	2.3692	0.0045	NaN	0.00	10.7985	0.0000	6.8225	0.0000	0.0000	0.0000	-1.00	0.0937
BX15	2023	10	30	01	41	55.00	7	0	7	0	0	0	1.37	0.66	0.57	1.25	1.52	3835741.3217	1177264.0833	4941609.8701	0.0296	0.0228	0.0347	5664449.6650	644349.6264	181.0241	0.0258	0.0214	0.0384	2.3692	0.0044	NaN	0.00	10.7047	0.0000	6.7300	0.0000	0.0000	0.0000	-1.00	0.0937
BX15	2023	10	30	01	42	00.00	7	0	7	0	0	0	1.37	0.66	0.57	1.25	1.52	3835741.3210	1177264.0815	4941609.8692	0.0296	0.0228	0.0347	5664449.6653	644349.6248	181.0226	0.0258	0.0214	0.0384	2.3692	0.0044	NaN	0.00	10.7872	0.0000	6.8075	0.0000	0.0000	0.0000	-1.00	0.0937
BX15	2023	10	30	01	42	05.00	7	0	7	0	0	0	1.37	0.66	0.57	1.25	1.52	3835741.3232	1177264.0826	4941609.8676	0.0296	0.0234	0.0352	5664449.6624	644349.6253	181.0229	0.0259	0.0218	0.0390	2.3692	0.0044	NaN	0.00	11.1245	0.0000	7.1421	0.0000	0.0000	0.0000	-1.00	0.0937
BX15	2023	10	30	01	42	10.00	7	0	7	0	0	0	1.37	0.65	0.57	1.25	1.52	3835741.3225	1177264.0835	4941609.8687	0.0296	0.0229	0.0350	5664449.6635	644349.6264	181.0235	0.0259	0.0214	0.0387	2.3692	0.0044	NaN	0.00	10.8799	0.0000	6.8941	0.0000	0.0000	0.0000	-1.00	0.0937
BX15	2023	10	30	01	42	15.00	7	0	7	0	0	0	1.37	0.65	0.57	1.24	1.52	3835741.3216	1177264.0829	4941609.8664	0.0296	0.0228	0.0348	5664449.6628	644349.6261	181.0210	0.0259	0.0214	0.0386	2.3692	0.0044	NaN	0.00	10.8734	0.0000	6.8856	0.0000	0.0000	0.0000	-1.00	0.0936
BX15	2023	10	30	01	42	20.00	7	0	7	0	0	0	1.37	0.65	0.57	1.24	1.52	3835741.3231	1177264.0833	4941609.8663	0.0296	0.0228	0.0348	5664449.6615	644349.6261	181.0219	0.0259	0.0214	0.0385	2.3692	0.0044	NaN	0.00	10.7565	0.0000	6.7643	0.0000	0.0000	0.0000	-1.00	0.0936
BX15	2023	10	30	01	42	25.00	7	0	7	0	0	0	1.37	0.65	0.57	1.24	1.51	3835741.3189	1177264.0851	4941609.8581	0.0290	0.0233	0.0345	5664449.6592	644349.6291	181.0134	0.0259	0.0216	0.0379	2.3693	0.0044	NaN	0.00	10.6168	0.0000	6.6182	0.0000	0.0000	0.0000	-1.00	0.0937
BX15	2023	10	30	01	42	30.00	7	0	7	0	0	0	1.37	0.65	0.57	1.24	1.51	3835741.3228	1177264.0868	4941609.8606	0.0293	0.0229	0.0345	5664449.6574	644349.6296	181.0179	0.0259	0.0214	0.0381	2.3693	0.0044	NaN	0.00	10.4853	0.0000	6.4889	0.0000	0.0000	0.0000	-1.00	0.0937
BX15	2023	10	30	01	42	35.00	7	0	7	0	0	0	1.36	0.65	0.57	1.24	1.51	3835741.3199	1177264.0874	4941609.8564	0.0288	0.0228	0.0339	5664449.6569	644349.6310	181.0130	0.0259	0.0212	0.0371	2.3693	0.0044	NaN	0.00	10.6707	0.0000	6.6715	0.0000	0.0000	0.0000	-1.00	0.0937
BX15	2023	10	30	01	42	40.00	7	0	7	0	0	0	1.36	0.65	0.57	1.24	1.51	3835741.3222	1177264.0906	4941609.8556	0.0292	0.0228	0.0342	5664449.6540	644349.6335	181.0144	0.0259	0.0213	0.0377	2.3693	0.0044	NaN	0.00	10.6973	0.0000	6.6978	0.0000	0.0000	0.0000	-1.00	0.0937
BX15	2023	10	30	01	42	45.00	7	0	7	0	0	0	1.36	0.65	0.57	1.24	1.51	3835741.3232	1177264.0891	4941609.8579	0.0294	0.0228	0.0344	5664449.6550	644349.6317	181.0165	0.0259	0.0214	0.0380	2.3693	0.0044	NaN	0.00	10.8278	0.0000	6.8268	0.0000	0.0000	0.0000	-1.00	0.0937
BX15	2023	10	30	01	42	50.00	7	0	7	0	0	0	1.36	0.65	0.57	1.24	1.51	3835741.3227	1177264.0887	4941609.8579	0.0295	0.0228	0.0346	5664449.6554	644349.6315	181.0161	0.0259	0.0214	0.0382	2.3693	0.0044	NaN	0.00	10.7198	0.0000	6.7201	0.0000	0.0000	0.0000	-1.00	0.0937
BX15	2023	10	30	01	42	55.00	7	0	7	0	0	0	1.36	0.65	0.57	1.24	1.51	3835741.3210	1177264.0891	4941609.8557	0.0295	0.0228	0.0347	5664449.6552	644349.6324	181.0135	0.0259	0.0214	0.0383	2.3693	0.0044	NaN	0.00	10.5506	0.0000	6.5555	0.0000	0.0000	0.0000	-1.00	0.0937
BX15	2023	10	30	01	43	00.00	7	0	7	0	0	0	1.36	0.65	0.57	1.23	1.51	3835741.3176	1177264.0867	4941609.8509	0.0290	0.0233	0.0345	5664449.6553	644349.6311	181.0073	0.0260	0.0216	0.0378	2.3694	0.0044	NaN	0.00	10.5568	0.0000	6.5587	0.0000	0.0000	0.0000	-1.00	0.0938
BX15	2023	10	30	01	43	05.00	7	0	7	0	0	0	1.36	0.65	0.57	1.23	1.51	3835741.3160	1177264.0859	4941609.8437	0.0288	0.0234	0.0344	5664449.6522	644349.6308	181.0005	0.0260	0.0217	0.0376	2.3694	0.0044	NaN	0.00	10.6514	0.0000	6.6555	0.0000	0.0000	0.0000	-1.00	0.0939
BX15	2023	10	30	01	43	10.00	7	0	7	0	0	0	1.36	0.65	0.57	1.23	1.50	3835741.3158	1177264.0877	4941609.8416	0.0286	0.0229	0.0338	5664449.6506	644349.6327	180.9991	0.0260	0.0212	0.0369	2.3695	0.0044	NaN	0.00	10.5631	0.0000	6.5727	0.0000	0.0000	0.0000	-1.00	0.0939
BX15	2023	10	30	01	43	15.00	7	0	7	0	0	0	1.36	0.65	0.57	1.23	1.50	3835741.3150	1177264.0873	4941609.8404	0.0286	0.0228	0.0336	5664449.6505	644349.6326	180.9976	0.0260	0.0212	0.0366	2.3695	0.0044	NaN	0.00	10.6428	0.0000	6.6508	0.0000	0.0000	0.0000	-1.00	0.0939
BX15	2023	10	30	01	43	20.00	7	0	7	0	0	0	1.35	0.65	0.57	1.23	1.50	3835741.3136	1177264.0896	4941609.8384	0.0285	0.0228	0.0335	5664449.6499	644349.6352	180.9956	0.0260	0.0211	0.0365	2.3695	0.0044	NaN	0.00	10.6074	0.0000	6.6162	0.0000	0.0000	0.0000	-1.00	0.0940
BX15	2023	10	30	01	43	25.00	7	0	7	0	0	0	1.35	0.65	0.57	1.23	1.50	3835741.3116	1177264.0904	4941609.8389	0.0285	0.0228	0.0334	5664449.6515	644349.6365	180.9950	0.0260	0.0211	0.0364	2.3695	0.0044	NaN	0.00	10.6477	0.0000	6.6611	0.0000	0.0000	0.0000	-1.00	0.0940
BX15	2023	10	30	01	43	30.00	7	0	7	0	0	0	1.35	0.65	0.57	1.23	1.50	3835741.3107	1177264.0881	4941609.8347	0.0285	0.0233	0.0339	5664449.6500	644349.6346	180.9908	0.0260	0.0216	0.0369	2.3696	0.0044	NaN	0.00	10.6679	0.0000	6.6811	0.0000	0.0000	0.0000	-1.00	0.0940
BX15	2023	10	30	01	43	35.00	7	0	7	0	0	0	1.35	0.65	0.57	1.23	1.50	3835741.3106	1177264.0908	4941609.8350	0.0285	0.0228	0.0336	5664449.6498	644349.6372	180.9915	0.0260	0.0212	0.0366	2.3696	0.0044	NaN	0.00	10.6450	0.0000	6.6647	0.0000	0.0000	0.0000	-1.00	0.0940
BX15	2023	10	30	01	43	40.00	7	0	7	0	0	0	1.35	0.65	0.57	1.23	1.50	3835741.3092	1177264.0924	4941609.8371	0.0285	0.0227	0.0335	5664449.6517	644349.6391	180.9925	0.0260	0.0211	0.0364	2.3696	0.0043	NaN	0.00	10.4728	0.0000	6.4999	0.0000	0.0000	0.0000	-1.00	0.0940
BX15	2023	10	30	01	43	45.00	7	0	7	0	0	0	1.35	0.65	0.57	1.22	1.50	3835741.3090	1177264.0956	4941609.8376	0.0285	0.0227	0.0334	5664449.6516	644349.6422	180.9934	0.0260	0.0211	0.0364	2.3696	0.0043	NaN	0.00	10.4186	0.0000	6.4513	0.0000	0.0000	0.0000	-1.00	0.0940
BX15	2023	10	30	01	43	50.00	7	0	7	0	0	0	1.35	0.65	0.57	1.22	1.50	3835741.3090	1177264.0938	4941609.8354	0.0285	0.0227	0.0334	5664449.6506	644349.6405	180.9913	0.0260	0.0211	0.0363	2.3696	0.0043	NaN	0.00	10.2524	0.0000	6.2938	0.0000	0.0000	0.0000	-1.00	0.0940
BX15	2023	10	30	01	43	55.00	7	0	7	0	0	0	1.35	0.64	0.57	1.22	1.49	3835741.3087	1177264.0946	4941609.8351	0.0285	0.0227	0.0334	5664449.6505	644349.6414	180.9910	0.0260	0.0211	0.0363	2.3696	0.0043	NaN	0.00	10.2641	0.0000	6.3067	0.0000	0.0000	0.0000	-1.00	0.0940
BX15	2023	10	30	01	44	00.00	7	0	7	0	0	0	1.35	0.64	0.57	1.22	1.49	3835741.3112	1177264.0955	4941609.8384	0.0285	0.0227	0.0334	5664449.6504	644349.6415	180.9953	0.0260	0.0211	0.0363	2.3696	0.0043	NaN	0.00	10.2401	0.0000	6.2825	0.0000	0.0000	0.0000	-1.00	0.0940
BX15	2023	10	30	01	44	05.00	7	0	7	0	0	0	1.35	0.64	0.57	1.22	1.49	3835741.3126	1177264.0959	4941609.8392	0.0285	0.0227	0.0334	5664449.6499	644349.6415	180.9968	0.0260	0.0211	0.0363	2.3696	0.0043	NaN	0.00	10.1011	0.0000	6.1416	0.0000	0.0000	0.0000	-1.00	0.0940
BX15	2023	10	30	01	44	10.00	7	0	7	0	0	0	1.34	0.64	0.57	1.22	1.49	3835741.3125	1177264.0953	4941609.8387	0.0285	0.0227	0.0334	5664449.6498	644349.6409	180.9963	0.0261	0.0211	0.0363	2.3696	0.0043	NaN	0.00	10.3050	0.0000	6.3442	0.0000	0.0000	0.0000	-1.00	0.0940
BX15	2023	10	30	01	44	15.00	7	0	7	0	0	0	1.34	0.64	0.57	1.22	1.49	3835741.3095	1177264.0945	4941609.8395	0.0285	0.0227	0.0334	5664449.6526	644349.6410	180.9950	0.0261	0.0211	0.0363	2.3696	0.0043	NaN	0.00	10.2356	0.0000	6.2727	0.0000	0.0000	0.0000	-1.00	0.0941
BX15	2023	10	30	01	44	20.00	7	0	7	0	0	0	1.34	0.64	0.57	1.22	1.49	3835741.3084	1177264.0958	4941609.8391	0.0285	0.0227	0.0334	5664449.6530	644349.6426	180.9942	0.0261	0.0211	0.0363	2.3696	0.0043	NaN	0.00	10.1439	0.0000	6.1764	0.0000	0.0000	0.0000	-1.00	0.0940
BX15	2023	10	30	01	44	25.00	7	0	7	0	0	0	1.34	0.64	0.57	1.22	1.49	3835741.3079	1177264.0963	4941609.8424	0.0285	0.0227	0.0335	5664449.6553	644349.6431	180.9966	0.0261	0.0211	0.0363	2.3696	0.0043	NaN	0.00	10.1751	0.0000	6.2065	0.0000	0.0000	0.0000	-1.00	0.0941
BX15	2023	10	30	01	44	30.00	7	0	7	0	0	0	1.34	0.64	0.57	1.22	1.49	3835741.3077	1177264.0959	4941609.8448	0.0285	0.0227	0.0335	5664449.6570	644349.6427	180.9982	0.0261	0.0211	0.0363	2.3696	0.0043	NaN	0.00	10.3137	0.0000	6.3457	0.0000	0.0000	0.0000	-1.00	0.0940
BX15	2023	10	30	01	44	35.00	7	0	7	0	0	0	1.34	0.64	0.57	1.21	1.48	3835741.3086	1177264.0961	4941609.8469	0.0290	0.0227	0.0340	5664449.6577	644349.6427	181.0004	0.0261	0.0212	0.0372	2.3696	0.0043	NaN	0.00	10.3990	0.0000	6.4316	0.0000	0.0000	0.0000	-1.00	0.0940
BX15	2023	10	30	01	44	40.00	7	0	7	0	0	0	1.34	0.64	0.57	1.21	1.48	3835741.3082	1177264.0939	4941609.8470	0.0287	0.0227	0.0337	5664449.6584	644349.6406	180.9999	0.0261	0.0211	0.0367	2.3696	0.0043	NaN	0.00	10.3219	0.0000	6.3485	0.0000	0.0000	0.0000	-1.00	0.0940
BX15	2023	10	30	01	44	45.00	7	0	7	0	0	0	1.34	0.64	0.57	1.21	1.48	3835741.3094	1177264.0965	4941609.8482	0.0286	0.0227	0.0336	5664449.6578	644349.6427	181.0021	0.0261	0.0211	0.0365	2.3695	0.0043	NaN	0.00	10.3230	0.0000	6.3446	0.0000	0.0000	0.0000	-1.00	0.0940
BX15	2023	10	30	01	44	50.00	7	0	7	0	0	0	1.34	0.64	0.57	1.21	1.48	3835741.3095	1177264.0964	4941609.8471	0.0285	0.0226	0.0336	5664449.6571	644349.6427	181.0012	0.0261	0.0211	0.0364	2.3695	0.0043	NaN	0.00	10.3062	0.0000	6.3241	0.0000	0.0000	0.0000	-1.00	0.0939
BX15	2023	10	30	01	44	55.00	7	0	7	0	0	0	1.34	0.64	0.57	1.21	1.48	3835741.3094	1177264.0952	4941609.8474	0.0285	0.0226	0.0335	5664449.6575	644349.6416	181.0012	0.0261	0.0211	0.0364	2.3695	0.0043	NaN	0.00	10.3381	0.0000	6.3552	0.0000	0.0000	0.0000	-1.00	0.0939
BX15	2023	10	30	01	45	00.00	7	0	7	0	0	0	1.33	0.64	0.57	1.21	1.48	3835741.3101	1177264.0982	4941609.8482	0.0285	0.0226	0.0335	5664449.6569	644349.6442	181.0027	0.0261	0.0211	0.0363	2.3694	0.0043	NaN	0.00	10.4159	0.0000	6.4314	0.0000	0.0000	0.0000	-1.00	0.0939
BX15	2023	10	30	01	45	05.00	7	0	7	0	0	0	1.33	0.64	0.57	1.21	1.48	3835741.3097	1177264.1004	4941609.8504	0.0285	0.0226	0.0335	5664449.6581	644349.6464	181.0047	0.0261	0.0211	0.0363	2.3694	0.0043	NaN	0.00	10.2952	0.0000	6.3044	0.0000	0.0000	0.0000	-1.00	0.0938
BX15	2023	10	30	01	45	10.00	7	0	7	0	0	0	1.33	0.64	0.56	1.21	1.48	3835741.3098	1177264.0994	4941609.8516	0.0285	0.0226	0.0335	5664449.6591	644349.6454	181.0054	0.0261	0.0211	0.0363	2.3693	0.0043	NaN	0.00	10.2933	0.0000	6.2962	0.0000	0.0000	0.0000	-1.00	0.0938
BX15	2023	10	30	01	45	15.00	7	0	7	0	0	0	1.33	0.64	0.56	1.21	1.48	3835741.3104	1177264.0988	4941609.8517	0.0285	0.0226	0.0335	5664449.6587	644349.6447	181.0058	0.0262	0.0211	0.0363	2.3693	0.0042	NaN	0.00	10.1408	0.0000	6.1364	0.0000	0.0000	0.0000	-1.00	0.0937
BX15	2023	10	30	01	45	20.00	7	0	7	0	0	0	1.33	0.64	0.56	1.20	1.47	3835741.3113	1177264.1007	4941609.8521	0.0285	0.0226	0.0335	5664449.6579	644349.6462	181.0070	0.0262	0.0211	0.0363	2.3692	0.0042	NaN	0.00	10.5569	0.0000	6.5492	0.0000	0.0000	0.0000	-1.00	0.0937
BX15	2023	10	30	01	45	25.00	7	0	7	0	0	0	1.33	0.64	0.56	1.20	1.47	3835741.3132	1177264.1018	4941609.8560	0.0285	0.0226	0.0335	5664449.6588	644349.6467	181.0114	0.0262	0.0210	0.0363	2.3692	0.0042	NaN	0.00	10.3497	0.0000	6.3444	0.0000	0.0000	0.0000	-1.00	0.0936
BX15	2023	10	30	01	45	30.00	7	0	7	0	0	0	1.33	0.64	0.56	1.20	1.47	3835741.3124	1177264.1012	4941609.8557	0.0285	0.0226	0.0336	5664449.6593	644349.6464	181.0106	0.0262	0.0210	0.0363	2.3691	0.0042	NaN	0.00	10.4289	0.0000	6.4268	0.0000	0.0000	0.0000	-1.00	0.0936
BX15	2023	10	30	01	45	35.00	7	0	7	0	0	0	1.33	0.64	0.56	1.20	1.47	3835741.3145	1177264.1006	4941609.8572	0.0285	0.0226	0.0336	5664449.6588	644349.6452	181.0129	0.0262	0.0210	0.0363	2.3690	0.0042	NaN	0.00	10.6338	0.0000	6.6338	0.0000	0.0000	0.0000	-1.00	0.0935
BX15	2023	10	30	01	45	40.00	7	0	7	0	0	0	1.33	0.63	0.56	1.20	1.47	3835741.3139	1177264.1028	4941609.8561	0.0285	0.0226	0.0336	5664449.6581	644349.6474	181.0120	0.0262	0.0210	0.0363	2.3690	0.0042	NaN	0.00	10.3904	0.0000	6.3916	0.0000	0.0000	0.0000	-1.00	0.0934
BX15	2023	10	30	01	45	45.00	7	0	7	0	0	0	1.32	0.63	0.56	1.20	1.47	3835741.3123	1177264.1025	4941609.8529	0.0285	0.0226	0.0336	5664449.6573	644349.6477	181.0086	0.0262	0.0210	0.0363	2.3689	0.0042	NaN	0.00	10.4394	0.0000	6.4447	0.0000	0.0000	0.0000	-1.00	0.0934
BX15	2023	10	30	01	45	50.00	7	0	7	0	0	0	1.32	0.63	0.56	1.20	1.47	3835741.3127	1177264.1023	4941609.8533	0.0285	0.0226	0.0336	5664449.6573	644349.6474	181.0091	0.0262	0.0210	0.0363	2.3689	0.0042	NaN	0.00	10.5449	0.0000	6.5479	0.0000	0.0000	0.0000	-1.00	0.0933
BX15	2023	10	30	01	45	55.00	7	0	7	0	0	0	1.32	0.63	0.56	1.20	1.47	3835741.3146	1177264.1015	4941609.8551	0.0285	0.0226	0.0336	5664449.6572	644349.6461	181.0114	0.0262	0.0210	0.0363	2.3688	0.0042	NaN	0.00	10.7454	0.0000	6.7486	0.0000	0.0000	0.0000	-1.00	0.0932
BX15	2023	10	30	01	46	00.00	7	0	7	0	0	0	1.32	0.63	0.56	1.20	1.47	3835741.3145	1177264.1004	4941609.8532	0.0285	0.0226	0.0336	5664449.6563	644349.6451	181.0097	0.0262	0.0210	0.0363	2.3687	0.0042	NaN	0.00	10.7976	0.0000	6.7986	0.0000	0.0000	0.0000	-1.00	0.0932
BX15	2023	10	30	01	46	05.00	7	0	7	0	0	0	1.32	0.63	0.56	1.19	1.46	3835741.3150	1177264.1010	4941609.8531	0.0285	0.0226	0.0336	5664449.6557	644349.6455	181.0101	0.0262	0.0210	0.0363	2.3687	0.0042	NaN	0.00	10.7603	0.0000	6.7600	0.0000	0.0000	0.0000	-1.00	0.0931
BX15	2023	10	30	01	46	10.00	7	0	7	0	0	0	1.32	0.63	0.56	1.19	1.46	3835741.3162	1177264.1018	4941609.8560	0.0285	0.0226	0.0336	5664449.6565	644349.6459	181.0131	0.0262	0.0210	0.0363	2.3686	0.0042	NaN	0.00	10.5021	0.0000	6.5005	0.0000	0.0000	0.0000	-1.00	0.0930
BX15	2023	10	30	01	46	15.00	7	0	7	0	0	0	1.32	0.63	0.56	1.19	1.46	3835741.3154	1177264.1003	4941609.8557	0.0285	0.0226	0.0336	5664449.6572	644349.6447	181.0122	0.0263	0.0210	0.0363	2.3685	0.0042	NaN	0.00	10.5796	0.0000	6.5800	0.0000	0.0000	0.0000	-1.00	0.0930
BX15	2023	10	30	01	46	20.00	7	0	7	0	0	0	1.32	0.63	0.56	1.19	1.46	3835741.3164	1177264.1002	4941609.8554	0.0285	0.0226	0.0336	5664449.6563	644349.6443	181.0125	0.0263	0.0210	0.0363	2.3685	0.0042	NaN	0.00	10.7982	0.0000	6.7972	0.0000	0.0000	0.0000	-1.00	0.0929
BX15	2023	10	30	01	46	25.00	7	0	7	0	0	0	1.32	0.63	0.56	1.19	1.46	3835741.3142	1177264.0991	4941609.8528	0.0285	0.0226	0.0336	5664449.6565	644349.6439	181.0090	0.0263	0.0210	0.0363	2.3684	0.0042	NaN	0.00	10.8346	0.0000	6.8329	0.0000	0.0000	0.0000	-1.00	0.0929
BX15	2023	10	30	01	46	30.00	7	0	7	0	0	0	1.32	0.63	0.56	1.19	1.46	3835741.3182	1177264.0971	4941609.8565	0.0290	0.0226	0.0341	5664449.6563	644349.6408	181.0139	0.0263	0.0211	0.0371	2.3683	0.0042	NaN	0.00	10.8531	0.0000	6.8540	0.0000	0.0000	0.0000	-1.00	0.0928
BX15	2023	10	30	01	46	35.00	7	0	7	0	0	0	1.31	0.63	0.56	1.19	1.46	3835741.3187	1177264.0970	4941609.8524	0.0287	0.0225	0.0339	5664449.6533	644349.6407	181.0110	0.0263	0.0210	0.0367	2.3683	0.0042	NaN	0.00	10.7947	0.0000	6.7945	0.0000	0.0000	0.0000	-1.00	0.0928
BX15	2023	10	30	01	46	40.00	7	0	7	0	0	0	1.31	0.63	0.56	1.19	1.46	3835741.3167	1177264.0981	4941609.8528	0.0286	0.0225	0.0338	5664449.6548	644349.6423	181.0103	0.0263	0.0210	0.0365	2.3683	0.0042	NaN	0.00	10.6695	0.0000	6.6694	0.0000	0.0000	0.0000	-1.00	0.0928
BX15	2023	10	30	01	46	45.00	7	0	7	0	0	0	1.31	0.63	0.56	1.19	1.46	3835741.3146	1177264.0973	4941609.8522	0.0285	0.0225	0.0337	5664449.6562	644349.6421	181.0084	0.0263	0.0210	0.0364	2.3683	0.0041	NaN	0.00	10.9447	0.0000	6.9436	0.0000	0.0000	0.0000	-1.00	0.0927
BX15	2023	10	30	01	46	50.00	7	0	7	0	0	0	1.31	0.63	0.56	1.18	1.45	3835741.3132	1177264.0966	4941609.8521	0.0285	0.0225	0.0337	5664449.6574	644349.6418	181.0074	0.0263	0.0210	0.0364	2.3683	0.0041	NaN	0.00	10.8464	0.0000	6.8458	0.0000	0.0000	0.0000	-1.00	0.0927
BX15	2023	10	30	01	46	55.00	6	0	7	0	0	0	1.78	0.96	0.77	1.61	2.02	3835741.3113	1177264.0971	4941609.8525	0.0293	0.0225	0.0337	5664449.6589	644349.6428	181.0066	0.0266	0.0211	0.0367	2.3683	0.0041	NaN	0.00	11.0805	0.0000	7.0828	0.0000	0.0000	0.0000	-1.00	0.0927
BX15	2023	10	30	01	47	00.00	7	0	7	0	0	0	1.31	0.63	0.56	1.18	1.45	3835741.3096	1177264.0979	4941609.8513	0.0295	0.0225	0.0338	5664449.6593	644349.6440	181.0048	0.0267	0.0211	0.0369	2.3682	0.0041	NaN	0.00	10.8306	0.0000	6.8343	0.0000	0.0000	0.0000	-1.00	0.0926
BX15	2023	10	30	01	47	05.00	7	0	7	0	0	0	1.31	0.63	0.56	1.18	1.45	3835741.3086	1177264.0986	4941609.8529	0.0296	0.0225	0.0338	5664449.6609	644349.6450	181.0056	0.0267	0.0210	0.0370	2.3682	0.0041	NaN	0.00	10.8304	0.0000	6.8310	0.0000	0.0000	0.0000	-1.00	0.0926
BX15	2023	10	30	01	47	10.00	7	0	7	0	0	0	1.31	0.63	0.56	1.18	1.45	3835741.3071	1177264.1019	4941609.8508	0.0305	0.0227	0.0341	5664449.6601	644349.6486	181.0037	0.0268	0.0216	0.0377	2.3682	0.0041	NaN	0.00	10.8898	0.0000	6.8860	0.0000	0.0000	0.0000	-1.00	0.0926
BX15	2023	10	30	01	47	15.00	7	0	7	0	0	0	1.31	0.63	0.56	1.18	1.45	3835741.3055	1177264.0973	4941609.8549	0.0307	0.0232	0.0342	5664449.6647	644349.6445	181.0051	0.0283	0.0213	0.0374	2.3682	0.0041	NaN	0.00	10.7872	0.0000	6.7796	0.0000	0.0000	0.0000	-1.00	0.0926
BX15	2023	10	30	01	47	20.00	7	0	7	0	0	0	1.31	0.63	0.56	1.18	1.45	3835741.3014	1177264.0997	4941609.8505	0.0307	0.0228	0.0343	5664449.6646	644349.6480	180.9996	0.0272	0.0216	0.0379	2.3682	0.0041	NaN	0.00	10.8342	0.0000	6.8255	0.0000	0.0000	0.0000	-1.00	0.0926
BX15	2023	10	30	01	47	25.00	7	0	7	0	0	0	1.30	0.63	0.56	1.18	1.45	3835741.3017	1177264.0999	4941609.8489	0.0307	0.0227	0.0344	5664449.6633	644349.6481	180.9986	0.0269	0.0216	0.0381	2.3682	0.0041	NaN	0.00	11.0135	0.0000	7.0028	0.0000	0.0000	0.0000	-1.00	0.0926
BX15	2023	10	30	01	47	30.00	7	0	7	0	0	0	1.30	0.62	0.56	1.18	1.45	3835741.2987	1177264.0995	4941609.8485	0.0307	0.0227	0.0345	5664449.6654	644349.6485	180.9964	0.0267	0.0216	0.0383	2.3682	0.0041	NaN	0.00	10.8455	0.0000	6.8341	0.0000	0.0000	0.0000	-1.00	0.0927
BX15	2023	10	30	01	47	35.00	7	0	7	0	0	0	1.30	0.62	0.56	1.18	1.44	3835741.2956	1177264.1002	4941609.8480	0.0306	0.0227	0.0345	5664449.6673	644349.6501	180.9943	0.0267	0.0216	0.0383	2.3682	0.0041	NaN	0.00	10.7649	0.0000	6.7514	0.0000	0.0000	0.0000	-1.00	0.0927
BX15	2023	10	30	01	47	40.00	7	0	7	0	0	0	1.30	0.62	0.56	1.17	1.44	3835741.2932	1177264.1003	4941609.8475	0.0306	0.0227	0.0346	5664449.6687	644349.6509	180.9925	0.0267	0.0216	0.0383	2.3683	0.0041	NaN	0.00	10.8173	0.0000	6.8020	0.0000	0.0000	0.0000	-1.00	0.0927
BX15	2023	10	30	01	47	45.00	7	0	7	0	0	0	1.30	0.62	0.56	1.17	1.44	3835741.2922	1177264.1007	4941609.8454	0.0305	0.0227	0.0346	5664449.6681	644349.6516	180.9903	0.0266	0.0216	0.0383	2.3683	0.0041	NaN	0.00	10.8369	0.0000	6.8212	0.0000	0.0000	0.0000	-1.00	0.0927
BX15	2023	10	30	01	47	50.00	7	0	7	0	0	0	1.30	0.62	0.56	1.17	1.44	3835741.2910	1177264.0993	4941609.8452	0.0305	0.0227	0.0346	5664449.6692	644349.6506	180.9892	0.0266	0.0216	0.0382	2.3683	0.0041	NaN	0.00	10.9270	0.0000	6.9098	0.0000	0.0000	0.0000	-1.00	0.0927
BX15	2023	10	30	01	47	55.00	7	0	7	0	0	0	1.30	0.62	0.56	1.17	1.44	3835741.2923	1177264.0991	4941609.8467	0.0304	0.0227	0.0346	5664449.6692	644349.6500	180.9910	0.0266	0.0216	0.0382	2.3683	0.0041	NaN	0.00	10.9972	0.0000	6.9764	0.0000	0.0000	0.0000	-1.00	0.0927
BX15	2023	10	30	01	48	00.00	7	0	7	0	0	0	1.30	0.62	0.56	1.17	1.44	3835741.2921	1177264.0990	4941609.8483	0.0304	0.0227	0.0346	5664449.6704	644349.6499	180.9922	0.0266	0.0216	0.0382	2.3683	0.0041	NaN	0.00	11.1615	0.0000	7.1392	0.0000	0.0000	0.0000	-1.00	0.0927
BX15	2023	10	30	01	48	05.00	7	0	7	0	0	0	1.30	0.62	0.56	1.17	1.44	3835741.2903	1177264.0982	4941609.8484	0.0303	0.0227	0.0346	5664449.6719	644349.6496	180.9910	0.0266	0.0216	0.0381	2.3683	0.0041	NaN	0.00	10.8746	0.0000	6.8528	0.0000	0.0000	0.0000	-1.00	0.0928
BX15	2023	10	30	01	48	10.00	7	0	7	0	0	0	1.30	0.62	0.56	1.17	1.44	3835741.2885	1177264.0961	4941609.8461	0.0303	0.0232	0.0351	5664449.6722	644349.6481	180.9877	0.0267	0.0221	0.0386	2.3683	0.0041	NaN	0.00	10.7609	0.0000	6.7428	0.0000	0.0000	0.0000	-1.00	0.0928
BX15	2023	10	30	01	48	15.00	7	0	7	0	0	0	1.29	0.62	0.56	1.17	1.44	3835741.2864	1177264.0948	4941609.8437	0.0303	0.0234	0.0354	5664449.6726	644349.6475	180.9845	0.0267	0.0222	0.0389	2.3684	0.0040	NaN	0.00	10.7865	0.0000	6.7733	0.0000	0.0000	0.0000	-1.00	0.0928
BX15	2023	10	30	01	48	20.00	7	0	7	0	0	0	1.29	0.62	0.56	1.17	1.43	3835741.2868	1177264.0977	4941609.8455	0.0303	0.0228	0.0349	5664449.6729	644349.6502	180.9866	0.0267	0.0217	0.0385	2.3684	0.0040	NaN	0.00	10.8321	0.0000	6.8209	0.0000	0.0000	0.0000	-1.00	0.0928
BX15	2023	10	30	01	48	25.00	7	0	7	0	0	0	1.29	0.62	0.56	1.16	1.43	3835741.2865	1177264.0944	4941609.8454	0.0303	0.0227	0.0348	5664449.6737	644349.6470	180.9857	0.0266	0.0216	0.0382	2.3684	0.0040	NaN	0.00	10.8601	0.0000	6.8457	0.0000	0.0000	0.0000	-1.00	0.0928
BX15	2023	10	30	01	48	30.00	7	0	7	0	0	0	1.29	0.62	0.56	1.16	1.43	3835741.2859	1177264.0933	4941609.8450	0.0302	0.0227	0.0347	5664449.6741	644349.6461	180.9848	0.0266	0.0216	0.0381	2.3684	0.0040	NaN	0.00	11.0026	0.0000	6.9870	0.0000	0.0000	0.0000	-1.00	0.0929
BX15	2023	10	30	01	48	35.00	7	0	7	0	0	0	1.29	0.62	0.56	1.16	1.43	3835741.2885	1177264.0919	4941609.8474	0.0302	0.0226	0.0346	5664449.6739	644349.6441	180.9881	0.0266	0.0216	0.0381	2.3684	0.0040	NaN	0.00	11.0066	0.0000	6.9888	0.0000	0.0000	0.0000	-1.00	0.0929
BX15	2023	10	30	01	48	40.00	7	0	7	0	0	0	1.29	0.62	0.56	1.16	1.43	3835741.2895	1177264.0915	4941609.8488	0.0302	0.0226	0.0346	5664449.6742	644349.6434	180.9897	0.0266	0.0216	0.0380	2.3685	0.0040	NaN	0.00	10.8987	0.0000	6.8835	0.0000	0.0000	0.0000	-1.00	0.0929
BX15	2023	10	30	01	48	45.00	7	0	7	0	0	0	1.29	0.62	0.56	1.16	1.43	3835741.2882	1177264.0903	4941609.8511	0.0301	0.0226	0.0346	5664449.6768	644349.6425	180.9904	0.0267	0.0216	0.0380	2.3685	0.0040	NaN	0.00	10.8079	0.0000	6.7966	0.0000	0.0000	0.0000	-1.00	0.0930
BX15	2023	10	30	01	48	50.00	7	0	7	0	0	0	1.29	0.62	0.56	1.16	1.43	3835741.2879	1177264.0901	4941609.8531	0.0301	0.0226	0.0346	5664449.6783	644349.6424	180.9918	0.0267	0.0216	0.0380	2.3686	0.0040	NaN	0.00	10.9936	0.0000	6.9872	0.0000	0.0000	0.0000	-1.00	0.0930
BX15	2023	10	30	01	48	55.00	7	0	7	0	0	0	1.29	0.62	0.56	1.16	1.43	3835741.2905	1177264.0888	4941609.8523	0.0301	0.0226	0.0346	5664449.6761	644349.6405	180.9924	0.0267	0.0216	0.0380	2.3686	0.0040	NaN	0.00	10.9496	0.0000	6.9395	0.0000	0.0000	0.0000	-1.00	0.0930
BX15	2023	10	30	01	49	00.00	7	0	7	0	0	0	1.29	0.62	0.56	1.16	1.43	3835741.2905	1177264.0884	4941609.8500	0.0301	0.0226	0.0346	5664449.6748	644349.6401	180.9906	0.0267	0.0216	0.0379	2.3686	0.0040	NaN	0.00	10.8242	0.0000	6.8117	0.0000	0.0000	0.0000	-1.00	0.0931
BX15	2023	10	30	01	49	05.00	7	0	7	0	0	0	1.29	0.62	0.56	1.16	1.42	3835741.2941	1177264.0885	4941609.8505	0.0292	0.0225	0.0343	5664449.6723	644349.6392	180.9931	0.0266	0.0210	0.0372	2.3687	0.0040	NaN	0.00	10.9068	0.0000	6.8933	0.0000	0.0000	0.0000	-1.00	0.0931
BX15	2023	10	30	01	49	10.00	7	0	7	0	0	0	1.28	0.62	0.56	1.16	1.42	3835741.2996	1177264.0870	4941609.8529	0.0289	0.0224	0.0341	5664449.6700	644349.6362	180.9981	0.0266	0.0209	0.0368	2.3687	0.0040	NaN	0.00	10.9118	0.0000	6.8974	0.0000	0.0000	0.0000	-1.00	0.0932
BX15	2023	10	30	01	49	15.00	7	0	7	0	0	0	1.28	0.61	0.56	1.15	1.42	3835741.2987	1177264.0867	4941609.8516	0.0296	0.0226	0.0343	5664449.6700	644349.6362	180.9965	0.0267	0.0214	0.0373	2.3688	0.0040	NaN	0.00	10.8487	0.0000	6.8314	0.0000	0.0000	0.0000	-1.00	0.0932
BX15	2023	10	30	01	49	20.00	7	0	7	0	0	0	1.28	0.61	0.56	1.15	1.42	3835741.2975	1177264.0865	4941609.8517	0.0298	0.0226	0.0345	5664449.6709	644349.6364	180.9957	0.0267	0.0215	0.0376	2.3688	0.0040	NaN	0.00	10.7148	0.0000	6.6944	0.0000	0.0000	0.0000	-1.00	0.0933
BX15	2023	10	30	01	49	25.00	7	0	7	0	0	0	1.28	0.61	0.56	1.15	1.42	3835741.3032	1177264.0825	4941609.8560	0.0291	0.0224	0.0342	5664449.6702	644349.6309	181.0018	0.0266	0.0210	0.0370	2.3689	0.0040	NaN	0.00	10.8455	0.0000	6.8165	0.0000	0.0000	0.0000	-1.00	0.0933
BX15	2023	10	30	01	49	30.00	7	0	7	0	0	0	1.28	0.61	0.56	1.15	1.42	3835741.3034	1177264.0822	4941609.8591	0.0288	0.0224	0.0341	5664449.6720	644349.6305	181.0042	0.0266	0.0209	0.0367	2.3689	0.0040	NaN	0.00	10.8923	0.0000	6.8604	0.0000	0.0000	0.0000	-1.00	0.0933
BX15	2023	10	30	01	49	35.00	7	0	7	0	0	0	1.28	0.61	0.56	1.15	1.42	3835741.3058	1177264.0822	4941609.8587	0.0287	0.0224	0.0340	5664449.6700	644349.6298	181.0054	0.0267	0.0209	0.0366	2.3689	0.0040	NaN	0.00	10.9241	0.0000	6.8915	0.0000	0.0000	0.0000	-1.00	0.0934
BX15	2023	10	30	01	49	40.00	7	0	7	0	0	0	1.28	0.61	0.56	1.15	1.42	3835741.3050	1177264.0815	4941609.8627	0.0287	0.0224	0.0340	5664449.6732	644349.6293	181.0079	0.0267	0.0209	0.0365	2.3690	0.0040	NaN	0.00	10.7056	0.0000	6.6731	0.0000	0.0000	0.0000	-1.00	0.0934
BX15	2023	10	30	01	49	45.00	7	0	7	0	0	0	1.28	0.61	0.56	1.15	1.42	3835741.3042	1177264.0812	4941609.8642	0.0287	0.0224	0.0340	5664449.6749	644349.6292	181.0086	0.0267	0.0209	0.0365	2.3690	0.0039	NaN	0.00	10.6633	0.0000	6.6345	0.0000	0.0000	0.0000	-1.00	0.0934
BX15	2023	10	30	01	49	50.00	7	0	7	0	0	0	1.28	0.61	0.56	1.15	1.42	3835741.3018	1177264.0811	4941609.8636	0.0286	0.0224	0.0340	5664449.6763	644349.6298	181.0067	0.0267	0.0209	0.0364	2.3691	0.0039	NaN	0.00	10.9167	0.0000	6.8925	0.0000	0.0000	0.0000	-1.00	0.0935
BX15	2023	10	30	01	49	55.00	7	0	7	0	0	0	1.28	0.61	0.56	1.15	1.41	3835741.3046	1177264.0823	4941609.8620	0.0286	0.0224	0.0340	5664449.6729	644349.6302	181.0073	0.0267	0.0209	0.0364	2.3691	0.0039	NaN	0.00	10.8875	0.0000	6.8658	0.0000	0.0000	0.0000	-1.00	0.0935
BX15	2023	10	30	01	50	00.00	7	0	7	0	0	0	1.27	0.61	0.56	1.14	1.41	3835741.3039	1177264.0801	4941609.8609	0.0286	0.0224	0.0340	5664449.6732	644349.6283	181.0056	0.0267	0.0209	0.0364	2.3692	0.0039	NaN	0.00	10.8911	0.0000	6.8627	0.0000	0.0000	0.0000	-1.00	0.0936
BX15	2023	10	30	01	50	05.00	7	0	7	0	0	0	1.27	0.61	0.56	1.14	1.41	3835741.3056	1177264.0765	4941609.8588	0.0286	0.0224	0.0340	5664449.6713	644349.6244	181.0043	0.0267	0.0209	0.0364	2.3692	0.0039	NaN	0.00	10.8628	0.0000	6.8336	0.0000	0.0000	0.0000	-1.00	0.0936
BX15	2023	10	30	01	50	10.00	7	0	7	0	0	0	1.27	0.61	0.56	1.14	1.41	3835741.3052	1177264.0783	4941609.8584	0.0286	0.0224	0.0340	5664449.6711	644349.6263	181.0041	0.0267	0.0209	0.0364	2.3693	0.0039	NaN	0.00	10.8129	0.0000	6.7816	0.0000	0.0000	0.0000	-1.00	0.0937
BX15	2023	10	30	01	50	15.00	7	0	7	0	0	0	1.27	0.61	0.56	1.14	1.41	3835741.3057	1177264.0786	4941609.8581	0.0286	0.0224	0.0340	5664449.6703	644349.6264	181.0042	0.0267	0.0209	0.0364	2.3693	0.0039	NaN	0.00	10.7260	0.0000	6.6987	0.0000	0.0000	0.0000	-1.00	0.0938
BX15	2023	10	30	01	50	20.00	7	0	7	0	0	0	1.27	0.61	0.56	1.14	1.41	3835741.3067	1177264.0769	4941609.8566	0.0286	0.0224	0.0340	5664449.6691	644349.6245	181.0034	0.0267	0.0209	0.0364	2.3694	0.0039	NaN	0.00	10.8743	0.0000	6.8509	0.0000	0.0000	0.0000	-1.00	0.0938
BX15	2023	10	30	01	50	25.00	7	0	7	0	0	0	1.27	0.61	0.56	1.14	1.41	3835741.3060	1177264.0791	4941609.8562	0.0286	0.0224	0.0340	5664449.6689	644349.6268	181.0030	0.0267	0.0209	0.0364	2.3694	0.0039	NaN	0.00	10.5776	0.0000	6.5516	0.0000	0.0000	0.0000	-1.00	0.0939
BX15	2023	10	30	01	50	30.00	7	0	7	0	0	0	1.27	0.61	0.56	1.14	1.41	3835741.3056	1177264.0777	4941609.8567	0.0286	0.0224	0.0340	5664449.6698	644349.6255	181.0029	0.0267	0.0209	0.0364	2.3695	0.0039	NaN	0.00	10.6642	0.0000	6.6369	0.0000	0.0000	0.0000	-1.00	0.0939
BX15	2023	10	30	01	50	35.00	7	0	7	0	0	0	1.27	0.61	0.56	1.14	1.41	3835741.3057	1177264.0780	4941609.8552	0.0286	0.0224	0.0340	5664449.6687	644349.6259	181.0019	0.0267	0.0209	0.0364	2.3696	0.0039	NaN	0.00	10.7608	0.0000	6.7337	0.0000	0.0000	0.0000	-1.00	0.0940
BX15	2023	10	30	01	50	40.00	7	0	7	0	0	0	1.27	0.61	0.56	1.14	1.40	3835741.3090	1177264.0774	4941609.8561	0.0286	0.0224	0.0340	5664449.6669	644349.6244	181.0045	0.0268	0.0209	0.0364	2.3696	0.0039	NaN	0.00	10.7393	0.0000	6.7103	0.0000	0.0000	0.0000	-1.00	0.0940
BX15	2023	10	30	01	50	45.00	7	0	7	0	0	0	1.27	0.61	0.56	1.14	1.40	3835741.3106	1177264.0763	4941609.8551	0.0286	0.0224	0.0340	5664449.6653	644349.6229	181.0044	0.0268	0.0209	0.0364	2.3697	0.0039	NaN	0.00	10.8170	0.0000	6.7860	0.0000	0.0000	0.0000	-1.00	0.0941
BX15	2023	10	30	01	50	50.00	7	0	7	0	0	0	1.26	0.61	0.56	1.13	1.40	3835741.3098	1177264.0751	4941609.8537	0.0286	0.0224	0.0340	5664449.6652	644349.6220	181.0026	0.0268	0.0209	0.0364	2.3697	0.0039	NaN	0.00	10.9000	0.0000	6.8678	0.0000	0.0000	0.0000	-1.00	0.0942
BX15	2023	10	30	01	50	55.00	7	0	7	0	0	0	1.26	0.61	0.56	1.13	1.40	3835741.3092	1177264.0758	4941609.8544	0.0286	0.0224	0.0340	5664449.6660	644349.6228	181.0029	0.0268	0.0209	0.0364	2.3698	0.0039	NaN	0.00	10.6484	0.0000	6.6168	0.0000	0.0000	0.0000	-1.00	0.0942
BX15	2023	10	30	01	51	00.00	7	0	7	0	0	0	1.26	0.60	0.56	1.13	1.40	3835741.3086	1177264.0751	4941609.8526	0.0286	0.0224	0.0340	5664449.6654	644349.6224	181.0010	0.0268	0.0209	0.0364	2.3698	0.0039	NaN	0.00	10.5108	0.0000	6.4808	0.0000	0.0000	0.0000	-1.00	0.0943
BX15	2023	10	30	01	51	05.00	7	0	7	0	0	0	1.26	0.60	0.56	1.13	1.40	3835741.3114	1177264.0759	4941609.8523	0.0286	0.0224	0.0340	5664449.6630	644349.6224	181.0026	0.0268	0.0209	0.0364	2.3699	0.0039	NaN	0.00	10.6000	0.0000	6.5765	0.0000	0.0000	0.0000	-1.00	0.0944
BX15	2023	10	30	01	51	10.00	7	0	7	0	0	0	1.26	0.60	0.56	1.13	1.40	3835741.3146	1177264.0766	4941609.8563	0.0286	0.0224	0.0340	5664449.6630	644349.6220	181.0078	0.0268	0.0209	0.0364	2.3700	0.0038	NaN	0.00	10.5936	0.0000	6.5672	0.0000	0.0000	0.0000	-1.00	0.0944
BX15	2023	10	30	01	51	15.00	7	0	7	0	0	0	1.26	0.60	0.56	1.13	1.40	3835741.3150	1177264.0777	4941609.8558	0.0286	0.0224	0.0340	5664449.6622	644349.6230	181.0078	0.0268	0.0209	0.0364	2.3700	0.0038	NaN	0.00	10.8108	0.0000	6.7839	0.0000	0.0000	0.0000	-1.00	0.0945
BX15	2023	10	30	01	51	20.00	7	0	7	0	0	0	1.26	0.60	0.56	1.13	1.40	3835741.3159	1177264.0780	4941609.8565	0.0286	0.0224	0.0341	5664449.6618	644349.6231	181.0090	0.0268	0.0209	0.0364	2.3701	0.0038	NaN	0.00	10.8373	0.0000	6.8128	0.0000	0.0000	0.0000	-1.00	0.0946
BX15	2023	10	30	01	51	25.00	7	0	7	0	0	0	1.26	0.60	0.56	1.13	1.39	3835741.3158	1177264.0773	4941609.8578	0.0286	0.0223	0.0341	5664449.6629	644349.6224	181.0098	0.0268	0.0209	0.0364	2.3702	0.0038	NaN	0.00	10.9100	0.0000	6.8843	0.0000	0.0000	0.0000	-1.00	0.0946
BX15	2023	10	30	01	51	30.00	7	0	7	0	0	0	1.26	0.60	0.56	1.13	1.39	3835741.3169	1177264.0771	4941609.8598	0.0286	0.0223	0.0341	5664449.6633	644349.6219	181.0120	0.0268	0.0209	0.0364	2.3703	0.0038	NaN	0.00	10.8570	0.0000	6.8341	0.0000	0.0000	0.0000	-1.00	0.0947
BX15	2023	10	30	01	51	35.00	7	0	7	0	0	0	1.26	0.60	0.56	1.12	1.39	3835741.3186	1177264.0785	4941609.8565	0.0286	0.0223	0.0341	5664449.6597	644349.6228	181.0107	0.0268	0.0209	0.0364	2.3703	0.0038	NaN	0.00	10.8275	0.0000	6.8111	0.0000	0.0000	0.0000	-1.00	0.0948
BX15	2023	10	30	01	51	40.00	7	0	7	0	0	0	1.26	0.60	0.56	1.12	1.39	3835741.3170	1177264.0781	4941609.8570	0.0286	0.0223	0.0341	5664449.6613	644349.6229	181.0101	0.0268	0.0209	0.0364	2.3704	0.0038	NaN	0.00	10.8210	0.0000	6.8044	0.0000	0.0000	0.0000	-1.00	0.0949
BX15	2023	10	30	01	51	45.00	7	0	7	0	0	0	1.25	0.60	0.56	1.12	1.39	3835741.3169	1177264.0783	4941609.8572	0.0286	0.0223	0.0341	5664449.6615	644349.6230	181.0102	0.0269	0.0209	0.0364	2.3705	0.0038	NaN	0.00	10.7565	0.0000	6.7411	0.0000	0.0000	0.0000	-1.00	0.0949
BX15	2023	10	30	01	51	50.00	7	0	7	0	0	0	1.25	0.60	0.56	1.12	1.39	3835741.3179	1177264.0777	4941609.8572	0.0286	0.0223	0.0341	5664449.6608	644349.6222	181.0107	0.0269	0.0209	0.0364	2.3705	0.0038	NaN	0.00	10.9162	0.0000	6.9019	0.0000	0.0000	0.0000	-1.00	0.0950
BX15	2023	10	30	01	51	55.00	6	0	7	0	0	0	1.51	0.89	0.67	1.35	1.75	3835741.3205	1177264.0804	4941609.8561	0.0286	0.0223	0.0347	5664449.6576	644349.6241	181.0119	0.0272	0.0209	0.0367	2.3705	0.0038	NaN	0.00	10.9029	0.0000	6.8888	0.0000	0.0000	0.0000	-1.00	0.0950
BX15	2023	10	30	01	52	00.00	6	0	7	0	0	0	1.51	0.89	0.67	1.35	1.75	3835741.3219	1177264.0835	4941609.8569	0.0286	0.0223	0.0350	5664449.6564	644349.6267	181.0139	0.0274	0.0209	0.0368	2.3706	0.0038	NaN	0.00	10.7626	0.0000	6.7630	0.0000	0.0000	0.0000	-1.00	0.0950
BX15	2023	10	30	01	52	05.00	6	0	7	0	0	0	1.51	0.89	0.67	1.35	1.75	3835741.3230	1177264.0803	4941609.8570	0.0286	0.0223	0.0351	5664449.6563	644349.6234	181.0141	0.0274	0.0208	0.0369	2.3706	0.0038	NaN	0.00	10.7728	0.0000	6.7807	0.0000	0.0000	0.0000	-1.00	0.0950
BX15	2023	10	30	01	52	10.00	6	0	7	0	0	0	1.50	0.89	0.67	1.35	1.75	3835741.3225	1177264.0785	4941609.8590	0.0286	0.0223	0.0351	5664449.6583	644349.6217	181.0149	0.0274	0.0208	0.0369	2.3706	0.0038	NaN	0.00	10.7726	0.0000	6.7860	0.0000	0.0000	0.0000	-1.00	0.0950
BX15	2023	10	30	01	52	15.00	6	0	7	0	0	0	1.50	0.89	0.67	1.35	1.75	3835741.3226	1177264.0782	4941609.8572	0.0286	0.0223	0.0352	5664449.6572	644349.6214	181.0136	0.0275	0.0208	0.0369	2.3706	0.0038	NaN	0.00	10.8636	0.0000	6.8768	0.0000	0.0000	0.0000	-1.00	0.0950
BX15	2023	10	30	01	52	20.00	6	0	7	0	0	0	1.50	0.89	0.67	1.35	1.75	3835741.3208	1177264.0764	4941609.8593	0.0286	0.0223	0.0352	5664449.6603	644349.6201	181.0138	0.0275	0.0208	0.0369	2.3706	0.0038	NaN	0.00	10.8500	0.0000	6.8659	0.0000	0.0000	0.0000	-1.00	0.0951
BX15	2023	10	30	01	52	25.00	6	0	7	0	0	0	1.50	0.89	0.67	1.34	1.74	3835741.3222	1177264.0761	4941609.8625	0.0286	0.0223	0.0352	5664449.6612	644349.6195	181.0171	0.0275	0.0208	0.0369	2.3706	0.0038	NaN	0.00	11.2248	0.0000	7.2412	0.0000	0.0000	0.0000	-1.00	0.0951
BX15	2023	10	30	01	52	30.00	6	0	7	0	0	0	1.50	0.89	0.67	1.34	1.74	3835741.3225	1177264.0755	4941609.8619	0.0286	0.0223	0.0352	5664449.6608	644349.6188	181.0167	0.0275	0.0208	0.0369	2.3706	0.0038	NaN	0.00	11.0753	0.0000	7.0948	0.0000	0.0000	0.0000	-1.00	0.0951
BX15	2023	10	30	01	52	35.00	6	0	7	0	0	0	1.50	0.89	0.67	1.34	1.74	3835741.3242	1177264.0759	4941609.8610	0.0286	0.0223	0.0352	5664449.6588	644349.6187	181.0171	0.0275	0.0208	0.0369	2.3706	0.0038	NaN	0.00	10.7820	0.0000	6.8051	0.0000	0.0000	0.0000	-1.00	0.0951
BX15	2023	10	30	01	52	40.00	6	0	7	0	0	0	1.50	0.89	0.67	1.34	1.74	3835741.3252	1177264.0770	4941609.8629	0.0286	0.0223	0.0352	5664449.6590	644349.6195	181.0193	0.0275	0.0208	0.0369	2.3706	0.0038	NaN	0.00	10.7441	0.0000	6.7693	0.0000	0.0000	0.0000	-1.00	0.0951
BX15	2023	10	30	01	52	45.00	6	0	7	0	0	0	1.50	0.89	0.67	1.34	1.74	3835741.3239	1177264.0755	4941609.8621	0.0286	0.0223	0.0352	5664449.6598	644349.6184	181.0177	0.0275	0.0208	0.0369	2.3706	0.0038	NaN	0.00	10.7910	0.0000	6.8218	0.0000	0.0000	0.0000	-1.00	0.0951
BX15	2023	10	30	01	52	50.00	6	0	7	0	0	0	1.50	0.89	0.67	1.34	1.74	3835741.3245	1177264.0759	4941609.8616	0.0286	0.0223	0.0352	5664449.6590	644349.6186	181.0177	0.0275	0.0208	0.0369	2.3706	0.0038	NaN	0.00	10.7180	0.0000	6.7501	0.0000	0.0000	0.0000	-1.00	0.0951
BX15	2023	10	30	01	52	55.00	6	0	7	0	0	0	1.49	0.89	0.67	1.34	1.74	3835741.3261	1177264.0754	4941609.8601	0.0286	0.0223	0.0352	5664449.6569	644349.6177	181.0175	0.0275	0.0208	0.0369	2.3706	0.0038	NaN	0.00	11.1065	0.0000	7.1342	0.0000	0.0000	0.0000	-1.00	0.0951
BX15	2023	10	30	01	53	00.00	6	0	7	0	0	0	1.49	0.89	0.67	1.34	1.74	3835741.3262	1177264.0741	4941609.8604	0.0286	0.0223	0.0352	5664449.6573	644349.6165	181.0175	0.0275	0.0208	0.0369	2.3706	0.0038	NaN	0.00	11.0318	0.0000	7.0550	0.0000	0.0000	0.0000	-1.00	0.0951
BX15	2023	10	30	01	53	05.00	6	0	7	0	0	0	1.49	0.88	0.67	1.33	1.73	3835741.3265	1177264.0726	4941609.8637	0.0286	0.0223	0.0352	5664449.6594	644349.6148	181.0200	0.0275	0.0208	0.0369	2.3706	0.0038	NaN	0.00	10.9091	0.0000	6.9257	0.0000	0.0000	0.0000	-1.00	0.0951
BX15	2023	10	30	01	53	10.00	6	0	7	0	0	0	1.49	0.88	0.67	1.33	1.73	3835741.3259	1177264.0709	4941609.8656	0.0286	0.0223	0.0352	5664449.6614	644349.6134	181.0208	0.0275	0.0208	0.0369	2.3706	0.0037	NaN	0.00	11.0161	0.0000	7.0293	0.0000	0.0000	0.0000	-1.00	0.0950
BX15	2023	10	30	01	53	15.00	6	0	7	0	0	0	1.49	0.88	0.67	1.33	1.73	3835741.3242	1177264.0706	4941609.8653	0.0286	0.0223	0.0352	5664449.6626	644349.6135	181.0194	0.0275	0.0208	0.0369	2.3706	0.0037	NaN	0.00	10.9636	0.0000	6.9762	0.0000	0.0000	0.0000	-1.00	0.0950
BX15	2023	10	30	01	53	20.00	6	0	7	0	0	0	1.49	0.88	0.67	1.33	1.73	3835741.3229	1177264.0726	4941609.8658	0.0286	0.0223	0.0352	5664449.6635	644349.6158	181.0194	0.0275	0.0208	0.0369	2.3706	0.0037	NaN	0.00	11.1457	0.0000	7.1603	0.0000	0.0000	0.0000	-1.00	0.0950
BX15	2023	10	30	01	53	25.00	6	0	6	0	0	0	2.73	1.62	1.32	2.39	3.18	3835741.3245	1177264.0731	4941609.8692	0.0286	0.0223	0.0359	5664449.6643	644349.6158	181.0231	0.0280	0.0208	0.0372	2.3706	0.0037	NaN	0.00	11.1579	0.0000	7.1787	0.0000	0.0000	0.0000	-1.00	0.0950
BX15	2023	10	30	01	53	30.00	6	0	6	0	0	0	2.73	1.62	1.32	2.39	3.17	3835741.3245	1177264.0755	4941609.8680	0.0286	0.0223	0.0363	5664449.6631	644349.6182	181.0226	0.0283	0.0208	0.0374	2.3706	0.0037	NaN	0.00	11.3144	0.0000	7.3504	0.0000	0.0000	0.0000	-1.00	0.0951
BX15	2023	10	30	01	53	35.00	6	0	6	0	0	0	2.73	1.61	1.32	2.39	3.17	3835741.3240	1177264.0736	4941609.8689	0.0286	0.0223	0.0364	5664449.6645	644349.6164	181.0227	0.0284	0.0208	0.0375	2.3707	0.0037	NaN	0.00	11.1995	0.0000	7.2434	0.0000	0.0000	0.0000	-1.00	0.0951
BX15	2023	10	30	01	53	40.00	6	0	6	0	0	0	2.73	1.61	1.32	2.39	3.17	3835741.3245	1177264.0726	4941609.8678	0.0286	0.0223	0.0365	5664449.6635	644349.6154	181.0219	0.0284	0.0208	0.0375	2.3707	0.0038	NaN	0.00	10.9078	0.0000	6.9538	0.0000	0.0000	0.0000	-1.00	0.0951
BX15	2023	10	30	01	53	45.00	6	0	6	0	0	0	2.72	1.61	1.32	2.38	3.17	3835741.3243	1177264.0732	4941609.8691	0.0286	0.0223	0.0366	5664449.6644	644349.6160	181.0230	0.0284	0.0208	0.0376	2.3707	0.0038	NaN	0.00	11.2831	0.0000	7.3277	0.0000	0.0000	0.0000	-1.00	0.0952
BX15	2023	10	30	01	53	50.00	6	0	6	0	0	0	2.72	1.61	1.32	2.38	3.16	3835741.3245	1177264.0724	4941609.8696	0.0286	0.0223	0.0366	5664449.6647	644349.6151	181.0234	0.0284	0.0208	0.0376	2.3708	0.0038	NaN	0.00	11.2637	0.0000	7.3139	0.0000	0.0000	0.0000	-1.00	0.0952
BX15	2023	10	30	01	53	55.00	6	0	6	0	0	0	2.72	1.61	1.32	2.38	3.16	3835741.3241	1177264.0720	4941609.8715	0.0286	0.0223	0.0366	5664449.6663	644349.6148	181.0245	0.0284	0.0208	0.0376	2.3708	0.0038	NaN	0.00	11.0321	0.0000	7.0853	0.0000	0.0000	0.0000	-1.00	0.0952
BX15	2023	10	30	01	54	00.00	6	0	6	0	0	0	2.72	1.61	1.32	2.37	3.16	3835741.3230	1177264.0691	4941609.8724	0.0286	0.0223	0.0366	5664449.6682	644349.6123	181.0240	0.0284	0.0208	0.0376	2.3708	0.0038	NaN	0.00	10.9454	0.0000	7.0019	0.0000	0.0000	0.0000	-1.00	0.0953
BX15	2023	10	30	01	54	05.00	6	0	6	0	0	0	2.71	1.61	1.32	2.37	3.15	3835741.3209	1177264.0681	4941609.8724	0.0286	0.0223	0.0366	5664449.6700	644349.6119	181.0225	0.0284	0.0208	0.0376	2.3708	0.0038	NaN	0.00	11.0267	0.0000	7.0837	0.0000	0.0000	0.0000	-1.00	0.0953
BX15	2023	10	30	01	54	10.00	6	0	6	0	0	0	2.71	1.60	1.32	2.37	3.15	3835741.3212	1177264.0684	4941609.8708	0.0286	0.0223	0.0366	5664449.6687	644349.6122	181.0216	0.0284	0.0208	0.0375	2.3709	0.0038	NaN	0.00	10.9566	0.0000	7.0136	0.0000	0.0000	0.0000	-1.00	0.0953
BX15	2023	10	30	01	54	15.00	6	0	6	0	0	0	2.71	1.60	1.32	2.37	3.15	3835741.3218	1177264.0667	4941609.8735	0.0286	0.0223	0.0365	5664449.6703	644349.6103	181.0237	0.0284	0.0208	0.0375	2.3709	0.0038	NaN	0.00	11.2263	0.0000	7.2840	0.0000	0.0000	0.0000	-1.00	0.0953
BX15	2023	10	30	01	54	20.00	6	0	6	0	0	0	2.71	1.60	1.32	2.36	3.14	3835741.3212	1177264.0666	4941609.8733	0.0286	0.0223	0.0365	5664449.6707	644349.6103	181.0232	0.0285	0.0208	0.0375	2.3709	0.0038	NaN	0.00	10.9361	0.0000	6.9964	0.0000	0.0000	0.0000	-1.00	0.0954
BX15	2023	10	30	01	54	25.00	6	0	6	0	0	0	2.70	1.60	1.32	2.36	3.14	3835741.3191	1177264.0653	4941609.8756	0.0286	0.0223	0.0365	5664449.6740	644349.6097	181.0235	0.0285	0.0208	0.0375	2.3710	0.0038	NaN	0.00	10.9887	0.0000	7.0484	0.0000	0.0000	0.0000	-1.00	0.0954
BX15	2023	10	30	01	54	30.00	6	0	6	0	0	0	2.70	1.60	1.31	2.36	3.14	3835741.3190	1177264.0623	4941609.8777	0.0286	0.0223	0.0365	5664449.6759	644349.6067	181.0245	0.0285	0.0208	0.0375	2.3710	0.0038	NaN	0.00	11.1548	0.0000	7.2172	0.0000	0.0000	0.0000	-1.00	0.0954
BX15	2023	10	30	01	54	35.00	6	0	6	0	0	0	2.70	1.60	1.31	2.36	3.13	3835741.3174	1177264.0619	4941609.8759	0.0286	0.0223	0.0365	5664449.6761	644349.6068	181.0220	0.0285	0.0208	0.0375	2.3710	0.0038	NaN	0.00	11.3412	0.0000	7.4025	0.0000	0.0000	0.0000	-1.00	0.0954
BX15	2023	10	30	01	54	40.00	6	0	6	0	0	0	2.69	1.60	1.31	2.35	3.13	3835741.3163	1177264.0628	4941609.8778	0.0287	0.0223	0.0365	5664449.6779	644349.6080	181.0231	0.0285	0.0208	0.0375	2.3710	0.0038	NaN	0.00	11.1616	0.0000	7.2246	0.0000	0.0000	0.0000	-1.00	0.0955
BX15	2023	10	30	01	54	45.00	6	0	6	0	0	0	2.69	1.59	1.31	2.35	3.13	3835741.3164	1177264.0656	4941609.8817	0.0287	0.0223	0.0365	5664449.6797	644349.6105	181.0266	0.0285	0.0208	0.0375	2.3710	0.0038	NaN	0.00	11.3710	0.0000	7.4349	0.0000	0.0000	0.0000	-1.00	0.0955
BX15	2023	10	30	01	54	50.00	6	0	6	0	0	0	2.69	1.59	1.31	2.35	3.12	3835741.3171	1177264.0654	4941609.8807	0.0287	0.0223	0.0365	5664449.6787	644349.6102	181.0262	0.0285	0.0208	0.0375	2.3711	0.0038	NaN	0.00	11.3047	0.0000	7.3748	0.0000	0.0000	0.0000	-1.00	0.0955
BX15	2023	10	30	01	54	55.00	6	0	6	0	0	0	2.69	1.59	1.31	2.34	3.12	3835741.3164	1177264.0658	4941609.8822	0.0287	0.0223	0.0365	5664449.6800	644349.6107	181.0270	0.0285	0.0208	0.0375	2.3711	0.0038	NaN	0.00	11.2608	0.0000	7.3325	0.0000	0.0000	0.0000	-1.00	0.0955
BX15	2023	10	30	01	55	00.00	6	0	6	0	0	0	2.68	1.59	1.31	2.34	3.12	3835741.3163	1177264.0651	4941609.8834	0.0287	0.0223	0.0365	5664449.6810	644349.6100	181.0278	0.0285	0.0208	0.0375	2.3711	0.0038	NaN	0.00	11.1828	0.0000	7.2564	0.0000	0.0000	0.0000	-1.00	0.0956
BX15	2023	10	30	01	55	05.00	6	0	6	0	0	0	2.68	1.59	1.31	2.34	3.12	3835741.3144	1177264.0648	4941609.8854	0.0287	0.0223	0.0365	5664449.6837	644349.6103	181.0282	0.0285	0.0208	0.0375	2.3711	0.0038	NaN	0.00	11.2379	0.0000	7.3163	0.0000	0.0000	0.0000	-1.00	0.0956
BX15	2023	10	30	01	55	10.00	6	0	6	0	0	0	2.68	1.59	1.31	2.34	3.11	3835741.3145	1177264.0614	4941609.8837	0.0287	0.0223	0.0365	5664449.6833	644349.6070	181.0263	0.0285	0.0208	0.0375	2.3712	0.0038	NaN	0.00	11.0675	0.0000	7.1465	0.0000	0.0000	0.0000	-1.00	0.0956
BX15	2023	10	30	01	55	15.00	6	0	6	0	0	0	2.67	1.58	1.31	2.33	3.11	3835741.3134	1177264.0619	4941609.8840	0.0287	0.0223	0.0365	5664449.6842	644349.6078	181.0259	0.0285	0.0208	0.0375	2.3712	0.0038	NaN	0.00	11.3435	0.0000	7.4234	0.0000	0.0000	0.0000	-1.00	0.0956
BX15	2023	10	30	01	55	20.00	6	0	6	0	0	0	2.67	1.58	1.31	2.33	3.11	3835741.3110	1177264.0630	4941609.8841	0.0287	0.0223	0.0365	5664449.6858	644349.6095	181.0248	0.0285	0.0208	0.0375	2.3712	0.0038	NaN	0.00	10.9944	0.0000	7.0760	0.0000	0.0000	0.0000	-1.00	0.0956
BX15	2023	10	30	01	55	25.00	6	0	6	0	0	0	2.67	1.58	1.31	2.33	3.10	3835741.3113	1177264.0639	4941609.8851	0.0287	0.0223	0.0365	5664449.6861	644349.6103	181.0259	0.0285	0.0208	0.0375	2.3712	0.0038	NaN	0.00	10.9788	0.0000	7.0622	0.0000	0.0000	0.0000	-1.00	0.0957
BX15	2023	10	30	01	55	30.00	6	0	6	0	0	0	2.67	1.58	1.31	2.32	3.10	3835741.3098	1177264.0613	4941609.8849	0.0287	0.0223	0.0365	5664449.6876	644349.6082	181.0244	0.0285	0.0208	0.0375	2.3713	0.0038	NaN	0.00	10.8901	0.0000	6.9722	0.0000	0.0000	0.0000	-1.00	0.0957
BX15	2023	10	30	01	55	35.00	6	0	6	0	0	0	2.66	1.58	1.31	2.32	3.10	3835741.3094	1177264.0629	4941609.8866	0.0287	0.0223	0.0365	5664449.6886	644349.6099	181.0257	0.0285	0.0208	0.0375	2.3713	0.0038	NaN	0.00	10.9530	0.0000	7.0352	0.0000	0.0000	0.0000	-1.00	0.0957
BX15	2023	10	30	01	55	40.00	6	0	6	0	0	0	2.66	1.58	1.30	2.32	3.09	3835741.3073	1177264.0622	4941609.8878	0.0287	0.0223	0.0365	5664449.6911	644349.6096	181.0253	0.0285	0.0208	0.0375	2.3713	0.0038	NaN	0.00	11.0696	0.0000	7.1541	0.0000	0.0000	0.0000	-1.00	0.0958
BX15	2023	10	30	01	55	45.00	6	0	6	0	0	0	2.66	1.58	1.30	2.32	3.09	3835741.3088	1177264.0612	4941609.8894	0.0287	0.0223	0.0365	5664449.6912	644349.6083	181.0272	0.0285	0.0208	0.0375	2.3714	0.0038	NaN	0.00	10.9610	0.0000	7.0408	0.0000	0.0000	0.0000	-1.00	0.0958
BX15	2023	10	30	01	55	50.00	6	0	6	0	0	0	2.66	1.57	1.30	2.31	3.09	3835741.3102	1177264.0591	4941609.8887	0.0287	0.0223	0.0365	5664449.6901	644349.6059	181.0272	0.0285	0.0208	0.0375	2.3714	0.0038	NaN	0.00	11.0875	0.0000	7.1587	0.0000	0.0000	0.0000	-1.00	0.0959
BX15	2023	10	30	01	55	55.00	6	0	6	0	0	0	2.65	1.57	1.30	2.31	3.08	3835741.3097	1177264.0611	4941609.8874	0.0287	0.0222	0.0365	5664449.6893	644349.6080	181.0262	0.0285	0.0208	0.0375	2.3714	0.0038	NaN	0.00	10.9065	0.0000	6.9771	0.0000	0.0000	0.0000	-1.00	0.0959
BX15	2023	10	30	01	56	00.00	6	0	6	0	0	0	2.65	1.57	1.30	2.31	3.08	3835741.3089	1177264.0607	4941609.8870	0.0287	0.0222	0.0365	5664449.6898	644349.6078	181.0253	0.0285	0.0208	0.0375	2.3715	0.0038	NaN	0.00	10.9338	0.0000	7.0019	0.0000	0.0000	0.0000	-1.00	0.0959
BX15	2023	10	30	01	56	05.00	6	0	6	0	0	0	2.65	1.57	1.30	2.30	3.08	3835741.3069	1177264.0596	4941609.8879	0.0287	0.0222	0.0365	5664449.6920	644349.6072	181.0246	0.0285	0.0208	0.0375	2.3715	0.0038	NaN	0.00	10.7768	0.0000	6.8413	0.0000	0.0000	0.0000	-1.00	0.0959
BX15	2023	10	30	01	56	10.00	6	0	6	0	0	0	2.64	1.57	1.30	2.30	3.07	3835741.3061	1177264.0569	4941609.8846	0.0287	0.0222	0.0365	5664449.6911	644349.6049	181.0211	0.0285	0.0208	0.0375	2.3715	0.0038	NaN	0.00	10.9529	0.0000	7.0098	0.0000	0.0000	0.0000	-1.00	0.0960
BX15	2023	10	30	01	56	15.00	6	0	6	0	0	0	2.64	1.57	1.30	2.30	3.07	3835741.3015	1177264.0551	4941609.8859	0.0287	0.0222	0.0365	5664449.6958	644349.6045	181.0190	0.0285	0.0208	0.0375	2.3716	0.0038	NaN	0.00	10.7685	0.0000	6.8177	0.0000	0.0000	0.0000	-1.00	0.0960
BX15	2023	10	30	01	56	20.00	6	0	6	0	0	0	2.64	1.56	1.30	2.30	3.07	3835741.3006	1177264.0550	4941609.8859	0.0287	0.0222	0.0365	5664449.6965	644349.6046	181.0185	0.0285	0.0208	0.0375	2.3716	0.0038	NaN	0.00	10.6752	0.0000	6.7184	0.0000	0.0000	0.0000	-1.00	0.0960
BX15	2023	10	30	01	56	25.00	6	0	6	0	0	0	2.64	1.56	1.30	2.29	3.06	3835741.2992	1177264.0560	4941609.8863	0.0287	0.0222	0.0364	5664449.6975	644349.6059	181.0181	0.0285	0.0208	0.0375	2.3716	0.0038	NaN	0.00	10.9271	0.0000	6.9695	0.0000	0.0000	0.0000	-1.00	0.0961
BX15	2023	10	30	01	56	30.00	6	0	6	0	0	0	2.63	1.56	1.30	2.29	3.06	3835741.3016	1177264.0555	4941609.8863	0.0287	0.0222	0.0364	5664449.6957	644349.6048	181.0195	0.0285	0.0208	0.0375	2.3717	0.0038	NaN	0.00	11.0662	0.0000	7.1039	0.0000	0.0000	0.0000	-1.00	0.0961
BX15	2023	10	30	01	56	35.00	6	0	6	0	0	0	2.63	1.56	1.30	2.29	3.06	3835741.3006	1177264.0568	4941609.8845	0.0287	0.0222	0.0364	5664449.6951	644349.6064	181.0177	0.0285	0.0208	0.0375	2.3717	0.0038	NaN	0.00	11.2814	0.0000	7.3170	0.0000	0.0000	0.0000	-1.00	0.0962
BX15	2023	10	30	01	56	40.00	6	0	6	0	0	0	2.63	1.56	1.30	2.28	3.05	3835741.2993	1177264.0539	4941609.8820	0.0287	0.0222	0.0364	5664449.6951	644349.6040	181.0144	0.0285	0.0208	0.0375	2.3718	0.0038	NaN	0.00	11.1719	0.0000	7.2054	0.0000	0.0000	0.0000	-1.00	0.0962
BX15	2023	10	30	01	56	45.00	6	0	6	0	0	0	2.62	1.56	1.30	2.28	3.05	3835741.2971	1177264.0541	4941609.8819	0.0287	0.0222	0.0364	5664449.6967	644349.6047	181.0131	0.0285	0.0208	0.0375	2.3718	0.0038	NaN	0.00	10.9426	0.0000	6.9821	0.0000	0.0000	0.0000	-1.00	0.0962
BX15	2023	10	30	01	56	50.00	6	0	6	0	0	0	2.62	1.55	1.29	2.28	3.05	3835741.2967	1177264.0530	4941609.8814	0.0288	0.0222	0.0364	5664449.6970	644349.6038	181.0123	0.0285	0.0208	0.0375	2.3718	0.0038	NaN	0.00	10.9404	0.0000	6.9816	0.0000	0.0000	0.0000	-1.00	0.0963
BX15	2023	10	30	01	56	55.00	6	0	6	0	0	0	2.62	1.55	1.29	2.28	3.04	3835741.2956	1177264.0525	4941609.8790	0.0288	0.0222	0.0364	5664449.6964	644349.6037	181.0096	0.0285	0.0208	0.0375	2.3719	0.0038	NaN	0.00	10.8833	0.0000	6.9251	0.0000	0.0000	0.0000	-1.00	0.0963
BX15	2023	10	30	01	57	00.00	6	0	6	0	0	0	2.62	1.55	1.29	2.27	3.04	3835741.2949	1177264.0505	4941609.8783	0.0288	0.0222	0.0364	5664449.6969	644349.6020	181.0083	0.0285	0.0208	0.0375	2.3719	0.0038	NaN	0.00	11.0003	0.0000	7.0403	0.0000	0.0000	0.0000	-1.00	0.0964
BX15	2023	10	30	01	57	05.00	6	0	6	0	0	0	2.61	1.55	1.29	2.27	3.04	3835741.2952	1177264.0508	4941609.8787	0.0288	0.0222	0.0364	5664449.6968	644349.6021	181.0089	0.0285	0.0208	0.0374	2.3720	0.0038	NaN	0.00	10.8539	0.0000	6.8931	0.0000	0.0000	0.0000	-1.00	0.0964
BX15	2023	10	30	01	57	10.00	6	0	6	0	0	0	2.61	1.55	1.29	2.27	3.03	3835741.2945	1177264.0502	4941609.8779	0.0288	0.0222	0.0364	5664449.6970	644349.6018	181.0077	0.0285	0.0208	0.0374	2.3720	0.0038	NaN	0.00	10.6593	0.0000	6.6966	0.0000	0.0000	0.0000	-1.00	0.0965
BX15	2023	10	30	01	57	15.00	6	0	6	0	0	0	2.61	1.55	1.29	2.26	3.03	3835741.2953	1177264.0513	4941609.8782	0.0288	0.0222	0.0364	5664449.6963	644349.6026	181.0086	0.0285	0.0208	0.0374	2.3721	0.0038	NaN	0.00	10.8317	0.0000	6.8717	0.0000	0.0000	0.0000	-1.00	0.0965
BX15	2023	10	30	01	57	20.00	6	0	6	0	0	0	2.60	1.54	1.29	2.26	3.03	3835741.2956	1177264.0514	4941609.8803	0.0288	0.0222	0.0364	5664449.6973	644349.6026	181.0104	0.0285	0.0208	0.0374	2.3721	0.0038	NaN	0.00	10.6546	0.0000	6.6955	0.0000	0.0000	0.0000	-1.00	0.0966
BX15	2023	10	30	01	57	25.00	6	0	6	0	0	0	2.60	1.54	1.29	2.26	3.02	3835741.2965	1177264.0510	4941609.8793	0.0288	0.0222	0.0364	5664449.6961	644349.6020	181.0101	0.0285	0.0208	0.0374	2.3722	0.0038	NaN	0.00	10.6496	0.0000	6.6972	0.0000	0.0000	0.0000	-1.00	0.0966
BX15	2023	10	30	01	57	30.00	6	0	6	0	0	0	2.60	1.54	1.29	2.26	3.02	3835741.2979	1177264.0506	4941609.8803	0.0288	0.0222	0.0364	5664449.6959	644349.6012	181.0117	0.0285	0.0208	0.0374	2.3722	0.0038	NaN	0.00	10.7893	0.0000	6.8419	0.0000	0.0000	0.0000	-1.00	0.0967
BX15	2023	10	30	01	57	35.00	6	0	6	0	0	0	2.59	1.54	1.29	2.25	3.02	3835741.2987	1177264.0483	4941609.8809	0.0288	0.0222	0.0364	5664449.6961	644349.5988	181.0121	0.0285	0.0208	0.0374	2.3723	0.0038	NaN	0.00	10.6329	0.0000	6.6866	0.0000	0.0000	0.0000	-1.00	0.0967
BX15	2023	10	30	01	57	40.00	6	0	6	0	0	0	2.59	1.54	1.29	2.25	3.01	3835741.2982	1177264.0477	4941609.8809	0.0288	0.0222	0.0364	5664449.6966	644349.5983	181.0118	0.0285	0.0208	0.0374	2.3723	0.0038	NaN	0.00	10.5394	0.0000	6.5969	0.0000	0.0000	0.0000	-1.00	0.0968
BX15	2023	10	30	01	57	45.00	6	0	6	0	0	0	2.59	1.54	1.29	2.25	3.01	3835741.2978	1177264.0481	4941609.8792	0.0288	0.0222	0.0364	5664449.6957	644349.5988	181.0103	0.0285	0.0208	0.0374	2.3724	0.0038	NaN	0.00	10.5209	0.0000	6.5843	0.0000	0.0000	0.0000	-1.00	0.0968
BX15	2023	10	30	01	57	50.00	6	0	6	0	0	0	2.59	1.53	1.28	2.24	3.01	3835741.2990	1177264.0461	4941609.8773	0.0288	0.0222	0.0364	5664449.6940	644349.5966	181.0092	0.0285	0.0208	0.0374	2.3724	0.0039	NaN	0.00	10.5810	0.0000	6.6479	0.0000	0.0000	0.0000	-1.00	0.0969
BX15	2023	10	30	01	57	55.00	6	0	6	0	0	0	2.58	1.53	1.28	2.24	3.00	3835741.2996	1177264.0449	4941609.8761	0.0288	0.0222	0.0364	5664449.6931	644349.5953	181.0084	0.0285	0.0208	0.0374	2.3725	0.0039	NaN	0.00	10.6532	0.0000	6.7221	0.0000	0.0000	0.0000	-1.00	0.0969
BX15	2023	10	30	01	58	00.00	6	0	6	0	0	0	2.58	1.53	1.28	2.24	3.00	3835741.3006	1177264.0444	4941609.8758	0.0288	0.0222	0.0364	5664449.6922	644349.5946	181.0087	0.0285	0.0208	0.0374	2.3725	0.0039	NaN	0.00	10.6908	0.0000	6.7589	0.0000	0.0000	0.0000	-1.00	0.0970
BX15	2023	10	30	01	58	05.00	6	0	6	0	0	0	2.58	1.53	1.28	2.24	3.00	3835741.3014	1177264.0446	4941609.8735	0.0288	0.0222	0.0364	5664449.6901	644349.5946	181.0074	0.0285	0.0208	0.0374	2.3726	0.0039	NaN	0.00	10.7721	0.0000	6.8414	0.0000	0.0000	0.0000	-1.00	0.0970
BX15	2023	10	30	01	58	10.00	6	0	6	0	0	0	2.57	1.53	1.28	2.23	2.99	3835741.3028	1177264.0469	4941609.8734	0.0288	0.0222	0.0364	5664449.6886	644349.5964	181.0085	0.0285	0.0208	0.0374	2.3726	0.0039	NaN	0.00	10.7750	0.0000	6.8450	0.0000	0.0000	0.0000	-1.00	0.0971
BX15	2023	10	30	01	58	15.00	6	0	6	0	0	0	2.57	1.53	1.28	2.23	2.99	3835741.3056	1177264.0469	4941609.8734	0.0288	0.0222	0.0364	5664449.6865	644349.5957	181.0103	0.0285	0.0208	0.0374	2.3727	0.0039	NaN	0.00	10.7565	0.0000	6.8304	0.0000	0.0000	0.0000	-1.00	0.0971
BX15	2023	10	30	01	58	20.00	6	0	6	0	0	0	2.57	1.52	1.28	2.23	2.99	3835741.3066	1177264.0467	4941609.8744	0.0288	0.0222	0.0364	5664449.6864	644349.5952	181.0116	0.0285	0.0208	0.0374	2.3727	0.0039	NaN	0.00	10.4343	0.0000	6.5114	0.0000	0.0000	0.0000	-1.00	0.0971
BX15	2023	10	30	01	58	25.00	6	0	6	0	0	0	2.57	1.52	1.28	2.22	2.98	3835741.3077	1177264.0469	4941609.8761	0.0288	0.0222	0.0364	5664449.6866	644349.5951	181.0136	0.0286	0.0208	0.0374	2.3728	0.0039	NaN	0.00	10.5726	0.0000	6.6461	0.0000	0.0000	0.0000	-1.00	0.0972
BX15	2023	10	30	01	58	30.00	6	0	6	0	0	0	2.56	1.52	1.28	2.22	2.98	3835741.3067	1177264.0472	4941609.8743	0.0288	0.0222	0.0364	5664449.6862	644349.5956	181.0117	0.0286	0.0208	0.0374	2.3728	0.0039	NaN	0.00	10.7516	0.0000	6.8256	0.0000	0.0000	0.0000	-1.00	0.0972
BX15	2023	10	30	01	58	35.00	6	0	6	0	0	0	2.56	1.52	1.28	2.22	2.98	3835741.3074	1177264.0466	4941609.8763	0.0289	0.0222	0.0364	5664449.6870	644349.5948	181.0135	0.0286	0.0208	0.0374	2.3728	0.0039	NaN	0.00	10.7136	0.0000	6.7868	0.0000	0.0000	0.0000	-1.00	0.0973
BX15	2023	10	30	01	58	40.00	6	0	6	0	0	0	2.56	1.52	1.28	2.22	2.97	3835741.3091	1177264.0440	4941609.8757	0.0289	0.0222	0.0364	5664449.6859	644349.5919	181.0136	0.0286	0.0208	0.0374	2.3729	0.0039	NaN	0.00	10.5097	0.0000	6.5828	0.0000	0.0000	0.0000	-1.00	0.0973
BX15	2023	10	30	01	58	45.00	6	0	6	0	0	0	2.55	1.52	1.28	2.21	2.97	3835741.3097	1177264.0432	4941609.8752	0.0289	0.0222	0.0364	5664449.6852	644349.5909	181.0134	0.0286	0.0208	0.0374	2.3730	0.0039	NaN	0.00	10.3801	0.0000	6.4493	0.0000	0.0000	0.0000	-1.00	0.0974
BX15	2023	10	30	01	58	50.00	6	0	6	0	0	0	2.55	1.51	1.27	2.21	2.97	3835741.3097	1177264.0417	4941609.8768	0.0289	0.0222	0.0363	5664449.6865	644349.5895	181.0144	0.0286	0.0208	0.0374	2.3730	0.0039	NaN	0.00	10.6001	0.0000	6.6631	0.0000	0.0000	0.0000	-1.00	0.0975
BX15	2023	10	30	01	58	55.00	6	0	6	0	0	0	2.55	1.51	1.27	2.21	2.96	3835741.3098	1177264.0424	4941609.8778	0.0289	0.0222	0.0363	5664449.6869	644349.5901	181.0154	0.0286	0.0208	0.0374	2.3731	0.0039	NaN	0.00	10.6668	0.0000	6.7245	0.0000	0.0000	0.0000	-1.00	0.0975
BX15	2023	10	30	01	59	00.00	6	0	6	0	0	0	2.54	1.51	1.27	2.20	2.96	3835741.3111	1177264.0436	4941609.8788	0.0289	0.0222	0.0363	5664449.6863	644349.5909	181.0172	0.0286	0.0208	0.0374	2.3732	0.0039	NaN	0.00	10.7135	0.0000	6.7653	0.0000	0.0000	0.0000	-1.00	0.0976
BX15	2023	10	30	01	59	05.00	6	0	6	0	0	0	2.54	1.51	1.27	2.20	2.96	3835741.3112	1177264.0430	4941609.8788	0.0289	0.0222	0.0363	5664449.6864	644349.5903	181.0170	0.0286	0.0208	0.0374	2.3732	0.0039	NaN	0.00	10.4020	0.0000	6.4518	0.0000	0.0000	0.0000	-1.00	0.0977
BX15	2023	10	30	01	59	10.00	6	0	6	0	0	0	2.54	1.51	1.27	2.20	2.95	3835741.3119	1177264.0420	4941609.8797	0.0289	0.0222	0.0363	5664449.6867	644349.5891	181.0180	0.0286	0.0208	0.0374	2.3733	0.0039	NaN	0.00	10.4203	0.0000	6.4720	0.0000	0.0000	0.0000	-1.00	0.0977
BX15	2023	10	30	01	59	15.00	6	0	6	0	0	0	2.54	1.50	1.27	2.19	2.95	3835741.3114	1177264.0431	4941609.8812	0.0289	0.0222	0.0363	5664449.6877	644349.5903	181.0191	0.0286	0.0208	0.0374	2.3733	0.0039	NaN	0.00	10.5143	0.0000	6.5683	0.0000	0.0000	0.0000	-1.00	0.0978
BX15	2023	10	30	01	59	20.00	6	0	6	0	0	0	2.53	1.50	1.27	2.19	2.95	3835741.3134	1177264.0454	4941609.8850	0.0289	0.0222	0.0363	5664449.6882	644349.5919	181.0237	0.0286	0.0208	0.0374	2.3734	0.0039	NaN	0.00	10.5461	0.0000	6.6006	0.0000	0.0000	0.0000	-1.00	0.0979
BX15	2023	10	30	01	59	25.00	6	0	6	0	0	0	2.53	1.50	1.27	2.19	2.94	3835741.3129	1177264.0447	4941609.8879	0.0289	0.0222	0.0363	5664449.6905	644349.5914	181.0255	0.0286	0.0208	0.0374	2.3735	0.0039	NaN	0.00	10.6067	0.0000	6.6626	0.0000	0.0000	0.0000	-1.00	0.0979
BX15	2023	10	30	01	59	30.00	6	0	6	0	0	0	2.53	1.50	1.27	2.19	2.94	3835741.3120	1177264.0453	4941609.8862	0.0289	0.0222	0.0363	5664449.6900	644349.5922	181.0238	0.0286	0.0208	0.0374	2.3736	0.0039	NaN	0.00	10.5682	0.0000	6.6269	0.0000	0.0000	0.0000	-1.00	0.0980
BX15	2023	10	30	01	59	35.00	6	0	6	0	0	0	2.52	1.50	1.27	2.18	2.93	3835741.3108	1177264.0439	4941609.8861	0.0289	0.0222	0.0363	5664449.6911	644349.5912	181.0227	0.0286	0.0208	0.0374	2.3736	0.0039	NaN	0.00	10.5042	0.0000	6.5590	0.0000	0.0000	0.0000	-1.00	0.0981
BX15	2023	10	30	01	59	40.00	6	0	6	0	0	0	2.52	1.50	1.27	2.18	2.93	3835741.3130	1177264.0439	4941609.8865	0.0289	0.0222	0.0363	5664449.6897	644349.5906	181.0243	0.0286	0.0208	0.0374	2.3737	0.0039	NaN	0.00	10.4066	0.0000	6.4628	0.0000	0.0000	0.0000	-1.00	0.0981
BX15	2023	10	30	01	59	45.00	6	0	6	0	0	0	2.52	1.49	1.27	2.18	2.93	3835741.3136	1177264.0453	4941609.8874	0.0289	0.0222	0.0363	5664449.6895	644349.5917	181.0256	0.0286	0.0208	0.0374	2.3738	0.0039	NaN	0.00	10.5418	0.0000	6.5994	0.0000	0.0000	0.0000	-1.00	0.0982
BX15	2023	10	30	01	59	50.00	6	0	6	0	0	0	2.51	1.49	1.26	2.17	2.92	3835741.3165	1177264.0473	4941609.8882	0.0289	0.0222	0.0363	5664449.6875	644349.5929	181.0284	0.0286	0.0208	0.0374	2.3738	0.0039	NaN	0.00	10.5431	0.0000	6.6007	0.0000	0.0000	0.0000	-1.00	0.0983
BX15	2023	10	30	01	59	55.00	6	0	6	0	0	0	2.51	1.49	1.26	2.17	2.92	3835741.3168	1177264.0466	4941609.8895	0.0289	0.0222	0.0363	5664449.6882	644349.5921	181.0294	0.0286	0.0208	0.0374	2.3739	0.0039	NaN	0.00	10.4472	0.0000	6.5070	0.0000	0.0000	0.0000	-1.00	0.0984
BX15	2023	10	30	02	00	05.00	6	0	6	0	0	0	2.51	1.49	1.26	2.17	2.91	3835741.3135	1177264.0431	4941609.8903	0.0314	0.0240	0.0393	5664449.6919	644349.5896	181.0275	0.0313	0.0224	0.0404	2.3740	0.0039	NaN	0.00	10.3857	0.0000	6.4589	0.0000	0.0000	0.0000	-1.00	0.0985
BX15	2023	10	30	02	00	10.00	6	0	6	0	0	0	2.50	1.49	1.26	2.16	2.91	3835741.3061	1177264.0446	4941609.8854	0.0306	0.0228	0.0383	5664449.6941	644349.5931	181.0195	0.0296	0.0215	0.0397	2.3741	0.0039	NaN	0.00	10.1665	0.0000	6.2447	0.0000	0.0000	0.0000	-1.00	0.0985
BX15	2023	10	30	02	00	15.00	6	0	6	0	0	0	2.50	1.48	1.26	2.16	2.91	3835741.3073	1177264.0430	4941609.8863	0.0296	0.0223	0.0373	5664449.6940	644349.5913	181.0206	0.0290	0.0209	0.0386	2.3741	0.0039	NaN	0.00	10.2998	0.0000	6.3812	0.0000	0.0000	0.0000	-1.00	0.0986
BX15	2023	10	30	02	00	20.00	6	0	6	0	0	0	2.50	1.48	1.26	2.16	2.90	3835741.3076	1177264.0432	4941609.8855	0.0292	0.0222	0.0368	5664449.6933	644349.5914	181.0202	0.0288	0.0208	0.0380	2.3742	0.0039	NaN	0.00	10.2392	0.0000	6.3256	0.0000	0.0000	0.0000	-1.00	0.0987
BX15	2023	10	30	02	00	25.00	6	0	6	0	0	0	2.49	1.48	1.26	2.15	2.90	3835741.3130	1177264.0431	4941609.8829	0.0291	0.0222	0.0366	5664449.6876	644349.5898	181.0214	0.0287	0.0208	0.0377	2.3743	0.0039	NaN	0.00	10.1403	0.0000	6.2303	0.0000	0.0000	0.0000	-1.00	0.0987
BX15	2023	10	30	02	00	30.00	6	0	6	0	0	0	2.49	1.48	1.26	2.15	2.90	3835741.3132	1177264.0416	4941609.8819	0.0290	0.0222	0.0364	5664449.6871	644349.5884	181.0205	0.0286	0.0208	0.0375	2.3744	0.0039	NaN	0.00	10.0753	0.0000	6.1667	0.0000	0.0000	0.0000	-1.00	0.0988
BX15	2023	10	30	02	00	35.00	6	0	6	0	0	0	2.49	1.48	1.26	2.15	2.89	3835741.3120	1177264.0419	4941609.8823	0.0290	0.0222	0.0364	5664449.6882	644349.5890	181.0201	0.0286	0.0208	0.0375	2.3744	0.0039	NaN	0.00	10.6618	0.0000	6.7502	0.0000	0.0000	0.0000	-1.00	0.0989
BX15	2023	10	30	02	00	40.00	6	0	6	0	0	0	2.48	1.47	1.26	2.14	2.89	3835741.3130	1177264.0430	4941609.8859	0.0290	0.0222	0.0363	5664449.6895	644349.5897	181.0237	0.0286	0.0208	0.0374	2.3745	0.0039	NaN	0.00	10.2609	0.0000	6.3453	0.0000	0.0000	0.0000	-1.00	0.0990
BX15	2023	10	30	02	00	45.00	6	0	6	0	0	0	2.48	1.47	1.25	2.14	2.89	3835741.3106	1177264.0417	4941609.8869	0.0290	0.0222	0.0363	5664449.6922	644349.5891	181.0228	0.0286	0.0208	0.0374	2.3746	0.0039	NaN	0.00	10.4442	0.0000	6.5372	0.0000	0.0000	0.0000	-1.00	0.0990
BX15	2023	10	30	02	00	50.00	6	0	6	0	0	0	2.48	1.47	1.25	2.14	2.88	3835741.3071	1177264.0435	4941609.8807	0.0296	0.0223	0.0367	5664449.6906	644349.5919	181.0162	0.0286	0.0212	0.0381	2.3746	0.0039	NaN	0.00	10.6443	0.0000	6.7372	0.0000	0.0000	0.0000	-1.00	0.0991
BX15	2023	10	30	02	00	55.00	6	0	6	0	0	0	2.48	1.47	1.25	2.14	2.88	3835741.3057	1177264.0442	4941609.8750	0.0299	0.0223	0.0369	5664449.6880	644349.5930	181.0111	0.0286	0.0213	0.0385	2.3747	0.0039	NaN	0.00	10.2109	0.0000	6.2960	0.0000	0.0000	0.0000	-1.00	0.0991
BX15	2023	10	30	02	01	00.00	6	0	6	0	0	0	2.47	1.47	1.25	2.13	2.88	3835741.3025	1177264.0432	4941609.8669	0.0300	0.0223	0.0371	5664449.6854	644349.5930	181.0026	0.0286	0.0213	0.0387	2.3747	0.0039	NaN	0.00	10.2427	0.0000	6.3222	0.0000	0.0000	0.0000	-1.00	0.0991
BX15	2023	10	30	02	01	05.00	6	0	6	0	0	0	2.47	1.47	1.25	2.13	2.87	3835741.2991	1177264.0422	4941609.8650	0.0300	0.0223	0.0372	5664449.6870	644349.5931	180.9989	0.0286	0.0213	0.0389	2.3747	0.0039	NaN	0.00	10.1951	0.0000	6.2662	0.0000	0.0000	0.0000	-1.00	0.0991
BX15	2023	10	30	02	01	10.00	6	0	6	0	0	0	2.47	1.46	1.25	2.13	2.87	3835741.3035	1177264.0437	4941609.8648	0.0327	0.0254	0.0376	5664449.6833	644349.5933	181.0016	0.0314	0.0238	0.0397	2.3747	0.0039	NaN	0.00	10.1553	0.0000	6.2234	0.0000	0.0000	0.0000	-1.00	0.0992
BX15	2023	10	30	02	01	15.00	6	0	6	0	0	0	2.46	1.46	1.25	2.12	2.86	3835741.2976	1177264.0408	4941609.8607	0.0311	0.0230	0.0374	5664449.6857	644349.5922	180.9945	0.0296	0.0218	0.0393	2.3748	0.0039	NaN	0.00	10.4903	0.0000	6.5173	0.0000	0.0000	0.0000	-1.00	0.0992
BX15	2023	10	30	02	01	20.00	6	0	6	0	0	0	2.46	1.46	1.25	2.12	2.86	3835741.2947	1177264.0416	4941609.8565	0.0305	0.0225	0.0373	5664449.6851	644349.5939	180.9895	0.0290	0.0214	0.0391	2.3748	0.0039	NaN	0.00	10.5392	0.0000	6.5602	0.0000	0.0000	0.0000	-1.00	0.0992
BX15	2023	10	30	02	01	25.00	6	0	6	0	0	0	2.46	1.46	1.25	2.12	2.86	3835741.2976	1177264.0427	4941609.8614	0.0296	0.0222	0.0368	5664449.6858	644349.5940	180.9953	0.0288	0.0209	0.0382	2.3749	0.0039	NaN	0.00	10.3533	0.0000	6.3903	0.0000	0.0000	0.0000	-1.00	0.0993
BX15	2023	10	30	02	01	30.00	6	0	6	0	0	0	2.45	1.46	1.25	2.12	2.85	3835741.2951	1177264.0442	4941609.8607	0.0299	0.0223	0.0370	5664449.6869	644349.5961	180.9936	0.0287	0.0212	0.0386	2.3749	0.0039	NaN	0.00	10.4053	0.0000	6.4426	0.0000	0.0000	0.0000	-1.00	0.0993
BX15	2023	10	30	02	01	35.00	6	0	6	0	0	0	2.45	1.45	1.24	2.11	2.85	3835741.2960	1177264.0427	4941609.8580	0.0300	0.0223	0.0371	5664449.6848	644349.5945	180.9917	0.0287	0.0213	0.0388	2.3749	0.0039	NaN	0.00	10.3671	0.0000	6.4003	0.0000	0.0000	0.0000	-1.00	0.0994
BX15	2023	10	30	02	01	40.00	6	0	6	0	0	0	2.45	1.45	1.24	2.11	2.85	3835741.2952	1177264.0430	4941609.8581	0.0301	0.0223	0.0372	5664449.6854	644349.5950	180.9914	0.0287	0.0213	0.0389	2.3749	0.0039	NaN	0.00	10.4325	0.0000	6.4564	0.0000	0.0000	0.0000	-1.00	0.0994
BX15	2023	10	30	02	01	45.00	6	0	6	0	0	0	2.45	1.45	1.24	2.11	2.84	3835741.2966	1177264.0453	4941609.8589	0.0301	0.0223	0.0372	5664449.6844	644349.5968	180.9932	0.0287	0.0213	0.0389	2.3750	0.0039	NaN	0.00	10.6252	0.0000	6.6431	0.0000	0.0000	0.0000	-1.00	0.0994
BX15	2023	10	30	02	01	50.00	6	0	6	0	0	0	2.44	1.45	1.24	2.10	2.84	3835741.3026	1177264.0436	4941609.8613	0.0294	0.0222	0.0368	5664449.6818	644349.5935	180.9985	0.0286	0.0209	0.0381	2.3750	0.0039	NaN	0.00	10.4579	0.0000	6.4726	0.0000	0.0000	0.0000	-1.00	0.0995
BX15	2023	10	30	02	01	55.00	6	0	6	0	0	0	2.44	1.45	1.24	2.10	2.84	3835741.3070	1177264.0467	4941609.8644	0.0292	0.0222	0.0365	5664449.6798	644349.5952	181.0040	0.0287	0.0208	0.0377	2.3751	0.0039	NaN	0.00	10.1434	0.0000	6.1592	0.0000	0.0000	0.0000	-1.00	0.0995
BX15	2023	10	30	02	02	00.00	6	0	6	0	0	0	2.44	1.45	1.24	2.10	2.83	3835741.3085	1177264.0477	4941609.8647	0.0291	0.0222	0.0364	5664449.6786	644349.5958	181.0054	0.0287	0.0208	0.0376	2.3752	0.0039	NaN	0.00	10.0948	0.0000	6.1170	0.0000	0.0000	0.0000	-1.00	0.0996
BX15	2023	10	30	02	02	05.00	6	0	6	0	0	0	2.43	1.44	1.24	2.09	2.83	3835741.3081	1177264.0488	4941609.8663	0.0291	0.0222	0.0363	5664449.6797	644349.5969	181.0065	0.0287	0.0208	0.0375	2.3753	0.0039	NaN	0.00	10.2214	0.0000	6.2487	0.0000	0.0000	0.0000	-1.00	0.0997
BX15	2023	10	30	02	02	10.00	6	0	6	0	0	0	2.43	1.44	1.24	2.09	2.83	3835741.3076	1177264.0469	4941609.8685	0.0291	0.0222	0.0363	5664449.6818	644349.5952	181.0077	0.0287	0.0208	0.0374	2.3753	0.0039	NaN	0.00	10.2571	0.0000	6.2900	0.0000	0.0000	0.0000	-1.00	0.0998
BX15	2023	10	30	02	02	15.00	6	0	6	0	0	0	2.43	1.44	1.24	2.09	2.82	3835741.3080	1177264.0455	4941609.8688	0.0291	0.0222	0.0362	5664449.6821	644349.5938	181.0079	0.0287	0.0208	0.0374	2.3754	0.0039	NaN	0.00	10.1650	0.0000	6.2007	0.0000	0.0000	0.0000	-1.00	0.0998
BX15	2023	10	30	02	02	20.00	6	0	6	0	0	0	2.42	1.44	1.24	2.09	2.82	3835741.3089	1177264.0449	4941609.8704	0.0291	0.0222	0.0362	5664449.6825	644349.5929	181.0095	0.0287	0.0208	0.0374	2.3755	0.0039	NaN	0.00	9.9518	0.0000	5.9889	0.0000	0.0000	0.0000	-1.00	0.0999
BX15	2023	10	30	02	02	25.00	6	0	6	0	0	0	2.42	1.44	1.24	2.08	2.82	3835741.3078	1177264.0434	4941609.8715	0.0291	0.0222	0.0362	5664449.6842	644349.5918	181.0094	0.0287	0.0208	0.0374	2.3756	0.0039	NaN	0.00	10.0322	0.0000	6.0642	0.0000	0.0000	0.0000	-1.00	0.1000
BX15	2023	10	30	02	02	30.00	6	0	6	0	0	0	2.42	1.43	1.23	2.08	2.81	3835741.3098	1177264.0451	4941609.8686	0.0291	0.0222	0.0362	5664449.6806	644349.5929	181.0087	0.0287	0.0208	0.0374	2.3756	0.0039	NaN	0.00	10.3397	0.0000	6.3737	0.0000	0.0000	0.0000	-1.00	0.1001
BX15	2023	10	30	02	02	35.00	6	0	6	0	0	0	2.42	1.43	1.23	2.08	2.81	3835741.3093	1177264.0440	4941609.8697	0.0291	0.0222	0.0362	5664449.6819	644349.5919	181.0091	0.0287	0.0208	0.0374	2.3757	0.0039	NaN	0.00	10.4273	0.0000	6.4661	0.0000	0.0000	0.0000	-1.00	0.1001
BX15	2023	10	30	02	02	40.00	6	0	6	0	0	0	2.41	1.43	1.23	2.07	2.80	3835741.3099	1177264.0440	4941609.8718	0.0300	0.0222	0.0362	5664449.6828	644349.5918	181.0110	0.0290	0.0208	0.0379	2.3757	0.0039	NaN	0.00	10.2853	0.0000	6.3269	0.0000	0.0000	0.0000	-1.00	0.1002
BX15	2023	10	30	02	02	45.00	6	0	6	0	0	0	2.41	1.43	1.23	2.07	2.80	3835741.3146	1177264.0420	4941609.8691	0.0305	0.0224	0.0362	5664449.6779	644349.5886	181.0114	0.0294	0.0215	0.0377	2.3758	0.0039	NaN	0.00	10.3479	0.0000	6.3907	0.0000	0.0000	0.0000	-1.00	0.1002
BX15	2023	10	30	02	02	50.00	6	0	6	0	0	0	2.41	1.43	1.23	2.07	2.80	3835741.3139	1177264.0435	4941609.8684	0.0296	0.0222	0.0362	5664449.6778	644349.5903	181.0107	0.0289	0.0209	0.0375	2.3758	0.0039	NaN	0.00	10.2575	0.0000	6.3029	0.0000	0.0000	0.0000	-1.00	0.1003
BX15	2023	10	30	02	02	55.00	6	0	6	0	0	0	2.40	1.43	1.23	2.06	2.79	3835741.3123	1177264.0457	4941609.8685	0.0293	0.0222	0.0362	5664449.6786	644349.5928	181.0102	0.0288	0.0208	0.0374	2.3759	0.0039	NaN	0.00	10.0944	0.0000	6.1364	0.0000	0.0000	0.0000	-1.00	0.1003
BX15	2023	10	30	02	03	00.00	6	0	6	0	0	0	2.40	1.42	1.23	2.06	2.79	3835741.3127	1177264.0478	4941609.8683	0.0292	0.0222	0.0362	5664449.6778	644349.5947	181.0107	0.0287	0.0208	0.0374	2.3760	0.0039	NaN	0.00	10.0767	0.0000	6.1188	0.0000	0.0000	0.0000	-1.00	0.1004
BX15	2023	10	30	02	03	05.00	6	0	6	0	0	0	2.40	1.42	1.23	2.06	2.79	3835741.3131	1177264.0471	4941609.8681	0.0292	0.0222	0.0362	5664449.6775	644349.5939	181.0106	0.0287	0.0208	0.0374	2.3760	0.0039	NaN	0.00	10.3999	0.0000	6.4421	0.0000	0.0000	0.0000	-1.00	0.1005
BX15	2023	10	30	02	03	10.00	6	0	6	0	0	0	2.39	1.42	1.23	2.06	2.78	3835741.3113	1177264.0454	4941609.8676	0.0301	0.0222	0.0362	5664449.6788	644349.5928	181.0088	0.0291	0.0208	0.0379	2.3761	0.0039	NaN	0.00	10.1512	0.0000	6.1930	0.0000	0.0000	0.0000	-1.00	0.1005
BX15	2023	10	30	02	03	15.00	6	0	6	0	0	0	2.39	1.42	1.23	2.05	2.78	3835741.3124	1177264.0450	4941609.8681	0.0295	0.0222	0.0362	5664449.6784	644349.5921	181.0099	0.0288	0.0208	0.0376	2.3762	0.0039	NaN	0.00	10.0254	0.0000	6.0679	0.0000	0.0000	0.0000	-1.00	0.1006
BX15	2023	10	30	02	03	20.00	6	0	6	0	0	0	2.39	1.42	1.22	2.05	2.78	3835741.3125	1177264.0449	4941609.8680	0.0293	0.0222	0.0362	5664449.6783	644349.5920	181.0098	0.0287	0.0208	0.0375	2.3763	0.0039	NaN	0.00	10.1532	0.0000	6.1926	0.0000	0.0000	0.0000	-1.00	0.1007
BX15	2023	10	30	02	03	25.00	6	0	6	0	0	0	2.38	1.41	1.22	2.05	2.77	3835741.3136	1177264.0450	4941609.8677	0.0292	0.0222	0.0362	5664449.6772	644349.5918	181.0102	0.0287	0.0208	0.0374	2.3764	0.0040	NaN	0.00	10.0649	0.0000	6.1044	0.0000	0.0000	0.0000	-1.00	0.1008
BX15	2023	10	30	02	03	30.00	6	0	6	0	0	0	2.38	1.41	1.22	2.04	2.77	3835741.3135	1177264.0437	4941609.8670	0.0292	0.0222	0.0362	5664449.6771	644349.5906	181.0094	0.0287	0.0208	0.0374	2.3764	0.0040	NaN	0.00	10.3256	0.0000	6.3682	0.0000	0.0000	0.0000	-1.00	0.1009
BX15	2023	10	30	02	03	35.00	6	0	6	0	0	0	2.38	1.41	1.22	2.04	2.77	3835741.3130	1177264.0451	4941609.8671	0.0292	0.0222	0.0362	5664449.6773	644349.5921	181.0094	0.0287	0.0208	0.0374	2.3765	0.0040	NaN	0.00	10.2548	0.0000	6.2965	0.0000	0.0000	0.0000	-1.00	0.1009
BX15	2023	10	30	02	03	40.00	6	0	6	0	0	0	2.38	1.41	1.22	2.04	2.76	3835741.3154	1177264.0459	4941609.8681	0.0301	0.0222	0.0362	5664449.6759	644349.5922	181.0118	0.0291	0.0208	0.0378	2.3766	0.0040	NaN	0.00	10.0540	0.0000	6.0915	0.0000	0.0000	0.0000	-1.00	0.1010
BX15	2023	10	30	02	03	45.00	6	0	6	0	0	0	2.37	1.41	1.22	2.04	2.76	3835741.3145	1177264.0440	4941609.8702	0.0295	0.0222	0.0362	5664449.6784	644349.5905	181.0126	0.0288	0.0208	0.0376	2.3766	0.0040	NaN	0.00	9.7969	0.0000	5.8256	0.0000	0.0000	0.0000	-1.00	0.1011
BX15	2023	10	30	02	03	50.00	6	0	6	0	0	0	2.37	1.40	1.22	2.03	2.75	3835741.3147	1177264.0451	4941609.8686	0.0303	0.0222	0.0362	5664449.6770	644349.5915	181.0117	0.0292	0.0208	0.0379	2.3767	0.0040	NaN	0.00	10.0423	0.0000	6.0649	0.0000	0.0000	0.0000	-1.00	0.1011
BX15	2023	10	30	02	03	55.00	6	0	6	0	0	0	2.37	1.40	1.22	2.03	2.75	3835741.3146	1177264.0457	4941609.8658	0.0296	0.0222	0.0362	5664449.6752	644349.5922	181.0095	0.0288	0.0208	0.0376	2.3767	0.0040	NaN	0.00	9.9399	0.0000	5.9621	0.0000	0.0000	0.0000	-1.00	0.1012
BX15	2023	10	30	02	04	00.00	6	0	6	0	0	0	2.36	1.40	1.22	2.03	2.75	3835741.3132	1177264.0450	4941609.8641	0.0294	0.0222	0.0362	5664449.6753	644349.5919	181.0072	0.0287	0.0208	0.0375	2.3768	0.0040	NaN	0.00	9.9715	0.0000	5.9863	0.0000	0.0000	0.0000	-1.00	0.1012
BX15	2023	10	30	02	04	05.00	6	0	6	0	0	0	2.36	1.40	1.22	2.02	2.74	3835741.3134	1177264.0440	4941609.8653	0.0293	0.0222	0.0361	5664449.6761	644349.5909	181.0080	0.0287	0.0208	0.0374	2.3769	0.0040	NaN	0.00	9.9676	0.0000	5.9810	0.0000	0.0000	0.0000	-1.00	0.1013
BX15	2023	10	30	02	04	10.00	6	0	6	0	0	0	2.36	1.40	1.21	2.02	2.74	3835741.3136	1177264.0445	4941609.8651	0.0293	0.0222	0.0361	5664449.6757	644349.5913	181.0081	0.0287	0.0208	0.0374	2.3769	0.0040	NaN	0.00	10.0270	0.0000	6.0398	0.0000	0.0000	0.0000	-1.00	0.1014
BX15	2023	10	30	02	04	15.00	6	0	6	0	0	0	2.35	1.40	1.21	2.02	2.74	3835741.3161	1177264.0454	4941609.8642	0.0293	0.0222	0.0361	5664449.6731	644349.5916	181.0091	0.0287	0.0208	0.0374	2.3770	0.0040	NaN	0.00	9.8390	0.0000	5.8524	0.0000	0.0000	0.0000	-1.00	0.1014
BX15	2023	10	30	02	04	20.00	6	0	6	0	0	0	2.35	1.39	1.21	2.01	2.73	3835741.3164	1177264.0437	4941609.8664	0.0293	0.0222	0.0361	5664449.6746	644349.5898	181.0107	0.0287	0.0208	0.0374	2.3770	0.0040	NaN	0.00	9.9068	0.0000	5.9206	0.0000	0.0000	0.0000	-1.00	0.1014
BX15	2023	10	30	02	04	25.00	6	0	6	0	0	0	2.35	1.39	1.21	2.01	2.73	3835741.3163	1177264.0440	4941609.8624	0.0293	0.0222	0.0361	5664449.6721	644349.5901	181.0076	0.0287	0.0208	0.0374	2.3771	0.0040	NaN	0.00	9.6286	0.0000	5.6456	0.0000	0.0000	0.0000	-1.00	0.1015
BX15	2023	10	30	02	04	30.00	6	0	6	0	0	0	2.35	1.39	1.21	2.01	2.73	3835741.3151	1177264.0431	4941609.8619	0.0293	0.0222	0.0361	5664449.6728	644349.5896	181.0063	0.0287	0.0208	0.0374	2.3771	0.0040	NaN	0.00	9.9436	0.0000	5.9587	0.0000	0.0000	0.0000	-1.00	0.1015
BX15	2023	10	30	02	04	35.00	6	0	6	0	0	0	2.34	1.39	1.21	2.01	2.72	3835741.3133	1177264.0426	4941609.8614	0.0293	0.0222	0.0361	5664449.6740	644349.5896	181.0047	0.0287	0.0208	0.0374	2.3772	0.0040	NaN	0.00	10.0156	0.0000	6.0361	0.0000	0.0000	0.0000	-1.00	0.1016
BX15	2023	10	30	02	04	40.00	6	0	6	0	0	0	2.34	1.39	1.21	2.00	2.72	3835741.3121	1177264.0430	4941609.8614	0.0293	0.0222	0.0361	5664449.6748	644349.5904	181.0041	0.0287	0.0208	0.0374	2.3772	0.0040	NaN	0.00	9.7321	0.0000	5.7545	0.0000	0.0000	0.0000	-1.00	0.1017
BX15	2023	10	30	02	04	45.00	6	0	6	0	0	0	2.34	1.38	1.21	2.00	2.72	3835741.3118	1177264.0418	4941609.8622	0.0293	0.0221	0.0361	5664449.6758	644349.5892	181.0043	0.0287	0.0208	0.0374	2.3773	0.0040	NaN	0.00	9.8405	0.0000	5.8653	0.0000	0.0000	0.0000	-1.00	0.1017
BX15	2023	10	30	02	04	50.00	6	0	6	0	0	0	2.33	1.38	1.21	2.00	2.71	3835741.3129	1177264.0407	4941609.8624	0.0293	0.0221	0.0361	5664449.6753	644349.5879	181.0049	0.0287	0.0208	0.0374	2.3774	0.0040	NaN	0.00	9.9267	0.0000	5.9573	0.0000	0.0000	0.0000	-1.00	0.1018
BX15	2023	10	30	02	04	55.00	6	0	6	0	0	0	2.33	1.38	1.21	1.99	2.71	3835741.3091	1177264.0390	4941609.8598	0.0293	0.0221	0.0361	5664449.6769	644349.5874	181.0002	0.0287	0.0208	0.0374	2.3774	0.0040	NaN	0.00	9.7347	0.0000	5.7658	0.0000	0.0000	0.0000	-1.00	0.1019
BX15	2023	10	30	02	05	00.00	6	0	6	0	0	0	2.33	1.38	1.20	1.99	2.70	3835741.3074	1177264.0354	4941609.8611	0.0293	0.0221	0.0361	5664449.6797	644349.5844	180.9996	0.0287	0.0208	0.0374	2.3775	0.0040	NaN	0.00	9.5297	0.0000	5.5623	0.0000	0.0000	0.0000	-1.00	0.1019
BX15	2023	10	30	02	05	05.00	6	0	6	0	0	0	2.32	1.38	1.20	1.99	2.70	3835741.3076	1177264.0355	4941609.8602	0.0293	0.0221	0.0361	5664449.6789	644349.5844	180.9991	0.0287	0.0208	0.0374	2.3775	0.0040	NaN	0.00	9.8302	0.0000	5.8603	0.0000	0.0000	0.0000	-1.00	0.1020
BX15	2023	10	30	02	05	10.00	6	0	6	0	0	0	2.32	1.37	1.20	1.99	2.70	3835741.3067	1177264.0368	4941609.8616	0.0293	0.0221	0.0361	5664449.6802	644349.5859	180.9999	0.0287	0.0208	0.0374	2.3776	0.0040	NaN	0.00	9.7047	0.0000	5.7307	0.0000	0.0000	0.0000	-1.00	0.1020
BX15	2023	10	30	02	05	15.00	6	0	6	0	0	0	2.32	1.37	1.20	1.98	2.69	3835741.3068	1177264.0378	4941609.8610	0.0293	0.0221	0.0361	5664449.6797	644349.5868	180.9996	0.0287	0.0208	0.0374	2.3776	0.0040	NaN	0.00	9.8377	0.0000	5.8585	0.0000	0.0000	0.0000	-1.00	0.1020
BX15	2023	10	30	02	05	20.00	6	0	6	0	0	0	2.32	1.37	1.20	1.98	2.69	3835741.3053	1177264.0360	4941609.8597	0.0293	0.0221	0.0361	5664449.6803	644349.5855	180.9974	0.0287	0.0208	0.0374	2.3777	0.0040	NaN	0.00	9.8249	0.0000	5.8413	0.0000	0.0000	0.0000	-1.00	0.1021
BX15	2023	10	30	02	05	25.00	6	0	6	0	0	0	2.31	1.37	1.20	1.98	2.69	3835741.3076	1177264.0361	4941609.8598	0.0293	0.0221	0.0361	5664449.6786	644349.5850	180.9989	0.0287	0.0208	0.0374	2.3777	0.0040	NaN	0.00	9.9025	0.0000	5.9148	0.0000	0.0000	0.0000	-1.00	0.1021
BX15	2023	10	30	02	05	30.00	6	0	6	0	0	0	2.31	1.37	1.20	1.97	2.68	3835741.3085	1177264.0364	4941609.8604	0.0293	0.0221	0.0361	5664449.6782	644349.5850	180.9999	0.0287	0.0208	0.0374	2.3777	0.0040	NaN	0.00	9.7801	0.0000	5.7903	0.0000	0.0000	0.0000	-1.00	0.1021
BX15	2023	10	30	02	05	35.00	6	0	6	0	0	0	2.31	1.37	1.20	1.97	2.68	3835741.3070	1177264.0357	4941609.8575	0.0294	0.0221	0.0361	5664449.6777	644349.5848	180.9966	0.0287	0.0208	0.0374	2.3777	0.0040	NaN	0.00	9.8480	0.0000	5.8566	0.0000	0.0000	0.0000	-1.00	0.1022
BX15	2023	10	30	02	05	40.00	6	0	6	0	0	0	2.30	1.36	1.20	1.97	2.68	3835741.3059	1177264.0367	4941609.8565	0.0294	0.0221	0.0361	5664449.6777	644349.5860	180.9954	0.0287	0.0208	0.0374	2.3778	0.0040	NaN	0.00	9.7120	0.0000	5.7190	0.0000	0.0000	0.0000	-1.00	0.1022
BX15	2023	10	30	02	05	45.00	6	0	6	0	0	0	2.30	1.36	1.19	1.97	2.67	3835741.3037	1177264.0367	4941609.8566	0.0294	0.0221	0.0361	5664449.6794	644349.5867	180.9942	0.0287	0.0208	0.0374	2.3778	0.0040	NaN	0.00	9.7644	0.0000	5.7762	0.0000	0.0000	0.0000	-1.00	0.1023
BX15	2023	10	30	02	05	50.00	6	0	6	0	0	0	2.30	1.36	1.19	1.96	2.67	3835741.3057	1177264.0382	4941609.8564	0.0294	0.0221	0.0361	5664449.6774	644349.5876	180.9955	0.0288	0.0208	0.0374	2.3779	0.0040	NaN	0.00	9.7410	0.0000	5.7512	0.0000	0.0000	0.0000	-1.00	0.1023
BX15	2023	10	30	02	05	55.00	6	0	6	0	0	0	2.29	1.36	1.19	1.96	2.67	3835741.3059	1177264.0386	4941609.8572	0.0294	0.0221	0.0361	5664449.6777	644349.5879	180.9963	0.0288	0.0208	0.0374	2.3779	0.0040	NaN	0.00	9.7427	0.0000	5.7533	0.0000	0.0000	0.0000	-1.00	0.1023
BX15	2023	10	30	02	06	00.00	6	0	6	0	0	0	2.29	1.36	1.19	1.96	2.66	3835741.3060	1177264.0384	4941609.8580	0.0294	0.0221	0.0361	5664449.6782	644349.5876	180.9970	0.0288	0.0208	0.0374	2.3779	0.0040	NaN	0.00	9.9008	0.0000	5.9079	0.0000	0.0000	0.0000	-1.00	0.1024
BX15	2023	10	30	02	06	05.00	6	0	6	0	0	0	2.29	1.35	1.19	1.95	2.66	3835741.3056	1177264.0372	4941609.8561	0.0294	0.0221	0.0361	5664449.6776	644349.5866	180.9950	0.0288	0.0208	0.0374	2.3780	0.0040	NaN	0.00	9.8389	0.0000	5.8440	0.0000	0.0000	0.0000	-1.00	0.1024
BX15	2023	10	30	02	06	10.00	6	0	6	0	0	0	2.29	1.35	1.19	1.95	2.66	3835741.3073	1177264.0374	4941609.8561	0.0294	0.0221	0.0360	5664449.6763	644349.5863	180.9960	0.0288	0.0208	0.0374	2.3780	0.0040	NaN	0.00	9.9227	0.0000	5.9250	0.0000	0.0000	0.0000	-1.00	0.1025
BX15	2023	10	30	02	06	15.00	6	0	6	0	0	0	2.28	1.35	1.19	1.95	2.65	3835741.3111	1177264.0359	4941609.8545	0.0306	0.0224	0.0361	5664449.6727	644349.5839	180.9968	0.0295	0.0215	0.0375	2.3781	0.0040	NaN	0.00	9.8637	0.0000	5.8588	0.0000	0.0000	0.0000	-1.00	0.1025
BX15	2023	10	30	02	06	20.00	6	0	6	0	0	0	2.28	1.35	1.19	1.95	2.65	3835741.3140	1177264.0368	4941609.8549	0.0312	0.0224	0.0361	5664449.6706	644349.5840	180.9990	0.0298	0.0216	0.0377	2.3781	0.0040	NaN	0.00	10.0968	0.0000	6.0864	0.0000	0.0000	0.0000	-1.00	0.1025
BX15	2023	10	30	02	06	25.00	6	0	6	0	0	0	2.28	1.35	1.19	1.94	2.64	3835741.3133	1177264.0356	4941609.8560	0.0314	0.0224	0.0361	5664449.6720	644349.5830	180.9993	0.0299	0.0216	0.0377	2.3781	0.0040	NaN	0.00	10.1009	0.0000	6.0929	0.0000	0.0000	0.0000	-1.00	0.1025
BX15	2023	10	30	02	06	30.00	6	0	6	0	0	0	2.27	1.34	1.19	1.94	2.64	3835741.3130	1177264.0346	4941609.8544	0.0315	0.0224	0.0361	5664449.6714	644349.5822	180.9976	0.0300	0.0216	0.0378	2.3780	0.0040	NaN	0.00	10.0390	0.0000	6.0324	0.0000	0.0000	0.0000	-1.00	0.1025
BX15	2023	10	30	02	06	35.00	6	0	6	0	0	0	2.27	1.34	1.18	1.94	2.64	3835741.3084	1177264.0352	4941609.8547	0.0301	0.0222	0.0360	5664449.6750	644349.5840	180.9952	0.0292	0.0209	0.0376	2.3781	0.0040	NaN	0.00	9.8396	0.0000	5.8364	0.0000	0.0000	0.0000	-1.00	0.1025
BX15	2023	10	30	02	06	40.00	6	0	6	0	0	0	2.27	1.34	1.18	1.93	2.63	3835741.3063	1177264.0360	4941609.8549	0.0297	0.0222	0.0360	5664449.6765	644349.5853	180.9943	0.0289	0.0208	0.0375	2.3781	0.0040	NaN	0.00	9.8201	0.0000	5.8140	0.0000	0.0000	0.0000	-1.00	0.1025
BX15	2023	10	30	02	06	45.00	6	0	6	0	0	0	2.26	1.34	1.18	1.93	2.63	3835741.3032	1177264.0348	4941609.8576	0.0296	0.0222	0.0360	5664449.6808	644349.5850	180.9943	0.0288	0.0208	0.0374	2.3781	0.0040	NaN	0.00	9.9925	0.0000	5.9846	0.0000	0.0000	0.0000	-1.00	0.1026
BX15	2023	10	30	02	06	50.00	6	0	6	0	0	0	2.26	1.34	1.18	1.93	2.63	3835741.3008	1177264.0366	4941609.8558	0.0295	0.0222	0.0360	5664449.6811	644349.5874	180.9917	0.0288	0.0208	0.0374	2.3782	0.0040	NaN	0.00	10.0225	0.0000	6.0243	0.0000	0.0000	0.0000	-1.00	0.1026
BX15	2023	10	30	02	06	55.00	6	0	6	0	0	0	2.26	1.34	1.18	1.92	2.62	3835741.3004	1177264.0350	4941609.8546	0.0295	0.0222	0.0360	5664449.6810	644349.5860	180.9903	0.0288	0.0208	0.0374	2.3782	0.0040	NaN	0.00	9.9811	0.0000	5.9938	0.0000	0.0000	0.0000	-1.00	0.1027
BX15	2023	10	30	02	07	00.00	6	0	6	0	0	0	2.25	1.33	1.18	1.92	2.62	3835741.2994	1177264.0341	4941609.8563	0.0295	0.0222	0.0360	5664449.6830	644349.5853	180.9909	0.0288	0.0208	0.0374	2.3783	0.0040	NaN	0.00	9.9311	0.0000	5.9485	0.0000	0.0000	0.0000	-1.00	0.1027
BX15	2023	10	30	02	07	05.00	6	0	6	0	0	0	2.25	1.33	1.18	1.92	2.62	3835741.2992	1177264.0360	4941609.8566	0.0295	0.0222	0.0360	5664449.6829	644349.5872	180.9913	0.0288	0.0208	0.0374	2.3784	0.0040	NaN	0.00	9.8031	0.0000	5.8234	0.0000	0.0000	0.0000	-1.00	0.1028
BX15	2023	10	30	02	07	10.00	6	0	6	0	0	0	2.25	1.33	1.18	1.92	2.61	3835741.3025	1177264.0380	4941609.8572	0.0295	0.0222	0.0360	5664449.6804	644349.5883	180.9941	0.0288	0.0208	0.0374	2.3784	0.0040	NaN	0.00	9.8715	0.0000	5.8940	0.0000	0.0000	0.0000	-1.00	0.1028
BX15	2023	10	30	02	07	15.00	6	0	6	0	0	0	2.25	1.33	1.18	1.91	2.61	3835741.3017	1177264.0347	4941609.8575	0.0295	0.0222	0.0360	5664449.6818	644349.5853	180.9932	0.0288	0.0208	0.0374	2.3784	0.0040	NaN	0.00	10.1490	0.0000	6.1699	0.0000	0.0000	0.0000	-1.00	0.1029
[truncated: 15,747 more rows]
